# Supplementary material for: Comprehensive Annotation and Functional Exploration of MicroRNAs in Lettuce
Source: Front Plant Sci. 2021 Dec 24;12:781836. doi: 10.3389/fpls.2021.781836 (PMC8739914; doi:10.3389/fpls.2021.781836)
Supplement: Supplementary Table 1 — Reads summary in sRNA libraries. [file Data_Sheet_7.ZIP]

Archive with 22 entries (22 files):
- Supplementary Table1.xlsx
- Supplementary Table10.xlsx
- Supplementary Table11.xlsx
- Supplementary Table12.xlsx
- Supplementary Table13.xlsx
- Supplementary Table14.xlsx
- Supplementary Table15.xlsx
- Supplementary Table16.xlsx
- Supplementary Table17.xlsx
- Supplementary Table18.xlsx
- Supplementary Table19.xlsx
- Supplementary Table2.xlsx
- Supplementary Table20.xlsx
- Supplementary Table21.xlsx
- Supplementary Table22.xlsx
- Supplementary Table3.xlsx
- Supplementary Table4.xlsx
- Supplementary Table5.xlsx
- Supplementary Table6.xlsx
- Supplementary Table7.xlsx
- Supplementary Table8.xlsx
- Supplementary Table9.xlsx
