# Supplementary material for: Comprehensive Annotation and Functional Exploration of MicroRNAs in Lettuce
Source: Front Plant Sci. 2021 Dec 24;12:781836. doi: 10.3389/fpls.2021.781836 (PMC8739914; doi:10.3389/fpls.2021.781836)
Supplement: Supplementary Table 1 — Reads summary in sRNA libraries. [file Data_Sheet_7.ZIP › Supplementary Table1.xlsx]

## Sheet: Sheet1
Supplementary Table 1. Reads summary in sRNA libraries.
Sample	Raw reads	Clean reads
Root1	31503023	31133589
Root2	32797907	32616347
Stem1	31358884	31108964
Stem2	31595738	31450766
Leaf1	31361858	30642788
Leaf2	32848149	32093397
Flower1	24742819	23397586
Flower2	24105578	23159752
Sum	240313956	235603189
