# Supplementary material for: Comprehensive Annotation and Functional Exploration of MicroRNAs in Lettuce
Source: Front Plant Sci. 2021 Dec 24;12:781836. doi: 10.3389/fpls.2021.781836 (PMC8739914; doi:10.3389/fpls.2021.781836)
Supplement: Supplementary Table 1 — Reads summary in sRNA libraries. [file Data_Sheet_7.ZIP › Supplementary Table10.xlsx]

## Sheet: Sheet1
Supplementary Table10. Detailed annotation information and expression profile of 6,540 miRNA-Target regulation pattern.
miRNA	Target	Degradome	PsRNAtarget	RNAhybrid	miRNA classification	Target classification	miRNA Root exp	miRNA Stem exp	miRNA Leaf exp	miRNA Flower exp	Target Root exp	Target Stem exp	Target Leaf exp	Target Flower exp	Target GO	Target KEGG
Lsa-miR1446	Lsat_1_v5_gn_0_22701.1	*			Conserved	bHLH	0.158408	0.206672	0.244018	0.236603	0.675	1.54	8.3	0.59	GO:0046983
Lsa-miR1446	Lsat_1_v5_gn_6_78060.1		*	*	Conserved	C3H	0.158408	0.206672	0.244018	0.236603	4.45	4.385	2.165	3.22	GO:0003676,GO:0046872
Lsa-miR1446	Lsat_1_v5_gn_9_23820.1	*			Conserved	GRAS	0.158408	0.206672	0.244018	0.236603	19.595	28.82	11.255	0.4
Lsa-miR1446	Lsat_1_v5_gn_3_84881.1	*			Conserved	HD-ZIP	0.158408	0.206672	0.244018	0.236603	62.145	64.64	5.375	8.23	GO:0000981,GO:0006355,GO:0003677,GO:0006355,GO:0043565	K09338
Lsa-miR1446	Lsat_1_v5_gn_2_133880.1	*			Conserved	HSF	0.158408	0.206672	0.244018	0.236603	16.855	15.28	17.875	47.585	GO:0003700,GO:0006355,GO:0043565	K09419
Lsa-miR1446	Lsat_1_v5_gn_3_38940.1		*		Conserved	MYB	0.158408	0.206672	0.244018	0.236603	0.095	0.065	0	0		K09422
Lsa-miR1446	Lsat_1_v5_gn_3_102160.1	*		*	Conserved		0.158408	0.206672	0.244018	0.236603	43.77	51.385	36.015	25.175	GO:0015078,GO:0033179,GO:1902600	K02146
Lsa-miR1446	Lsat_1_v5_gn_3_1221.1	*		*	Conserved		0.158408	0.206672	0.244018	0.236603	5.2	8.91	4.145	4.64
Lsa-miR1446	Lsat_1_v5_gn_3_32820.1	*		*	Conserved		0.158408	0.206672	0.244018	0.236603	11.855	5.285	15.875	6.915	GO:0005515
Lsa-miR1446	Lsat_1_v5_gn_3_49880.1	*	*		Conserved		0.158408	0.206672	0.244018	0.236603	6.15	6.16	2.825	3.205
Lsa-miR1446	Lsat_1_v5_gn_6_110501.1	*		*	Conserved		0.158408	0.206672	0.244018	0.236603	17.175	15.86	9.34	2.61	GO:0008168
Lsa-miR1446	Lsat_1_v5_gn_6_7721.1		*	*	Conserved		0.158408	0.206672	0.244018	0.236603	0	0.015	1.49	5.915	GO:0003872,GO:0005524,GO:0006096,GO:0003872,GO:0006002,GO:0006096,GO:0003872,GO:0006096	K00850
Lsa-miR1446	Lsat_1_v5_gn_8_167200.1	*		*	Conserved		0.158408	0.206672	0.244018	0.236603	3.96	3.645	1.41	1.755	GO:0003747,GO:0006415,GO:0006415,GO:0006415,GO:0016149	K02835
Lsa-miR1446	Lsat_1_v5_gn_1_51840.1			*	Conserved		0.158408	0.206672	0.244018	0.236603	0	0	0	0.03
Lsa-miR1446	Lsat_1_v5_gn_2_115240.1	*			Conserved		0.158408	0.206672	0.244018	0.236603	61.145	48.69	16.935	19.11	GO:0003676,GO:0003676,GO:0008270	K12896
Lsa-miR1446	Lsat_1_v5_gn_2_35401.1		*		Conserved		0.158408	0.206672	0.244018	0.236603	0	0	0	0
Lsa-miR1446	Lsat_1_v5_gn_2_66660.1	*			Conserved		0.158408	0.206672	0.244018	0.236603	11.16	10.705	7.105	9.575	GO:0003676,GO:0003723,GO:0005634,GO:0006397	K13091
Lsa-miR1446	Lsat_1_v5_gn_2_69001.1	*			Conserved		0.158408	0.206672	0.244018	0.236603	16.615	16.655	8.245	5.535	GO:0003676	K12881
Lsa-miR1446	Lsat_1_v5_gn_2_77740.1	*			Conserved		0.158408	0.206672	0.244018	0.236603	1.635	0.275	0.008315	0.008325	GO:0005524,GO:0016887
Lsa-miR1446	Lsat_1_v5_gn_2_90160.1	*			Conserved		0.158408	0.206672	0.244018	0.236603	6.065	6.72	3.275	0.6	GO:0005669,GO:0046982	K14649
Lsa-miR1446	Lsat_1_v5_gn_2_91621.1	*			Conserved		0.158408	0.206672	0.244018	0.236603	11.55	11.3	4.465	8.7	GO:0003676,GO:0005524,GO:0004386,GO:0005515	K12823
Lsa-miR1446	Lsat_1_v5_gn_3_102000.1	*			Conserved		0.158408	0.206672	0.244018	0.236603	7.235	8.365	4.63	1.35	GO:0016020	K20891
Lsa-miR1446	Lsat_1_v5_gn_3_135700.1			*	Conserved		0.158408	0.206672	0.244018	0.236603	0	0	0	0	GO:0004674,GO:0005515	K07203
Lsa-miR1446	Lsat_1_v5_gn_3_18520.1			*	Conserved		0.158408	0.206672	0.244018	0.236603	4.26	1.505	0.09	1.715
Lsa-miR1446	Lsat_1_v5_gn_3_25981.1	*			Conserved		0.158408	0.206672	0.244018	0.236603	6.54	5.305	3.565	2.385	GO:2000028	K12125
Lsa-miR1446	Lsat_1_v5_gn_3_30180.1	*			Conserved		0.158408	0.206672	0.244018	0.236603	16.885	15.46	6.58	13.125
Lsa-miR1446	Lsat_1_v5_gn_3_48061.1	*			Conserved		0.158408	0.206672	0.244018	0.236603	7.74	8.865	15.99	5.095	GO:0015079,GO:0016020,GO:0071805	K03549
Lsa-miR1446	Lsat_1_v5_gn_3_51780.1	*			Conserved		0.158408	0.206672	0.244018	0.236603	9.11	6.87	1.145	1.005	GO:0016409	K20027
Lsa-miR1446	Lsat_1_v5_gn_3_53980.1	*			Conserved		0.158408	0.206672	0.244018	0.236603	235.615	175.83	248.57	135.275	GO:0005509	K13448
Lsa-miR1446	Lsat_1_v5_gn_3_61481.1	*			Conserved		0.158408	0.206672	0.244018	0.236603	9.91	12.275	32.82	56.29	GO:0003777,GO:0005524,GO:0007018,GO:0008017,GO:0008017,GO:0009904
Lsa-miR1446	Lsat_1_v5_gn_3_65141.1	*			Conserved		0.158408	0.206672	0.244018	0.236603	1.9	2.7	10.865	0.35	GO:0000166,GO:0000166,GO:0004812,GO:0005524,GO:0006418,GO:0000166,GO:0004832,GO:0005524,GO:0005737,GO:0006438,GO:0000166,GO:0004832,GO:0005524,GO:0006438,GO:0002161,GO:0006418,GO:0004812,GO:0006418	K01873
Lsa-miR1446	Lsat_1_v5_gn_3_65880.1	*			Conserved		0.158408	0.206672	0.244018	0.236603	5.775	5.815	2.76	2.565	GO:0003676,GO:0005681,GO:0008270	K13104
Lsa-miR1446	Lsat_1_v5_gn_3_72021.1	*			Conserved		0.158408	0.206672	0.244018	0.236603	6.86	6.31	12.57	7.7	GO:0046872
Lsa-miR1446	Lsat_1_v5_gn_4_138061.1	*			Conserved		0.158408	0.206672	0.244018	0.236603	9.4	12.16	8.075	12.87	GO:0004672,GO:0005524,GO:0006468,GO:0004672,GO:0006468,GO:0005515,GO:0005524	K13415
Lsa-miR1446	Lsat_1_v5_gn_4_161060.1	*			Conserved		0.158408	0.206672	0.244018	0.236603	11.82	12.085	5.785	11.2	GO:0016301,GO:0016303,GO:0046854,GO:0048015,GO:0046854,GO:0048015	K00914
Lsa-miR1446	Lsat_1_v5_gn_4_170480.1	*			Conserved		0.158408	0.206672	0.244018	0.236603	105.645	127.815	28.84	2.08	GO:0003979,GO:0016616,GO:0051287,GO:0055114,GO:0016616,GO:0055114,GO:0055114	K00012
Lsa-miR1446	Lsat_1_v5_gn_4_17301.1			*	Conserved		0.158408	0.206672	0.244018	0.236603	0.065	0	0	0.37
Lsa-miR1446	Lsat_1_v5_gn_4_26940.1	*			Conserved		0.158408	0.206672	0.244018	0.236603	14.05	16.37	7.835	33.625	GO:0016491,GO:0055114	K17839
Lsa-miR1446	Lsat_1_v5_gn_4_29701.1	*			Conserved		0.158408	0.206672	0.244018	0.236603	12.08	11.21	8.03	15.295	GO:0003676,GO:0003723	K21444
Lsa-miR1446	Lsat_1_v5_gn_4_48420.1	*			Conserved		0.158408	0.206672	0.244018	0.236603	117.37	119.06	26.65	6.075	GO:0003735,GO:0005840,GO:0006412	K02868
Lsa-miR1446	Lsat_1_v5_gn_4_71321.1	*			Conserved		0.158408	0.206672	0.244018	0.236603	2.385	2.435	2.19	0.2	GO:0004413,GO:0005524,GO:0006566,GO:0005524	K00872
Lsa-miR1446	Lsat_1_v5_gn_4_73401.1	*			Conserved		0.158408	0.206672	0.244018	0.236603	6.915	6.09	6.59	29.065	GO:0004842,GO:0016567,GO:0005515
Lsa-miR1446	Lsat_1_v5_gn_4_76080.1	*			Conserved		0.158408	0.206672	0.244018	0.236603	0.185	2.825	3.23	0.09	GO:0005506,GO:0016705,GO:0020037,GO:0055114,GO:0016705,GO:0055114
Lsa-miR1446	Lsat_1_v5_gn_4_79581.1			*	Conserved		0.158408	0.206672	0.244018	0.236603	0	0	0	0	GO:0004674,GO:0005515	K07203
Lsa-miR1446	Lsat_1_v5_gn_4_80040.1			*	Conserved		0.158408	0.206672	0.244018	0.236603	21.12	10.405	0.335	3.015	GO:0016787	K22390
Lsa-miR1446	Lsat_1_v5_gn_4_80480.1	*			Conserved		0.158408	0.206672	0.244018	0.236603	35.02	72.61	10.375	0	GO:0003993,GO:0046872,GO:0016787	K22390
Lsa-miR1446	Lsat_1_v5_gn_4_87321.1	*			Conserved		0.158408	0.206672	0.244018	0.236603	70.1	53.56	3.21	0.275	GO:0004427,GO:0009678,GO:0016020,GO:1902600	K23025
Lsa-miR1446	Lsat_1_v5_gn_4_95740.1		*		Conserved		0.158408	0.206672	0.244018	0.236603	20.485	18.58	5.27	20.885	GO:0000159,GO:0019888,GO:0005515	K04354
Lsa-miR1446	Lsat_1_v5_gn_5_108460.1	*			Conserved		0.158408	0.206672	0.244018	0.236603	0.56	2.535	12.005	2.23	GO:0005524,GO:0005524,GO:0016887,GO:0016020,GO:0042626
Lsa-miR1446	Lsat_1_v5_gn_5_112540.1			*	Conserved		0.158408	0.206672	0.244018	0.236603	5.45	4.905	1.25	2.18	GO:0006486,GO:0008417,GO:0016020	K00753
Lsa-miR1446	Lsat_1_v5_gn_5_151420.1		*		Conserved		0.158408	0.206672	0.244018	0.236603	79.775	59.335	13.705	24.02
Lsa-miR1446	Lsat_1_v5_gn_5_154501.1		*		Conserved		0.158408	0.206672	0.244018	0.236603	26.405	12.69	1.135	1.42	GO:0003700,GO:0006355,GO:0046983
Lsa-miR1446	Lsat_1_v5_gn_5_170600.1	*			Conserved		0.158408	0.206672	0.244018	0.236603	23.415	23.76	12.515	29.83	GO:0003676,GO:0008270
Lsa-miR1446	Lsat_1_v5_gn_5_182181.1	*			Conserved		0.158408	0.206672	0.244018	0.236603	45.2	38.145	4.11	1.78	GO:0003700,GO:0006355,GO:0046983
Lsa-miR1446	Lsat_1_v5_gn_5_26121.1	*			Conserved		0.158408	0.206672	0.244018	0.236603	117.25	114.66	68.315	80.095	GO:0015078,GO:0033177,GO:1902600,GO:0015078,GO:0033179,GO:1902600	K02155
Lsa-miR1446	Lsat_1_v5_gn_5_69960.1		*		Conserved		0.158408	0.206672	0.244018	0.236603	0.945	1.24	0.125	0		K15601
Lsa-miR1446	Lsat_1_v5_gn_5_78281.1		*		Conserved		0.158408	0.206672	0.244018	0.236603	2.18	1.55	0.365	0.2	GO:0005515,GO:0007165,GO:0005516,GO:0043531
Lsa-miR1446	Lsat_1_v5_gn_5_95680.1	*			Conserved		0.158408	0.206672	0.244018	0.236603	20.88	20.72	3.875	3.515	GO:0003824,GO:0004630,GO:0005509,GO:0016020,GO:0046470	K01115
Lsa-miR1446	Lsat_1_v5_gn_6_109860.1	*			Conserved		0.158408	0.206672	0.244018	0.236603	13.115	11.585	3.945	1.5		K20298
Lsa-miR1446	Lsat_1_v5_gn_6_112340.1	*			Conserved		0.158408	0.206672	0.244018	0.236603	4.58	4.445	1.79	1.96		K18667
Lsa-miR1446	Lsat_1_v5_gn_6_18081.1	*			Conserved		0.158408	0.206672	0.244018	0.236603	43.09	44.79	25.28	7.36
Lsa-miR1446	Lsat_1_v5_gn_6_34901.1	*			Conserved		0.158408	0.206672	0.244018	0.236603	2.08	5.51	25.595	2.66	GO:0003676	K11294
Lsa-miR1446	Lsat_1_v5_gn_6_37360.1			*	Conserved		0.158408	0.206672	0.244018	0.236603	9.31	11.34	32.08	1.75
Lsa-miR1446	Lsat_1_v5_gn_6_47421.1	*			Conserved		0.158408	0.206672	0.244018	0.236603	0.08	0.465	2.265	28.395	GO:0006081,GO:0055114,GO:0016491,GO:0016620,GO:0055114,GO:0016491,GO:0055114	K00128
Lsa-miR1446	Lsat_1_v5_gn_6_49820.1	*			Conserved		0.158408	0.206672	0.244018	0.236603	14.34	11.335	5.82	5.835	GO:0050832
Lsa-miR1446	Lsat_1_v5_gn_6_79760.1			*	Conserved		0.158408	0.206672	0.244018	0.236603	0	0	0	0.04		K04523
Lsa-miR1446	Lsat_1_v5_gn_6_8501.1	*			Conserved		0.158408	0.206672	0.244018	0.236603	3.715	4.86	5.27	2.78	GO:0004672,GO:0005524,GO:0006468,GO:0005515
Lsa-miR1446	Lsat_1_v5_gn_7_10680.1			*	Conserved		0.158408	0.206672	0.244018	0.236603	0.135	0.01	0.02	0.015	GO:0003677,GO:0006260	K10756
Lsa-miR1446	Lsat_1_v5_gn_7_115980.1	*			Conserved		0.158408	0.206672	0.244018	0.236603	9.29	14.365	29.745	6.335	GO:0008428,GO:0051252
Lsa-miR1446	Lsat_1_v5_gn_7_16941.1			*	Conserved		0.158408	0.206672	0.244018	0.236603	0.505	0.3	0.18	14.585
Lsa-miR1446	Lsat_1_v5_gn_7_2581.1	*			Conserved		0.158408	0.206672	0.244018	0.236603	1.595	0.425	1.47	0.54	GO:0008168
Lsa-miR1446	Lsat_1_v5_gn_7_29460.1	*			Conserved		0.158408	0.206672	0.244018	0.236603	17.335	16.095	5.93	17.725	GO:0019903,GO:0043666
Lsa-miR1446	Lsat_1_v5_gn_7_46580.1		*		Conserved		0.158408	0.206672	0.244018	0.236603	0	0	0	0	GO:0005515,GO:0007165,GO:0015031,GO:0043531
Lsa-miR1446	Lsat_1_v5_gn_7_46620.1		*		Conserved		0.158408	0.206672	0.244018	0.236603	0	0	0	0	GO:0005515,GO:0007165,GO:0030001,GO:0046872,GO:0043531
Lsa-miR1446	Lsat_1_v5_gn_7_71040.1	*			Conserved		0.158408	0.206672	0.244018	0.236603	9.985	9.095	2.21	3.55
Lsa-miR1446	Lsat_1_v5_gn_7_9300.1	*			Conserved		0.158408	0.206672	0.244018	0.236603	14.025	12.945	5.26	3.045	GO:0006508,GO:0070006	K01265
Lsa-miR1446	Lsat_1_v5_gn_8_104041.1	*			Conserved		0.158408	0.206672	0.244018	0.236603	7.58	7.6	6.095	12.155	GO:0005515
Lsa-miR1446	Lsat_1_v5_gn_8_121361.1	*			Conserved		0.158408	0.206672	0.244018	0.236603	16.14	11.76	16.595	0.65	GO:0003676,GO:0005524,GO:0004386
Lsa-miR1446	Lsat_1_v5_gn_8_129420.1			*	Conserved		0.158408	0.206672	0.244018	0.236603	6.8	5.7	2.92	7.72
Lsa-miR1446	Lsat_1_v5_gn_8_17741.1		*		Conserved		0.158408	0.206672	0.244018	0.236603	13.715	14.66	7.23	20.69
Lsa-miR1446	Lsat_1_v5_gn_8_340.1	*			Conserved		0.158408	0.206672	0.244018	0.236603	51.905	59.34	15.845	0.96	GO:0004672,GO:0005524,GO:0006468,GO:0005524
Lsa-miR1446	Lsat_1_v5_gn_8_37481.1	*			Conserved		0.158408	0.206672	0.244018	0.236603	17.72	21.315	8.21	3.625		K18749
Lsa-miR1446	Lsat_1_v5_gn_8_65360.1	*			Conserved		0.158408	0.206672	0.244018	0.236603	13.385	6.135	6.1	16.06	GO:0003824,GO:0005992	K16055
Lsa-miR1446	Lsat_1_v5_gn_8_67821.1	*			Conserved		0.158408	0.206672	0.244018	0.236603	22.615	24.22	10.66	19.275	GO:0008380	K12846
Lsa-miR1446	Lsat_1_v5_gn_8_90101.1	*			Conserved		0.158408	0.206672	0.244018	0.236603	5.13	5.16	2.43	1.485	GO:0004592,GO:0015940	K01918
Lsa-miR1446	Lsat_1_v5_gn_8_90920.1	*			Conserved		0.158408	0.206672	0.244018	0.236603	20.33	18.915	4.53	4.715
Lsa-miR1446	Lsat_1_v5_gn_8_96801.1	*			Conserved		0.158408	0.206672	0.244018	0.236603	14.83	14.29	6.78	11.985	GO:0000398,GO:0005681	K06063
Lsa-miR1446	Lsat_1_v5_gn_9_116901.1		*		Conserved		0.158408	0.206672	0.244018	0.236603	1.2	1.125	0.02	0.265
Lsa-miR1446	Lsat_1_v5_gn_9_121240.1	*			Conserved		0.158408	0.206672	0.244018	0.236603	20.405	21.005	13.69	59.32
Lsa-miR1446	Lsat_1_v5_gn_9_28540.1		*		Conserved		0.158408	0.206672	0.244018	0.236603	0	0	0	0
Lsa-miR1446	Lsat_1_v5_gn_9_8420.1			*	Conserved		0.158408	0.206672	0.244018	0.236603	0	0	0.015	0	GO:0045735
Lsa-miR1446	Lsat_1_v5_gn_9_90080.1	*			Conserved		0.158408	0.206672	0.244018	0.236603	30.595	24.125	10.43	7.24		K17046
Lsa-miR1446	Lsat_1_v5_gn_9_93860.1		*		Conserved		0.158408	0.206672	0.244018	0.236603	62.6	69.02	29.225	24.445		K01681
Lsa-miR1446	Lsat_1_v5_gn_9_95821.1	*			Conserved		0.158408	0.206672	0.244018	0.236603	6.285	3.675	6.935	112.035	GO:0004672,GO:0005524,GO:0006468,GO:0004672,GO:0006468,GO:0005524
Lsa-miR156a	Lsat_1_v5_gn_3_31000.1	*	*	*	Conserved	SBP	33.7022	19.173	180.795	32.3811	2.38	2.25	0.455	0.105	GO:0003677,GO:0003677,GO:0005634
Lsa-miR156a	Lsat_1_v5_gn_4_1141.1	*	*	*	Conserved	SBP	33.7022	19.173	180.795	32.3811	0.75	3.505	0.02	0.065	GO:0003677,GO:0003677,GO:0005634
Lsa-miR156a	Lsat_1_v5_gn_7_11040.1	*	*	*	Conserved	SBP	33.7022	19.173	180.795	32.3811	0.94	0.8	0.18	0.075	GO:0003677,GO:0003677,GO:0005634
Lsa-miR156a	Lsat_1_v5_gn_1_128400.1		*	*	Conserved	SBP	33.7022	19.173	180.795	32.3811	0.955	5.065	1.345	0.32	GO:0003677,GO:0003677,GO:0003700,GO:0009908,GO:0003677,GO:0005634
Lsa-miR156a	Lsat_1_v5_gn_4_113241.1		*	*	Conserved	SBP	33.7022	19.173	180.795	32.3811	0	0.015	0.405	0.02	GO:0003677,GO:0003677,GO:0005634
Lsa-miR156a	Lsat_1_v5_gn_4_184960.1		*	*	Conserved	SBP	33.7022	19.173	180.795	32.3811	7.305	0.53	0.385	6.515	GO:0003677,GO:0003677,GO:0005634
Lsa-miR156a	Lsat_1_v5_gn_4_421.1	*	*		Conserved	SBP	33.7022	19.173	180.795	32.3811	10.78	6.795	2.805	6.345	GO:0003677,GO:0003677,GO:0005634
Lsa-miR156a	Lsat_1_v5_gn_4_81541.1		*	*	Conserved	SBP	33.7022	19.173	180.795	32.3811	0.51	0.455	0.21	1.195	GO:0003677,GO:0003677,GO:0005634
Lsa-miR156a	Lsat_1_v5_gn_8_134640.1		*	*	Conserved	SBP	33.7022	19.173	180.795	32.3811	0.375	0.23	0.075	2.94	GO:0003677,GO:0003677,GO:0005634
Lsa-miR156a	Lsat_1_v5_gn_9_28021.1		*	*	Conserved	SBP	33.7022	19.173	180.795	32.3811	1.9	1.515	0.32	0.415	GO:0003677,GO:0003677,GO:0005634
Lsa-miR156a	Lsat_1_v5_gn_5_12360.1		*		Conserved	SBP	33.7022	19.173	180.795	32.3811	7.365	9.24	0.67	0.955	GO:0003677,GO:0003677,GO:0005634
Lsa-miR156a	Lsat_1_v5_gn_1_14560.1	*	*	*	Conserved		33.7022	19.173	180.795	32.3811	0.195	6.67	1.355	10.43
Lsa-miR156a	Lsat_1_v5_gn_1_34600.1			*	Conserved		33.7022	19.173	180.795	32.3811	1.11	0.675	0.015	0.08
Lsa-miR156a	Lsat_1_v5_gn_1_50821.1	*			Conserved		33.7022	19.173	180.795	32.3811	8.745	4.02	37.835	47.455	GO:0016021
Lsa-miR156a	Lsat_1_v5_gn_1_52780.1			*	Conserved		33.7022	19.173	180.795	32.3811	0	0.03	0.003245	0.205	GO:0003676,GO:0003723	K13126
Lsa-miR156a	Lsat_1_v5_gn_2_22181.1			*	Conserved		33.7022	19.173	180.795	32.3811	0	0	0	0.075
Lsa-miR156a	Lsat_1_v5_gn_2_86281.1		*		Conserved		33.7022	19.173	180.795	32.3811	77.775	85.34	13.3	64.025		K10583
Lsa-miR156a	Lsat_1_v5_gn_3_11920.1	*			Conserved		33.7022	19.173	180.795	32.3811	17.865	5.865	0.445	0.305	GO:0016020,GO:0016760,GO:0030244
Lsa-miR156a	Lsat_1_v5_gn_3_135740.1		*		Conserved		33.7022	19.173	180.795	32.3811	2.415	3.56	0.635	12.52	GO:0005515
Lsa-miR156a	Lsat_1_v5_gn_3_139021.1			*	Conserved		33.7022	19.173	180.795	32.3811	0	0	0	0	GO:0016787	K04382
Lsa-miR156a	Lsat_1_v5_gn_3_4041.1	*			Conserved		33.7022	19.173	180.795	32.3811	33.325	31.015	15.57	6.89		K08679
Lsa-miR156a	Lsat_1_v5_gn_3_89440.1		*		Conserved		33.7022	19.173	180.795	32.3811	210.15	172.575	5.38	18.78	GO:0008171	K00588
Lsa-miR156a	Lsat_1_v5_gn_4_112081.1		*		Conserved		33.7022	19.173	180.795	32.3811	1.44	2.84	37.375	1.39	GO:0000413,GO:0003755	K03768
Lsa-miR156a	Lsat_1_v5_gn_4_135220.1		*		Conserved		33.7022	19.173	180.795	32.3811	6.905	6.885	5.17	5.37	GO:0006486,GO:0008417,GO:0016020	K14412
Lsa-miR156a	Lsat_1_v5_gn_4_139200.1			*	Conserved		33.7022	19.173	180.795	32.3811	30.855	28.14	9.43	0.76		K10664
Lsa-miR156a	Lsat_1_v5_gn_5_176161.1			*	Conserved		33.7022	19.173	180.795	32.3811	0.11	0.03	0.03	0.065
Lsa-miR156a	Lsat_1_v5_gn_6_116940.1			*	Conserved		33.7022	19.173	180.795	32.3811	43.565	14.62	11.955	2.31	GO:0016491,GO:0055114	K08081
Lsa-miR156a	Lsat_1_v5_gn_7_56801.1			*	Conserved		33.7022	19.173	180.795	32.3811	9.14	1.71	0	0.06	GO:0016747
Lsa-miR156a	Lsat_1_v5_gn_7_9801.1		*		Conserved		33.7022	19.173	180.795	32.3811	6.795	7.42	3.975	19.61	GO:0003950	K10669
Lsa-miR156a	Lsat_1_v5_gn_8_117960.1	*			Conserved		33.7022	19.173	180.795	32.3811	13.895	15.99	16.905	8.755		K03671
Lsa-miR156a	Lsat_1_v5_gn_8_59160.1			*	Conserved		33.7022	19.173	180.795	32.3811	3.09	78.91	23.295	76.355	GO:0006857,GO:0016020,GO:0022857,GO:0016020,GO:0022857,GO:0055085
Lsa-miR156b	Lsat_1_v5_gn_1_128400.1		*	*	Conserved	SBP	33.7022	19.173	180.795	32.3811	0.955	5.065	1.345	0.32	GO:0003677,GO:0003677,GO:0003700,GO:0009908,GO:0003677,GO:0005634
Lsa-miR156b	Lsat_1_v5_gn_3_31000.1		*	*	Conserved	SBP	33.7022	19.173	180.795	32.3811	2.38	2.25	0.455	0.105	GO:0003677,GO:0003677,GO:0005634
Lsa-miR156b	Lsat_1_v5_gn_4_113241.1		*	*	Conserved	SBP	33.7022	19.173	180.795	32.3811	0	0.015	0.405	0.02	GO:0003677,GO:0003677,GO:0005634
Lsa-miR156b	Lsat_1_v5_gn_4_1141.1		*	*	Conserved	SBP	33.7022	19.173	180.795	32.3811	0.75	3.505	0.02	0.065	GO:0003677,GO:0003677,GO:0005634
Lsa-miR156b	Lsat_1_v5_gn_4_184960.1		*	*	Conserved	SBP	33.7022	19.173	180.795	32.3811	7.305	0.53	0.385	6.515	GO:0003677,GO:0003677,GO:0005634
Lsa-miR156b	Lsat_1_v5_gn_4_81541.1		*	*	Conserved	SBP	33.7022	19.173	180.795	32.3811	0.51	0.455	0.21	1.195	GO:0003677,GO:0003677,GO:0005634
Lsa-miR156b	Lsat_1_v5_gn_7_11040.1		*	*	Conserved	SBP	33.7022	19.173	180.795	32.3811	0.94	0.8	0.18	0.075	GO:0003677,GO:0003677,GO:0005634
Lsa-miR156b	Lsat_1_v5_gn_8_134640.1		*	*	Conserved	SBP	33.7022	19.173	180.795	32.3811	0.375	0.23	0.075	2.94	GO:0003677,GO:0003677,GO:0005634
Lsa-miR156b	Lsat_1_v5_gn_9_28021.1		*	*	Conserved	SBP	33.7022	19.173	180.795	32.3811	1.9	1.515	0.32	0.415	GO:0003677,GO:0003677,GO:0005634
Lsa-miR156b	Lsat_1_v5_gn_4_421.1		*		Conserved	SBP	33.7022	19.173	180.795	32.3811	10.78	6.795	2.805	6.345	GO:0003677,GO:0003677,GO:0005634
Lsa-miR156b	Lsat_1_v5_gn_5_12360.1		*		Conserved	SBP	33.7022	19.173	180.795	32.3811	7.365	9.24	0.67	0.955	GO:0003677,GO:0003677,GO:0005634
Lsa-miR156b	Lsat_1_v5_gn_1_14560.1		*	*	Conserved		33.7022	19.173	180.795	32.3811	0.195	6.67	1.355	10.43
Lsa-miR156b	Lsat_1_v5_gn_1_34600.1			*	Conserved		33.7022	19.173	180.795	32.3811	1.11	0.675	0.015	0.08
Lsa-miR156b	Lsat_1_v5_gn_1_52780.1			*	Conserved		33.7022	19.173	180.795	32.3811	0	0.03	0.003245	0.205	GO:0003676,GO:0003723	K13126
Lsa-miR156b	Lsat_1_v5_gn_2_22181.1			*	Conserved		33.7022	19.173	180.795	32.3811	0	0	0	0.075
Lsa-miR156b	Lsat_1_v5_gn_2_86281.1		*		Conserved		33.7022	19.173	180.795	32.3811	77.775	85.34	13.3	64.025		K10583
Lsa-miR156b	Lsat_1_v5_gn_3_135740.1		*		Conserved		33.7022	19.173	180.795	32.3811	2.415	3.56	0.635	12.52	GO:0005515
Lsa-miR156b	Lsat_1_v5_gn_3_139021.1			*	Conserved		33.7022	19.173	180.795	32.3811	0	0	0	0	GO:0016787	K04382
Lsa-miR156b	Lsat_1_v5_gn_3_4041.1	*			Conserved		33.7022	19.173	180.795	32.3811	33.325	31.015	15.57	6.89		K08679
Lsa-miR156b	Lsat_1_v5_gn_3_89440.1		*		Conserved		33.7022	19.173	180.795	32.3811	210.15	172.575	5.38	18.78	GO:0008171	K00588
Lsa-miR156b	Lsat_1_v5_gn_4_112081.1		*		Conserved		33.7022	19.173	180.795	32.3811	1.44	2.84	37.375	1.39	GO:0000413,GO:0003755	K03768
Lsa-miR156b	Lsat_1_v5_gn_4_135220.1		*		Conserved		33.7022	19.173	180.795	32.3811	6.905	6.885	5.17	5.37	GO:0006486,GO:0008417,GO:0016020	K14412
Lsa-miR156b	Lsat_1_v5_gn_4_139200.1			*	Conserved		33.7022	19.173	180.795	32.3811	30.855	28.14	9.43	0.76		K10664
Lsa-miR156b	Lsat_1_v5_gn_5_176161.1			*	Conserved		33.7022	19.173	180.795	32.3811	0.11	0.03	0.03	0.065
Lsa-miR156b	Lsat_1_v5_gn_6_116940.1			*	Conserved		33.7022	19.173	180.795	32.3811	43.565	14.62	11.955	2.31	GO:0016491,GO:0055114	K08081
Lsa-miR156b	Lsat_1_v5_gn_7_56801.1			*	Conserved		33.7022	19.173	180.795	32.3811	9.14	1.71	0	0.06	GO:0016747
Lsa-miR156b	Lsat_1_v5_gn_7_88001.1	*			Conserved		33.7022	19.173	180.795	32.3811	17.585	38.96	607.075	39.415
Lsa-miR156b	Lsat_1_v5_gn_7_9801.1		*		Conserved		33.7022	19.173	180.795	32.3811	6.795	7.42	3.975	19.61	GO:0003950	K10669
Lsa-miR156b	Lsat_1_v5_gn_8_59160.1			*	Conserved		33.7022	19.173	180.795	32.3811	3.09	78.91	23.295	76.355	GO:0006857,GO:0016020,GO:0022857,GO:0016020,GO:0022857,GO:0055085
Lsa-miR156c	Lsat_1_v5_gn_1_128400.1		*	*	Conserved	SBP	33.7022	19.173	180.795	32.3811	0.955	5.065	1.345	0.32	GO:0003677,GO:0003677,GO:0003700,GO:0009908,GO:0003677,GO:0005634
Lsa-miR156c	Lsat_1_v5_gn_3_31000.1		*	*	Conserved	SBP	33.7022	19.173	180.795	32.3811	2.38	2.25	0.455	0.105	GO:0003677,GO:0003677,GO:0005634
Lsa-miR156c	Lsat_1_v5_gn_4_113241.1		*	*	Conserved	SBP	33.7022	19.173	180.795	32.3811	0	0.015	0.405	0.02	GO:0003677,GO:0003677,GO:0005634
Lsa-miR156c	Lsat_1_v5_gn_4_1141.1		*	*	Conserved	SBP	33.7022	19.173	180.795	32.3811	0.75	3.505	0.02	0.065	GO:0003677,GO:0003677,GO:0005634
Lsa-miR156c	Lsat_1_v5_gn_4_184960.1		*	*	Conserved	SBP	33.7022	19.173	180.795	32.3811	7.305	0.53	0.385	6.515	GO:0003677,GO:0003677,GO:0005634
Lsa-miR156c	Lsat_1_v5_gn_4_81541.1		*	*	Conserved	SBP	33.7022	19.173	180.795	32.3811	0.51	0.455	0.21	1.195	GO:0003677,GO:0003677,GO:0005634
Lsa-miR156c	Lsat_1_v5_gn_7_11040.1		*	*	Conserved	SBP	33.7022	19.173	180.795	32.3811	0.94	0.8	0.18	0.075	GO:0003677,GO:0003677,GO:0005634
Lsa-miR156c	Lsat_1_v5_gn_8_134640.1		*	*	Conserved	SBP	33.7022	19.173	180.795	32.3811	0.375	0.23	0.075	2.94	GO:0003677,GO:0003677,GO:0005634
Lsa-miR156c	Lsat_1_v5_gn_9_28021.1		*	*	Conserved	SBP	33.7022	19.173	180.795	32.3811	1.9	1.515	0.32	0.415	GO:0003677,GO:0003677,GO:0005634
Lsa-miR156c	Lsat_1_v5_gn_4_421.1		*		Conserved	SBP	33.7022	19.173	180.795	32.3811	10.78	6.795	2.805	6.345	GO:0003677,GO:0003677,GO:0005634
Lsa-miR156c	Lsat_1_v5_gn_5_12360.1		*		Conserved	SBP	33.7022	19.173	180.795	32.3811	7.365	9.24	0.67	0.955	GO:0003677,GO:0003677,GO:0005634
Lsa-miR156c	Lsat_1_v5_gn_1_14560.1		*	*	Conserved		33.7022	19.173	180.795	32.3811	0.195	6.67	1.355	10.43
Lsa-miR156c	Lsat_1_v5_gn_1_34600.1			*	Conserved		33.7022	19.173	180.795	32.3811	1.11	0.675	0.015	0.08
Lsa-miR156c	Lsat_1_v5_gn_1_52780.1			*	Conserved		33.7022	19.173	180.795	32.3811	0	0.03	0.003245	0.205	GO:0003676,GO:0003723	K13126
Lsa-miR156c	Lsat_1_v5_gn_2_22181.1			*	Conserved		33.7022	19.173	180.795	32.3811	0	0	0	0.075
Lsa-miR156c	Lsat_1_v5_gn_2_86281.1		*		Conserved		33.7022	19.173	180.795	32.3811	77.775	85.34	13.3	64.025		K10583
Lsa-miR156c	Lsat_1_v5_gn_3_135740.1		*		Conserved		33.7022	19.173	180.795	32.3811	2.415	3.56	0.635	12.52	GO:0005515
Lsa-miR156c	Lsat_1_v5_gn_3_139021.1			*	Conserved		33.7022	19.173	180.795	32.3811	0	0	0	0	GO:0016787	K04382
Lsa-miR156c	Lsat_1_v5_gn_3_89440.1		*		Conserved		33.7022	19.173	180.795	32.3811	210.15	172.575	5.38	18.78	GO:0008171	K00588
Lsa-miR156c	Lsat_1_v5_gn_4_112081.1		*		Conserved		33.7022	19.173	180.795	32.3811	1.44	2.84	37.375	1.39	GO:0000413,GO:0003755	K03768
Lsa-miR156c	Lsat_1_v5_gn_4_135220.1		*		Conserved		33.7022	19.173	180.795	32.3811	6.905	6.885	5.17	5.37	GO:0006486,GO:0008417,GO:0016020	K14412
Lsa-miR156c	Lsat_1_v5_gn_4_139200.1			*	Conserved		33.7022	19.173	180.795	32.3811	30.855	28.14	9.43	0.76		K10664
Lsa-miR156c	Lsat_1_v5_gn_5_176161.1			*	Conserved		33.7022	19.173	180.795	32.3811	0.11	0.03	0.03	0.065
Lsa-miR156c	Lsat_1_v5_gn_6_116940.1			*	Conserved		33.7022	19.173	180.795	32.3811	43.565	14.62	11.955	2.31	GO:0016491,GO:0055114	K08081
Lsa-miR156c	Lsat_1_v5_gn_7_56801.1			*	Conserved		33.7022	19.173	180.795	32.3811	9.14	1.71	0	0.06	GO:0016747
Lsa-miR156c	Lsat_1_v5_gn_7_9801.1		*		Conserved		33.7022	19.173	180.795	32.3811	6.795	7.42	3.975	19.61	GO:0003950	K10669
Lsa-miR156c	Lsat_1_v5_gn_8_100521.1	*			Conserved		33.7022	19.173	180.795	32.3811	2.015	1.635	1.25	30.53
Lsa-miR156c	Lsat_1_v5_gn_8_59160.1			*	Conserved		33.7022	19.173	180.795	32.3811	3.09	78.91	23.295	76.355	GO:0006857,GO:0016020,GO:0022857,GO:0016020,GO:0022857,GO:0055085
Lsa-miR156d	Lsat_1_v5_gn_1_128400.1		*	*	Conserved	SBP	33.7022	19.173	180.795	32.3811	0.955	5.065	1.345	0.32	GO:0003677,GO:0003677,GO:0003700,GO:0009908,GO:0003677,GO:0005634
Lsa-miR156d	Lsat_1_v5_gn_3_31000.1		*	*	Conserved	SBP	33.7022	19.173	180.795	32.3811	2.38	2.25	0.455	0.105	GO:0003677,GO:0003677,GO:0005634
Lsa-miR156d	Lsat_1_v5_gn_4_113241.1		*	*	Conserved	SBP	33.7022	19.173	180.795	32.3811	0	0.015	0.405	0.02	GO:0003677,GO:0003677,GO:0005634
Lsa-miR156d	Lsat_1_v5_gn_4_1141.1		*	*	Conserved	SBP	33.7022	19.173	180.795	32.3811	0.75	3.505	0.02	0.065	GO:0003677,GO:0003677,GO:0005634
Lsa-miR156d	Lsat_1_v5_gn_4_184960.1		*	*	Conserved	SBP	33.7022	19.173	180.795	32.3811	7.305	0.53	0.385	6.515	GO:0003677,GO:0003677,GO:0005634
Lsa-miR156d	Lsat_1_v5_gn_4_81541.1		*	*	Conserved	SBP	33.7022	19.173	180.795	32.3811	0.51	0.455	0.21	1.195	GO:0003677,GO:0003677,GO:0005634
Lsa-miR156d	Lsat_1_v5_gn_7_11040.1		*	*	Conserved	SBP	33.7022	19.173	180.795	32.3811	0.94	0.8	0.18	0.075	GO:0003677,GO:0003677,GO:0005634
Lsa-miR156d	Lsat_1_v5_gn_8_134640.1		*	*	Conserved	SBP	33.7022	19.173	180.795	32.3811	0.375	0.23	0.075	2.94	GO:0003677,GO:0003677,GO:0005634
Lsa-miR156d	Lsat_1_v5_gn_9_28021.1		*	*	Conserved	SBP	33.7022	19.173	180.795	32.3811	1.9	1.515	0.32	0.415	GO:0003677,GO:0003677,GO:0005634
Lsa-miR156d	Lsat_1_v5_gn_4_421.1		*		Conserved	SBP	33.7022	19.173	180.795	32.3811	10.78	6.795	2.805	6.345	GO:0003677,GO:0003677,GO:0005634
Lsa-miR156d	Lsat_1_v5_gn_5_12360.1		*		Conserved	SBP	33.7022	19.173	180.795	32.3811	7.365	9.24	0.67	0.955	GO:0003677,GO:0003677,GO:0005634
Lsa-miR156d	Lsat_1_v5_gn_1_14560.1		*	*	Conserved		33.7022	19.173	180.795	32.3811	0.195	6.67	1.355	10.43
Lsa-miR156d	Lsat_1_v5_gn_1_34600.1			*	Conserved		33.7022	19.173	180.795	32.3811	1.11	0.675	0.015	0.08
Lsa-miR156d	Lsat_1_v5_gn_1_52780.1			*	Conserved		33.7022	19.173	180.795	32.3811	0	0.03	0.003245	0.205	GO:0003676,GO:0003723	K13126
Lsa-miR156d	Lsat_1_v5_gn_2_22181.1			*	Conserved		33.7022	19.173	180.795	32.3811	0	0	0	0.075
Lsa-miR156d	Lsat_1_v5_gn_2_86281.1		*		Conserved		33.7022	19.173	180.795	32.3811	77.775	85.34	13.3	64.025		K10583
Lsa-miR156d	Lsat_1_v5_gn_3_135740.1		*		Conserved		33.7022	19.173	180.795	32.3811	2.415	3.56	0.635	12.52	GO:0005515
Lsa-miR156d	Lsat_1_v5_gn_3_139021.1			*	Conserved		33.7022	19.173	180.795	32.3811	0	0	0	0	GO:0016787	K04382
Lsa-miR156d	Lsat_1_v5_gn_3_89440.1		*		Conserved		33.7022	19.173	180.795	32.3811	210.15	172.575	5.38	18.78	GO:0008171	K00588
Lsa-miR156d	Lsat_1_v5_gn_4_112081.1		*		Conserved		33.7022	19.173	180.795	32.3811	1.44	2.84	37.375	1.39	GO:0000413,GO:0003755	K03768
Lsa-miR156d	Lsat_1_v5_gn_4_135220.1		*		Conserved		33.7022	19.173	180.795	32.3811	6.905	6.885	5.17	5.37	GO:0006486,GO:0008417,GO:0016020	K14412
Lsa-miR156d	Lsat_1_v5_gn_4_139200.1			*	Conserved		33.7022	19.173	180.795	32.3811	30.855	28.14	9.43	0.76		K10664
Lsa-miR156d	Lsat_1_v5_gn_5_176161.1			*	Conserved		33.7022	19.173	180.795	32.3811	0.11	0.03	0.03	0.065
Lsa-miR156d	Lsat_1_v5_gn_6_116940.1			*	Conserved		33.7022	19.173	180.795	32.3811	43.565	14.62	11.955	2.31	GO:0016491,GO:0055114	K08081
Lsa-miR156d	Lsat_1_v5_gn_7_56801.1			*	Conserved		33.7022	19.173	180.795	32.3811	9.14	1.71	0	0.06	GO:0016747
Lsa-miR156d	Lsat_1_v5_gn_7_9801.1		*		Conserved		33.7022	19.173	180.795	32.3811	6.795	7.42	3.975	19.61	GO:0003950	K10669
Lsa-miR156d	Lsat_1_v5_gn_8_59160.1			*	Conserved		33.7022	19.173	180.795	32.3811	3.09	78.91	23.295	76.355	GO:0006857,GO:0016020,GO:0022857,GO:0016020,GO:0022857,GO:0055085
Lsa-miR156e	Lsat_1_v5_gn_1_128400.1		*	*	Conserved	SBP	33.7022	19.173	180.795	32.3811	0.955	5.065	1.345	0.32	GO:0003677,GO:0003677,GO:0003700,GO:0009908,GO:0003677,GO:0005634
Lsa-miR156e	Lsat_1_v5_gn_3_31000.1		*	*	Conserved	SBP	33.7022	19.173	180.795	32.3811	2.38	2.25	0.455	0.105	GO:0003677,GO:0003677,GO:0005634
Lsa-miR156e	Lsat_1_v5_gn_4_113241.1		*	*	Conserved	SBP	33.7022	19.173	180.795	32.3811	0	0.015	0.405	0.02	GO:0003677,GO:0003677,GO:0005634
Lsa-miR156e	Lsat_1_v5_gn_4_1141.1		*	*	Conserved	SBP	33.7022	19.173	180.795	32.3811	0.75	3.505	0.02	0.065	GO:0003677,GO:0003677,GO:0005634
Lsa-miR156e	Lsat_1_v5_gn_4_184960.1		*	*	Conserved	SBP	33.7022	19.173	180.795	32.3811	7.305	0.53	0.385	6.515	GO:0003677,GO:0003677,GO:0005634
Lsa-miR156e	Lsat_1_v5_gn_4_81541.1		*	*	Conserved	SBP	33.7022	19.173	180.795	32.3811	0.51	0.455	0.21	1.195	GO:0003677,GO:0003677,GO:0005634
Lsa-miR156e	Lsat_1_v5_gn_7_11040.1		*	*	Conserved	SBP	33.7022	19.173	180.795	32.3811	0.94	0.8	0.18	0.075	GO:0003677,GO:0003677,GO:0005634
Lsa-miR156e	Lsat_1_v5_gn_8_134640.1		*	*	Conserved	SBP	33.7022	19.173	180.795	32.3811	0.375	0.23	0.075	2.94	GO:0003677,GO:0003677,GO:0005634
Lsa-miR156e	Lsat_1_v5_gn_9_28021.1		*	*	Conserved	SBP	33.7022	19.173	180.795	32.3811	1.9	1.515	0.32	0.415	GO:0003677,GO:0003677,GO:0005634
Lsa-miR156e	Lsat_1_v5_gn_4_421.1		*		Conserved	SBP	33.7022	19.173	180.795	32.3811	10.78	6.795	2.805	6.345	GO:0003677,GO:0003677,GO:0005634
Lsa-miR156e	Lsat_1_v5_gn_5_12360.1		*		Conserved	SBP	33.7022	19.173	180.795	32.3811	7.365	9.24	0.67	0.955	GO:0003677,GO:0003677,GO:0005634
Lsa-miR156e	Lsat_1_v5_gn_1_14560.1		*	*	Conserved		33.7022	19.173	180.795	32.3811	0.195	6.67	1.355	10.43
Lsa-miR156e	Lsat_1_v5_gn_1_34600.1			*	Conserved		33.7022	19.173	180.795	32.3811	1.11	0.675	0.015	0.08
Lsa-miR156e	Lsat_1_v5_gn_1_52780.1			*	Conserved		33.7022	19.173	180.795	32.3811	0	0.03	0.003245	0.205	GO:0003676,GO:0003723	K13126
Lsa-miR156e	Lsat_1_v5_gn_2_22181.1			*	Conserved		33.7022	19.173	180.795	32.3811	0	0	0	0.075
Lsa-miR156e	Lsat_1_v5_gn_2_86281.1		*		Conserved		33.7022	19.173	180.795	32.3811	77.775	85.34	13.3	64.025		K10583
Lsa-miR156e	Lsat_1_v5_gn_3_11920.1	*			Conserved		33.7022	19.173	180.795	32.3811	17.865	5.865	0.445	0.305	GO:0016020,GO:0016760,GO:0030244
Lsa-miR156e	Lsat_1_v5_gn_3_135740.1		*		Conserved		33.7022	19.173	180.795	32.3811	2.415	3.56	0.635	12.52	GO:0005515
Lsa-miR156e	Lsat_1_v5_gn_3_139021.1			*	Conserved		33.7022	19.173	180.795	32.3811	0	0	0	0	GO:0016787	K04382
Lsa-miR156e	Lsat_1_v5_gn_3_89440.1		*		Conserved		33.7022	19.173	180.795	32.3811	210.15	172.575	5.38	18.78	GO:0008171	K00588
Lsa-miR156e	Lsat_1_v5_gn_4_112081.1		*		Conserved		33.7022	19.173	180.795	32.3811	1.44	2.84	37.375	1.39	GO:0000413,GO:0003755	K03768
Lsa-miR156e	Lsat_1_v5_gn_4_135220.1		*		Conserved		33.7022	19.173	180.795	32.3811	6.905	6.885	5.17	5.37	GO:0006486,GO:0008417,GO:0016020	K14412
Lsa-miR156e	Lsat_1_v5_gn_4_139200.1			*	Conserved		33.7022	19.173	180.795	32.3811	30.855	28.14	9.43	0.76		K10664
Lsa-miR156e	Lsat_1_v5_gn_5_176161.1			*	Conserved		33.7022	19.173	180.795	32.3811	0.11	0.03	0.03	0.065
Lsa-miR156e	Lsat_1_v5_gn_6_116940.1			*	Conserved		33.7022	19.173	180.795	32.3811	43.565	14.62	11.955	2.31	GO:0016491,GO:0055114	K08081
Lsa-miR156e	Lsat_1_v5_gn_7_56801.1			*	Conserved		33.7022	19.173	180.795	32.3811	9.14	1.71	0	0.06	GO:0016747
Lsa-miR156e	Lsat_1_v5_gn_7_9801.1		*		Conserved		33.7022	19.173	180.795	32.3811	6.795	7.42	3.975	19.61	GO:0003950	K10669
Lsa-miR156e	Lsat_1_v5_gn_8_59160.1			*	Conserved		33.7022	19.173	180.795	32.3811	3.09	78.91	23.295	76.355	GO:0006857,GO:0016020,GO:0022857,GO:0016020,GO:0022857,GO:0055085
Lsa-miR156f	Lsat_1_v5_gn_1_128400.1		*	*	Conserved	SBP	33.7022	19.173	180.795	32.3811	0.955	5.065	1.345	0.32	GO:0003677,GO:0003677,GO:0003700,GO:0009908,GO:0003677,GO:0005634
Lsa-miR156f	Lsat_1_v5_gn_3_31000.1		*	*	Conserved	SBP	33.7022	19.173	180.795	32.3811	2.38	2.25	0.455	0.105	GO:0003677,GO:0003677,GO:0005634
Lsa-miR156f	Lsat_1_v5_gn_4_113241.1		*	*	Conserved	SBP	33.7022	19.173	180.795	32.3811	0	0.015	0.405	0.02	GO:0003677,GO:0003677,GO:0005634
Lsa-miR156f	Lsat_1_v5_gn_4_1141.1		*	*	Conserved	SBP	33.7022	19.173	180.795	32.3811	0.75	3.505	0.02	0.065	GO:0003677,GO:0003677,GO:0005634
Lsa-miR156f	Lsat_1_v5_gn_4_184960.1		*	*	Conserved	SBP	33.7022	19.173	180.795	32.3811	7.305	0.53	0.385	6.515	GO:0003677,GO:0003677,GO:0005634
Lsa-miR156f	Lsat_1_v5_gn_4_81541.1		*	*	Conserved	SBP	33.7022	19.173	180.795	32.3811	0.51	0.455	0.21	1.195	GO:0003677,GO:0003677,GO:0005634
Lsa-miR156f	Lsat_1_v5_gn_7_11040.1		*	*	Conserved	SBP	33.7022	19.173	180.795	32.3811	0.94	0.8	0.18	0.075	GO:0003677,GO:0003677,GO:0005634
Lsa-miR156f	Lsat_1_v5_gn_8_134640.1		*	*	Conserved	SBP	33.7022	19.173	180.795	32.3811	0.375	0.23	0.075	2.94	GO:0003677,GO:0003677,GO:0005634
Lsa-miR156f	Lsat_1_v5_gn_9_28021.1		*	*	Conserved	SBP	33.7022	19.173	180.795	32.3811	1.9	1.515	0.32	0.415	GO:0003677,GO:0003677,GO:0005634
Lsa-miR156f	Lsat_1_v5_gn_4_421.1		*		Conserved	SBP	33.7022	19.173	180.795	32.3811	10.78	6.795	2.805	6.345	GO:0003677,GO:0003677,GO:0005634
Lsa-miR156f	Lsat_1_v5_gn_5_12360.1		*		Conserved	SBP	33.7022	19.173	180.795	32.3811	7.365	9.24	0.67	0.955	GO:0003677,GO:0003677,GO:0005634
Lsa-miR156f	Lsat_1_v5_gn_1_14560.1		*	*	Conserved		33.7022	19.173	180.795	32.3811	0.195	6.67	1.355	10.43
Lsa-miR156f	Lsat_1_v5_gn_6_116940.1	*		*	Conserved		33.7022	19.173	180.795	32.3811	43.565	14.62	11.955	2.31	GO:0016491,GO:0055114	K08081
Lsa-miR156f	Lsat_1_v5_gn_1_34600.1			*	Conserved		33.7022	19.173	180.795	32.3811	1.11	0.675	0.015	0.08
Lsa-miR156f	Lsat_1_v5_gn_1_52780.1			*	Conserved		33.7022	19.173	180.795	32.3811	0	0.03	0.003245	0.205	GO:0003676,GO:0003723	K13126
Lsa-miR156f	Lsat_1_v5_gn_2_22181.1			*	Conserved		33.7022	19.173	180.795	32.3811	0	0	0	0.075
Lsa-miR156f	Lsat_1_v5_gn_2_86281.1		*		Conserved		33.7022	19.173	180.795	32.3811	77.775	85.34	13.3	64.025		K10583
Lsa-miR156f	Lsat_1_v5_gn_3_135740.1		*		Conserved		33.7022	19.173	180.795	32.3811	2.415	3.56	0.635	12.52	GO:0005515
Lsa-miR156f	Lsat_1_v5_gn_3_139021.1			*	Conserved		33.7022	19.173	180.795	32.3811	0	0	0	0	GO:0016787	K04382
Lsa-miR156f	Lsat_1_v5_gn_3_4041.1	*			Conserved		33.7022	19.173	180.795	32.3811	33.325	31.015	15.57	6.89		K08679
Lsa-miR156f	Lsat_1_v5_gn_3_89440.1		*		Conserved		33.7022	19.173	180.795	32.3811	210.15	172.575	5.38	18.78	GO:0008171	K00588
Lsa-miR156f	Lsat_1_v5_gn_4_112081.1		*		Conserved		33.7022	19.173	180.795	32.3811	1.44	2.84	37.375	1.39	GO:0000413,GO:0003755	K03768
Lsa-miR156f	Lsat_1_v5_gn_4_135220.1		*		Conserved		33.7022	19.173	180.795	32.3811	6.905	6.885	5.17	5.37	GO:0006486,GO:0008417,GO:0016020	K14412
Lsa-miR156f	Lsat_1_v5_gn_4_139200.1			*	Conserved		33.7022	19.173	180.795	32.3811	30.855	28.14	9.43	0.76		K10664
Lsa-miR156f	Lsat_1_v5_gn_5_176161.1			*	Conserved		33.7022	19.173	180.795	32.3811	0.11	0.03	0.03	0.065
Lsa-miR156f	Lsat_1_v5_gn_7_56801.1			*	Conserved		33.7022	19.173	180.795	32.3811	9.14	1.71	0	0.06	GO:0016747
Lsa-miR156f	Lsat_1_v5_gn_7_9801.1		*		Conserved		33.7022	19.173	180.795	32.3811	6.795	7.42	3.975	19.61	GO:0003950	K10669
Lsa-miR156f	Lsat_1_v5_gn_8_59160.1			*	Conserved		33.7022	19.173	180.795	32.3811	3.09	78.91	23.295	76.355	GO:0006857,GO:0016020,GO:0022857,GO:0016020,GO:0022857,GO:0055085
Lsa-miR156g	Lsat_1_v5_gn_1_128400.1		*	*	Conserved	SBP	33.7022	19.173	180.795	32.3811	0.955	5.065	1.345	0.32	GO:0003677,GO:0003677,GO:0003700,GO:0009908,GO:0003677,GO:0005634
Lsa-miR156g	Lsat_1_v5_gn_3_31000.1		*	*	Conserved	SBP	33.7022	19.173	180.795	32.3811	2.38	2.25	0.455	0.105	GO:0003677,GO:0003677,GO:0005634
Lsa-miR156g	Lsat_1_v5_gn_4_113241.1		*	*	Conserved	SBP	33.7022	19.173	180.795	32.3811	0	0.015	0.405	0.02	GO:0003677,GO:0003677,GO:0005634
Lsa-miR156g	Lsat_1_v5_gn_4_1141.1		*	*	Conserved	SBP	33.7022	19.173	180.795	32.3811	0.75	3.505	0.02	0.065	GO:0003677,GO:0003677,GO:0005634
Lsa-miR156g	Lsat_1_v5_gn_4_184960.1		*	*	Conserved	SBP	33.7022	19.173	180.795	32.3811	7.305	0.53	0.385	6.515	GO:0003677,GO:0003677,GO:0005634
Lsa-miR156g	Lsat_1_v5_gn_4_81541.1		*	*	Conserved	SBP	33.7022	19.173	180.795	32.3811	0.51	0.455	0.21	1.195	GO:0003677,GO:0003677,GO:0005634
Lsa-miR156g	Lsat_1_v5_gn_7_11040.1		*	*	Conserved	SBP	33.7022	19.173	180.795	32.3811	0.94	0.8	0.18	0.075	GO:0003677,GO:0003677,GO:0005634
Lsa-miR156g	Lsat_1_v5_gn_8_134640.1		*	*	Conserved	SBP	33.7022	19.173	180.795	32.3811	0.375	0.23	0.075	2.94	GO:0003677,GO:0003677,GO:0005634
Lsa-miR156g	Lsat_1_v5_gn_9_28021.1		*	*	Conserved	SBP	33.7022	19.173	180.795	32.3811	1.9	1.515	0.32	0.415	GO:0003677,GO:0003677,GO:0005634
Lsa-miR156g	Lsat_1_v5_gn_4_421.1		*		Conserved	SBP	33.7022	19.173	180.795	32.3811	10.78	6.795	2.805	6.345	GO:0003677,GO:0003677,GO:0005634
Lsa-miR156g	Lsat_1_v5_gn_5_12360.1		*		Conserved	SBP	33.7022	19.173	180.795	32.3811	7.365	9.24	0.67	0.955	GO:0003677,GO:0003677,GO:0005634
Lsa-miR156g	Lsat_1_v5_gn_1_14560.1		*	*	Conserved		33.7022	19.173	180.795	32.3811	0.195	6.67	1.355	10.43
Lsa-miR156g	Lsat_1_v5_gn_1_34600.1			*	Conserved		33.7022	19.173	180.795	32.3811	1.11	0.675	0.015	0.08
Lsa-miR156g	Lsat_1_v5_gn_1_52780.1			*	Conserved		33.7022	19.173	180.795	32.3811	0	0.03	0.003245	0.205	GO:0003676,GO:0003723	K13126
Lsa-miR156g	Lsat_1_v5_gn_2_22181.1			*	Conserved		33.7022	19.173	180.795	32.3811	0	0	0	0.075
Lsa-miR156g	Lsat_1_v5_gn_2_86281.1		*		Conserved		33.7022	19.173	180.795	32.3811	77.775	85.34	13.3	64.025		K10583
Lsa-miR156g	Lsat_1_v5_gn_3_135740.1		*		Conserved		33.7022	19.173	180.795	32.3811	2.415	3.56	0.635	12.52	GO:0005515
Lsa-miR156g	Lsat_1_v5_gn_3_139021.1			*	Conserved		33.7022	19.173	180.795	32.3811	0	0	0	0	GO:0016787	K04382
Lsa-miR156g	Lsat_1_v5_gn_3_89440.1		*		Conserved		33.7022	19.173	180.795	32.3811	210.15	172.575	5.38	18.78	GO:0008171	K00588
Lsa-miR156g	Lsat_1_v5_gn_4_112081.1		*		Conserved		33.7022	19.173	180.795	32.3811	1.44	2.84	37.375	1.39	GO:0000413,GO:0003755	K03768
Lsa-miR156g	Lsat_1_v5_gn_4_135220.1		*		Conserved		33.7022	19.173	180.795	32.3811	6.905	6.885	5.17	5.37	GO:0006486,GO:0008417,GO:0016020	K14412
Lsa-miR156g	Lsat_1_v5_gn_4_139200.1			*	Conserved		33.7022	19.173	180.795	32.3811	30.855	28.14	9.43	0.76		K10664
Lsa-miR156g	Lsat_1_v5_gn_5_176161.1			*	Conserved		33.7022	19.173	180.795	32.3811	0.11	0.03	0.03	0.065
Lsa-miR156g	Lsat_1_v5_gn_6_116940.1			*	Conserved		33.7022	19.173	180.795	32.3811	43.565	14.62	11.955	2.31	GO:0016491,GO:0055114	K08081
Lsa-miR156g	Lsat_1_v5_gn_7_56801.1			*	Conserved		33.7022	19.173	180.795	32.3811	9.14	1.71	0	0.06	GO:0016747
Lsa-miR156g	Lsat_1_v5_gn_7_9801.1		*		Conserved		33.7022	19.173	180.795	32.3811	6.795	7.42	3.975	19.61	GO:0003950	K10669
Lsa-miR156g	Lsat_1_v5_gn_8_59160.1			*	Conserved		33.7022	19.173	180.795	32.3811	3.09	78.91	23.295	76.355	GO:0006857,GO:0016020,GO:0022857,GO:0016020,GO:0022857,GO:0055085
Lsa-miR156h	Lsat_1_v5_gn_3_31000.1	*	*	*	Conserved	SBP	33.7022	19.173	180.795	32.3811	2.38	2.25	0.455	0.105	GO:0003677,GO:0003677,GO:0005634
Lsa-miR156h	Lsat_1_v5_gn_7_11040.1	*	*	*	Conserved	SBP	33.7022	19.173	180.795	32.3811	0.94	0.8	0.18	0.075	GO:0003677,GO:0003677,GO:0005634
Lsa-miR156h	Lsat_1_v5_gn_1_128400.1		*	*	Conserved	SBP	33.7022	19.173	180.795	32.3811	0.955	5.065	1.345	0.32	GO:0003677,GO:0003677,GO:0003700,GO:0009908,GO:0003677,GO:0005634
Lsa-miR156h	Lsat_1_v5_gn_4_113241.1		*	*	Conserved	SBP	33.7022	19.173	180.795	32.3811	0	0.015	0.405	0.02	GO:0003677,GO:0003677,GO:0005634
Lsa-miR156h	Lsat_1_v5_gn_4_1141.1		*	*	Conserved	SBP	33.7022	19.173	180.795	32.3811	0.75	3.505	0.02	0.065	GO:0003677,GO:0003677,GO:0005634
Lsa-miR156h	Lsat_1_v5_gn_4_184960.1		*	*	Conserved	SBP	33.7022	19.173	180.795	32.3811	7.305	0.53	0.385	6.515	GO:0003677,GO:0003677,GO:0005634
Lsa-miR156h	Lsat_1_v5_gn_4_81541.1		*	*	Conserved	SBP	33.7022	19.173	180.795	32.3811	0.51	0.455	0.21	1.195	GO:0003677,GO:0003677,GO:0005634
Lsa-miR156h	Lsat_1_v5_gn_8_134640.1		*	*	Conserved	SBP	33.7022	19.173	180.795	32.3811	0.375	0.23	0.075	2.94	GO:0003677,GO:0003677,GO:0005634
Lsa-miR156h	Lsat_1_v5_gn_9_28021.1		*	*	Conserved	SBP	33.7022	19.173	180.795	32.3811	1.9	1.515	0.32	0.415	GO:0003677,GO:0003677,GO:0005634
Lsa-miR156h	Lsat_1_v5_gn_4_421.1		*		Conserved	SBP	33.7022	19.173	180.795	32.3811	10.78	6.795	2.805	6.345	GO:0003677,GO:0003677,GO:0005634
Lsa-miR156h	Lsat_1_v5_gn_5_12360.1		*		Conserved	SBP	33.7022	19.173	180.795	32.3811	7.365	9.24	0.67	0.955	GO:0003677,GO:0003677,GO:0005634
Lsa-miR156h	Lsat_1_v5_gn_1_14560.1		*	*	Conserved		33.7022	19.173	180.795	32.3811	0.195	6.67	1.355	10.43
Lsa-miR156h	Lsat_1_v5_gn_1_34600.1			*	Conserved		33.7022	19.173	180.795	32.3811	1.11	0.675	0.015	0.08
Lsa-miR156h	Lsat_1_v5_gn_1_50821.1	*			Conserved		33.7022	19.173	180.795	32.3811	8.745	4.02	37.835	47.455	GO:0016021
Lsa-miR156h	Lsat_1_v5_gn_1_52780.1			*	Conserved		33.7022	19.173	180.795	32.3811	0	0.03	0.003245	0.205	GO:0003676,GO:0003723	K13126
Lsa-miR156h	Lsat_1_v5_gn_1_6040.1	*			Conserved		33.7022	19.173	180.795	32.3811	5.815	2.99	1.04	6.92
Lsa-miR156h	Lsat_1_v5_gn_2_22181.1			*	Conserved		33.7022	19.173	180.795	32.3811	0	0	0	0.075
Lsa-miR156h	Lsat_1_v5_gn_2_86281.1		*		Conserved		33.7022	19.173	180.795	32.3811	77.775	85.34	13.3	64.025		K10583
Lsa-miR156h	Lsat_1_v5_gn_3_135740.1		*		Conserved		33.7022	19.173	180.795	32.3811	2.415	3.56	0.635	12.52	GO:0005515
Lsa-miR156h	Lsat_1_v5_gn_3_139021.1			*	Conserved		33.7022	19.173	180.795	32.3811	0	0	0	0	GO:0016787	K04382
Lsa-miR156h	Lsat_1_v5_gn_3_89440.1		*		Conserved		33.7022	19.173	180.795	32.3811	210.15	172.575	5.38	18.78	GO:0008171	K00588
Lsa-miR156h	Lsat_1_v5_gn_4_112081.1		*		Conserved		33.7022	19.173	180.795	32.3811	1.44	2.84	37.375	1.39	GO:0000413,GO:0003755	K03768
Lsa-miR156h	Lsat_1_v5_gn_4_135220.1		*		Conserved		33.7022	19.173	180.795	32.3811	6.905	6.885	5.17	5.37	GO:0006486,GO:0008417,GO:0016020	K14412
Lsa-miR156h	Lsat_1_v5_gn_4_139200.1			*	Conserved		33.7022	19.173	180.795	32.3811	30.855	28.14	9.43	0.76		K10664
Lsa-miR156h	Lsat_1_v5_gn_5_173741.1	*			Conserved		33.7022	19.173	180.795	32.3811	70.955	56.075	38.24	12.16		K20359
Lsa-miR156h	Lsat_1_v5_gn_5_176161.1			*	Conserved		33.7022	19.173	180.795	32.3811	0.11	0.03	0.03	0.065
Lsa-miR156h	Lsat_1_v5_gn_6_116940.1			*	Conserved		33.7022	19.173	180.795	32.3811	43.565	14.62	11.955	2.31	GO:0016491,GO:0055114	K08081
Lsa-miR156h	Lsat_1_v5_gn_7_56801.1			*	Conserved		33.7022	19.173	180.795	32.3811	9.14	1.71	0	0.06	GO:0016747
Lsa-miR156h	Lsat_1_v5_gn_7_9801.1		*		Conserved		33.7022	19.173	180.795	32.3811	6.795	7.42	3.975	19.61	GO:0003950	K10669
Lsa-miR156h	Lsat_1_v5_gn_8_59160.1			*	Conserved		33.7022	19.173	180.795	32.3811	3.09	78.91	23.295	76.355	GO:0006857,GO:0016020,GO:0022857,GO:0016020,GO:0022857,GO:0055085
Lsa-miR156i	Lsat_1_v5_gn_4_81541.1	*	*	*	Conserved	SBP	20.9485	9.8771	22.1757	75.3696	0.51	0.455	0.21	1.195	GO:0003677,GO:0003677,GO:0005634
Lsa-miR156i	Lsat_1_v5_gn_8_134640.1	*	*	*	Conserved	SBP	20.9485	9.8771	22.1757	75.3696	0.375	0.23	0.075	2.94	GO:0003677,GO:0003677,GO:0005634
Lsa-miR156i	Lsat_1_v5_gn_9_28021.1	*	*	*	Conserved	SBP	20.9485	9.8771	22.1757	75.3696	1.9	1.515	0.32	0.415	GO:0003677,GO:0003677,GO:0005634
Lsa-miR156i	Lsat_1_v5_gn_3_31000.1		*	*	Conserved	SBP	20.9485	9.8771	22.1757	75.3696	2.38	2.25	0.455	0.105	GO:0003677,GO:0003677,GO:0005634
Lsa-miR156i	Lsat_1_v5_gn_4_113241.1		*	*	Conserved	SBP	20.9485	9.8771	22.1757	75.3696	0	0.015	0.405	0.02	GO:0003677,GO:0003677,GO:0005634
Lsa-miR156i	Lsat_1_v5_gn_4_1141.1		*	*	Conserved	SBP	20.9485	9.8771	22.1757	75.3696	0.75	3.505	0.02	0.065	GO:0003677,GO:0003677,GO:0005634
Lsa-miR156i	Lsat_1_v5_gn_4_184960.1		*	*	Conserved	SBP	20.9485	9.8771	22.1757	75.3696	7.305	0.53	0.385	6.515	GO:0003677,GO:0003677,GO:0005634
Lsa-miR156i	Lsat_1_v5_gn_5_12360.1	*	*		Conserved	SBP	20.9485	9.8771	22.1757	75.3696	7.365	9.24	0.67	0.955	GO:0003677,GO:0003677,GO:0005634
Lsa-miR156i	Lsat_1_v5_gn_7_11040.1		*	*	Conserved	SBP	20.9485	9.8771	22.1757	75.3696	0.94	0.8	0.18	0.075	GO:0003677,GO:0003677,GO:0005634
Lsa-miR156i	Lsat_1_v5_gn_1_128400.1		*		Conserved	SBP	20.9485	9.8771	22.1757	75.3696	0.955	5.065	1.345	0.32	GO:0003677,GO:0003677,GO:0003700,GO:0009908,GO:0003677,GO:0005634
Lsa-miR156i	Lsat_1_v5_gn_4_421.1		*		Conserved	SBP	20.9485	9.8771	22.1757	75.3696	10.78	6.795	2.805	6.345	GO:0003677,GO:0003677,GO:0005634
Lsa-miR156i	Lsat_1_v5_gn_1_14560.1		*	*	Conserved		20.9485	9.8771	22.1757	75.3696	0.195	6.67	1.355	10.43
Lsa-miR156i	Lsat_1_v5_gn_0_39480.1			*	Conserved		20.9485	9.8771	22.1757	75.3696	0.3	0.15	0.045	0.45	GO:0005509,GO:0005515,GO:0005525	K12483
Lsa-miR156i	Lsat_1_v5_gn_2_22181.1			*	Conserved		20.9485	9.8771	22.1757	75.3696	0	0	0	0.075
Lsa-miR156i	Lsat_1_v5_gn_2_86281.1		*		Conserved		20.9485	9.8771	22.1757	75.3696	77.775	85.34	13.3	64.025		K10583
Lsa-miR156i	Lsat_1_v5_gn_2_88681.1	*			Conserved		20.9485	9.8771	22.1757	75.3696	18.735	14.91	5.845	4.245
Lsa-miR156i	Lsat_1_v5_gn_3_135740.1		*		Conserved		20.9485	9.8771	22.1757	75.3696	2.415	3.56	0.635	12.52	GO:0005515
Lsa-miR156i	Lsat_1_v5_gn_3_89440.1		*		Conserved		20.9485	9.8771	22.1757	75.3696	210.15	172.575	5.38	18.78	GO:0008171	K00588
Lsa-miR156i	Lsat_1_v5_gn_4_112081.1		*		Conserved		20.9485	9.8771	22.1757	75.3696	1.44	2.84	37.375	1.39	GO:0000413,GO:0003755	K03768
Lsa-miR156i	Lsat_1_v5_gn_4_135220.1		*		Conserved		20.9485	9.8771	22.1757	75.3696	6.905	6.885	5.17	5.37	GO:0006486,GO:0008417,GO:0016020	K14412
Lsa-miR156i	Lsat_1_v5_gn_4_139200.1			*	Conserved		20.9485	9.8771	22.1757	75.3696	30.855	28.14	9.43	0.76		K10664
Lsa-miR156i	Lsat_1_v5_gn_4_6121.1	*			Conserved		20.9485	9.8771	22.1757	75.3696	53.315	54.75	21.615	67.415
Lsa-miR156i	Lsat_1_v5_gn_6_42420.1			*	Conserved		20.9485	9.8771	22.1757	75.3696	0	0	0	0	GO:0016788
Lsa-miR156i	Lsat_1_v5_gn_7_9801.1		*		Conserved		20.9485	9.8771	22.1757	75.3696	6.795	7.42	3.975	19.61	GO:0003950	K10669
Lsa-miR156i	Lsat_1_v5_gn_8_133740.1	*			Conserved		20.9485	9.8771	22.1757	75.3696	8.615	6.715	2.905	0.485
Lsa-miR156i	Lsat_1_v5_gn_8_161201.1	*			Conserved		20.9485	9.8771	22.1757	75.3696	20.32	25.91	10.26	15.975
Lsa-miR156i	Lsat_1_v5_gn_9_65321.1	*			Conserved		20.9485	9.8771	22.1757	75.3696	7.14	4.725	12.93	4.155	GO:0000166,GO:0004812,GO:0005524,GO:0006418,GO:0000166,GO:0004825,GO:0005524,GO:0006431,GO:0004825,GO:0004825,GO:0006431	K01874
Lsa-miR156j	Lsat_1_v5_gn_6_84121.1	*			Conserved	ARF	5.58077	1.07214	4.67174	7.2422	25.165	25.2	2.44	17.165	GO:0003677,GO:0003677,GO:0005634,GO:0006355,GO:0009725,GO:0005515	K14486
Lsa-miR156j	Lsat_1_v5_gn_4_184960.1	*	*	*	Conserved	SBP	5.58077	1.07214	4.67174	7.2422	7.305	0.53	0.385	6.515	GO:0003677,GO:0003677,GO:0005634
Lsa-miR156j	Lsat_1_v5_gn_4_81541.1	*	*	*	Conserved	SBP	5.58077	1.07214	4.67174	7.2422	0.51	0.455	0.21	1.195	GO:0003677,GO:0003677,GO:0005634
Lsa-miR156j	Lsat_1_v5_gn_1_128400.1		*	*	Conserved	SBP	5.58077	1.07214	4.67174	7.2422	0.955	5.065	1.345	0.32	GO:0003677,GO:0003677,GO:0003700,GO:0009908,GO:0003677,GO:0005634
Lsa-miR156j	Lsat_1_v5_gn_3_31000.1		*	*	Conserved	SBP	5.58077	1.07214	4.67174	7.2422	2.38	2.25	0.455	0.105	GO:0003677,GO:0003677,GO:0005634
Lsa-miR156j	Lsat_1_v5_gn_4_113241.1		*	*	Conserved	SBP	5.58077	1.07214	4.67174	7.2422	0	0.015	0.405	0.02	GO:0003677,GO:0003677,GO:0005634
Lsa-miR156j	Lsat_1_v5_gn_4_1141.1		*	*	Conserved	SBP	5.58077	1.07214	4.67174	7.2422	0.75	3.505	0.02	0.065	GO:0003677,GO:0003677,GO:0005634
Lsa-miR156j	Lsat_1_v5_gn_7_11040.1		*	*	Conserved	SBP	5.58077	1.07214	4.67174	7.2422	0.94	0.8	0.18	0.075	GO:0003677,GO:0003677,GO:0005634
Lsa-miR156j	Lsat_1_v5_gn_8_134640.1		*	*	Conserved	SBP	5.58077	1.07214	4.67174	7.2422	0.375	0.23	0.075	2.94	GO:0003677,GO:0003677,GO:0005634
Lsa-miR156j	Lsat_1_v5_gn_9_28021.1		*	*	Conserved	SBP	5.58077	1.07214	4.67174	7.2422	1.9	1.515	0.32	0.415	GO:0003677,GO:0003677,GO:0005634
Lsa-miR156j	Lsat_1_v5_gn_4_421.1		*		Conserved	SBP	5.58077	1.07214	4.67174	7.2422	10.78	6.795	2.805	6.345	GO:0003677,GO:0003677,GO:0005634
Lsa-miR156j	Lsat_1_v5_gn_5_12360.1		*		Conserved	SBP	5.58077	1.07214	4.67174	7.2422	7.365	9.24	0.67	0.955	GO:0003677,GO:0003677,GO:0005634
Lsa-miR156j	Lsat_1_v5_gn_3_8741.1	*			Conserved	WRKY	5.58077	1.07214	4.67174	7.2422	7.785	2.675	2.06	0.095	GO:0003700,GO:0006355,GO:0043565	K13425
Lsa-miR156j	Lsat_1_v5_gn_1_14560.1	*	*	*	Conserved		5.58077	1.07214	4.67174	7.2422	0.195	6.67	1.355	10.43
Lsa-miR156j	Lsat_1_v5_gn_4_109141.1	*		*	Conserved		5.58077	1.07214	4.67174	7.2422	55.025	41.535	16.69	6.475	GO:0016021,GO:0016757	K08238
Lsa-miR156j	Lsat_1_v5_gn_4_139200.1	*		*	Conserved		5.58077	1.07214	4.67174	7.2422	30.855	28.14	9.43	0.76		K10664
Lsa-miR156j	Lsat_1_v5_gn_4_7021.1	*		*	Conserved		5.58077	1.07214	4.67174	7.2422	67.85	89.12	42.76	46.35	GO:0003824,GO:0006595	K00797
Lsa-miR156j	Lsat_1_v5_gn_0_14861.1			*	Conserved		5.58077	1.07214	4.67174	7.2422	2.555	1.2	8.88	43.24	GO:0008168,GO:0008171,GO:0046983	K13066
Lsa-miR156j	Lsat_1_v5_gn_0_3541.1	*			Conserved		5.58077	1.07214	4.67174	7.2422	18.19	15.245	10.47	22.88		K20887
Lsa-miR156j	Lsat_1_v5_gn_0_39480.1			*	Conserved		5.58077	1.07214	4.67174	7.2422	0.3	0.15	0.045	0.45	GO:0005509,GO:0005515,GO:0005525	K12483
Lsa-miR156j	Lsat_1_v5_gn_1_126340.1	*			Conserved		5.58077	1.07214	4.67174	7.2422	101.17	93.26	33.895	8.285	GO:0003743,GO:0005737,GO:0005852	K03251
Lsa-miR156j	Lsat_1_v5_gn_1_34600.1			*	Conserved		5.58077	1.07214	4.67174	7.2422	1.11	0.675	0.015	0.08
Lsa-miR156j	Lsat_1_v5_gn_1_52780.1			*	Conserved		5.58077	1.07214	4.67174	7.2422	0	0.03	0.003245	0.205	GO:0003676,GO:0003723	K13126
Lsa-miR156j	Lsat_1_v5_gn_2_136800.1	*			Conserved		5.58077	1.07214	4.67174	7.2422	10.59	11.765	8.225	17.905	GO:0000045,GO:0006914,GO:1990316	K08331
Lsa-miR156j	Lsat_1_v5_gn_2_22181.1			*	Conserved		5.58077	1.07214	4.67174	7.2422	0	0	0	0.075
Lsa-miR156j	Lsat_1_v5_gn_2_72300.1	*			Conserved		5.58077	1.07214	4.67174	7.2422	2.865	1.895	6.075	5.52
Lsa-miR156j	Lsat_1_v5_gn_2_75101.1	*			Conserved		5.58077	1.07214	4.67174	7.2422	0.315	0.525	0.695	0.115
Lsa-miR156j	Lsat_1_v5_gn_2_86281.1		*		Conserved		5.58077	1.07214	4.67174	7.2422	77.775	85.34	13.3	64.025		K10583
Lsa-miR156j	Lsat_1_v5_gn_3_135740.1		*		Conserved		5.58077	1.07214	4.67174	7.2422	2.415	3.56	0.635	12.52	GO:0005515
Lsa-miR156j	Lsat_1_v5_gn_3_139021.1			*	Conserved		5.58077	1.07214	4.67174	7.2422	0	0	0	0	GO:0016787	K04382
Lsa-miR156j	Lsat_1_v5_gn_3_89440.1		*		Conserved		5.58077	1.07214	4.67174	7.2422	210.15	172.575	5.38	18.78	GO:0008171	K00588
Lsa-miR156j	Lsat_1_v5_gn_4_112081.1		*		Conserved		5.58077	1.07214	4.67174	7.2422	1.44	2.84	37.375	1.39	GO:0000413,GO:0003755	K03768
Lsa-miR156j	Lsat_1_v5_gn_4_135220.1		*		Conserved		5.58077	1.07214	4.67174	7.2422	6.905	6.885	5.17	5.37	GO:0006486,GO:0008417,GO:0016020	K14412
Lsa-miR156j	Lsat_1_v5_gn_4_183040.1	*			Conserved		5.58077	1.07214	4.67174	7.2422	2.43	1.935	2.14	1.665	GO:0006306,GO:0008168
Lsa-miR156j	Lsat_1_v5_gn_4_280.1	*			Conserved		5.58077	1.07214	4.67174	7.2422	36.545	31.17	19.94	21.87
Lsa-miR156j	Lsat_1_v5_gn_4_2801.1	*			Conserved		5.58077	1.07214	4.67174	7.2422	17.615	12.685	4.02	6.4		K18584
Lsa-miR156j	Lsat_1_v5_gn_4_63321.1			*	Conserved		5.58077	1.07214	4.67174	7.2422	34.19	7.11	0.185	0.12
Lsa-miR156j	Lsat_1_v5_gn_4_64540.1	*			Conserved		5.58077	1.07214	4.67174	7.2422	5.38	131.21	4193.9	194.85	GO:0006006,GO:0016620,GO:0050661,GO:0051287,GO:0055114,GO:0016620,GO:0055114,GO:0051287,GO:0055114	K05298
Lsa-miR156j	Lsat_1_v5_gn_5_149040.1	*			Conserved		5.58077	1.07214	4.67174	7.2422	18.89	6.76	2.81	11.985	GO:0016020,GO:0022857,GO:0055085,GO:0016021,GO:0022857,GO:0055085,GO:0022857	K24193
Lsa-miR156j	Lsat_1_v5_gn_5_176161.1			*	Conserved		5.58077	1.07214	4.67174	7.2422	0.11	0.03	0.03	0.065
Lsa-miR156j	Lsat_1_v5_gn_5_32220.1	*			Conserved		5.58077	1.07214	4.67174	7.2422	5.65	7.32	1.57	15.505	GO:0003824,GO:0005452,GO:0006820,GO:0016020,GO:0006820,GO:0016021,GO:0008661,GO:0016114	K24194
Lsa-miR156j	Lsat_1_v5_gn_5_42660.1	*			Conserved		5.58077	1.07214	4.67174	7.2422	0.015	0.3	4.275	0.485
Lsa-miR156j	Lsat_1_v5_gn_5_71601.1	*			Conserved		5.58077	1.07214	4.67174	7.2422	12.955	14.085	5.575	4.215
Lsa-miR156j	Lsat_1_v5_gn_6_18101.1			*	Conserved		5.58077	1.07214	4.67174	7.2422	6.965	1.345	0	0
Lsa-miR156j	Lsat_1_v5_gn_6_42420.1			*	Conserved		5.58077	1.07214	4.67174	7.2422	0	0	0	0	GO:0016788
Lsa-miR156j	Lsat_1_v5_gn_6_46020.1	*			Conserved		5.58077	1.07214	4.67174	7.2422	0	0	0	0
Lsa-miR156j	Lsat_1_v5_gn_7_49861.1	*			Conserved		5.58077	1.07214	4.67174	7.2422	8.79	7.785	3.19	3.15	GO:0005216,GO:0006811,GO:0016020,GO:0055085,GO:0005249,GO:0006813,GO:0016020,GO:0005515	K05391
Lsa-miR156j	Lsat_1_v5_gn_7_56801.1			*	Conserved		5.58077	1.07214	4.67174	7.2422	9.14	1.71	0	0.06	GO:0016747
Lsa-miR156j	Lsat_1_v5_gn_7_9801.1		*		Conserved		5.58077	1.07214	4.67174	7.2422	6.795	7.42	3.975	19.61	GO:0003950	K10669
Lsa-miR156j	Lsat_1_v5_gn_8_59160.1			*	Conserved		5.58077	1.07214	4.67174	7.2422	3.09	78.91	23.295	76.355	GO:0006857,GO:0016020,GO:0022857,GO:0016020,GO:0022857,GO:0055085
Lsa-miR156j	Lsat_1_v5_gn_8_69380.1	*			Conserved		5.58077	1.07214	4.67174	7.2422	95.11	113.57	15.25	17.11	GO:0004252,GO:0006508,GO:0006508,GO:0008236
Lsa-miR157a	Lsat_1_v5_gn_1_24181.1		*		Conserved	C2H2	3.21268	3.55378	9.87734	13.9314	101.235	89.565	124.1	686.42
Lsa-miR157a	Lsat_1_v5_gn_1_128400.1	*	*	*	Conserved	SBP	3.21268	3.55378	9.87734	13.9314	0.955	5.065	1.345	0.32	GO:0003677,GO:0003677,GO:0003700,GO:0009908,GO:0003677,GO:0005634
Lsa-miR157a	Lsat_1_v5_gn_3_31000.1	*	*	*	Conserved	SBP	3.21268	3.55378	9.87734	13.9314	2.38	2.25	0.455	0.105	GO:0003677,GO:0003677,GO:0005634
Lsa-miR157a	Lsat_1_v5_gn_4_113241.1	*	*	*	Conserved	SBP	3.21268	3.55378	9.87734	13.9314	0	0.015	0.405	0.02	GO:0003677,GO:0003677,GO:0005634
Lsa-miR157a	Lsat_1_v5_gn_4_1141.1	*	*	*	Conserved	SBP	3.21268	3.55378	9.87734	13.9314	0.75	3.505	0.02	0.065	GO:0003677,GO:0003677,GO:0005634
Lsa-miR157a	Lsat_1_v5_gn_7_11040.1	*	*	*	Conserved	SBP	3.21268	3.55378	9.87734	13.9314	0.94	0.8	0.18	0.075	GO:0003677,GO:0003677,GO:0005634
Lsa-miR157a	Lsat_1_v5_gn_4_184960.1		*	*	Conserved	SBP	3.21268	3.55378	9.87734	13.9314	7.305	0.53	0.385	6.515	GO:0003677,GO:0003677,GO:0005634
Lsa-miR157a	Lsat_1_v5_gn_4_421.1	*	*		Conserved	SBP	3.21268	3.55378	9.87734	13.9314	10.78	6.795	2.805	6.345	GO:0003677,GO:0003677,GO:0005634
Lsa-miR157a	Lsat_1_v5_gn_4_81541.1		*	*	Conserved	SBP	3.21268	3.55378	9.87734	13.9314	0.51	0.455	0.21	1.195	GO:0003677,GO:0003677,GO:0005634
Lsa-miR157a	Lsat_1_v5_gn_8_134640.1		*	*	Conserved	SBP	3.21268	3.55378	9.87734	13.9314	0.375	0.23	0.075	2.94	GO:0003677,GO:0003677,GO:0005634
Lsa-miR157a	Lsat_1_v5_gn_9_28021.1		*	*	Conserved	SBP	3.21268	3.55378	9.87734	13.9314	1.9	1.515	0.32	0.415	GO:0003677,GO:0003677,GO:0005634
Lsa-miR157a	Lsat_1_v5_gn_5_12360.1		*		Conserved	SBP	3.21268	3.55378	9.87734	13.9314	7.365	9.24	0.67	0.955	GO:0003677,GO:0003677,GO:0005634
Lsa-miR157a	Lsat_1_v5_gn_1_14560.1		*	*	Conserved		3.21268	3.55378	9.87734	13.9314	0.195	6.67	1.355	10.43
Lsa-miR157a	Lsat_1_v5_gn_2_134361.1	*		*	Conserved		3.21268	3.55378	9.87734	13.9314	41.99	14.645	5.705	3.16	GO:0004672,GO:0005524,GO:0006468,GO:0004672,GO:0006468,GO:0005515,GO:0005524
Lsa-miR157a	Lsat_1_v5_gn_2_60101.1		*	*	Conserved		3.21268	3.55378	9.87734	13.9314	2.57	2.255	0.275	4.8	GO:0016020,GO:0022857,GO:0055085
Lsa-miR157a	Lsat_1_v5_gn_3_98860.1		*	*	Conserved		3.21268	3.55378	9.87734	13.9314	12.75	8.905	3.3	23.74	GO:0005515
Lsa-miR157a	Lsat_1_v5_gn_5_94240.1		*	*	Conserved		3.21268	3.55378	9.87734	13.9314	6.06	7.595	0.685	2.075	GO:0004722,GO:0006470,GO:0016791,GO:0043169	K14803
Lsa-miR157a	Lsat_1_v5_gn_7_50561.1		*	*	Conserved		3.21268	3.55378	9.87734	13.9314	0	0.003845	0	0
Lsa-miR157a	Lsat_1_v5_gn_0_45201.1			*	Conserved		3.21268	3.55378	9.87734	13.9314	4.425	5.34	12.845	2.55	GO:0005515	K14485
Lsa-miR157a	Lsat_1_v5_gn_1_25881.1	*			Conserved		3.21268	3.55378	9.87734	13.9314	13.995	15.4	6.875	3.635	GO:0005743,GO:0061617	K17784
Lsa-miR157a	Lsat_1_v5_gn_2_89461.1		*		Conserved		3.21268	3.55378	9.87734	13.9314	1.85	1.755	1.54	0.22	GO:0005515
Lsa-miR157a	Lsat_1_v5_gn_3_33580.1		*		Conserved		3.21268	3.55378	9.87734	13.9314	3.565	3.54	1.575	0.82
Lsa-miR157a	Lsat_1_v5_gn_3_35341.1			*	Conserved		3.21268	3.55378	9.87734	13.9314	9.575	8.255	8.89	1.735	GO:0004190,GO:0006508	K22683
Lsa-miR157a	Lsat_1_v5_gn_4_160760.1	*			Conserved		3.21268	3.55378	9.87734	13.9314	34.16	32.78	66.9	17.595	GO:0000166,GO:0005388,GO:0005524,GO:0016020,GO:0070588,GO:0005516,GO:0016021	K01537
Lsa-miR157a	Lsat_1_v5_gn_4_33541.1	*			Conserved		3.21268	3.55378	9.87734	13.9314	5.195	10.22	212.715	9.3	GO:0009579
Lsa-miR157a	Lsat_1_v5_gn_4_46020.1	*			Conserved		3.21268	3.55378	9.87734	13.9314	3.87	2.685	1.3	0.17
Lsa-miR157a	Lsat_1_v5_gn_4_561.1		*		Conserved		3.21268	3.55378	9.87734	13.9314	6.38	5.395	2.96	4.87
Lsa-miR157a	Lsat_1_v5_gn_4_59441.1			*	Conserved		3.21268	3.55378	9.87734	13.9314	62.035	10.655	0.37	0.265	GO:0015297,GO:0016020,GO:0042910,GO:0055085	K03327
Lsa-miR157a	Lsat_1_v5_gn_4_69920.1			*	Conserved		3.21268	3.55378	9.87734	13.9314	0	0	0	0.035	GO:0016020
Lsa-miR157a	Lsat_1_v5_gn_5_111980.1		*		Conserved		3.21268	3.55378	9.87734	13.9314	0.115	0	0	0
Lsa-miR157a	Lsat_1_v5_gn_5_133880.1			*	Conserved		3.21268	3.55378	9.87734	13.9314	20.03	20.07	7.545	5.555	GO:0000159,GO:0019888,GO:0005515	K04354
Lsa-miR157a	Lsat_1_v5_gn_5_136301.1		*		Conserved		3.21268	3.55378	9.87734	13.9314	0	0	0	0	GO:0004842,GO:0006996,GO:0016567	K15688
Lsa-miR157a	Lsat_1_v5_gn_5_142161.1	*			Conserved		3.21268	3.55378	9.87734	13.9314	10.53	7.655	3.74	2.275	GO:0004672,GO:0005524,GO:0006468,GO:0004672,GO:0006468
Lsa-miR157a	Lsat_1_v5_gn_5_71580.1	*			Conserved		3.21268	3.55378	9.87734	13.9314	4.62	3.755	1.14	0.635	GO:0016021,GO:0016192,GO:0016192
Lsa-miR157a	Lsat_1_v5_gn_5_94140.1		*		Conserved		3.21268	3.55378	9.87734	13.9314	0.02	0.00202	0.05	0.02	GO:0005515
Lsa-miR157a	Lsat_1_v5_gn_6_42501.1			*	Conserved		3.21268	3.55378	9.87734	13.9314	0	0	0	0
Lsa-miR157a	Lsat_1_v5_gn_7_11140.1		*		Conserved		3.21268	3.55378	9.87734	13.9314	5.955	6.17	6.455	0.495	GO:0003824,GO:0003824,GO:0009058,GO:0030170,GO:0009058,GO:0030170
Lsa-miR157a	Lsat_1_v5_gn_7_50541.1		*		Conserved		3.21268	3.55378	9.87734	13.9314	0.145	0.135	0.01	0
Lsa-miR157a	Lsat_1_v5_gn_7_50661.1		*		Conserved		3.21268	3.55378	9.87734	13.9314	0.29	0.565	0.49	0.04	GO:0005515
Lsa-miR157a	Lsat_1_v5_gn_7_50841.1		*		Conserved		3.21268	3.55378	9.87734	13.9314	0.01	0.16	0.1	0
Lsa-miR157a	Lsat_1_v5_gn_8_134061.1			*	Conserved		3.21268	3.55378	9.87734	13.9314	29.24	17.045	24.305	17.55	GO:0003824,GO:0006520,GO:0008483,GO:0030170,GO:0009058,GO:0030170	K00815
Lsa-miR157a	Lsat_1_v5_gn_8_25641.1			*	Conserved		3.21268	3.55378	9.87734	13.9314	34.57	44.055	12.23	3.625
Lsa-miR157a	Lsat_1_v5_gn_8_32740.1		*		Conserved		3.21268	3.55378	9.87734	13.9314	2.235	2.81	0.155	0.475	GO:0004386,GO:0005524
Lsa-miR157a	Lsat_1_v5_gn_8_32760.1		*		Conserved		3.21268	3.55378	9.87734	13.9314	2.91	3.43	0.595	2.635	GO:0004386,GO:0005524
Lsa-miR157a	Lsat_1_v5_gn_8_64200.1		*		Conserved		3.21268	3.55378	9.87734	13.9314	15.495	13.695	5.945	5.89
Lsa-miR157a	Lsat_1_v5_gn_9_40860.1	*			Conserved		3.21268	3.55378	9.87734	13.9314	27.73	28.51	6.895	7.985
Lsa-miR157a	Lsat_1_v5_gn_9_4540.1	*			Conserved		3.21268	3.55378	9.87734	13.9314	4.02	4.96	6.45	4.76	GO:0004842,GO:0006996,GO:0016567	K15688
Lsa-miR157b	Lsat_1_v5_gn_3_31000.1	*	*	*	Conserved	SBP	86.4585	67.2828	61.1544	90.2668	2.38	2.25	0.455	0.105	GO:0003677,GO:0003677,GO:0005634
Lsa-miR157b	Lsat_1_v5_gn_4_1141.1	*	*	*	Conserved	SBP	86.4585	67.2828	61.1544	90.2668	0.75	3.505	0.02	0.065	GO:0003677,GO:0003677,GO:0005634
Lsa-miR157b	Lsat_1_v5_gn_8_134640.1	*	*	*	Conserved	SBP	86.4585	67.2828	61.1544	90.2668	0.375	0.23	0.075	2.94	GO:0003677,GO:0003677,GO:0005634
Lsa-miR157b	Lsat_1_v5_gn_9_28021.1	*	*	*	Conserved	SBP	86.4585	67.2828	61.1544	90.2668	1.9	1.515	0.32	0.415	GO:0003677,GO:0003677,GO:0005634
Lsa-miR157b	Lsat_1_v5_gn_1_128400.1		*	*	Conserved	SBP	86.4585	67.2828	61.1544	90.2668	0.955	5.065	1.345	0.32	GO:0003677,GO:0003677,GO:0003700,GO:0009908,GO:0003677,GO:0005634
Lsa-miR157b	Lsat_1_v5_gn_4_184960.1		*	*	Conserved	SBP	86.4585	67.2828	61.1544	90.2668	7.305	0.53	0.385	6.515	GO:0003677,GO:0003677,GO:0005634
Lsa-miR157b	Lsat_1_v5_gn_4_421.1	*	*		Conserved	SBP	86.4585	67.2828	61.1544	90.2668	10.78	6.795	2.805	6.345	GO:0003677,GO:0003677,GO:0005634
Lsa-miR157b	Lsat_1_v5_gn_5_12360.1	*	*		Conserved	SBP	86.4585	67.2828	61.1544	90.2668	7.365	9.24	0.67	0.955	GO:0003677,GO:0003677,GO:0005634
Lsa-miR157b	Lsat_1_v5_gn_7_11040.1		*	*	Conserved	SBP	86.4585	67.2828	61.1544	90.2668	0.94	0.8	0.18	0.075	GO:0003677,GO:0003677,GO:0005634
Lsa-miR157b	Lsat_1_v5_gn_4_113241.1			*	Conserved	SBP	86.4585	67.2828	61.1544	90.2668	0	0.015	0.405	0.02	GO:0003677,GO:0003677,GO:0005634
Lsa-miR157b	Lsat_1_v5_gn_4_81541.1			*	Conserved	SBP	86.4585	67.2828	61.1544	90.2668	0.51	0.455	0.21	1.195	GO:0003677,GO:0003677,GO:0005634
Lsa-miR157b	Lsat_1_v5_gn_2_134361.1	*	*	*	Conserved		86.4585	67.2828	61.1544	90.2668	41.99	14.645	5.705	3.16	GO:0004672,GO:0005524,GO:0006468,GO:0004672,GO:0006468,GO:0005515,GO:0005524
Lsa-miR157b	Lsat_1_v5_gn_5_94240.1	*	*	*	Conserved		86.4585	67.2828	61.1544	90.2668	6.06	7.595	0.685	2.075	GO:0004722,GO:0006470,GO:0016791,GO:0043169	K14803
Lsa-miR157b	Lsat_1_v5_gn_2_60101.1		*	*	Conserved		86.4585	67.2828	61.1544	90.2668	2.57	2.255	0.275	4.8	GO:0016020,GO:0022857,GO:0055085
Lsa-miR157b	Lsat_1_v5_gn_7_50561.1		*	*	Conserved		86.4585	67.2828	61.1544	90.2668	0	0.003845	0	0
Lsa-miR157b	Lsat_1_v5_gn_0_45201.1			*	Conserved		86.4585	67.2828	61.1544	90.2668	4.425	5.34	12.845	2.55	GO:0005515	K14485
Lsa-miR157b	Lsat_1_v5_gn_1_14560.1			*	Conserved		86.4585	67.2828	61.1544	90.2668	0.195	6.67	1.355	10.43
Lsa-miR157b	Lsat_1_v5_gn_1_53840.1		*		Conserved		86.4585	67.2828	61.1544	90.2668	6.145	4.865	1.985	1.805	GO:0004842	K10590
Lsa-miR157b	Lsat_1_v5_gn_2_89461.1		*		Conserved		86.4585	67.2828	61.1544	90.2668	1.85	1.755	1.54	0.22	GO:0005515
Lsa-miR157b	Lsat_1_v5_gn_2_91500.1			*	Conserved		86.4585	67.2828	61.1544	90.2668	1.255	2.045	0.4	0.435	GO:0012511,GO:0016021
Lsa-miR157b	Lsat_1_v5_gn_3_25981.1	*			Conserved		86.4585	67.2828	61.1544	90.2668	6.54	5.305	3.565	2.385	GO:2000028	K12125
Lsa-miR157b	Lsat_1_v5_gn_3_35341.1			*	Conserved		86.4585	67.2828	61.1544	90.2668	9.575	8.255	8.89	1.735	GO:0004190,GO:0006508	K22683
Lsa-miR157b	Lsat_1_v5_gn_3_91700.1		*		Conserved		86.4585	67.2828	61.1544	90.2668	0.825	0.8	1.915	0.325	GO:0004672,GO:0005524,GO:0006468,GO:0004672,GO:0006468,GO:0005524	K00924
Lsa-miR157b	Lsat_1_v5_gn_4_33541.1	*			Conserved		86.4585	67.2828	61.1544	90.2668	5.195	10.22	212.715	9.3	GO:0009579
Lsa-miR157b	Lsat_1_v5_gn_4_59441.1			*	Conserved		86.4585	67.2828	61.1544	90.2668	62.035	10.655	0.37	0.265	GO:0015297,GO:0016020,GO:0042910,GO:0055085	K03327
Lsa-miR157b	Lsat_1_v5_gn_4_69920.1			*	Conserved		86.4585	67.2828	61.1544	90.2668	0	0	0	0.035	GO:0016020
Lsa-miR157b	Lsat_1_v5_gn_4_89360.1		*		Conserved		86.4585	67.2828	61.1544	90.2668	16.485	14.33	2.935	4.1	GO:0004672,GO:0005524,GO:0006468,GO:0004672,GO:0006468,GO:0005515,GO:0005524
Lsa-miR157b	Lsat_1_v5_gn_5_111980.1		*		Conserved		86.4585	67.2828	61.1544	90.2668	0.115	0	0	0
Lsa-miR157b	Lsat_1_v5_gn_5_133880.1			*	Conserved		86.4585	67.2828	61.1544	90.2668	20.03	20.07	7.545	5.555	GO:0000159,GO:0019888,GO:0005515	K04354
Lsa-miR157b	Lsat_1_v5_gn_5_142161.1	*			Conserved		86.4585	67.2828	61.1544	90.2668	10.53	7.655	3.74	2.275	GO:0004672,GO:0005524,GO:0006468,GO:0004672,GO:0006468
Lsa-miR157b	Lsat_1_v5_gn_5_1501.1		*		Conserved		86.4585	67.2828	61.1544	90.2668	11.36	10.44	8.33	6.185
Lsa-miR157b	Lsat_1_v5_gn_5_94140.1		*		Conserved		86.4585	67.2828	61.1544	90.2668	0.02	0.00202	0.05	0.02	GO:0005515
Lsa-miR157b	Lsat_1_v5_gn_7_115861.1		*		Conserved		86.4585	67.2828	61.1544	90.2668	19.495	18.785	10.58	58
Lsa-miR157b	Lsat_1_v5_gn_7_33421.1		*		Conserved		86.4585	67.2828	61.1544	90.2668	35.715	46.84	41.43	47.09
Lsa-miR157b	Lsat_1_v5_gn_8_134061.1			*	Conserved		86.4585	67.2828	61.1544	90.2668	29.24	17.045	24.305	17.55	GO:0003824,GO:0006520,GO:0008483,GO:0030170,GO:0009058,GO:0030170	K00815
Lsa-miR157b	Lsat_1_v5_gn_8_23360.1		*		Conserved		86.4585	67.2828	61.1544	90.2668	1.79	0.87	0	0
Lsa-miR157b	Lsat_1_v5_gn_8_32740.1		*		Conserved		86.4585	67.2828	61.1544	90.2668	2.235	2.81	0.155	0.475	GO:0004386,GO:0005524
Lsa-miR157b	Lsat_1_v5_gn_8_32760.1		*		Conserved		86.4585	67.2828	61.1544	90.2668	2.91	3.43	0.595	2.635	GO:0004386,GO:0005524
Lsa-miR157b	Lsat_1_v5_gn_9_40860.1	*			Conserved		86.4585	67.2828	61.1544	90.2668	27.73	28.51	6.895	7.985
Lsa-miR157b	Lsat_1_v5_gn_9_4540.1	*			Conserved		86.4585	67.2828	61.1544	90.2668	4.02	4.96	6.45	4.76	GO:0004842,GO:0006996,GO:0016567	K15688
Lsa-miR157b	Lsat_1_v5_gn_9_50520.1			*	Conserved		86.4585	67.2828	61.1544	90.2668	0	0	0	0
Lsa-miR157c	Lsat_1_v5_gn_7_11040.1	*	*	*	Conserved	SBP	86.4585	67.2828	61.1544	90.2668	0.94	0.8	0.18	0.075	GO:0003677,GO:0003677,GO:0005634
Lsa-miR157c	Lsat_1_v5_gn_1_128400.1		*	*	Conserved	SBP	86.4585	67.2828	61.1544	90.2668	0.955	5.065	1.345	0.32	GO:0003677,GO:0003677,GO:0003700,GO:0009908,GO:0003677,GO:0005634
Lsa-miR157c	Lsat_1_v5_gn_3_31000.1		*	*	Conserved	SBP	86.4585	67.2828	61.1544	90.2668	2.38	2.25	0.455	0.105	GO:0003677,GO:0003677,GO:0005634
Lsa-miR157c	Lsat_1_v5_gn_4_1141.1		*	*	Conserved	SBP	86.4585	67.2828	61.1544	90.2668	0.75	3.505	0.02	0.065	GO:0003677,GO:0003677,GO:0005634
Lsa-miR157c	Lsat_1_v5_gn_4_184960.1		*	*	Conserved	SBP	86.4585	67.2828	61.1544	90.2668	7.305	0.53	0.385	6.515	GO:0003677,GO:0003677,GO:0005634
Lsa-miR157c	Lsat_1_v5_gn_8_134640.1		*	*	Conserved	SBP	86.4585	67.2828	61.1544	90.2668	0.375	0.23	0.075	2.94	GO:0003677,GO:0003677,GO:0005634
Lsa-miR157c	Lsat_1_v5_gn_9_28021.1		*	*	Conserved	SBP	86.4585	67.2828	61.1544	90.2668	1.9	1.515	0.32	0.415	GO:0003677,GO:0003677,GO:0005634
Lsa-miR157c	Lsat_1_v5_gn_4_113241.1			*	Conserved	SBP	86.4585	67.2828	61.1544	90.2668	0	0.015	0.405	0.02	GO:0003677,GO:0003677,GO:0005634
Lsa-miR157c	Lsat_1_v5_gn_4_421.1		*		Conserved	SBP	86.4585	67.2828	61.1544	90.2668	10.78	6.795	2.805	6.345	GO:0003677,GO:0003677,GO:0005634
Lsa-miR157c	Lsat_1_v5_gn_4_81541.1			*	Conserved	SBP	86.4585	67.2828	61.1544	90.2668	0.51	0.455	0.21	1.195	GO:0003677,GO:0003677,GO:0005634
Lsa-miR157c	Lsat_1_v5_gn_5_12360.1		*		Conserved	SBP	86.4585	67.2828	61.1544	90.2668	7.365	9.24	0.67	0.955	GO:0003677,GO:0003677,GO:0005634
Lsa-miR157c	Lsat_1_v5_gn_2_134361.1		*	*	Conserved		86.4585	67.2828	61.1544	90.2668	41.99	14.645	5.705	3.16	GO:0004672,GO:0005524,GO:0006468,GO:0004672,GO:0006468,GO:0005515,GO:0005524
Lsa-miR157c	Lsat_1_v5_gn_2_60101.1		*	*	Conserved		86.4585	67.2828	61.1544	90.2668	2.57	2.255	0.275	4.8	GO:0016020,GO:0022857,GO:0055085
Lsa-miR157c	Lsat_1_v5_gn_5_94240.1		*	*	Conserved		86.4585	67.2828	61.1544	90.2668	6.06	7.595	0.685	2.075	GO:0004722,GO:0006470,GO:0016791,GO:0043169	K14803
Lsa-miR157c	Lsat_1_v5_gn_7_50561.1		*	*	Conserved		86.4585	67.2828	61.1544	90.2668	0	0.003845	0	0
Lsa-miR157c	Lsat_1_v5_gn_0_45201.1			*	Conserved		86.4585	67.2828	61.1544	90.2668	4.425	5.34	12.845	2.55	GO:0005515	K14485
Lsa-miR157c	Lsat_1_v5_gn_1_14560.1			*	Conserved		86.4585	67.2828	61.1544	90.2668	0.195	6.67	1.355	10.43
Lsa-miR157c	Lsat_1_v5_gn_1_53840.1		*		Conserved		86.4585	67.2828	61.1544	90.2668	6.145	4.865	1.985	1.805	GO:0004842	K10590
Lsa-miR157c	Lsat_1_v5_gn_2_89461.1		*		Conserved		86.4585	67.2828	61.1544	90.2668	1.85	1.755	1.54	0.22	GO:0005515
Lsa-miR157c	Lsat_1_v5_gn_2_91500.1			*	Conserved		86.4585	67.2828	61.1544	90.2668	1.255	2.045	0.4	0.435	GO:0012511,GO:0016021
Lsa-miR157c	Lsat_1_v5_gn_3_35341.1			*	Conserved		86.4585	67.2828	61.1544	90.2668	9.575	8.255	8.89	1.735	GO:0004190,GO:0006508	K22683
Lsa-miR157c	Lsat_1_v5_gn_3_91700.1		*		Conserved		86.4585	67.2828	61.1544	90.2668	0.825	0.8	1.915	0.325	GO:0004672,GO:0005524,GO:0006468,GO:0004672,GO:0006468,GO:0005524	K00924
Lsa-miR157c	Lsat_1_v5_gn_4_33541.1	*			Conserved		86.4585	67.2828	61.1544	90.2668	5.195	10.22	212.715	9.3	GO:0009579
Lsa-miR157c	Lsat_1_v5_gn_4_59441.1			*	Conserved		86.4585	67.2828	61.1544	90.2668	62.035	10.655	0.37	0.265	GO:0015297,GO:0016020,GO:0042910,GO:0055085	K03327
Lsa-miR157c	Lsat_1_v5_gn_4_69920.1			*	Conserved		86.4585	67.2828	61.1544	90.2668	0	0	0	0.035	GO:0016020
Lsa-miR157c	Lsat_1_v5_gn_4_89360.1		*		Conserved		86.4585	67.2828	61.1544	90.2668	16.485	14.33	2.935	4.1	GO:0004672,GO:0005524,GO:0006468,GO:0004672,GO:0006468,GO:0005515,GO:0005524
Lsa-miR157c	Lsat_1_v5_gn_5_104601.1	*			Conserved		86.4585	67.2828	61.1544	90.2668	30.9	37.87	112.755	14.59	GO:0005524,GO:0006457,GO:0051082	K03283
Lsa-miR157c	Lsat_1_v5_gn_5_111980.1		*		Conserved		86.4585	67.2828	61.1544	90.2668	0.115	0	0	0
Lsa-miR157c	Lsat_1_v5_gn_5_133880.1			*	Conserved		86.4585	67.2828	61.1544	90.2668	20.03	20.07	7.545	5.555	GO:0000159,GO:0019888,GO:0005515	K04354
Lsa-miR157c	Lsat_1_v5_gn_5_142161.1	*			Conserved		86.4585	67.2828	61.1544	90.2668	10.53	7.655	3.74	2.275	GO:0004672,GO:0005524,GO:0006468,GO:0004672,GO:0006468
Lsa-miR157c	Lsat_1_v5_gn_5_1501.1		*		Conserved		86.4585	67.2828	61.1544	90.2668	11.36	10.44	8.33	6.185
Lsa-miR157c	Lsat_1_v5_gn_5_94140.1		*		Conserved		86.4585	67.2828	61.1544	90.2668	0.02	0.00202	0.05	0.02	GO:0005515
Lsa-miR157c	Lsat_1_v5_gn_7_115861.1		*		Conserved		86.4585	67.2828	61.1544	90.2668	19.495	18.785	10.58	58
Lsa-miR157c	Lsat_1_v5_gn_7_33421.1		*		Conserved		86.4585	67.2828	61.1544	90.2668	35.715	46.84	41.43	47.09
Lsa-miR157c	Lsat_1_v5_gn_8_134061.1			*	Conserved		86.4585	67.2828	61.1544	90.2668	29.24	17.045	24.305	17.55	GO:0003824,GO:0006520,GO:0008483,GO:0030170,GO:0009058,GO:0030170	K00815
Lsa-miR157c	Lsat_1_v5_gn_8_23360.1		*		Conserved		86.4585	67.2828	61.1544	90.2668	1.79	0.87	0	0
Lsa-miR157c	Lsat_1_v5_gn_8_32740.1		*		Conserved		86.4585	67.2828	61.1544	90.2668	2.235	2.81	0.155	0.475	GO:0004386,GO:0005524
Lsa-miR157c	Lsat_1_v5_gn_8_32760.1		*		Conserved		86.4585	67.2828	61.1544	90.2668	2.91	3.43	0.595	2.635	GO:0004386,GO:0005524
Lsa-miR157c	Lsat_1_v5_gn_9_50520.1			*	Conserved		86.4585	67.2828	61.1544	90.2668	0	0	0	0
Lsa-miR157d	Lsat_1_v5_gn_7_11040.1	*	*	*	Conserved	SBP	86.4585	67.2828	61.1544	90.2668	0.94	0.8	0.18	0.075	GO:0003677,GO:0003677,GO:0005634
Lsa-miR157d	Lsat_1_v5_gn_1_128400.1		*	*	Conserved	SBP	86.4585	67.2828	61.1544	90.2668	0.955	5.065	1.345	0.32	GO:0003677,GO:0003677,GO:0003700,GO:0009908,GO:0003677,GO:0005634
Lsa-miR157d	Lsat_1_v5_gn_3_31000.1		*	*	Conserved	SBP	86.4585	67.2828	61.1544	90.2668	2.38	2.25	0.455	0.105	GO:0003677,GO:0003677,GO:0005634
Lsa-miR157d	Lsat_1_v5_gn_4_1141.1		*	*	Conserved	SBP	86.4585	67.2828	61.1544	90.2668	0.75	3.505	0.02	0.065	GO:0003677,GO:0003677,GO:0005634
Lsa-miR157d	Lsat_1_v5_gn_4_184960.1		*	*	Conserved	SBP	86.4585	67.2828	61.1544	90.2668	7.305	0.53	0.385	6.515	GO:0003677,GO:0003677,GO:0005634
Lsa-miR157d	Lsat_1_v5_gn_4_421.1	*	*		Conserved	SBP	86.4585	67.2828	61.1544	90.2668	10.78	6.795	2.805	6.345	GO:0003677,GO:0003677,GO:0005634
Lsa-miR157d	Lsat_1_v5_gn_8_134640.1		*	*	Conserved	SBP	86.4585	67.2828	61.1544	90.2668	0.375	0.23	0.075	2.94	GO:0003677,GO:0003677,GO:0005634
Lsa-miR157d	Lsat_1_v5_gn_9_28021.1		*	*	Conserved	SBP	86.4585	67.2828	61.1544	90.2668	1.9	1.515	0.32	0.415	GO:0003677,GO:0003677,GO:0005634
Lsa-miR157d	Lsat_1_v5_gn_4_113241.1			*	Conserved	SBP	86.4585	67.2828	61.1544	90.2668	0	0.015	0.405	0.02	GO:0003677,GO:0003677,GO:0005634
Lsa-miR157d	Lsat_1_v5_gn_4_81541.1			*	Conserved	SBP	86.4585	67.2828	61.1544	90.2668	0.51	0.455	0.21	1.195	GO:0003677,GO:0003677,GO:0005634
Lsa-miR157d	Lsat_1_v5_gn_5_12360.1		*		Conserved	SBP	86.4585	67.2828	61.1544	90.2668	7.365	9.24	0.67	0.955	GO:0003677,GO:0003677,GO:0005634
Lsa-miR157d	Lsat_1_v5_gn_2_134361.1		*	*	Conserved		86.4585	67.2828	61.1544	90.2668	41.99	14.645	5.705	3.16	GO:0004672,GO:0005524,GO:0006468,GO:0004672,GO:0006468,GO:0005515,GO:0005524
Lsa-miR157d	Lsat_1_v5_gn_2_60101.1		*	*	Conserved		86.4585	67.2828	61.1544	90.2668	2.57	2.255	0.275	4.8	GO:0016020,GO:0022857,GO:0055085
Lsa-miR157d	Lsat_1_v5_gn_5_94240.1		*	*	Conserved		86.4585	67.2828	61.1544	90.2668	6.06	7.595	0.685	2.075	GO:0004722,GO:0006470,GO:0016791,GO:0043169	K14803
Lsa-miR157d	Lsat_1_v5_gn_7_50561.1		*	*	Conserved		86.4585	67.2828	61.1544	90.2668	0	0.003845	0	0
Lsa-miR157d	Lsat_1_v5_gn_0_45201.1			*	Conserved		86.4585	67.2828	61.1544	90.2668	4.425	5.34	12.845	2.55	GO:0005515	K14485
Lsa-miR157d	Lsat_1_v5_gn_1_14560.1			*	Conserved		86.4585	67.2828	61.1544	90.2668	0.195	6.67	1.355	10.43
Lsa-miR157d	Lsat_1_v5_gn_1_53840.1		*		Conserved		86.4585	67.2828	61.1544	90.2668	6.145	4.865	1.985	1.805	GO:0004842	K10590
Lsa-miR157d	Lsat_1_v5_gn_2_89461.1		*		Conserved		86.4585	67.2828	61.1544	90.2668	1.85	1.755	1.54	0.22	GO:0005515
Lsa-miR157d	Lsat_1_v5_gn_2_91500.1			*	Conserved		86.4585	67.2828	61.1544	90.2668	1.255	2.045	0.4	0.435	GO:0012511,GO:0016021
Lsa-miR157d	Lsat_1_v5_gn_3_35341.1			*	Conserved		86.4585	67.2828	61.1544	90.2668	9.575	8.255	8.89	1.735	GO:0004190,GO:0006508	K22683
Lsa-miR157d	Lsat_1_v5_gn_3_91700.1		*		Conserved		86.4585	67.2828	61.1544	90.2668	0.825	0.8	1.915	0.325	GO:0004672,GO:0005524,GO:0006468,GO:0004672,GO:0006468,GO:0005524	K00924
Lsa-miR157d	Lsat_1_v5_gn_4_33541.1	*			Conserved		86.4585	67.2828	61.1544	90.2668	5.195	10.22	212.715	9.3	GO:0009579
Lsa-miR157d	Lsat_1_v5_gn_4_59441.1			*	Conserved		86.4585	67.2828	61.1544	90.2668	62.035	10.655	0.37	0.265	GO:0015297,GO:0016020,GO:0042910,GO:0055085	K03327
Lsa-miR157d	Lsat_1_v5_gn_4_69920.1			*	Conserved		86.4585	67.2828	61.1544	90.2668	0	0	0	0.035	GO:0016020
Lsa-miR157d	Lsat_1_v5_gn_4_89360.1		*		Conserved		86.4585	67.2828	61.1544	90.2668	16.485	14.33	2.935	4.1	GO:0004672,GO:0005524,GO:0006468,GO:0004672,GO:0006468,GO:0005515,GO:0005524
Lsa-miR157d	Lsat_1_v5_gn_5_111980.1		*		Conserved		86.4585	67.2828	61.1544	90.2668	0.115	0	0	0
Lsa-miR157d	Lsat_1_v5_gn_5_133880.1			*	Conserved		86.4585	67.2828	61.1544	90.2668	20.03	20.07	7.545	5.555	GO:0000159,GO:0019888,GO:0005515	K04354
Lsa-miR157d	Lsat_1_v5_gn_5_1501.1		*		Conserved		86.4585	67.2828	61.1544	90.2668	11.36	10.44	8.33	6.185
Lsa-miR157d	Lsat_1_v5_gn_5_94140.1		*		Conserved		86.4585	67.2828	61.1544	90.2668	0.02	0.00202	0.05	0.02	GO:0005515
Lsa-miR157d	Lsat_1_v5_gn_7_115861.1		*		Conserved		86.4585	67.2828	61.1544	90.2668	19.495	18.785	10.58	58
Lsa-miR157d	Lsat_1_v5_gn_7_33421.1		*		Conserved		86.4585	67.2828	61.1544	90.2668	35.715	46.84	41.43	47.09
Lsa-miR157d	Lsat_1_v5_gn_8_134061.1			*	Conserved		86.4585	67.2828	61.1544	90.2668	29.24	17.045	24.305	17.55	GO:0003824,GO:0006520,GO:0008483,GO:0030170,GO:0009058,GO:0030170	K00815
Lsa-miR157d	Lsat_1_v5_gn_8_23360.1		*		Conserved		86.4585	67.2828	61.1544	90.2668	1.79	0.87	0	0
Lsa-miR157d	Lsat_1_v5_gn_8_32740.1		*		Conserved		86.4585	67.2828	61.1544	90.2668	2.235	2.81	0.155	0.475	GO:0004386,GO:0005524
Lsa-miR157d	Lsat_1_v5_gn_8_32760.1		*		Conserved		86.4585	67.2828	61.1544	90.2668	2.91	3.43	0.595	2.635	GO:0004386,GO:0005524
Lsa-miR157d	Lsat_1_v5_gn_9_50520.1			*	Conserved		86.4585	67.2828	61.1544	90.2668	0	0	0	0
Lsa-miR157e	Lsat_1_v5_gn_4_1141.1	*	*	*	Conserved	SBP	86.4585	67.2828	61.1544	90.2668	0.75	3.505	0.02	0.065	GO:0003677,GO:0003677,GO:0005634
Lsa-miR157e	Lsat_1_v5_gn_4_184960.1	*	*	*	Conserved	SBP	86.4585	67.2828	61.1544	90.2668	7.305	0.53	0.385	6.515	GO:0003677,GO:0003677,GO:0005634
Lsa-miR157e	Lsat_1_v5_gn_7_11040.1	*	*	*	Conserved	SBP	86.4585	67.2828	61.1544	90.2668	0.94	0.8	0.18	0.075	GO:0003677,GO:0003677,GO:0005634
Lsa-miR157e	Lsat_1_v5_gn_8_134640.1	*	*	*	Conserved	SBP	86.4585	67.2828	61.1544	90.2668	0.375	0.23	0.075	2.94	GO:0003677,GO:0003677,GO:0005634
Lsa-miR157e	Lsat_1_v5_gn_9_28021.1	*	*	*	Conserved	SBP	86.4585	67.2828	61.1544	90.2668	1.9	1.515	0.32	0.415	GO:0003677,GO:0003677,GO:0005634
Lsa-miR157e	Lsat_1_v5_gn_1_128400.1		*	*	Conserved	SBP	86.4585	67.2828	61.1544	90.2668	0.955	5.065	1.345	0.32	GO:0003677,GO:0003677,GO:0003700,GO:0009908,GO:0003677,GO:0005634
Lsa-miR157e	Lsat_1_v5_gn_3_31000.1		*	*	Conserved	SBP	86.4585	67.2828	61.1544	90.2668	2.38	2.25	0.455	0.105	GO:0003677,GO:0003677,GO:0005634
Lsa-miR157e	Lsat_1_v5_gn_4_421.1	*	*		Conserved	SBP	86.4585	67.2828	61.1544	90.2668	10.78	6.795	2.805	6.345	GO:0003677,GO:0003677,GO:0005634
Lsa-miR157e	Lsat_1_v5_gn_5_12360.1	*	*		Conserved	SBP	86.4585	67.2828	61.1544	90.2668	7.365	9.24	0.67	0.955	GO:0003677,GO:0003677,GO:0005634
Lsa-miR157e	Lsat_1_v5_gn_4_113241.1			*	Conserved	SBP	86.4585	67.2828	61.1544	90.2668	0	0.015	0.405	0.02	GO:0003677,GO:0003677,GO:0005634
Lsa-miR157e	Lsat_1_v5_gn_4_81541.1			*	Conserved	SBP	86.4585	67.2828	61.1544	90.2668	0.51	0.455	0.21	1.195	GO:0003677,GO:0003677,GO:0005634
Lsa-miR157e	Lsat_1_v5_gn_2_134361.1	*	*	*	Conserved		86.4585	67.2828	61.1544	90.2668	41.99	14.645	5.705	3.16	GO:0004672,GO:0005524,GO:0006468,GO:0004672,GO:0006468,GO:0005515,GO:0005524
Lsa-miR157e	Lsat_1_v5_gn_5_94240.1	*	*	*	Conserved		86.4585	67.2828	61.1544	90.2668	6.06	7.595	0.685	2.075	GO:0004722,GO:0006470,GO:0016791,GO:0043169	K14803
Lsa-miR157e	Lsat_1_v5_gn_2_60101.1		*	*	Conserved		86.4585	67.2828	61.1544	90.2668	2.57	2.255	0.275	4.8	GO:0016020,GO:0022857,GO:0055085
Lsa-miR157e	Lsat_1_v5_gn_5_133880.1	*		*	Conserved		86.4585	67.2828	61.1544	90.2668	20.03	20.07	7.545	5.555	GO:0000159,GO:0019888,GO:0005515	K04354
Lsa-miR157e	Lsat_1_v5_gn_7_50561.1		*	*	Conserved		86.4585	67.2828	61.1544	90.2668	0	0.003845	0	0
Lsa-miR157e	Lsat_1_v5_gn_0_45201.1			*	Conserved		86.4585	67.2828	61.1544	90.2668	4.425	5.34	12.845	2.55	GO:0005515	K14485
Lsa-miR157e	Lsat_1_v5_gn_1_14560.1			*	Conserved		86.4585	67.2828	61.1544	90.2668	0.195	6.67	1.355	10.43
Lsa-miR157e	Lsat_1_v5_gn_1_53840.1		*		Conserved		86.4585	67.2828	61.1544	90.2668	6.145	4.865	1.985	1.805	GO:0004842	K10590
Lsa-miR157e	Lsat_1_v5_gn_2_89461.1		*		Conserved		86.4585	67.2828	61.1544	90.2668	1.85	1.755	1.54	0.22	GO:0005515
Lsa-miR157e	Lsat_1_v5_gn_2_91500.1			*	Conserved		86.4585	67.2828	61.1544	90.2668	1.255	2.045	0.4	0.435	GO:0012511,GO:0016021
Lsa-miR157e	Lsat_1_v5_gn_3_35341.1			*	Conserved		86.4585	67.2828	61.1544	90.2668	9.575	8.255	8.89	1.735	GO:0004190,GO:0006508	K22683
Lsa-miR157e	Lsat_1_v5_gn_3_91700.1		*		Conserved		86.4585	67.2828	61.1544	90.2668	0.825	0.8	1.915	0.325	GO:0004672,GO:0005524,GO:0006468,GO:0004672,GO:0006468,GO:0005524	K00924
Lsa-miR157e	Lsat_1_v5_gn_4_33541.1	*			Conserved		86.4585	67.2828	61.1544	90.2668	5.195	10.22	212.715	9.3	GO:0009579
Lsa-miR157e	Lsat_1_v5_gn_4_59441.1			*	Conserved		86.4585	67.2828	61.1544	90.2668	62.035	10.655	0.37	0.265	GO:0015297,GO:0016020,GO:0042910,GO:0055085	K03327
Lsa-miR157e	Lsat_1_v5_gn_4_69920.1			*	Conserved		86.4585	67.2828	61.1544	90.2668	0	0	0	0.035	GO:0016020
Lsa-miR157e	Lsat_1_v5_gn_4_89360.1		*		Conserved		86.4585	67.2828	61.1544	90.2668	16.485	14.33	2.935	4.1	GO:0004672,GO:0005524,GO:0006468,GO:0004672,GO:0006468,GO:0005515,GO:0005524
Lsa-miR157e	Lsat_1_v5_gn_5_111980.1		*		Conserved		86.4585	67.2828	61.1544	90.2668	0.115	0	0	0
Lsa-miR157e	Lsat_1_v5_gn_5_142161.1	*			Conserved		86.4585	67.2828	61.1544	90.2668	10.53	7.655	3.74	2.275	GO:0004672,GO:0005524,GO:0006468,GO:0004672,GO:0006468
Lsa-miR157e	Lsat_1_v5_gn_5_1501.1		*		Conserved		86.4585	67.2828	61.1544	90.2668	11.36	10.44	8.33	6.185
Lsa-miR157e	Lsat_1_v5_gn_5_94140.1		*		Conserved		86.4585	67.2828	61.1544	90.2668	0.02	0.00202	0.05	0.02	GO:0005515
Lsa-miR157e	Lsat_1_v5_gn_7_115861.1		*		Conserved		86.4585	67.2828	61.1544	90.2668	19.495	18.785	10.58	58
Lsa-miR157e	Lsat_1_v5_gn_7_33421.1		*		Conserved		86.4585	67.2828	61.1544	90.2668	35.715	46.84	41.43	47.09
Lsa-miR157e	Lsat_1_v5_gn_8_134061.1			*	Conserved		86.4585	67.2828	61.1544	90.2668	29.24	17.045	24.305	17.55	GO:0003824,GO:0006520,GO:0008483,GO:0030170,GO:0009058,GO:0030170	K00815
Lsa-miR157e	Lsat_1_v5_gn_8_23360.1		*		Conserved		86.4585	67.2828	61.1544	90.2668	1.79	0.87	0	0
Lsa-miR157e	Lsat_1_v5_gn_8_32740.1		*		Conserved		86.4585	67.2828	61.1544	90.2668	2.235	2.81	0.155	0.475	GO:0004386,GO:0005524
Lsa-miR157e	Lsat_1_v5_gn_8_32760.1		*		Conserved		86.4585	67.2828	61.1544	90.2668	2.91	3.43	0.595	2.635	GO:0004386,GO:0005524
Lsa-miR157e	Lsat_1_v5_gn_9_4540.1	*			Conserved		86.4585	67.2828	61.1544	90.2668	4.02	4.96	6.45	4.76	GO:0004842,GO:0006996,GO:0016567	K15688
Lsa-miR157e	Lsat_1_v5_gn_9_50520.1			*	Conserved		86.4585	67.2828	61.1544	90.2668	0	0	0	0
Lsa-miR159a	Lsat_1_v5_gn_3_61721.1			*	Conserved	bHLH	4664.24	5398.92	3572	4031.43	0.015	0	0	0	GO:0046983
Lsa-miR159a	Lsat_1_v5_gn_9_68900.1	*			Conserved	GATA	4664.24	5398.92	3572	4031.43	39.02	25.635	9.585	1.73	GO:0003677,GO:0005634,GO:0045893,GO:0006355,GO:0008270,GO:0006355,GO:0008270,GO:0043565
Lsa-miR159a	Lsat_1_v5_gn_7_92401.1	*	*	*	Conserved	MYB	4664.24	5398.92	3572	4031.43	0	0	0	4.6		K09422
Lsa-miR159a	Lsat_1_v5_gn_0_39281.1	*	*		Conserved	MYB	4664.24	5398.92	3572	4031.43	4.2	4.045	2.095	6.85		K09422
Lsa-miR159a	Lsat_1_v5_gn_4_46760.1		*	*	Conserved	MYB	4664.24	5398.92	3572	4031.43	0	0	0	0.045		K09422
Lsa-miR159a	Lsat_1_v5_gn_5_75800.1		*		Conserved	MYB	4664.24	5398.92	3572	4031.43	2.905	2.385	1.615	5.47		K09422
Lsa-miR159a	Lsat_1_v5_gn_2_78720.1			*	Conserved	NAC	4664.24	5398.92	3572	4031.43	0.77	0.83	0.22	0.195	GO:0003677,GO:0006355
Lsa-miR159a	Lsat_1_v5_gn_0_5400.1		*		Conserved	NZZ/SPL	4664.24	5398.92	3572	4031.43	0.025	0	0	0.865	GO:0003700
Lsa-miR159a	Lsat_1_v5_gn_4_29640.1	*			Conserved	TCP	4664.24	5398.92	3572	4031.43	30.41	2.42	54.07	76.215	GO:0003700
Lsa-miR159a	Lsat_1_v5_gn_7_23540.1	*			Conserved	TCP	4664.24	5398.92	3572	4031.43	0.415	0.32	0.175	0.095	GO:0003700
Lsa-miR159a	Lsat_1_v5_gn_5_129201.1	*	*	*	Conserved		4664.24	5398.92	3572	4031.43	8.71	11.34	2.01	5.335	GO:0003700
Lsa-miR159a	Lsat_1_v5_gn_7_103061.1	*	*	*	Conserved		4664.24	5398.92	3572	4031.43	0.38	0.56	0.04	0.98	GO:0003700
Lsa-miR159a	Lsat_1_v5_gn_0_2840.1		*	*	Conserved		4664.24	5398.92	3572	4031.43	0	0	0	0	GO:0003676,GO:0004386,GO:0005524,GO:0006139,GO:0016818	K15362
Lsa-miR159a	Lsat_1_v5_gn_3_21740.1		*	*	Conserved		4664.24	5398.92	3572	4031.43	2.39	4.965	0.285	0	GO:0003824
Lsa-miR159a	Lsat_1_v5_gn_3_4041.1	*		*	Conserved		4664.24	5398.92	3572	4031.43	33.325	31.015	15.57	6.89		K08679
Lsa-miR159a	Lsat_1_v5_gn_3_83660.1	*		*	Conserved		4664.24	5398.92	3572	4031.43	25.555	35.765	8.65	15.15	GO:0005515
Lsa-miR159a	Lsat_1_v5_gn_4_12381.1	*		*	Conserved		4664.24	5398.92	3572	4031.43	18.715	17.12	1.41	10.685
Lsa-miR159a	Lsat_1_v5_gn_4_39920.1		*	*	Conserved		4664.24	5398.92	3572	4031.43	0	0	0	0	GO:0005856,GO:0030036
Lsa-miR159a	Lsat_1_v5_gn_5_124021.1		*	*	Conserved		4664.24	5398.92	3572	4031.43	0	0	0	0		K09422
Lsa-miR159a	Lsat_1_v5_gn_5_169160.1	*		*	Conserved		4664.24	5398.92	3572	4031.43	12.235	12.31	5.38	12.24	GO:0061630
Lsa-miR159a	Lsat_1_v5_gn_8_62341.1	*	*		Conserved		4664.24	5398.92	3572	4031.43	4.555	3.265	1.16	8.675	GO:0005515,GO:0006355
Lsa-miR159a	Lsat_1_v5_gn_0_9341.1			*	Conserved		4664.24	5398.92	3572	4031.43	21.34	7.365	0.14	0.23	GO:0004631,GO:0005524	K00938
Lsa-miR159a	Lsat_1_v5_gn_1_19821.1	*			Conserved		4664.24	5398.92	3572	4031.43	0	0	0	0		K03232
Lsa-miR159a	Lsat_1_v5_gn_1_3740.1			*	Conserved		4664.24	5398.92	3572	4031.43	0.745	0.045	0	1283.72	GO:0008194
Lsa-miR159a	Lsat_1_v5_gn_1_52540.1		*		Conserved		4664.24	5398.92	3572	4031.43	0.195	0.02	0.035	0.21	GO:0008194	K13496
Lsa-miR159a	Lsat_1_v5_gn_1_58621.1	*			Conserved		4664.24	5398.92	3572	4031.43	64.935	61.115	40.57	126.545
Lsa-miR159a	Lsat_1_v5_gn_1_76101.1			*	Conserved		4664.24	5398.92	3572	4031.43	3.835	5.89	20.39	3.185	GO:0016787
Lsa-miR159a	Lsat_1_v5_gn_2_118860.1	*			Conserved		4664.24	5398.92	3572	4031.43	0.785	0.105	8.295	0.2	GO:0016746	K13508
Lsa-miR159a	Lsat_1_v5_gn_2_125281.1			*	Conserved		4664.24	5398.92	3572	4031.43	7.615	2.715	1.01	0.35
Lsa-miR159a	Lsat_1_v5_gn_2_132241.1	*			Conserved		4664.24	5398.92	3572	4031.43	0.65	0.185	0.08	0.09	GO:0005515
Lsa-miR159a	Lsat_1_v5_gn_2_132960.1			*	Conserved		4664.24	5398.92	3572	4031.43	0	0	0	0
Lsa-miR159a	Lsat_1_v5_gn_2_21500.1	*			Conserved		4664.24	5398.92	3572	4031.43	377.145	348.56	157.225	33.825	GO:0000015,GO:0000287,GO:0004634,GO:0006096	K01689
Lsa-miR159a	Lsat_1_v5_gn_2_56801.1			*	Conserved		4664.24	5398.92	3572	4031.43	0.5	0.655	14.285	0.235
Lsa-miR159a	Lsat_1_v5_gn_2_77400.1			*	Conserved		4664.24	5398.92	3572	4031.43	1.595	2.5	11.65	0.575	GO:0003723,GO:0003723,GO:0005525,GO:0005525	K03595
Lsa-miR159a	Lsat_1_v5_gn_2_81541.1	*			Conserved		4664.24	5398.92	3572	4031.43	19.475	26.17	15.99	8.09	GO:0003824,GO:0030170,GO:0031071,GO:0044571	K04487
Lsa-miR159a	Lsat_1_v5_gn_2_82701.1	*			Conserved		4664.24	5398.92	3572	4031.43	27.175	24.8	22.055	18.255	GO:0003924,GO:0005525,GO:0015031,GO:0005525	K07955
Lsa-miR159a	Lsat_1_v5_gn_2_860.1		*		Conserved		4664.24	5398.92	3572	4031.43	1.145	0.89	0.035	0.012345	GO:0003676,GO:0004386,GO:0005524,GO:0006139,GO:0016818,GO:0003677,GO:0003678,GO:0005524,GO:0003678,GO:0016818,GO:0005524	K15362
Lsa-miR159a	Lsat_1_v5_gn_3_10380.1	*			Conserved		4664.24	5398.92	3572	4031.43	2.08	1.35	1.39	2.165
Lsa-miR159a	Lsat_1_v5_gn_3_11961.1			*	Conserved		4664.24	5398.92	3572	4031.43	55.385	36.94	12.28	9.56	GO:0005506,GO:0016705,GO:0020037,GO:0055114,GO:0016705,GO:0055114
Lsa-miR159a	Lsat_1_v5_gn_3_126241.1		*		Conserved		4664.24	5398.92	3572	4031.43	0.002745	0.00453	0	0.00193	GO:0005524	K20093
Lsa-miR159a	Lsat_1_v5_gn_3_18820.1	*			Conserved		4664.24	5398.92	3572	4031.43	0.295	3.15	6.35	1.83	GO:0005524,GO:0005524,GO:0016021,GO:0005524,GO:0016021,GO:0042626,GO:0055085,GO:0005524,GO:0016887	K05658
Lsa-miR159a	Lsat_1_v5_gn_3_86821.1	*			Conserved		4664.24	5398.92	3572	4031.43	20.71	21.18	16.495	16.9	GO:0003924,GO:0005525,GO:0015031,GO:0005525	K07955
Lsa-miR159a	Lsat_1_v5_gn_4_166381.1			*	Conserved		4664.24	5398.92	3572	4031.43	0.21	0.025	0	0		K00434
Lsa-miR159a	Lsat_1_v5_gn_4_17140.1		*		Conserved		4664.24	5398.92	3572	4031.43	4.99	6.825	7.24	0.9	GO:0000166,GO:0000287,GO:0005524,GO:0015914,GO:0016021,GO:0140326,GO:0016021	K01530
Lsa-miR159a	Lsat_1_v5_gn_4_21561.1			*	Conserved		4664.24	5398.92	3572	4031.43	0	0	0	0
Lsa-miR159a	Lsat_1_v5_gn_4_41201.1		*		Conserved		4664.24	5398.92	3572	4031.43	4.295	4.645	3.15	0.215	GO:0004672,GO:0005524,GO:0006468,GO:0004672,GO:0006468,GO:0005515	K14500
Lsa-miR159a	Lsat_1_v5_gn_4_49480.1			*	Conserved		4664.24	5398.92	3572	4031.43	0	0	0	0
Lsa-miR159a	Lsat_1_v5_gn_4_78160.1			*	Conserved		4664.24	5398.92	3572	4031.43	0.025	0	0	0
Lsa-miR159a	Lsat_1_v5_gn_4_92901.1	*			Conserved		4664.24	5398.92	3572	4031.43	14.555	11.845	7.065	25.82	GO:0042753
Lsa-miR159a	Lsat_1_v5_gn_5_112181.1		*		Conserved		4664.24	5398.92	3572	4031.43	0	0	0	0	GO:0008839,GO:0009089,GO:0055114
Lsa-miR159a	Lsat_1_v5_gn_5_113161.1	*			Conserved		4664.24	5398.92	3572	4031.43	0	0	0	0	GO:0003746,GO:0005853,GO:0006414,GO:0003746,GO:0006414	K03232
Lsa-miR159a	Lsat_1_v5_gn_5_127021.1			*	Conserved		4664.24	5398.92	3572	4031.43	6.3	2.08	64.7	12.955	GO:0003700
Lsa-miR159a	Lsat_1_v5_gn_5_156800.1		*		Conserved		4664.24	5398.92	3572	4031.43	22.455	26.745	14.21	27.305	GO:0005509
Lsa-miR159a	Lsat_1_v5_gn_5_16921.1	*			Conserved		4664.24	5398.92	3572	4031.43	83.83	69.185	8.55	2.19	GO:0016020,GO:0022857,GO:0055085
Lsa-miR159a	Lsat_1_v5_gn_5_183921.1			*	Conserved		4664.24	5398.92	3572	4031.43	0	0	0	0
Lsa-miR159a	Lsat_1_v5_gn_5_28001.1		*		Conserved		4664.24	5398.92	3572	4031.43	23.745	21.825	5.53	1.57	GO:0005515
Lsa-miR159a	Lsat_1_v5_gn_5_34141.1	*			Conserved		4664.24	5398.92	3572	4031.43	12.83	3.82	7.465	13.61	GO:0016021
Lsa-miR159a	Lsat_1_v5_gn_5_53121.1			*	Conserved		4664.24	5398.92	3572	4031.43	69.97	64.315	31.095	44.17	GO:0016021,GO:0016757	K08238
Lsa-miR159a	Lsat_1_v5_gn_5_82881.1	*			Conserved		4664.24	5398.92	3572	4031.43	25.95	24.145	2.205	36.265	GO:0004252,GO:0006508,GO:0006508,GO:0008236
Lsa-miR159a	Lsat_1_v5_gn_5_84581.1			*	Conserved		4664.24	5398.92	3572	4031.43	6.985	18.205	0.545	0.55	GO:0005524,GO:0016887
Lsa-miR159a	Lsat_1_v5_gn_5_96421.1		*		Conserved		4664.24	5398.92	3572	4031.43	5.39	4.92	1.38	0.225	GO:0005634,GO:0006338	K11662
Lsa-miR159a	Lsat_1_v5_gn_6_110460.1			*	Conserved		4664.24	5398.92	3572	4031.43	0.21	0.23	0.115	0.26		K06228
Lsa-miR159a	Lsat_1_v5_gn_6_110981.1			*	Conserved		4664.24	5398.92	3572	4031.43	75.98	71.56	28.13	8.965	GO:0003743,GO:0005737,GO:0005852,GO:0005515	K03246
Lsa-miR159a	Lsat_1_v5_gn_6_87540.1	*			Conserved		4664.24	5398.92	3572	4031.43	18.27	19.365	9.85	5.52	GO:0005515
Lsa-miR159a	Lsat_1_v5_gn_7_19661.1			*	Conserved		4664.24	5398.92	3572	4031.43	5.895	5.47	7.48	3.295	GO:0008531,GO:0009231,GO:0016787	K20884
Lsa-miR159a	Lsat_1_v5_gn_7_51761.1	*			Conserved		4664.24	5398.92	3572	4031.43	0.025	0.605	4.65	51.03	GO:0016614,GO:0050660,GO:0055114,GO:0016614,GO:0055114,GO:0050660,GO:0055114	K08248
Lsa-miR159a	Lsat_1_v5_gn_7_77561.1	*			Conserved		4664.24	5398.92	3572	4031.43	22.265	20.385	8.875	3.835	GO:0005515,GO:0042578
Lsa-miR159a	Lsat_1_v5_gn_8_104101.1		*		Conserved		4664.24	5398.92	3572	4031.43	5.38	7.715	1.025	0.345	GO:0005856,GO:0030036
Lsa-miR159a	Lsat_1_v5_gn_8_114001.1	*			Conserved		4664.24	5398.92	3572	4031.43	0.02	0.02	0	0	GO:0003746,GO:0005853,GO:0006414,GO:0003746,GO:0006414	K03232
Lsa-miR159a	Lsat_1_v5_gn_8_120961.1		*		Conserved		4664.24	5398.92	3572	4031.43	0	0	0	0		K02321
Lsa-miR159a	Lsat_1_v5_gn_8_123241.1	*			Conserved		4664.24	5398.92	3572	4031.43	109.175	104.76	45.58	153.525	GO:0006511	K03094
Lsa-miR159a	Lsat_1_v5_gn_8_136300.1			*	Conserved		4664.24	5398.92	3572	4031.43	0.085	0.02	0.07	0.01	GO:0005515,GO:0006886	K15296
Lsa-miR159a	Lsat_1_v5_gn_8_153980.1		*		Conserved		4664.24	5398.92	3572	4031.43	7.005	8.515	19.83	0.865	GO:0005524,GO:0005524,GO:0016301,GO:0016310	K08244
Lsa-miR159a	Lsat_1_v5_gn_8_16481.1	*			Conserved		4664.24	5398.92	3572	4031.43	10.695	9.085	2.46	0.49	GO:0002098,GO:0033588,GO:0005515	K11373
Lsa-miR159a	Lsat_1_v5_gn_8_17320.1	*			Conserved		4664.24	5398.92	3572	4031.43	15.49	13.26	8.185	7.19	GO:0008271,GO:0008272,GO:0008271,GO:0008272,GO:0016020,GO:0055085,GO:0008272,GO:0015116,GO:0016021	K18059
Lsa-miR159a	Lsat_1_v5_gn_8_31840.1	*			Conserved		4664.24	5398.92	3572	4031.43	6.19	6.49	36.62	1.665	GO:0006412,GO:0030956,GO:0050567,GO:0016787	K02433
Lsa-miR159a	Lsat_1_v5_gn_8_36901.1	*			Conserved		4664.24	5398.92	3572	4031.43	48.91	67.81	43.6	17.85
Lsa-miR159a	Lsat_1_v5_gn_8_44220.1		*		Conserved		4664.24	5398.92	3572	4031.43	25.07	19.78	6.025	13.925
Lsa-miR159a	Lsat_1_v5_gn_8_83920.1		*		Conserved		4664.24	5398.92	3572	4031.43	0.215	0.665	0.92	84.73
Lsa-miR159a	Lsat_1_v5_gn_8_8600.1			*	Conserved		4664.24	5398.92	3572	4031.43	8.755	13.315	0.225	0.02	GO:0030001,GO:0046872
Lsa-miR159a	Lsat_1_v5_gn_8_98661.1	*			Conserved		4664.24	5398.92	3572	4031.43	21.29	19.38	8.84	24.025
Lsa-miR159a	Lsat_1_v5_gn_9_123180.1		*		Conserved		4664.24	5398.92	3572	4031.43	0.003645	0	0	0	GO:0008839,GO:0009089,GO:0055114
Lsa-miR159a	Lsat_1_v5_gn_9_123581.1		*		Conserved		4664.24	5398.92	3572	4031.43	4.8	3.51	1.91	0.205	GO:0043531
Lsa-miR159a	Lsat_1_v5_gn_9_27440.1	*			Conserved		4664.24	5398.92	3572	4031.43	0	0.035	1.19	0.01	GO:0003677,GO:0003700,GO:0006355
Lsa-miR159a	Lsat_1_v5_gn_9_41041.1			*	Conserved		4664.24	5398.92	3572	4031.43	0.12	0	0	0
Lsa-miR159a	Lsat_1_v5_gn_9_65581.1	*			Conserved		4664.24	5398.92	3572	4031.43	14.755	7.735	1.645	0.995	GO:0004553,GO:0005975
Lsa-miR159a	Lsat_1_v5_gn_9_9761.1	*			Conserved		4664.24	5398.92	3572	4031.43	0.26	3.95	78.035	3.27	GO:0009507,GO:0009523,GO:0015979	K02721
Lsa-miR159a	Lsat_1_v5_gn_9_99361.1		*		Conserved		4664.24	5398.92	3572	4031.43	6.16	6.92	2.99	0.63	GO:0043531
Lsa-miR159b	Lsat_1_v5_gn_6_111621.1		*		Conserved	MIKC_MADS	36.4849	17.0376	0.176537	0.0213697	0	0	0	0.93	GO:0000977,GO:0045944,GO:0003677,GO:0046983,GO:0003700,GO:0005634,GO:0006355	K09264
Lsa-miR159b	Lsat_1_v5_gn_0_39281.1	*	*		Conserved	MYB	36.4849	17.0376	0.176537	0.0213697	4.2	4.045	2.095	6.85		K09422
Lsa-miR159b	Lsat_1_v5_gn_5_75800.1	*	*		Conserved	MYB	36.4849	17.0376	0.176537	0.0213697	2.905	2.385	1.615	5.47		K09422
Lsa-miR159b	Lsat_1_v5_gn_7_92401.1		*		Conserved	MYB	36.4849	17.0376	0.176537	0.0213697	0	0	0	4.6		K09422
Lsa-miR159b	Lsat_1_v5_gn_2_78720.1			*	Conserved	NAC	36.4849	17.0376	0.176537	0.0213697	0.77	0.83	0.22	0.195	GO:0003677,GO:0006355
Lsa-miR159b	Lsat_1_v5_gn_9_96041.1			*	Conserved	NAC	36.4849	17.0376	0.176537	0.0213697	0.105	0.08	0.01	99.09	GO:0003677,GO:0006355
Lsa-miR159b	Lsat_1_v5_gn_3_90141.1	*	*		Conserved		36.4849	17.0376	0.176537	0.0213697	41.84	41.51	22.22	26.82		K10577
Lsa-miR159b	Lsat_1_v5_gn_4_51460.1	*		*	Conserved		36.4849	17.0376	0.176537	0.0213697	16.67	17.475	12.955	13.02		K23166
Lsa-miR159b	Lsat_1_v5_gn_7_64921.1	*		*	Conserved		36.4849	17.0376	0.176537	0.0213697	60.22	56.435	16.45	54.89		K20347
Lsa-miR159b	Lsat_1_v5_gn_1_24741.1	*			Conserved		36.4849	17.0376	0.176537	0.0213697	1.565	1.1	0.34	0.435	GO:0071949
Lsa-miR159b	Lsat_1_v5_gn_1_26421.1	*			Conserved		36.4849	17.0376	0.176537	0.0213697	8.34	3.225	0.69	0.675	GO:0016020,GO:0022857,GO:0055085
Lsa-miR159b	Lsat_1_v5_gn_1_64601.1	*			Conserved		36.4849	17.0376	0.176537	0.0213697	2.955	2.665	1.49	10.17	GO:0008270	K10144
Lsa-miR159b	Lsat_1_v5_gn_1_64661.1	*			Conserved		36.4849	17.0376	0.176537	0.0213697	595.62	799.685	382.41	120.12	GO:0015267,GO:0016020,GO:0055085	K09873
Lsa-miR159b	Lsat_1_v5_gn_2_125401.1	*			Conserved		36.4849	17.0376	0.176537	0.0213697	9.2	12.31	79.575	3.67	GO:0004853,GO:0006779	K01599
Lsa-miR159b	Lsat_1_v5_gn_2_58761.1			*	Conserved		36.4849	17.0376	0.176537	0.0213697	0.33	8.375	30.805	0.1
Lsa-miR159b	Lsat_1_v5_gn_2_78240.1	*			Conserved		36.4849	17.0376	0.176537	0.0213697	23.29	20.58	9.47	8.215
Lsa-miR159b	Lsat_1_v5_gn_3_118460.1	*			Conserved		36.4849	17.0376	0.176537	0.0213697	2.395	0.295	0.025	0.01477	GO:0043531
Lsa-miR159b	Lsat_1_v5_gn_3_54301.1	*			Conserved		36.4849	17.0376	0.176537	0.0213697	63.525	70.57	103.335	84.94	GO:0004751,GO:0009052	K01807
Lsa-miR159b	Lsat_1_v5_gn_3_63500.1			*	Conserved		36.4849	17.0376	0.176537	0.0213697	0	0	0	0
Lsa-miR159b	Lsat_1_v5_gn_3_94000.1	*			Conserved		36.4849	17.0376	0.176537	0.0213697	4.925	19.465	248.585	20.24
Lsa-miR159b	Lsat_1_v5_gn_4_130781.1			*	Conserved		36.4849	17.0376	0.176537	0.0213697	5.205	4.36	4.215	2.185
Lsa-miR159b	Lsat_1_v5_gn_4_153620.1		*		Conserved		36.4849	17.0376	0.176537	0.0213697	5.79	1.235	0.195	0.115	GO:0022857,GO:0022857,GO:0055085
Lsa-miR159b	Lsat_1_v5_gn_4_177360.1	*			Conserved		36.4849	17.0376	0.176537	0.0213697	5.405	6.57	2.195	1.075	GO:0005515
Lsa-miR159b	Lsat_1_v5_gn_4_179460.1		*		Conserved		36.4849	17.0376	0.176537	0.0213697	11.77	9.905	2.415	0.66	GO:0005643,GO:0006913,GO:0008139,GO:0017056	K14307
Lsa-miR159b	Lsat_1_v5_gn_4_181561.1		*		Conserved		36.4849	17.0376	0.176537	0.0213697	18.505	13.28	6.375	50.565
Lsa-miR159b	Lsat_1_v5_gn_4_71740.1			*	Conserved		36.4849	17.0376	0.176537	0.0213697	143.715	142.92	74.8	111.385	GO:0006511	K03094
Lsa-miR159b	Lsat_1_v5_gn_4_75360.1		*		Conserved		36.4849	17.0376	0.176537	0.0213697	33.33	20.39	11.77	41.4	GO:0005515
Lsa-miR159b	Lsat_1_v5_gn_5_101240.1			*	Conserved		36.4849	17.0376	0.176537	0.0213697	2.625	2.055	9.99	2.195	GO:0016020	K23544
Lsa-miR159b	Lsat_1_v5_gn_5_124021.1		*		Conserved		36.4849	17.0376	0.176537	0.0213697	0	0	0	0		K09422
Lsa-miR159b	Lsat_1_v5_gn_5_135520.1	*			Conserved		36.4849	17.0376	0.176537	0.0213697	25.205	26.09	11.305	11.07	GO:0004672,GO:0005524,GO:0004672,GO:0005524,GO:0006468,GO:0004672,GO:0006468,GO:0005524	K02218
Lsa-miR159b	Lsat_1_v5_gn_5_179060.1	*			Conserved		36.4849	17.0376	0.176537	0.0213697	153.615	156.55	38.225	142.025	GO:0005524,GO:0016887,GO:0005737,GO:0016787,GO:0030163	K03062
Lsa-miR159b	Lsat_1_v5_gn_5_30901.1			*	Conserved		36.4849	17.0376	0.176537	0.0213697	1.735	0.91	1.33	0.205	GO:0005515
Lsa-miR159b	Lsat_1_v5_gn_5_45900.1	*			Conserved		36.4849	17.0376	0.176537	0.0213697	48.315	37.515	101.285	40.625	GO:0003824,GO:0004375,GO:0006544,GO:0055114,GO:0004375,GO:0006546,GO:0055114	K00281
Lsa-miR159b	Lsat_1_v5_gn_5_65281.1	*			Conserved		36.4849	17.0376	0.176537	0.0213697	55.46	77.92	26.165	28.295	GO:0071569	K12162
Lsa-miR159b	Lsat_1_v5_gn_5_68180.1	*			Conserved		36.4849	17.0376	0.176537	0.0213697	35.12	23.505	21.395	10.02	GO:0000287,GO:0004743,GO:0006096,GO:0030955,GO:0003824,GO:0004743,GO:0006096	K00873
Lsa-miR159b	Lsat_1_v5_gn_5_87781.1			*	Conserved		36.4849	17.0376	0.176537	0.0213697	0.02	0.145	0.055	1.52	GO:0003824	K08679
Lsa-miR159b	Lsat_1_v5_gn_6_23160.1	*			Conserved		36.4849	17.0376	0.176537	0.0213697	1.11	0.995	1.115	0.195
Lsa-miR159b	Lsat_1_v5_gn_6_46140.1		*		Conserved		36.4849	17.0376	0.176537	0.0213697	75.93	80.485	32.58	8.265	GO:0008168
Lsa-miR159b	Lsat_1_v5_gn_6_87620.1	*			Conserved		36.4849	17.0376	0.176537	0.0213697	6.705	6.155	2.39	37.67	GO:0005515
Lsa-miR159b	Lsat_1_v5_gn_7_103061.1			*	Conserved		36.4849	17.0376	0.176537	0.0213697	0.38	0.56	0.04	0.98	GO:0003700
Lsa-miR159b	Lsat_1_v5_gn_7_29160.1	*			Conserved		36.4849	17.0376	0.176537	0.0213697	107.16	169.415	85.085	114.735	GO:0016020	K21989
Lsa-miR159b	Lsat_1_v5_gn_7_35121.1	*			Conserved		36.4849	17.0376	0.176537	0.0213697	4.98	4.435	2.89	1.315
Lsa-miR159b	Lsat_1_v5_gn_7_67181.1			*	Conserved		36.4849	17.0376	0.176537	0.0213697	8.705	3.875	1.55	0.025
Lsa-miR159b	Lsat_1_v5_gn_8_124461.1			*	Conserved		36.4849	17.0376	0.176537	0.0213697	0	0	0	0
Lsa-miR159b	Lsat_1_v5_gn_8_14200.1		*		Conserved		36.4849	17.0376	0.176537	0.0213697	3.695	3.46	1.155	5.62	GO:0016020,GO:0016192	K08492
Lsa-miR159b	Lsat_1_v5_gn_8_18560.1	*			Conserved		36.4849	17.0376	0.176537	0.0213697	9.63	11.35	7.7	5.615	GO:0004866
Lsa-miR159b	Lsat_1_v5_gn_8_2220.1	*			Conserved		36.4849	17.0376	0.176537	0.0213697	1	4.06	10.935	50.65		K01054
Lsa-miR159b	Lsat_1_v5_gn_8_66961.1			*	Conserved		36.4849	17.0376	0.176537	0.0213697	8.815	43.415	0.175	0.075	GO:0005524,GO:0016887
Lsa-miR159b	Lsat_1_v5_gn_8_79401.1			*	Conserved		36.4849	17.0376	0.176537	0.0213697	6.975	7.2	0.2	0	GO:0005634,GO:0051783,GO:1904667
Lsa-miR159b	Lsat_1_v5_gn_9_121780.1	*			Conserved		36.4849	17.0376	0.176537	0.0213697	18.865	17.95	7.04	12.765	GO:0003924,GO:0005525,GO:0005525	K01528
Lsa-miR159b	Lsat_1_v5_gn_9_15381.1			*	Conserved		36.4849	17.0376	0.176537	0.0213697	8.69	6.39	2.725	0.38
Lsa-miR159b	Lsat_1_v5_gn_9_20280.1			*	Conserved		36.4849	17.0376	0.176537	0.0213697	0	0	0	0	GO:0005515	K05757
Lsa-miR159b	Lsat_1_v5_gn_9_6400.1			*	Conserved		36.4849	17.0376	0.176537	0.0213697	10.31	14.36	14.725	52.315
Lsa-miR159b	Lsat_1_v5_gn_9_87421.1			*	Conserved		36.4849	17.0376	0.176537	0.0213697	2.36	2.61	0.86	0.97	GO:0004252,GO:0006508,GO:0005515	K08669
Lsa-miR160a	Lsat_1_v5_gn_2_100181.1	*	*		Conserved	ARF	676.09	663.383	547.938	313.683	7.565	13.265	1.66	3.125	GO:0003677,GO:0003677,GO:0005634,GO:0006355,GO:0009725,GO:0005515
Lsa-miR160a	Lsat_1_v5_gn_2_112381.1	*	*		Conserved	ARF	676.09	663.383	547.938	313.683	2.725	2.175	1.16	4.18	GO:0003677,GO:0003677,GO:0005634,GO:0006355,GO:0009725,GO:0005515
Lsa-miR160a	Lsat_1_v5_gn_6_30741.1	*	*		Conserved	ARF	676.09	663.383	547.938	313.683	2.695	2.005	2.15	1.325	GO:0003677,GO:0003677,GO:0005634,GO:0006355,GO:0009725,GO:0005515
Lsa-miR160a	Lsat_1_v5_gn_8_20161.1	*	*		Conserved	ARF	676.09	663.383	547.938	313.683	2.33	0.465	0.845	1.765	GO:0003677,GO:0003677,GO:0005634,GO:0006355,GO:0009725,GO:0005515
Lsa-miR160a	Lsat_1_v5_gn_9_69060.1	*	*		Conserved	ARF	676.09	663.383	547.938	313.683	2.51	2.66	0.87	0.785	GO:0003677,GO:0003677,GO:0005634,GO:0006355,GO:0009725
Lsa-miR160a	Lsat_1_v5_gn_4_40760.1			*	Conserved	ERF	676.09	663.383	547.938	313.683	0	0	0.025	0.015	GO:0003677,GO:0003700,GO:0006355	K09286
Lsa-miR160a	Lsat_1_v5_gn_9_53921.1			*	Conserved	ERF	676.09	663.383	547.938	313.683	10.06	10.64	21.415	0.115	GO:0003677,GO:0003700,GO:0006355
Lsa-miR160a	Lsat_1_v5_gn_0_37861.1			*	Conserved		676.09	663.383	547.938	313.683	2.415	4.15	2.26	8.99	GO:0004252,GO:0016021	K09651
Lsa-miR160a	Lsat_1_v5_gn_2_82040.1			*	Conserved		676.09	663.383	547.938	313.683	4.56	4.115	1.94	0.58	GO:0005515	K21768
Lsa-miR160a	Lsat_1_v5_gn_3_26081.1			*	Conserved		676.09	663.383	547.938	313.683	6.49	3.695	5.76	4.05	GO:0016020,GO:0022857,GO:0055085,GO:0016021,GO:0022857,GO:0055085,GO:0022857	K03444
Lsa-miR160a	Lsat_1_v5_gn_4_23340.1			*	Conserved		676.09	663.383	547.938	313.683	78.945	60.77	2.805	0.28	GO:0004866
Lsa-miR160a	Lsat_1_v5_gn_4_47321.1			*	Conserved		676.09	663.383	547.938	313.683	0	0	0	0.78		K08515
Lsa-miR160a	Lsat_1_v5_gn_4_5001.1	*			Conserved		676.09	663.383	547.938	313.683	7.01	6.13	1.785	12.73
Lsa-miR160a	Lsat_1_v5_gn_5_140620.1			*	Conserved		676.09	663.383	547.938	313.683	0	0	0	0	GO:0016746	K00658
Lsa-miR160a	Lsat_1_v5_gn_5_166221.1			*	Conserved		676.09	663.383	547.938	313.683	0	0	0	0.305
Lsa-miR160a	Lsat_1_v5_gn_5_173401.1	*			Conserved		676.09	663.383	547.938	313.683	8.465	8.18	3.71	24.255	GO:0003955,GO:0010181,GO:0010181,GO:0016491	K03809
Lsa-miR160a	Lsat_1_v5_gn_5_187341.1			*	Conserved		676.09	663.383	547.938	313.683	3.105	3.05	1.86	1.15
Lsa-miR160a	Lsat_1_v5_gn_5_57261.1			*	Conserved		676.09	663.383	547.938	313.683	33.7	30.575	25.52	8.165		K17795
Lsa-miR160a	Lsat_1_v5_gn_5_62840.1			*	Conserved		676.09	663.383	547.938	313.683	0.765	0.595	0.02	0.085	GO:0004185,GO:0004185,GO:0006508	K16296
Lsa-miR160a	Lsat_1_v5_gn_5_82800.1			*	Conserved		676.09	663.383	547.938	313.683	0	0	0	0
Lsa-miR160a	Lsat_1_v5_gn_6_114321.1			*	Conserved		676.09	663.383	547.938	313.683	0.03	0.39	0.73	0.13	GO:0016491,GO:0050660,GO:0055114,GO:0016491,GO:0055114,GO:0016668,GO:0055114,GO:0045454,GO:0055114	K00382
Lsa-miR160a	Lsat_1_v5_gn_7_80140.1	*			Conserved		676.09	663.383	547.938	313.683	44.2	47.415	29.145	20.01
Lsa-miR160a	Lsat_1_v5_gn_8_92780.1			*	Conserved		676.09	663.383	547.938	313.683	0.105	0.69	8.52	22.92	GO:0005515
Lsa-miR160a	Lsat_1_v5_gn_8_93140.1			*	Conserved		676.09	663.383	547.938	313.683	0	0.015	0	0	GO:0045735
Lsa-miR160a	Lsat_1_v5_gn_8_93200.1			*	Conserved		676.09	663.383	547.938	313.683	0	0	0	0	GO:0045735
Lsa-miR160a	Lsat_1_v5_gn_9_112141.1			*	Conserved		676.09	663.383	547.938	313.683	0	0	0	0
Lsa-miR160a	Lsat_1_v5_gn_9_119861.1			*	Conserved		676.09	663.383	547.938	313.683	0	0	0.002585	0.355	GO:0010215,GO:0031225
Lsa-miR160a	Lsat_1_v5_gn_9_1560.1			*	Conserved		676.09	663.383	547.938	313.683	0	0	0	0	GO:0004097,GO:0055114,GO:0016491	K00422
Lsa-miR160b	Lsat_1_v5_gn_2_100181.1	*	*		Conserved	ARF	676.09	663.383	547.938	313.683	7.565	13.265	1.66	3.125	GO:0003677,GO:0003677,GO:0005634,GO:0006355,GO:0009725,GO:0005515
Lsa-miR160b	Lsat_1_v5_gn_2_112381.1	*	*		Conserved	ARF	676.09	663.383	547.938	313.683	2.725	2.175	1.16	4.18	GO:0003677,GO:0003677,GO:0005634,GO:0006355,GO:0009725,GO:0005515
Lsa-miR160b	Lsat_1_v5_gn_6_30741.1	*	*		Conserved	ARF	676.09	663.383	547.938	313.683	2.695	2.005	2.15	1.325	GO:0003677,GO:0003677,GO:0005634,GO:0006355,GO:0009725,GO:0005515
Lsa-miR160b	Lsat_1_v5_gn_8_20161.1	*	*		Conserved	ARF	676.09	663.383	547.938	313.683	2.33	0.465	0.845	1.765	GO:0003677,GO:0003677,GO:0005634,GO:0006355,GO:0009725,GO:0005515
Lsa-miR160b	Lsat_1_v5_gn_9_69060.1	*	*		Conserved	ARF	676.09	663.383	547.938	313.683	2.51	2.66	0.87	0.785	GO:0003677,GO:0003677,GO:0005634,GO:0006355,GO:0009725
Lsa-miR160b	Lsat_1_v5_gn_4_40760.1			*	Conserved	ERF	676.09	663.383	547.938	313.683	0	0	0.025	0.015	GO:0003677,GO:0003700,GO:0006355	K09286
Lsa-miR160b	Lsat_1_v5_gn_9_53921.1			*	Conserved	ERF	676.09	663.383	547.938	313.683	10.06	10.64	21.415	0.115	GO:0003677,GO:0003700,GO:0006355
Lsa-miR160b	Lsat_1_v5_gn_0_37861.1	*		*	Conserved		676.09	663.383	547.938	313.683	2.415	4.15	2.26	8.99	GO:0004252,GO:0016021	K09651
Lsa-miR160b	Lsat_1_v5_gn_2_39021.1	*			Conserved		676.09	663.383	547.938	313.683	34.575	43.9	114.82	3.505	GO:0005524,GO:0006457,GO:0006457,GO:0006457,GO:0046914,GO:1901671	K04078
Lsa-miR160b	Lsat_1_v5_gn_2_82040.1			*	Conserved		676.09	663.383	547.938	313.683	4.56	4.115	1.94	0.58	GO:0005515	K21768
Lsa-miR160b	Lsat_1_v5_gn_3_26081.1			*	Conserved		676.09	663.383	547.938	313.683	6.49	3.695	5.76	4.05	GO:0016020,GO:0022857,GO:0055085,GO:0016021,GO:0022857,GO:0055085,GO:0022857	K03444
Lsa-miR160b	Lsat_1_v5_gn_4_23340.1			*	Conserved		676.09	663.383	547.938	313.683	78.945	60.77	2.805	0.28	GO:0004866
Lsa-miR160b	Lsat_1_v5_gn_4_47321.1			*	Conserved		676.09	663.383	547.938	313.683	0	0	0	0.78		K08515
Lsa-miR160b	Lsat_1_v5_gn_5_140620.1			*	Conserved		676.09	663.383	547.938	313.683	0	0	0	0	GO:0016746	K00658
Lsa-miR160b	Lsat_1_v5_gn_5_166221.1			*	Conserved		676.09	663.383	547.938	313.683	0	0	0	0.305
Lsa-miR160b	Lsat_1_v5_gn_5_173401.1	*			Conserved		676.09	663.383	547.938	313.683	8.465	8.18	3.71	24.255	GO:0003955,GO:0010181,GO:0010181,GO:0016491	K03809
Lsa-miR160b	Lsat_1_v5_gn_5_187341.1			*	Conserved		676.09	663.383	547.938	313.683	3.105	3.05	1.86	1.15
Lsa-miR160b	Lsat_1_v5_gn_5_57261.1			*	Conserved		676.09	663.383	547.938	313.683	33.7	30.575	25.52	8.165		K17795
Lsa-miR160b	Lsat_1_v5_gn_5_62840.1			*	Conserved		676.09	663.383	547.938	313.683	0.765	0.595	0.02	0.085	GO:0004185,GO:0004185,GO:0006508	K16296
Lsa-miR160b	Lsat_1_v5_gn_5_78820.1	*			Conserved		676.09	663.383	547.938	313.683	45.925	42.74	21.72	9.66	GO:0003723,GO:0003743,GO:0005852,GO:0006413,GO:0031369,GO:0003743,GO:0005852,GO:0006413,GO:0031369	K03252
Lsa-miR160b	Lsat_1_v5_gn_5_82800.1			*	Conserved		676.09	663.383	547.938	313.683	0	0	0	0
Lsa-miR160b	Lsat_1_v5_gn_6_114321.1			*	Conserved		676.09	663.383	547.938	313.683	0.03	0.39	0.73	0.13	GO:0016491,GO:0050660,GO:0055114,GO:0016491,GO:0055114,GO:0016668,GO:0055114,GO:0045454,GO:0055114	K00382
Lsa-miR160b	Lsat_1_v5_gn_7_80140.1	*			Conserved		676.09	663.383	547.938	313.683	44.2	47.415	29.145	20.01
Lsa-miR160b	Lsat_1_v5_gn_8_92780.1			*	Conserved		676.09	663.383	547.938	313.683	0.105	0.69	8.52	22.92	GO:0005515
Lsa-miR160b	Lsat_1_v5_gn_8_93140.1			*	Conserved		676.09	663.383	547.938	313.683	0	0.015	0	0	GO:0045735
Lsa-miR160b	Lsat_1_v5_gn_8_93200.1			*	Conserved		676.09	663.383	547.938	313.683	0	0	0	0	GO:0045735
Lsa-miR160b	Lsat_1_v5_gn_9_112141.1			*	Conserved		676.09	663.383	547.938	313.683	0	0	0	0
Lsa-miR160b	Lsat_1_v5_gn_9_119861.1			*	Conserved		676.09	663.383	547.938	313.683	0	0	0.002585	0.355	GO:0010215,GO:0031225
Lsa-miR160b	Lsat_1_v5_gn_9_1560.1			*	Conserved		676.09	663.383	547.938	313.683	0	0	0	0	GO:0004097,GO:0055114,GO:0016491	K00422
Lsa-miR160b	Lsat_1_v5_gn_9_90720.1	*			Conserved		676.09	663.383	547.938	313.683	9.675	9.565	5.195	7.585		K12199
Lsa-miR164a	Lsat_1_v5_gn_0_45640.1	*	*	*	Conserved	NAC	373.974	138.941	153.195	699.708	2.46	0.26	0.165	9.635	GO:0003677,GO:0006355
Lsa-miR164a	Lsat_1_v5_gn_5_127660.1	*	*	*	Conserved	NAC	373.974	138.941	153.195	699.708	0.015	0.225	0	0.025	GO:0003677,GO:0006355
Lsa-miR164a	Lsat_1_v5_gn_5_981.1	*	*	*	Conserved	NAC	373.974	138.941	153.195	699.708	0.36	0.185	3.69	0.755	GO:0003677,GO:0006355
Lsa-miR164a	Lsat_1_v5_gn_7_104460.1	*	*	*	Conserved	NAC	373.974	138.941	153.195	699.708	0.05	0.085	0	0.4	GO:0003677,GO:0006355
Lsa-miR164a	Lsat_1_v5_gn_1_14220.1		*	*	Conserved	NAC	373.974	138.941	153.195	699.708	0.59	0.115	0.125	6.905	GO:0003677,GO:0006355
Lsa-miR164a	Lsat_1_v5_gn_4_109600.1	*	*		Conserved	NAC	373.974	138.941	153.195	699.708	7.34	5.98	1.555	88.515	GO:0003677,GO:0006355
Lsa-miR164a	Lsat_1_v5_gn_4_169300.1		*	*	Conserved	NAC	373.974	138.941	153.195	699.708	1.185	0.235	0.14	7.18	GO:0003677,GO:0006355
Lsa-miR164a	Lsat_1_v5_gn_5_20601.1		*		Conserved	NAC	373.974	138.941	153.195	699.708	1.645	0.945	0.39	153.83	GO:0003677,GO:0006355
Lsa-miR164a	Lsat_1_v5_gn_1_110320.1	*			Conserved		373.974	138.941	153.195	699.708	21.51	17.56	10.325	2.41	GO:0005515,GO:0048312	K03255
Lsa-miR164a	Lsat_1_v5_gn_1_8140.1			*	Conserved		373.974	138.941	153.195	699.708	0	0	0	0.55	GO:0005506,GO:0016705,GO:0020037,GO:0055114,GO:0016705,GO:0055114
Lsa-miR164a	Lsat_1_v5_gn_3_107501.1			*	Conserved		373.974	138.941	153.195	699.708	0	0	0	0.03	GO:0016491,GO:0050660,GO:0055114,GO:0050660,GO:0071949
Lsa-miR164a	Lsat_1_v5_gn_3_120840.1		*		Conserved		373.974	138.941	153.195	699.708	0.085	0.08	0.035	0.105	GO:0051015
Lsa-miR164a	Lsat_1_v5_gn_4_106860.1			*	Conserved		373.974	138.941	153.195	699.708	0	0	0	0
Lsa-miR164a	Lsat_1_v5_gn_4_110501.1	*			Conserved		373.974	138.941	153.195	699.708	106.795	156.145	15.55	0.02
Lsa-miR164a	Lsat_1_v5_gn_4_139981.1	*			Conserved		373.974	138.941	153.195	699.708	28.945	28.745	9.01	1.245	GO:0005515
Lsa-miR164a	Lsat_1_v5_gn_5_148441.1			*	Conserved		373.974	138.941	153.195	699.708	15.805	9.14	0.095	8.66	GO:0005886,GO:0019210
Lsa-miR164a	Lsat_1_v5_gn_5_25181.1		*		Conserved		373.974	138.941	153.195	699.708	0.225	0.08	0.02	1.81	GO:0006629
Lsa-miR164a	Lsat_1_v5_gn_6_54321.1		*		Conserved		373.974	138.941	153.195	699.708	0	0	0	0	GO:0051015
Lsa-miR164a	Lsat_1_v5_gn_6_83780.1			*	Conserved		373.974	138.941	153.195	699.708	8.02	11.765	0.8	2.34
Lsa-miR164a	Lsat_1_v5_gn_7_109200.1			*	Conserved		373.974	138.941	153.195	699.708	0.04	0.03	0.04	0.015		K01696
Lsa-miR164a	Lsat_1_v5_gn_8_77981.1	*			Conserved		373.974	138.941	153.195	699.708	19.245	19.305	4.195	3.715		K08678
Lsa-miR164a	Lsat_1_v5_gn_9_26661.1	*			Conserved		373.974	138.941	153.195	699.708	2.24	12.63	39.445	416.375
Lsa-miR164a	Lsat_1_v5_gn_9_29140.1		*		Conserved		373.974	138.941	153.195	699.708	1.275	1.195	0.2	1.64	GO:0003779,GO:0007010,GO:0051015
Lsa-miR164b	Lsat_1_v5_gn_1_14220.1	*	*	*	Conserved	NAC	1.82351	4.94371	2.03548	2.87781	0.59	0.115	0.125	6.905	GO:0003677,GO:0006355
Lsa-miR164b	Lsat_1_v5_gn_5_981.1	*	*	*	Conserved	NAC	1.82351	4.94371	2.03548	2.87781	0.36	0.185	3.69	0.755	GO:0003677,GO:0006355
Lsa-miR164b	Lsat_1_v5_gn_0_45640.1		*	*	Conserved	NAC	1.82351	4.94371	2.03548	2.87781	2.46	0.26	0.165	9.635	GO:0003677,GO:0006355
Lsa-miR164b	Lsat_1_v5_gn_4_169300.1		*	*	Conserved	NAC	1.82351	4.94371	2.03548	2.87781	1.185	0.235	0.14	7.18	GO:0003677,GO:0006355
Lsa-miR164b	Lsat_1_v5_gn_5_127660.1		*	*	Conserved	NAC	1.82351	4.94371	2.03548	2.87781	0.015	0.225	0	0.025	GO:0003677,GO:0006355
Lsa-miR164b	Lsat_1_v5_gn_5_20601.1		*	*	Conserved	NAC	1.82351	4.94371	2.03548	2.87781	1.645	0.945	0.39	153.83	GO:0003677,GO:0006355
Lsa-miR164b	Lsat_1_v5_gn_7_104460.1		*	*	Conserved	NAC	1.82351	4.94371	2.03548	2.87781	0.05	0.085	0	0.4	GO:0003677,GO:0006355
Lsa-miR164b	Lsat_1_v5_gn_4_109600.1		*		Conserved	NAC	1.82351	4.94371	2.03548	2.87781	7.34	5.98	1.555	88.515	GO:0003677,GO:0006355
Lsa-miR164b	Lsat_1_v5_gn_4_78701.1		*	*	Conserved		1.82351	4.94371	2.03548	2.87781	0.445	0.24	0.36	0.13
Lsa-miR164b	Lsat_1_v5_gn_1_55141.1			*	Conserved		1.82351	4.94371	2.03548	2.87781	0.18	0.265	0.065	0.945		K08678
Lsa-miR164b	Lsat_1_v5_gn_2_116561.1		*		Conserved		1.82351	4.94371	2.03548	2.87781	7.91	7.185	3.31	1.31
Lsa-miR164b	Lsat_1_v5_gn_4_127821.1			*	Conserved		1.82351	4.94371	2.03548	2.87781	21.395	16.835	6.1	0.205
Lsa-miR164b	Lsat_1_v5_gn_4_73580.1	*			Conserved		1.82351	4.94371	2.03548	2.87781	39.44	47.095	28.345	67.825	GO:0016491,GO:0016620,GO:0055114,GO:0016491,GO:0055114	K00130
Lsa-miR164b	Lsat_1_v5_gn_6_90981.1	*			Conserved		1.82351	4.94371	2.03548	2.87781	6.555	6.8	32.27	1.365	GO:0000166,GO:0004812,GO:0005524,GO:0006418,GO:0000166,GO:0004816,GO:0005524,GO:0006421	K01893
Lsa-miR164b	Lsat_1_v5_gn_6_91060.1			*	Conserved		1.82351	4.94371	2.03548	2.87781	25.4	27.375	16.225	14.095	GO:0033180,GO:0046961,GO:1902600,GO:0034220	K02151
Lsa-miR164b	Lsat_1_v5_gn_7_17060.1			*	Conserved		1.82351	4.94371	2.03548	2.87781	0	0.505	0.035	0	GO:0016491,GO:0055114
Lsa-miR164b	Lsat_1_v5_gn_8_121820.1	*			Conserved		1.82351	4.94371	2.03548	2.87781	14.875	4.745	3.58	7.975	GO:0005576
Lsa-miR164b	Lsat_1_v5_gn_9_40320.1	*			Conserved		1.82351	4.94371	2.03548	2.87781	21.775	14.98	5.135	0.28
Lsa-miR164b	Lsat_1_v5_gn_9_66060.1			*	Conserved		1.82351	4.94371	2.03548	2.87781	5.72	4.92	18.395	1.48	GO:0003824,GO:0003824,GO:0051536,GO:0006364,GO:0008173,GO:0030488,GO:0070475	K06941
Lsa-miR164c	Lsat_1_v5_gn_5_145621.1			*	Conserved	MYB_related	0.425584	0.319704	0.209172	0.322521	1.155	0.335	10.81	25.14	GO:0003676,GO:0008270,GO:0003677
Lsa-miR164c	Lsat_1_v5_gn_0_45640.1	*	*	*	Conserved	NAC	0.425584	0.319704	0.209172	0.322521	2.46	0.26	0.165	9.635	GO:0003677,GO:0006355
Lsa-miR164c	Lsat_1_v5_gn_1_14220.1	*	*	*	Conserved	NAC	0.425584	0.319704	0.209172	0.322521	0.59	0.115	0.125	6.905	GO:0003677,GO:0006355
Lsa-miR164c	Lsat_1_v5_gn_4_169300.1	*	*	*	Conserved	NAC	0.425584	0.319704	0.209172	0.322521	1.185	0.235	0.14	7.18	GO:0003677,GO:0006355
Lsa-miR164c	Lsat_1_v5_gn_5_20601.1	*	*	*	Conserved	NAC	0.425584	0.319704	0.209172	0.322521	1.645	0.945	0.39	153.83	GO:0003677,GO:0006355
Lsa-miR164c	Lsat_1_v5_gn_7_104460.1	*	*	*	Conserved	NAC	0.425584	0.319704	0.209172	0.322521	0.05	0.085	0	0.4	GO:0003677,GO:0006355
Lsa-miR164c	Lsat_1_v5_gn_5_127660.1		*	*	Conserved	NAC	0.425584	0.319704	0.209172	0.322521	0.015	0.225	0	0.025	GO:0003677,GO:0006355
Lsa-miR164c	Lsat_1_v5_gn_5_981.1		*	*	Conserved	NAC	0.425584	0.319704	0.209172	0.322521	0.36	0.185	3.69	0.755	GO:0003677,GO:0006355
Lsa-miR164c	Lsat_1_v5_gn_4_109600.1		*		Conserved	NAC	0.425584	0.319704	0.209172	0.322521	7.34	5.98	1.555	88.515	GO:0003677,GO:0006355
Lsa-miR164c	Lsat_1_v5_gn_4_78701.1		*	*	Conserved		0.425584	0.319704	0.209172	0.322521	0.445	0.24	0.36	0.13
Lsa-miR164c	Lsat_1_v5_gn_1_117041.1	*			Conserved		0.425584	0.319704	0.209172	0.322521	7.11	8.305	4.96	4.15
Lsa-miR164c	Lsat_1_v5_gn_1_5401.1	*			Conserved		0.425584	0.319704	0.209172	0.322521	6.425	7.085	9.495	4.35	GO:0003779,GO:0005737,GO:0008290,GO:0030036,GO:0008290,GO:0051016	K10365
Lsa-miR164c	Lsat_1_v5_gn_1_55141.1			*	Conserved		0.425584	0.319704	0.209172	0.322521	0.18	0.265	0.065	0.945		K08678
Lsa-miR164c	Lsat_1_v5_gn_2_116561.1		*		Conserved		0.425584	0.319704	0.209172	0.322521	7.91	7.185	3.31	1.31
Lsa-miR164c	Lsat_1_v5_gn_3_79841.1	*			Conserved		0.425584	0.319704	0.209172	0.322521	81.235	78.765	102.63	394.35	GO:0006633,GO:0016020,GO:0016747,GO:0016746	K15397
Lsa-miR164c	Lsat_1_v5_gn_4_127821.1			*	Conserved		0.425584	0.319704	0.209172	0.322521	21.395	16.835	6.1	0.205
Lsa-miR164c	Lsat_1_v5_gn_4_62541.1	*			Conserved		0.425584	0.319704	0.209172	0.322521	181.62	58.84	1.435	7.435	GO:0009055
Lsa-miR164c	Lsat_1_v5_gn_4_92841.1	*			Conserved		0.425584	0.319704	0.209172	0.322521	17.61	17.63	6.29	1.35	GO:0003735,GO:0005840,GO:0006412,GO:0003735,GO:0008270	K02980
Lsa-miR164c	Lsat_1_v5_gn_5_109580.1			*	Conserved		0.425584	0.319704	0.209172	0.322521	0.06	0.07	0.12	0.23	GO:0016020
Lsa-miR164c	Lsat_1_v5_gn_5_153761.1			*	Conserved		0.425584	0.319704	0.209172	0.322521	10.64	8.03	4.17	6.84
Lsa-miR164c	Lsat_1_v5_gn_5_188301.1	*			Conserved		0.425584	0.319704	0.209172	0.322521	9.79	9.405	2.695	3.02	GO:0003924,GO:0005509,GO:0005525,GO:0007005,GO:0031307,GO:0003924,GO:0005525,GO:0005509	K07870
Lsa-miR164c	Lsat_1_v5_gn_5_55580.1	*			Conserved		0.425584	0.319704	0.209172	0.322521	1.585	3.06	113.5	312.82	GO:0009916,GO:0055114	K17893
Lsa-miR164c	Lsat_1_v5_gn_6_32921.1	*			Conserved		0.425584	0.319704	0.209172	0.322521	11.11	9.75	3.185	0.495		K08678
Lsa-miR164c	Lsat_1_v5_gn_6_91060.1			*	Conserved		0.425584	0.319704	0.209172	0.322521	25.4	27.375	16.225	14.095	GO:0033180,GO:0046961,GO:1902600,GO:0034220	K02151
Lsa-miR164c	Lsat_1_v5_gn_7_17060.1			*	Conserved		0.425584	0.319704	0.209172	0.322521	0	0.505	0.035	0	GO:0016491,GO:0055114
Lsa-miR164c	Lsat_1_v5_gn_7_86221.1			*	Conserved		0.425584	0.319704	0.209172	0.322521	5.68	0.35	0	0.05
Lsa-miR164c	Lsat_1_v5_gn_8_160040.1			*	Conserved		0.425584	0.319704	0.209172	0.322521	0.155	1.115	9.01	2.13
Lsa-miR164c	Lsat_1_v5_gn_8_5221.1			*	Conserved		0.425584	0.319704	0.209172	0.322521	5.08	6.115	1.945	0.5
Lsa-miR164c	Lsat_1_v5_gn_9_26661.1	*			Conserved		0.425584	0.319704	0.209172	0.322521	2.24	12.63	39.445	416.375
Lsa-miR164c	Lsat_1_v5_gn_9_66060.1			*	Conserved		0.425584	0.319704	0.209172	0.322521	5.72	4.92	18.395	1.48	GO:0003824,GO:0003824,GO:0051536,GO:0006364,GO:0008173,GO:0030488,GO:0070475	K06941
Lsa-miR166a	Lsat_1_v5_gn_1_37081.1	*	*		Conserved	HD-ZIP	3280.6	2469.31	1353.19	6649.59	9.66	22.255	0.485	0.645	GO:0003677,GO:0008289	K09338
Lsa-miR166a	Lsat_1_v5_gn_4_100080.1	*	*		Conserved	HD-ZIP	3280.6	2469.31	1353.19	6649.59	20.605	31.205	1.775	0.34	GO:0003677,GO:0008289	K09338
Lsa-miR166a	Lsat_1_v5_gn_5_32500.1	*	*		Conserved	HD-ZIP	3280.6	2469.31	1353.19	6649.59	4.805	3.92	0.91	0.13	GO:0003677,GO:0008289	K09338
Lsa-miR166a	Lsat_1_v5_gn_6_22720.1	*	*		Conserved	HD-ZIP	3280.6	2469.31	1353.19	6649.59	12.73	9.06	1.11	0.2	GO:0003677,GO:0008289	K09338
Lsa-miR166a	Lsat_1_v5_gn_6_45641.1	*	*		Conserved	HD-ZIP	3280.6	2469.31	1353.19	6649.59	18.685	20.96	2.715	1.68	GO:0003677,GO:0008289	K09338
Lsa-miR166a	Lsat_1_v5_gn_2_100140.1		*		Conserved	HD-ZIP	3280.6	2469.31	1353.19	6649.59	16.23	21.985	2.955	2.635	GO:0003677,GO:0008289	K09338
Lsa-miR166a	Lsat_1_v5_gn_5_134441.1		*		Conserved	HD-ZIP	3280.6	2469.31	1353.19	6649.59	18.89	22.99	3.035	0.825	GO:0003677,GO:0008289	K09338
Lsa-miR166a	Lsat_1_v5_gn_3_115940.1		*	*	Conserved		3280.6	2469.31	1353.19	6649.59	33.67	32.61	9.625	9.8	GO:0003824,GO:0003824,GO:0055114,GO:0003938,GO:0006164,GO:0055114,GO:0016491,GO:0055114	K00088
Lsa-miR166a	Lsat_1_v5_gn_1_126440.1		*		Conserved		3280.6	2469.31	1353.19	6649.59	0.655	0.71	0.455	0.28	GO:0003951,GO:0016301	K04718
Lsa-miR166a	Lsat_1_v5_gn_2_24081.1			*	Conserved		3280.6	2469.31	1353.19	6649.59	1.235	0.36	0.11	1.095	GO:0004672,GO:0005524,GO:0006468,GO:0004672,GO:0006468,GO:0005524,GO:0030247
Lsa-miR166a	Lsat_1_v5_gn_3_39421.1		*		Conserved		3280.6	2469.31	1353.19	6649.59	0	0.055	2.515	0.605
Lsa-miR166a	Lsat_1_v5_gn_4_113220.1	*			Conserved		3280.6	2469.31	1353.19	6649.59	200.88	172.57	5.485	4.225	GO:0016866,GO:0071669	K13379
Lsa-miR166a	Lsat_1_v5_gn_4_177820.1	*			Conserved		3280.6	2469.31	1353.19	6649.59	17.765	15.785	2.915	4.5	GO:0005515
Lsa-miR166a	Lsat_1_v5_gn_4_178061.1	*			Conserved		3280.6	2469.31	1353.19	6649.59	9.975	8.695	3.135	1.485	GO:0005524,GO:0005524,GO:0016021,GO:0005524,GO:0016021,GO:0042626,GO:0055085,GO:0005524,GO:0016887	K05658
Lsa-miR166a	Lsat_1_v5_gn_4_39300.1			*	Conserved		3280.6	2469.31	1353.19	6649.59	2.23	2.94	8.91	0.785		K23538
Lsa-miR166a	Lsat_1_v5_gn_5_9381.1			*	Conserved		3280.6	2469.31	1353.19	6649.59	5.775	6.4	8.345	2.13	GO:0016829,GO:0017009
Lsa-miR166a	Lsat_1_v5_gn_9_111560.1			*	Conserved		3280.6	2469.31	1353.19	6649.59	6.31	6.46	5.61	6.68	GO:0016020,GO:0022857,GO:0055085
Lsa-miR166a	Lsat_1_v5_gn_9_11760.1		*		Conserved		3280.6	2469.31	1353.19	6649.59	11.825	9.915	4.64	0.07	GO:0004672,GO:0005524,GO:0006468,GO:0004672,GO:0006468,GO:0005524
Lsa-miR166a	Lsat_1_v5_gn_9_14160.1	*			Conserved		3280.6	2469.31	1353.19	6649.59	4.38	4.745	1.85	0.725	GO:0008318,GO:0018342	K05955
Lsa-miR166b	Lsat_1_v5_gn_5_134441.1	*	*		Conserved	HD-ZIP	3280.6	2469.31	1353.19	6649.59	18.89	22.99	3.035	0.825	GO:0003677,GO:0008289	K09338
Lsa-miR166b	Lsat_1_v5_gn_6_22720.1	*	*		Conserved	HD-ZIP	3280.6	2469.31	1353.19	6649.59	12.73	9.06	1.11	0.2	GO:0003677,GO:0008289	K09338
Lsa-miR166b	Lsat_1_v5_gn_1_37081.1		*		Conserved	HD-ZIP	3280.6	2469.31	1353.19	6649.59	9.66	22.255	0.485	0.645	GO:0003677,GO:0008289	K09338
Lsa-miR166b	Lsat_1_v5_gn_2_100140.1		*		Conserved	HD-ZIP	3280.6	2469.31	1353.19	6649.59	16.23	21.985	2.955	2.635	GO:0003677,GO:0008289	K09338
Lsa-miR166b	Lsat_1_v5_gn_4_100080.1		*		Conserved	HD-ZIP	3280.6	2469.31	1353.19	6649.59	20.605	31.205	1.775	0.34	GO:0003677,GO:0008289	K09338
Lsa-miR166b	Lsat_1_v5_gn_5_32500.1		*		Conserved	HD-ZIP	3280.6	2469.31	1353.19	6649.59	4.805	3.92	0.91	0.13	GO:0003677,GO:0008289	K09338
Lsa-miR166b	Lsat_1_v5_gn_6_45641.1		*		Conserved	HD-ZIP	3280.6	2469.31	1353.19	6649.59	18.685	20.96	2.715	1.68	GO:0003677,GO:0008289	K09338
Lsa-miR166b	Lsat_1_v5_gn_3_115940.1		*	*	Conserved		3280.6	2469.31	1353.19	6649.59	33.67	32.61	9.625	9.8	GO:0003824,GO:0003824,GO:0055114,GO:0003938,GO:0006164,GO:0055114,GO:0016491,GO:0055114	K00088
Lsa-miR166b	Lsat_1_v5_gn_1_126440.1		*		Conserved		3280.6	2469.31	1353.19	6649.59	0.655	0.71	0.455	0.28	GO:0003951,GO:0016301	K04718
Lsa-miR166b	Lsat_1_v5_gn_1_75020.1	*			Conserved		3280.6	2469.31	1353.19	6649.59	30.37	35.31	1.965	11.315	GO:0005515
Lsa-miR166b	Lsat_1_v5_gn_2_24081.1			*	Conserved		3280.6	2469.31	1353.19	6649.59	1.235	0.36	0.11	1.095	GO:0004672,GO:0005524,GO:0006468,GO:0004672,GO:0006468,GO:0005524,GO:0030247
Lsa-miR166b	Lsat_1_v5_gn_2_81141.1	*			Conserved		3280.6	2469.31	1353.19	6649.59	7.46	9.045	3.925	23.98	GO:0008168	K22856
Lsa-miR166b	Lsat_1_v5_gn_3_39421.1		*		Conserved		3280.6	2469.31	1353.19	6649.59	0	0.055	2.515	0.605
Lsa-miR166b	Lsat_1_v5_gn_4_113220.1	*			Conserved		3280.6	2469.31	1353.19	6649.59	200.88	172.57	5.485	4.225	GO:0016866,GO:0071669	K13379
Lsa-miR166b	Lsat_1_v5_gn_4_177820.1	*			Conserved		3280.6	2469.31	1353.19	6649.59	17.765	15.785	2.915	4.5	GO:0005515
Lsa-miR166b	Lsat_1_v5_gn_4_39300.1			*	Conserved		3280.6	2469.31	1353.19	6649.59	2.23	2.94	8.91	0.785		K23538
Lsa-miR166b	Lsat_1_v5_gn_5_9381.1			*	Conserved		3280.6	2469.31	1353.19	6649.59	5.775	6.4	8.345	2.13	GO:0016829,GO:0017009
Lsa-miR166b	Lsat_1_v5_gn_9_111560.1			*	Conserved		3280.6	2469.31	1353.19	6649.59	6.31	6.46	5.61	6.68	GO:0016020,GO:0022857,GO:0055085
Lsa-miR166b	Lsat_1_v5_gn_9_11760.1		*		Conserved		3280.6	2469.31	1353.19	6649.59	11.825	9.915	4.64	0.07	GO:0004672,GO:0005524,GO:0006468,GO:0004672,GO:0006468,GO:0005524
Lsa-miR166b	Lsat_1_v5_gn_9_14160.1	*			Conserved		3280.6	2469.31	1353.19	6649.59	4.38	4.745	1.85	0.725	GO:0008318,GO:0018342	K05955
Lsa-miR166c	Lsat_1_v5_gn_2_100140.1	*	*		Conserved	HD-ZIP	3280.6	2469.31	1353.19	6649.59	16.23	21.985	2.955	2.635	GO:0003677,GO:0008289	K09338
Lsa-miR166c	Lsat_1_v5_gn_6_45641.1	*	*		Conserved	HD-ZIP	3280.6	2469.31	1353.19	6649.59	18.685	20.96	2.715	1.68	GO:0003677,GO:0008289	K09338
Lsa-miR166c	Lsat_1_v5_gn_1_37081.1		*		Conserved	HD-ZIP	3280.6	2469.31	1353.19	6649.59	9.66	22.255	0.485	0.645	GO:0003677,GO:0008289	K09338
Lsa-miR166c	Lsat_1_v5_gn_4_100080.1		*		Conserved	HD-ZIP	3280.6	2469.31	1353.19	6649.59	20.605	31.205	1.775	0.34	GO:0003677,GO:0008289	K09338
Lsa-miR166c	Lsat_1_v5_gn_5_134441.1		*		Conserved	HD-ZIP	3280.6	2469.31	1353.19	6649.59	18.89	22.99	3.035	0.825	GO:0003677,GO:0008289	K09338
Lsa-miR166c	Lsat_1_v5_gn_5_32500.1		*		Conserved	HD-ZIP	3280.6	2469.31	1353.19	6649.59	4.805	3.92	0.91	0.13	GO:0003677,GO:0008289	K09338
Lsa-miR166c	Lsat_1_v5_gn_6_22720.1		*		Conserved	HD-ZIP	3280.6	2469.31	1353.19	6649.59	12.73	9.06	1.11	0.2	GO:0003677,GO:0008289	K09338
Lsa-miR166c	Lsat_1_v5_gn_3_115940.1		*	*	Conserved		3280.6	2469.31	1353.19	6649.59	33.67	32.61	9.625	9.8	GO:0003824,GO:0003824,GO:0055114,GO:0003938,GO:0006164,GO:0055114,GO:0016491,GO:0055114	K00088
Lsa-miR166c	Lsat_1_v5_gn_1_126440.1		*		Conserved		3280.6	2469.31	1353.19	6649.59	0.655	0.71	0.455	0.28	GO:0003951,GO:0016301	K04718
Lsa-miR166c	Lsat_1_v5_gn_2_24081.1			*	Conserved		3280.6	2469.31	1353.19	6649.59	1.235	0.36	0.11	1.095	GO:0004672,GO:0005524,GO:0006468,GO:0004672,GO:0006468,GO:0005524,GO:0030247
Lsa-miR166c	Lsat_1_v5_gn_3_39421.1		*		Conserved		3280.6	2469.31	1353.19	6649.59	0	0.055	2.515	0.605
Lsa-miR166c	Lsat_1_v5_gn_4_177820.1	*			Conserved		3280.6	2469.31	1353.19	6649.59	17.765	15.785	2.915	4.5	GO:0005515
Lsa-miR166c	Lsat_1_v5_gn_4_39300.1			*	Conserved		3280.6	2469.31	1353.19	6649.59	2.23	2.94	8.91	0.785		K23538
Lsa-miR166c	Lsat_1_v5_gn_5_9381.1			*	Conserved		3280.6	2469.31	1353.19	6649.59	5.775	6.4	8.345	2.13	GO:0016829,GO:0017009
Lsa-miR166c	Lsat_1_v5_gn_8_4521.1	*			Conserved		3280.6	2469.31	1353.19	6649.59	7.25	7.295	3.245	7.4
Lsa-miR166c	Lsat_1_v5_gn_9_111560.1			*	Conserved		3280.6	2469.31	1353.19	6649.59	6.31	6.46	5.61	6.68	GO:0016020,GO:0022857,GO:0055085
Lsa-miR166c	Lsat_1_v5_gn_9_11760.1		*		Conserved		3280.6	2469.31	1353.19	6649.59	11.825	9.915	4.64	0.07	GO:0004672,GO:0005524,GO:0006468,GO:0004672,GO:0006468,GO:0005524
Lsa-miR166d	Lsat_1_v5_gn_5_32500.1	*	*		Conserved	HD-ZIP	3280.6	2469.31	1353.19	6649.59	4.805	3.92	0.91	0.13	GO:0003677,GO:0008289	K09338
Lsa-miR166d	Lsat_1_v5_gn_6_45641.1	*	*		Conserved	HD-ZIP	3280.6	2469.31	1353.19	6649.59	18.685	20.96	2.715	1.68	GO:0003677,GO:0008289	K09338
Lsa-miR166d	Lsat_1_v5_gn_1_37081.1		*		Conserved	HD-ZIP	3280.6	2469.31	1353.19	6649.59	9.66	22.255	0.485	0.645	GO:0003677,GO:0008289	K09338
Lsa-miR166d	Lsat_1_v5_gn_2_100140.1		*		Conserved	HD-ZIP	3280.6	2469.31	1353.19	6649.59	16.23	21.985	2.955	2.635	GO:0003677,GO:0008289	K09338
Lsa-miR166d	Lsat_1_v5_gn_4_100080.1		*		Conserved	HD-ZIP	3280.6	2469.31	1353.19	6649.59	20.605	31.205	1.775	0.34	GO:0003677,GO:0008289	K09338
Lsa-miR166d	Lsat_1_v5_gn_5_134441.1		*		Conserved	HD-ZIP	3280.6	2469.31	1353.19	6649.59	18.89	22.99	3.035	0.825	GO:0003677,GO:0008289	K09338
Lsa-miR166d	Lsat_1_v5_gn_6_22720.1		*		Conserved	HD-ZIP	3280.6	2469.31	1353.19	6649.59	12.73	9.06	1.11	0.2	GO:0003677,GO:0008289	K09338
Lsa-miR166d	Lsat_1_v5_gn_3_115940.1		*	*	Conserved		3280.6	2469.31	1353.19	6649.59	33.67	32.61	9.625	9.8	GO:0003824,GO:0003824,GO:0055114,GO:0003938,GO:0006164,GO:0055114,GO:0016491,GO:0055114	K00088
Lsa-miR166d	Lsat_1_v5_gn_1_126440.1		*		Conserved		3280.6	2469.31	1353.19	6649.59	0.655	0.71	0.455	0.28	GO:0003951,GO:0016301	K04718
Lsa-miR166d	Lsat_1_v5_gn_2_24081.1			*	Conserved		3280.6	2469.31	1353.19	6649.59	1.235	0.36	0.11	1.095	GO:0004672,GO:0005524,GO:0006468,GO:0004672,GO:0006468,GO:0005524,GO:0030247
Lsa-miR166d	Lsat_1_v5_gn_3_39421.1		*		Conserved		3280.6	2469.31	1353.19	6649.59	0	0.055	2.515	0.605
Lsa-miR166d	Lsat_1_v5_gn_4_178061.1	*			Conserved		3280.6	2469.31	1353.19	6649.59	9.975	8.695	3.135	1.485	GO:0005524,GO:0005524,GO:0016021,GO:0005524,GO:0016021,GO:0042626,GO:0055085,GO:0005524,GO:0016887	K05658
Lsa-miR166d	Lsat_1_v5_gn_4_39300.1			*	Conserved		3280.6	2469.31	1353.19	6649.59	2.23	2.94	8.91	0.785		K23538
Lsa-miR166d	Lsat_1_v5_gn_5_9381.1			*	Conserved		3280.6	2469.31	1353.19	6649.59	5.775	6.4	8.345	2.13	GO:0016829,GO:0017009
Lsa-miR166d	Lsat_1_v5_gn_9_111560.1			*	Conserved		3280.6	2469.31	1353.19	6649.59	6.31	6.46	5.61	6.68	GO:0016020,GO:0022857,GO:0055085
Lsa-miR166d	Lsat_1_v5_gn_9_11760.1		*		Conserved		3280.6	2469.31	1353.19	6649.59	11.825	9.915	4.64	0.07	GO:0004672,GO:0005524,GO:0006468,GO:0004672,GO:0006468,GO:0005524
Lsa-miR166e	Lsat_1_v5_gn_6_45641.1	*	*		Conserved	HD-ZIP	3280.6	2469.31	1353.19	6649.59	18.685	20.96	2.715	1.68	GO:0003677,GO:0008289	K09338
Lsa-miR166e	Lsat_1_v5_gn_1_37081.1		*		Conserved	HD-ZIP	3280.6	2469.31	1353.19	6649.59	9.66	22.255	0.485	0.645	GO:0003677,GO:0008289	K09338
Lsa-miR166e	Lsat_1_v5_gn_2_100140.1		*		Conserved	HD-ZIP	3280.6	2469.31	1353.19	6649.59	16.23	21.985	2.955	2.635	GO:0003677,GO:0008289	K09338
Lsa-miR166e	Lsat_1_v5_gn_4_100080.1		*		Conserved	HD-ZIP	3280.6	2469.31	1353.19	6649.59	20.605	31.205	1.775	0.34	GO:0003677,GO:0008289	K09338
Lsa-miR166e	Lsat_1_v5_gn_5_134441.1		*		Conserved	HD-ZIP	3280.6	2469.31	1353.19	6649.59	18.89	22.99	3.035	0.825	GO:0003677,GO:0008289	K09338
Lsa-miR166e	Lsat_1_v5_gn_5_32500.1		*		Conserved	HD-ZIP	3280.6	2469.31	1353.19	6649.59	4.805	3.92	0.91	0.13	GO:0003677,GO:0008289	K09338
Lsa-miR166e	Lsat_1_v5_gn_6_22720.1		*		Conserved	HD-ZIP	3280.6	2469.31	1353.19	6649.59	12.73	9.06	1.11	0.2	GO:0003677,GO:0008289	K09338
Lsa-miR166e	Lsat_1_v5_gn_3_115940.1		*	*	Conserved		3280.6	2469.31	1353.19	6649.59	33.67	32.61	9.625	9.8	GO:0003824,GO:0003824,GO:0055114,GO:0003938,GO:0006164,GO:0055114,GO:0016491,GO:0055114	K00088
Lsa-miR166e	Lsat_1_v5_gn_1_126440.1		*		Conserved		3280.6	2469.31	1353.19	6649.59	0.655	0.71	0.455	0.28	GO:0003951,GO:0016301	K04718
Lsa-miR166e	Lsat_1_v5_gn_1_75020.1	*			Conserved		3280.6	2469.31	1353.19	6649.59	30.37	35.31	1.965	11.315	GO:0005515
Lsa-miR166e	Lsat_1_v5_gn_2_24081.1			*	Conserved		3280.6	2469.31	1353.19	6649.59	1.235	0.36	0.11	1.095	GO:0004672,GO:0005524,GO:0006468,GO:0004672,GO:0006468,GO:0005524,GO:0030247
Lsa-miR166e	Lsat_1_v5_gn_3_39421.1		*		Conserved		3280.6	2469.31	1353.19	6649.59	0	0.055	2.515	0.605
Lsa-miR166e	Lsat_1_v5_gn_4_113220.1	*			Conserved		3280.6	2469.31	1353.19	6649.59	200.88	172.57	5.485	4.225	GO:0016866,GO:0071669	K13379
Lsa-miR166e	Lsat_1_v5_gn_4_161.1	*			Conserved		3280.6	2469.31	1353.19	6649.59	11.68	8.655	4.955	12.625	GO:0005515	K18730
Lsa-miR166e	Lsat_1_v5_gn_4_177820.1	*			Conserved		3280.6	2469.31	1353.19	6649.59	17.765	15.785	2.915	4.5	GO:0005515
Lsa-miR166e	Lsat_1_v5_gn_4_39300.1			*	Conserved		3280.6	2469.31	1353.19	6649.59	2.23	2.94	8.91	0.785		K23538
Lsa-miR166e	Lsat_1_v5_gn_5_9381.1			*	Conserved		3280.6	2469.31	1353.19	6649.59	5.775	6.4	8.345	2.13	GO:0016829,GO:0017009
Lsa-miR166e	Lsat_1_v5_gn_9_111560.1			*	Conserved		3280.6	2469.31	1353.19	6649.59	6.31	6.46	5.61	6.68	GO:0016020,GO:0022857,GO:0055085
Lsa-miR166e	Lsat_1_v5_gn_9_11760.1		*		Conserved		3280.6	2469.31	1353.19	6649.59	11.825	9.915	4.64	0.07	GO:0004672,GO:0005524,GO:0006468,GO:0004672,GO:0006468,GO:0005524
Lsa-miR166f	Lsat_1_v5_gn_8_146440.1	*			Conserved	CO-like	79.5696	67.0802	743.376	1525.12	10.205	14.89	6.56	1.93	GO:0005515,GO:0008270
Lsa-miR166f	Lsat_1_v5_gn_5_134441.1	*	*		Conserved	HD-ZIP	79.5696	67.0802	743.376	1525.12	18.89	22.99	3.035	0.825	GO:0003677,GO:0008289	K09338
Lsa-miR166f	Lsat_1_v5_gn_6_22720.1	*	*		Conserved	HD-ZIP	79.5696	67.0802	743.376	1525.12	12.73	9.06	1.11	0.2	GO:0003677,GO:0008289	K09338
Lsa-miR166f	Lsat_1_v5_gn_6_45641.1	*	*		Conserved	HD-ZIP	79.5696	67.0802	743.376	1525.12	18.685	20.96	2.715	1.68	GO:0003677,GO:0008289	K09338
Lsa-miR166f	Lsat_1_v5_gn_1_37081.1		*		Conserved	HD-ZIP	79.5696	67.0802	743.376	1525.12	9.66	22.255	0.485	0.645	GO:0003677,GO:0008289	K09338
Lsa-miR166f	Lsat_1_v5_gn_2_100140.1		*		Conserved	HD-ZIP	79.5696	67.0802	743.376	1525.12	16.23	21.985	2.955	2.635	GO:0003677,GO:0008289	K09338
Lsa-miR166f	Lsat_1_v5_gn_4_100080.1		*		Conserved	HD-ZIP	79.5696	67.0802	743.376	1525.12	20.605	31.205	1.775	0.34	GO:0003677,GO:0008289	K09338
Lsa-miR166f	Lsat_1_v5_gn_5_32500.1		*		Conserved	HD-ZIP	79.5696	67.0802	743.376	1525.12	4.805	3.92	0.91	0.13	GO:0003677,GO:0008289	K09338
Lsa-miR166f	Lsat_1_v5_gn_3_115940.1		*	*	Conserved		79.5696	67.0802	743.376	1525.12	33.67	32.61	9.625	9.8	GO:0003824,GO:0003824,GO:0055114,GO:0003938,GO:0006164,GO:0055114,GO:0016491,GO:0055114	K00088
Lsa-miR166f	Lsat_1_v5_gn_1_126440.1		*		Conserved		79.5696	67.0802	743.376	1525.12	0.655	0.71	0.455	0.28	GO:0003951,GO:0016301	K04718
Lsa-miR166f	Lsat_1_v5_gn_2_103120.1	*			Conserved		79.5696	67.0802	743.376	1525.12	9.485	8.615	1.385	0.1	GO:0019825,GO:0020037,GO:0020037
Lsa-miR166f	Lsat_1_v5_gn_2_69361.1	*			Conserved		79.5696	67.0802	743.376	1525.12	124.62	51.48	13.465	6.565	GO:0000785,GO:0003677,GO:0005634,GO:0006355,GO:0000786,GO:0003677,GO:0006334,GO:0003677,GO:0003677,GO:0005634
Lsa-miR166f	Lsat_1_v5_gn_3_39421.1		*		Conserved		79.5696	67.0802	743.376	1525.12	0	0.055	2.515	0.605
Lsa-miR166f	Lsat_1_v5_gn_4_39300.1			*	Conserved		79.5696	67.0802	743.376	1525.12	2.23	2.94	8.91	0.785		K23538
Lsa-miR166f	Lsat_1_v5_gn_5_118620.1			*	Conserved		79.5696	67.0802	743.376	1525.12	10.86	14.17	7.955	2.185	GO:0004553,GO:0005975
Lsa-miR166f	Lsat_1_v5_gn_5_147080.1	*			Conserved		79.5696	67.0802	743.376	1525.12	46.845	41.015	52.26	23.875	GO:0004124,GO:0006535,GO:0006535	K01738
Lsa-miR166f	Lsat_1_v5_gn_8_139701.1			*	Conserved		79.5696	67.0802	743.376	1525.12	0.295	0.365	0.345	3.52	GO:0006629,GO:0008970
Lsa-miR166f	Lsat_1_v5_gn_9_11760.1		*		Conserved		79.5696	67.0802	743.376	1525.12	11.825	9.915	4.64	0.07	GO:0004672,GO:0005524,GO:0006468,GO:0004672,GO:0006468,GO:0005524
Lsa-miR166f	Lsat_1_v5_gn_9_29020.1	*			Conserved		79.5696	67.0802	743.376	1525.12	1.485	39.34	576.66	29.09	GO:0009058,GO:0015995,GO:0016851,GO:0016851	K03403
Lsa-miR166f	Lsat_1_v5_gn_9_29121.1	*			Conserved		79.5696	67.0802	743.376	1525.12	1.285	35.78	518.715	26.985	GO:0009058,GO:0015995,GO:0016851,GO:0016851	K03403
Lsa-miR166f	Lsat_1_v5_gn_9_95201.1			*	Conserved		79.5696	67.0802	743.376	1525.12	6.035	5.605	2.125	2.51
Lsa-miR166g	Lsat_1_v5_gn_5_105880.1	*			Conserved	bZIP	1084.49	417.627	4171.97	1907.86	5.385	4.155	2.815	1.34	GO:0003700,GO:0006355
Lsa-miR166g	Lsat_1_v5_gn_2_100140.1	*	*		Conserved	HD-ZIP	1084.49	417.627	4171.97	1907.86	16.23	21.985	2.955	2.635	GO:0003677,GO:0008289	K09338
Lsa-miR166g	Lsat_1_v5_gn_4_100080.1	*	*		Conserved	HD-ZIP	1084.49	417.627	4171.97	1907.86	20.605	31.205	1.775	0.34	GO:0003677,GO:0008289	K09338
Lsa-miR166g	Lsat_1_v5_gn_1_37081.1		*		Conserved	HD-ZIP	1084.49	417.627	4171.97	1907.86	9.66	22.255	0.485	0.645	GO:0003677,GO:0008289	K09338
Lsa-miR166g	Lsat_1_v5_gn_5_134441.1		*		Conserved	HD-ZIP	1084.49	417.627	4171.97	1907.86	18.89	22.99	3.035	0.825	GO:0003677,GO:0008289	K09338
Lsa-miR166g	Lsat_1_v5_gn_5_32500.1		*		Conserved	HD-ZIP	1084.49	417.627	4171.97	1907.86	4.805	3.92	0.91	0.13	GO:0003677,GO:0008289	K09338
Lsa-miR166g	Lsat_1_v5_gn_6_22720.1		*		Conserved	HD-ZIP	1084.49	417.627	4171.97	1907.86	12.73	9.06	1.11	0.2	GO:0003677,GO:0008289	K09338
Lsa-miR166g	Lsat_1_v5_gn_6_45641.1		*		Conserved	HD-ZIP	1084.49	417.627	4171.97	1907.86	18.685	20.96	2.715	1.68	GO:0003677,GO:0008289	K09338
Lsa-miR166g	Lsat_1_v5_gn_3_115940.1	*	*	*	Conserved		1084.49	417.627	4171.97	1907.86	33.67	32.61	9.625	9.8	GO:0003824,GO:0003824,GO:0055114,GO:0003938,GO:0006164,GO:0055114,GO:0016491,GO:0055114	K00088
Lsa-miR166g	Lsat_1_v5_gn_4_39300.1	*		*	Conserved		1084.49	417.627	4171.97	1907.86	2.23	2.94	8.91	0.785		K23538
Lsa-miR166g	Lsat_1_v5_gn_9_11760.1	*	*		Conserved		1084.49	417.627	4171.97	1907.86	11.825	9.915	4.64	0.07	GO:0004672,GO:0005524,GO:0006468,GO:0004672,GO:0006468,GO:0005524
Lsa-miR166g	Lsat_1_v5_gn_1_126440.1		*		Conserved		1084.49	417.627	4171.97	1907.86	0.655	0.71	0.455	0.28	GO:0003951,GO:0016301	K04718
Lsa-miR166g	Lsat_1_v5_gn_2_103140.1	*			Conserved		1084.49	417.627	4171.97	1907.86	7	8.515	9.71	0.675	GO:0019825,GO:0020037,GO:0020037
Lsa-miR166g	Lsat_1_v5_gn_3_10861.1	*			Conserved		1084.49	417.627	4171.97	1907.86	8.37	34.315	211.25	61.61	GO:0009767	K00345
Lsa-miR166g	Lsat_1_v5_gn_3_39421.1		*		Conserved		1084.49	417.627	4171.97	1907.86	0	0.055	2.515	0.605
Lsa-miR166g	Lsat_1_v5_gn_4_10260.1	*			Conserved		1084.49	417.627	4171.97	1907.86	0.325	4.205	101.64	31.01
Lsa-miR166g	Lsat_1_v5_gn_5_118620.1			*	Conserved		1084.49	417.627	4171.97	1907.86	10.86	14.17	7.955	2.185	GO:0004553,GO:0005975
Lsa-miR166g	Lsat_1_v5_gn_5_158421.1	*			Conserved		1084.49	417.627	4171.97	1907.86	116.775	208.57	122.5	7.68	GO:0009228,GO:0016830,GO:0009228,GO:0051536	K03147
Lsa-miR166g	Lsat_1_v5_gn_5_184280.1	*			Conserved		1084.49	417.627	4171.97	1907.86	31.915	48.67	7.655	15.2
Lsa-miR166g	Lsat_1_v5_gn_5_44541.1	*			Conserved		1084.49	417.627	4171.97	1907.86	3.985	3.35	1.425	12.625
Lsa-miR166g	Lsat_1_v5_gn_5_84680.1	*			Conserved		1084.49	417.627	4171.97	1907.86	39.48	38.52	11.765	12.49
Lsa-miR166g	Lsat_1_v5_gn_7_105501.1	*			Conserved		1084.49	417.627	4171.97	1907.86	5.675	5.01	5.115	10.495	GO:0004553,GO:0005975	K05350
Lsa-miR166g	Lsat_1_v5_gn_7_29400.1	*			Conserved		1084.49	417.627	4171.97	1907.86	35.705	27.86	2.825	0.655	GO:0005515
Lsa-miR166g	Lsat_1_v5_gn_8_139701.1			*	Conserved		1084.49	417.627	4171.97	1907.86	0.295	0.365	0.345	3.52	GO:0006629,GO:0008970
Lsa-miR166g	Lsat_1_v5_gn_8_60221.1	*			Conserved		1084.49	417.627	4171.97	1907.86	17.115	17.6	7.84	30.175	GO:0003676	K17569
Lsa-miR166g	Lsat_1_v5_gn_9_111560.1			*	Conserved		1084.49	417.627	4171.97	1907.86	6.31	6.46	5.61	6.68	GO:0016020,GO:0022857,GO:0055085
Lsa-miR166g	Lsat_1_v5_gn_9_89121.1	*			Conserved		1084.49	417.627	4171.97	1907.86	280.17	290.175	98.345	55.71	GO:0005524,GO:0006457,GO:0051082	K04079
Lsa-miR166g	Lsat_1_v5_gn_9_89140.1	*			Conserved		1084.49	417.627	4171.97	1907.86	306.055	322.905	107.225	62.25	GO:0005524,GO:0006457,GO:0051082	K04079
Lsa-miR166g	Lsat_1_v5_gn_9_95201.1			*	Conserved		1084.49	417.627	4171.97	1907.86	6.035	5.605	2.125	2.51
Lsa-miR166h	Lsat_1_v5_gn_1_37081.1	*	*		Conserved	HD-ZIP	1084.49	417.627	4171.97	1907.86	9.66	22.255	0.485	0.645	GO:0003677,GO:0008289	K09338
Lsa-miR166h	Lsat_1_v5_gn_2_100140.1	*	*		Conserved	HD-ZIP	1084.49	417.627	4171.97	1907.86	16.23	21.985	2.955	2.635	GO:0003677,GO:0008289	K09338
Lsa-miR166h	Lsat_1_v5_gn_4_100080.1	*	*		Conserved	HD-ZIP	1084.49	417.627	4171.97	1907.86	20.605	31.205	1.775	0.34	GO:0003677,GO:0008289	K09338
Lsa-miR166h	Lsat_1_v5_gn_5_134441.1	*	*		Conserved	HD-ZIP	1084.49	417.627	4171.97	1907.86	18.89	22.99	3.035	0.825	GO:0003677,GO:0008289	K09338
Lsa-miR166h	Lsat_1_v5_gn_5_32500.1	*	*		Conserved	HD-ZIP	1084.49	417.627	4171.97	1907.86	4.805	3.92	0.91	0.13	GO:0003677,GO:0008289	K09338
Lsa-miR166h	Lsat_1_v5_gn_6_22720.1		*		Conserved	HD-ZIP	1084.49	417.627	4171.97	1907.86	12.73	9.06	1.11	0.2	GO:0003677,GO:0008289	K09338
Lsa-miR166h	Lsat_1_v5_gn_6_45641.1		*		Conserved	HD-ZIP	1084.49	417.627	4171.97	1907.86	18.685	20.96	2.715	1.68	GO:0003677,GO:0008289	K09338
Lsa-miR166h	Lsat_1_v5_gn_3_115940.1	*	*	*	Conserved		1084.49	417.627	4171.97	1907.86	33.67	32.61	9.625	9.8	GO:0003824,GO:0003824,GO:0055114,GO:0003938,GO:0006164,GO:0055114,GO:0016491,GO:0055114	K00088
Lsa-miR166h	Lsat_1_v5_gn_1_126440.1		*		Conserved		1084.49	417.627	4171.97	1907.86	0.655	0.71	0.455	0.28	GO:0003951,GO:0016301	K04718
Lsa-miR166h	Lsat_1_v5_gn_1_70280.1	*			Conserved		1084.49	417.627	4171.97	1907.86	7.355	2.935	0.865	60.525	GO:0004672,GO:0005524,GO:0006468,GO:0004672,GO:0006468,GO:0005524
Lsa-miR166h	Lsat_1_v5_gn_2_103140.1	*			Conserved		1084.49	417.627	4171.97	1907.86	7	8.515	9.71	0.675	GO:0019825,GO:0020037,GO:0020037
Lsa-miR166h	Lsat_1_v5_gn_2_5041.1	*			Conserved		1084.49	417.627	4171.97	1907.86	14.445	13.13	3.495	0.51	GO:0005634,GO:0042254,GO:0042254	K14799
Lsa-miR166h	Lsat_1_v5_gn_3_10861.1	*			Conserved		1084.49	417.627	4171.97	1907.86	8.37	34.315	211.25	61.61	GO:0009767	K00345
Lsa-miR166h	Lsat_1_v5_gn_3_39421.1		*		Conserved		1084.49	417.627	4171.97	1907.86	0	0.055	2.515	0.605
Lsa-miR166h	Lsat_1_v5_gn_4_39300.1			*	Conserved		1084.49	417.627	4171.97	1907.86	2.23	2.94	8.91	0.785		K23538
Lsa-miR166h	Lsat_1_v5_gn_5_118620.1			*	Conserved		1084.49	417.627	4171.97	1907.86	10.86	14.17	7.955	2.185	GO:0004553,GO:0005975
Lsa-miR166h	Lsat_1_v5_gn_5_184280.1	*			Conserved		1084.49	417.627	4171.97	1907.86	31.915	48.67	7.655	15.2
Lsa-miR166h	Lsat_1_v5_gn_5_84680.1	*			Conserved		1084.49	417.627	4171.97	1907.86	39.48	38.52	11.765	12.49
Lsa-miR166h	Lsat_1_v5_gn_7_29400.1	*			Conserved		1084.49	417.627	4171.97	1907.86	35.705	27.86	2.825	0.655	GO:0005515
Lsa-miR166h	Lsat_1_v5_gn_8_139701.1			*	Conserved		1084.49	417.627	4171.97	1907.86	0.295	0.365	0.345	3.52	GO:0006629,GO:0008970
Lsa-miR166h	Lsat_1_v5_gn_8_60221.1	*			Conserved		1084.49	417.627	4171.97	1907.86	17.115	17.6	7.84	30.175	GO:0003676	K17569
Lsa-miR166h	Lsat_1_v5_gn_8_97261.1	*			Conserved		1084.49	417.627	4171.97	1907.86	0.39	0.225	0.135	0.13
Lsa-miR166h	Lsat_1_v5_gn_9_111560.1			*	Conserved		1084.49	417.627	4171.97	1907.86	6.31	6.46	5.61	6.68	GO:0016020,GO:0022857,GO:0055085
Lsa-miR166h	Lsat_1_v5_gn_9_11760.1		*		Conserved		1084.49	417.627	4171.97	1907.86	11.825	9.915	4.64	0.07	GO:0004672,GO:0005524,GO:0006468,GO:0004672,GO:0006468,GO:0005524
Lsa-miR166h	Lsat_1_v5_gn_9_90720.1	*			Conserved		1084.49	417.627	4171.97	1907.86	9.675	9.565	5.195	7.585		K12199
Lsa-miR166h	Lsat_1_v5_gn_9_95201.1			*	Conserved		1084.49	417.627	4171.97	1907.86	6.035	5.605	2.125	2.51
Lsa-miR166i	Lsat_1_v5_gn_9_20500.1		*		Conserved	bZIP	8683.95	4326.95	2286.91	31954.6	0.02	0.075	0.06	0.11	GO:0003700,GO:0005634,GO:0009737,GO:0045893,GO:0003700,GO:0006355,GO:0003700,GO:0045893	K14432
Lsa-miR166i	Lsat_1_v5_gn_1_37081.1	*	*		Conserved	HD-ZIP	8683.95	4326.95	2286.91	31954.6	9.66	22.255	0.485	0.645	GO:0003677,GO:0008289	K09338
Lsa-miR166i	Lsat_1_v5_gn_4_100080.1	*	*		Conserved	HD-ZIP	8683.95	4326.95	2286.91	31954.6	20.605	31.205	1.775	0.34	GO:0003677,GO:0008289	K09338
Lsa-miR166i	Lsat_1_v5_gn_5_134441.1	*	*		Conserved	HD-ZIP	8683.95	4326.95	2286.91	31954.6	18.89	22.99	3.035	0.825	GO:0003677,GO:0008289	K09338
Lsa-miR166i	Lsat_1_v5_gn_2_100140.1	*			Conserved	HD-ZIP	8683.95	4326.95	2286.91	31954.6	16.23	21.985	2.955	2.635	GO:0003677,GO:0008289	K09338
Lsa-miR166i	Lsat_1_v5_gn_5_32500.1	*			Conserved	HD-ZIP	8683.95	4326.95	2286.91	31954.6	4.805	3.92	0.91	0.13	GO:0003677,GO:0008289	K09338
Lsa-miR166i	Lsat_1_v5_gn_6_22720.1	*			Conserved	HD-ZIP	8683.95	4326.95	2286.91	31954.6	12.73	9.06	1.11	0.2	GO:0003677,GO:0008289	K09338
Lsa-miR166i	Lsat_1_v5_gn_6_45641.1	*			Conserved	HD-ZIP	8683.95	4326.95	2286.91	31954.6	18.685	20.96	2.715	1.68	GO:0003677,GO:0008289	K09338
Lsa-miR166i	Lsat_1_v5_gn_5_184280.1	*	*	*	Conserved		8683.95	4326.95	2286.91	31954.6	31.915	48.67	7.655	15.2
Lsa-miR166i	Lsat_1_v5_gn_3_115940.1	*		*	Conserved		8683.95	4326.95	2286.91	31954.6	33.67	32.61	9.625	9.8	GO:0003824,GO:0003824,GO:0055114,GO:0003938,GO:0006164,GO:0055114,GO:0016491,GO:0055114	K00088
Lsa-miR166i	Lsat_1_v5_gn_1_126440.1		*		Conserved		8683.95	4326.95	2286.91	31954.6	0.655	0.71	0.455	0.28	GO:0003951,GO:0016301	K04718
Lsa-miR166i	Lsat_1_v5_gn_1_14320.1	*			Conserved		8683.95	4326.95	2286.91	31954.6	1.93	1.32	0.565	0.32	GO:0000160,GO:0005515	K12127
Lsa-miR166i	Lsat_1_v5_gn_1_75641.1	*			Conserved		8683.95	4326.95	2286.91	31954.6	36.85	31.98	9.64	2.625	GO:0000398,GO:0000974,GO:0006281,GO:0061630,GO:0004842,GO:0016567,GO:0005515	K10599
Lsa-miR166i	Lsat_1_v5_gn_3_10081.1		*		Conserved		8683.95	4326.95	2286.91	31954.6	3.105	9.175	5.43	28.645	GO:0005515	K16240
Lsa-miR166i	Lsat_1_v5_gn_3_10861.1	*			Conserved		8683.95	4326.95	2286.91	31954.6	8.37	34.315	211.25	61.61	GO:0009767	K00345
Lsa-miR166i	Lsat_1_v5_gn_3_6400.1	*			Conserved		8683.95	4326.95	2286.91	31954.6	6.48	4.495	2.12	3.72	GO:0005515,GO:0051260
Lsa-miR166i	Lsat_1_v5_gn_3_80261.1		*		Conserved		8683.95	4326.95	2286.91	31954.6	0	0	0	0
Lsa-miR166i	Lsat_1_v5_gn_5_102741.1		*		Conserved		8683.95	4326.95	2286.91	31954.6	3.075	3.555	1.655	0.305	GO:0005516
Lsa-miR166i	Lsat_1_v5_gn_5_118620.1			*	Conserved		8683.95	4326.95	2286.91	31954.6	10.86	14.17	7.955	2.185	GO:0004553,GO:0005975
Lsa-miR166i	Lsat_1_v5_gn_5_120280.1	*			Conserved		8683.95	4326.95	2286.91	31954.6	33.11	41.8	18.32	12.74	GO:0003993,GO:0003993,GO:0046872,GO:0016787	K22390
Lsa-miR166i	Lsat_1_v5_gn_5_23401.1	*			Conserved		8683.95	4326.95	2286.91	31954.6	2.575	3.995	15.62	2.95	GO:0016788,GO:0019478,GO:0051499,GO:0016788,GO:0051499	K09716
Lsa-miR166i	Lsat_1_v5_gn_5_40061.1		*		Conserved		8683.95	4326.95	2286.91	31954.6	26.42	21.495	13.495	9.46		K10664
Lsa-miR166i	Lsat_1_v5_gn_5_84680.1	*			Conserved		8683.95	4326.95	2286.91	31954.6	39.48	38.52	11.765	12.49
Lsa-miR166i	Lsat_1_v5_gn_6_19501.1			*	Conserved		8683.95	4326.95	2286.91	31954.6	6.84	6.3	1.7	8.915
Lsa-miR166i	Lsat_1_v5_gn_6_2981.1	*			Conserved		8683.95	4326.95	2286.91	31954.6	32	34.265	13.905	17.21
Lsa-miR166i	Lsat_1_v5_gn_6_46140.1	*			Conserved		8683.95	4326.95	2286.91	31954.6	75.93	80.485	32.58	8.265	GO:0008168
Lsa-miR166i	Lsat_1_v5_gn_7_12281.1		*		Conserved		8683.95	4326.95	2286.91	31954.6	0	0	0	0	GO:0004371,GO:0006071
Lsa-miR166i	Lsat_1_v5_gn_8_60221.1	*			Conserved		8683.95	4326.95	2286.91	31954.6	17.115	17.6	7.84	30.175	GO:0003676	K17569
Lsa-miR166i	Lsat_1_v5_gn_8_86081.1	*			Conserved		8683.95	4326.95	2286.91	31954.6	0.375	0.57	0.325	0.64		K08339
Lsa-miR166i	Lsat_1_v5_gn_8_99701.1	*			Conserved		8683.95	4326.95	2286.91	31954.6	29.725	22.625	12.63	2.14	GO:0004672,GO:0005524,GO:0006468,GO:0005524
Lsa-miR166i	Lsat_1_v5_gn_9_34120.1			*	Conserved		8683.95	4326.95	2286.91	31954.6	7.67	77.775	1821.41	165.89	GO:0009765,GO:0016020	K08915
Lsa-miR167a	Lsat_1_v5_gn_2_72540.1	*			Conserved	ARF	1358.14	293.517	10606.2	565.527	42.235	54.75	6.99	37.52	GO:0003677,GO:0003677,GO:0005634,GO:0006355,GO:0009725,GO:0005515
Lsa-miR167a	Lsat_1_v5_gn_3_68721.1	*			Conserved	ARF	1358.14	293.517	10606.2	565.527	17.385	32	2.975	2.24	GO:0003677,GO:0003677,GO:0005634,GO:0006355,GO:0009725,GO:0005515
Lsa-miR167a	Lsat_1_v5_gn_3_121660.1		*	*	Conserved		1358.14	293.517	10606.2	565.527	4.93	15.9	7.34	0.795	GO:0016491,GO:0055114
Lsa-miR167a	Lsat_1_v5_gn_3_121740.1		*	*	Conserved		1358.14	293.517	10606.2	565.527	5.895	18.97	0.66	0.57	GO:0016491,GO:0055114
Lsa-miR167a	Lsat_1_v5_gn_4_9441.1	*		*	Conserved		1358.14	293.517	10606.2	565.527	36.845	24.955	23.19	161.12	GO:0006457,GO:0051082	K09510
Lsa-miR167a	Lsat_1_v5_gn_5_124321.1	*		*	Conserved		1358.14	293.517	10606.2	565.527	0.185	0.895	0.895	0
Lsa-miR167a	Lsat_1_v5_gn_5_19440.1		*	*	Conserved		1358.14	293.517	10606.2	565.527	0	0	0	0
Lsa-miR167a	Lsat_1_v5_gn_1_9421.1		*		Conserved		1358.14	293.517	10606.2	565.527	4.545	6.43	3.585	35.215	GO:0016791,GO:0043169	K17506
Lsa-miR167a	Lsat_1_v5_gn_2_41901.1			*	Conserved		1358.14	293.517	10606.2	565.527	0.255	0.475	0.74	0.105	GO:0005515
Lsa-miR167a	Lsat_1_v5_gn_2_68241.1		*		Conserved		1358.14	293.517	10606.2	565.527	0.625	0.02	0.004815	0.265	GO:0005216,GO:0006811,GO:0016020,GO:0055085,GO:0005515	K21867
Lsa-miR167a	Lsat_1_v5_gn_3_72820.1	*			Conserved		1358.14	293.517	10606.2	565.527	23.01	5.46	29.97	9.595
Lsa-miR167a	Lsat_1_v5_gn_4_185681.1			*	Conserved		1358.14	293.517	10606.2	565.527	9.035	8.13	2.585	0.955	GO:0003735,GO:0005840,GO:0006412	K02961
Lsa-miR167a	Lsat_1_v5_gn_4_90461.1			*	Conserved		1358.14	293.517	10606.2	565.527	0.16	0.11	0	1.475	GO:0005337,GO:0016021,GO:1901642	K15014
Lsa-miR167a	Lsat_1_v5_gn_5_184300.1			*	Conserved		1358.14	293.517	10606.2	565.527	13.33	11.465	6.255	2.105
Lsa-miR167a	Lsat_1_v5_gn_5_84680.1		*		Conserved		1358.14	293.517	10606.2	565.527	39.48	38.52	11.765	12.49
Lsa-miR167a	Lsat_1_v5_gn_6_13321.1			*	Conserved		1358.14	293.517	10606.2	565.527	11.04	8.73	4.515	0.44	GO:0006812,GO:0015299,GO:0016021,GO:0055085
Lsa-miR167a	Lsat_1_v5_gn_6_27941.1			*	Conserved		1358.14	293.517	10606.2	565.527	3.265	4.185	4.785	3.575	GO:0004672,GO:0005524,GO:0006468,GO:0004672,GO:0006468,GO:0005524
Lsa-miR167a	Lsat_1_v5_gn_6_37901.1			*	Conserved		1358.14	293.517	10606.2	565.527	6.96	11.075	25.82	65.19
Lsa-miR167a	Lsat_1_v5_gn_7_46160.1			*	Conserved		1358.14	293.517	10606.2	565.527	1.615	4.365	20.09	70.745	GO:0008168
Lsa-miR167a	Lsat_1_v5_gn_8_163780.1			*	Conserved		1358.14	293.517	10606.2	565.527	42.855	38.94	3.015	1.795	GO:0004553,GO:0005975,GO:0005975	K01179
Lsa-miR167a	Lsat_1_v5_gn_9_43060.1			*	Conserved		1358.14	293.517	10606.2	565.527	43.84	43.655	14.885	24.465	GO:0005515	K14818
Lsa-miR167a	Lsat_1_v5_gn_9_8721.1		*		Conserved		1358.14	293.517	10606.2	565.527	6.845	6.735	4.89	21.5	GO:0006914	K17907
Lsa-miR167b	Lsat_1_v5_gn_3_121660.1		*	*	Conserved		1358.14	293.517	10606.2	565.527	4.93	15.9	7.34	0.795	GO:0016491,GO:0055114
Lsa-miR167b	Lsat_1_v5_gn_3_121740.1		*	*	Conserved		1358.14	293.517	10606.2	565.527	5.895	18.97	0.66	0.57	GO:0016491,GO:0055114
Lsa-miR167b	Lsat_1_v5_gn_5_124321.1	*		*	Conserved		1358.14	293.517	10606.2	565.527	0.185	0.895	0.895	0
Lsa-miR167b	Lsat_1_v5_gn_5_19440.1		*	*	Conserved		1358.14	293.517	10606.2	565.527	0	0	0	0
Lsa-miR167b	Lsat_1_v5_gn_1_9421.1		*		Conserved		1358.14	293.517	10606.2	565.527	4.545	6.43	3.585	35.215	GO:0016791,GO:0043169	K17506
Lsa-miR167b	Lsat_1_v5_gn_2_41901.1			*	Conserved		1358.14	293.517	10606.2	565.527	0.255	0.475	0.74	0.105	GO:0005515
Lsa-miR167b	Lsat_1_v5_gn_2_68241.1		*		Conserved		1358.14	293.517	10606.2	565.527	0.625	0.02	0.004815	0.265	GO:0005216,GO:0006811,GO:0016020,GO:0055085,GO:0005515	K21867
Lsa-miR167b	Lsat_1_v5_gn_3_72820.1	*			Conserved		1358.14	293.517	10606.2	565.527	23.01	5.46	29.97	9.595
Lsa-miR167b	Lsat_1_v5_gn_4_185681.1			*	Conserved		1358.14	293.517	10606.2	565.527	9.035	8.13	2.585	0.955	GO:0003735,GO:0005840,GO:0006412	K02961
Lsa-miR167b	Lsat_1_v5_gn_4_90461.1			*	Conserved		1358.14	293.517	10606.2	565.527	0.16	0.11	0	1.475	GO:0005337,GO:0016021,GO:1901642	K15014
Lsa-miR167b	Lsat_1_v5_gn_4_9441.1			*	Conserved		1358.14	293.517	10606.2	565.527	36.845	24.955	23.19	161.12	GO:0006457,GO:0051082	K09510
Lsa-miR167b	Lsat_1_v5_gn_5_184300.1			*	Conserved		1358.14	293.517	10606.2	565.527	13.33	11.465	6.255	2.105
Lsa-miR167b	Lsat_1_v5_gn_5_84680.1		*		Conserved		1358.14	293.517	10606.2	565.527	39.48	38.52	11.765	12.49
Lsa-miR167b	Lsat_1_v5_gn_6_13321.1			*	Conserved		1358.14	293.517	10606.2	565.527	11.04	8.73	4.515	0.44	GO:0006812,GO:0015299,GO:0016021,GO:0055085
Lsa-miR167b	Lsat_1_v5_gn_6_27941.1			*	Conserved		1358.14	293.517	10606.2	565.527	3.265	4.185	4.785	3.575	GO:0004672,GO:0005524,GO:0006468,GO:0004672,GO:0006468,GO:0005524
Lsa-miR167b	Lsat_1_v5_gn_6_37901.1			*	Conserved		1358.14	293.517	10606.2	565.527	6.96	11.075	25.82	65.19
Lsa-miR167b	Lsat_1_v5_gn_7_46160.1			*	Conserved		1358.14	293.517	10606.2	565.527	1.615	4.365	20.09	70.745	GO:0008168
Lsa-miR167b	Lsat_1_v5_gn_8_163780.1			*	Conserved		1358.14	293.517	10606.2	565.527	42.855	38.94	3.015	1.795	GO:0004553,GO:0005975,GO:0005975	K01179
Lsa-miR167b	Lsat_1_v5_gn_9_43060.1			*	Conserved		1358.14	293.517	10606.2	565.527	43.84	43.655	14.885	24.465	GO:0005515	K14818
Lsa-miR167b	Lsat_1_v5_gn_9_8721.1		*		Conserved		1358.14	293.517	10606.2	565.527	6.845	6.735	4.89	21.5	GO:0006914	K17907
Lsa-miR167c	Lsat_1_v5_gn_2_72540.1	*			Conserved	ARF	188.735	39.759	382.467	1014.02	42.235	54.75	6.99	37.52	GO:0003677,GO:0003677,GO:0005634,GO:0006355,GO:0009725,GO:0005515
Lsa-miR167c	Lsat_1_v5_gn_7_27300.1	*			Conserved	ARF	188.735	39.759	382.467	1014.02	22.5	23.95	5.6	2.58	GO:0003677,GO:0003677,GO:0005634,GO:0006355,GO:0009725,GO:0005515
Lsa-miR167c	Lsat_1_v5_gn_3_121660.1		*	*	Conserved		188.735	39.759	382.467	1014.02	4.93	15.9	7.34	0.795	GO:0016491,GO:0055114
Lsa-miR167c	Lsat_1_v5_gn_3_121740.1		*	*	Conserved		188.735	39.759	382.467	1014.02	5.895	18.97	0.66	0.57	GO:0016491,GO:0055114
Lsa-miR167c	Lsat_1_v5_gn_5_19440.1		*	*	Conserved		188.735	39.759	382.467	1014.02	0	0	0	0
Lsa-miR167c	Lsat_1_v5_gn_1_129821.1			*	Conserved		188.735	39.759	382.467	1014.02	0	0	0	0.04	GO:0016021,GO:0055085
Lsa-miR167c	Lsat_1_v5_gn_1_58781.1			*	Conserved		188.735	39.759	382.467	1014.02	34.86	32.57	82.64	69.29	GO:0005515
Lsa-miR167c	Lsat_1_v5_gn_1_76260.1			*	Conserved		188.735	39.759	382.467	1014.02	0.055	0.015	0.005	0	GO:0005515
Lsa-miR167c	Lsat_1_v5_gn_1_76300.1			*	Conserved		188.735	39.759	382.467	1014.02	1.46	0.255	0.015	0.02	GO:0005515
Lsa-miR167c	Lsat_1_v5_gn_1_9421.1		*		Conserved		188.735	39.759	382.467	1014.02	4.545	6.43	3.585	35.215	GO:0016791,GO:0043169	K17506
Lsa-miR167c	Lsat_1_v5_gn_2_124101.1			*	Conserved		188.735	39.759	382.467	1014.02	12.76	11.045	4.945	3.33	GO:0004377	K03844
Lsa-miR167c	Lsat_1_v5_gn_2_41901.1			*	Conserved		188.735	39.759	382.467	1014.02	0.255	0.475	0.74	0.105	GO:0005515
Lsa-miR167c	Lsat_1_v5_gn_2_58761.1			*	Conserved		188.735	39.759	382.467	1014.02	0.33	8.375	30.805	0.1
Lsa-miR167c	Lsat_1_v5_gn_2_68241.1		*		Conserved		188.735	39.759	382.467	1014.02	0.625	0.02	0.004815	0.265	GO:0005216,GO:0006811,GO:0016020,GO:0055085,GO:0005515	K21867
Lsa-miR167c	Lsat_1_v5_gn_3_140500.1			*	Conserved		188.735	39.759	382.467	1014.02	36.015	41.35	22.52	43.24	GO:0020037	K23490
Lsa-miR167c	Lsat_1_v5_gn_4_15260.1			*	Conserved		188.735	39.759	382.467	1014.02	0	0	0	0
Lsa-miR167c	Lsat_1_v5_gn_4_159141.1	*			Conserved		188.735	39.759	382.467	1014.02	687.07	669.305	125.045	8.185	GO:0003924,GO:0005200,GO:0005525,GO:0005874,GO:0007017,GO:0005525,GO:0005874,GO:0007017,GO:0005874,GO:0007017	K07374
Lsa-miR167c	Lsat_1_v5_gn_4_90461.1			*	Conserved		188.735	39.759	382.467	1014.02	0.16	0.11	0	1.475	GO:0005337,GO:0016021,GO:1901642	K15014
Lsa-miR167c	Lsat_1_v5_gn_4_9441.1			*	Conserved		188.735	39.759	382.467	1014.02	36.845	24.955	23.19	161.12	GO:0006457,GO:0051082	K09510
Lsa-miR167c	Lsat_1_v5_gn_5_184300.1			*	Conserved		188.735	39.759	382.467	1014.02	13.33	11.465	6.255	2.105
Lsa-miR167c	Lsat_1_v5_gn_5_53160.1			*	Conserved		188.735	39.759	382.467	1014.02	0	0	0	0
Lsa-miR167c	Lsat_1_v5_gn_5_53841.1			*	Conserved		188.735	39.759	382.467	1014.02	0	0.135	0	0.015	GO:0004672,GO:0005524,GO:0006468,GO:0004672,GO:0006468,GO:0008168
Lsa-miR167c	Lsat_1_v5_gn_5_84680.1		*		Conserved		188.735	39.759	382.467	1014.02	39.48	38.52	11.765	12.49
Lsa-miR167c	Lsat_1_v5_gn_6_13321.1			*	Conserved		188.735	39.759	382.467	1014.02	11.04	8.73	4.515	0.44	GO:0006812,GO:0015299,GO:0016021,GO:0055085
Lsa-miR167c	Lsat_1_v5_gn_6_27941.1			*	Conserved		188.735	39.759	382.467	1014.02	3.265	4.185	4.785	3.575	GO:0004672,GO:0005524,GO:0006468,GO:0004672,GO:0006468,GO:0005524
Lsa-miR167c	Lsat_1_v5_gn_6_37901.1			*	Conserved		188.735	39.759	382.467	1014.02	6.96	11.075	25.82	65.19
Lsa-miR167c	Lsat_1_v5_gn_7_36161.1	*			Conserved		188.735	39.759	382.467	1014.02	10.88	11.705	4.55	7.67	GO:0003713
Lsa-miR167c	Lsat_1_v5_gn_7_50320.1			*	Conserved		188.735	39.759	382.467	1014.02	6.95	3.425	2.115	15.77	GO:0016787
Lsa-miR167c	Lsat_1_v5_gn_7_91860.1			*	Conserved		188.735	39.759	382.467	1014.02	5.805	3.07	3.17	12.43	GO:0006508,GO:0008234	K01373
Lsa-miR167c	Lsat_1_v5_gn_8_163780.1			*	Conserved		188.735	39.759	382.467	1014.02	42.855	38.94	3.015	1.795	GO:0004553,GO:0005975,GO:0005975	K01179
Lsa-miR167c	Lsat_1_v5_gn_8_91160.1	*			Conserved		188.735	39.759	382.467	1014.02	21.225	19.835	7.025	5.285	GO:0005789,GO:0006888	K20362
Lsa-miR167c	Lsat_1_v5_gn_9_43060.1			*	Conserved		188.735	39.759	382.467	1014.02	43.84	43.655	14.885	24.465	GO:0005515	K14818
Lsa-miR167c	Lsat_1_v5_gn_9_8721.1		*		Conserved		188.735	39.759	382.467	1014.02	6.845	6.735	4.89	21.5	GO:0006914	K17907
Lsa-miR167d	Lsat_1_v5_gn_2_72540.1	*			Conserved	ARF	188.735	39.759	382.467	1014.02	42.235	54.75	6.99	37.52	GO:0003677,GO:0003677,GO:0005634,GO:0006355,GO:0009725,GO:0005515
Lsa-miR167d	Lsat_1_v5_gn_3_68721.1	*			Conserved	ARF	188.735	39.759	382.467	1014.02	17.385	32	2.975	2.24	GO:0003677,GO:0003677,GO:0005634,GO:0006355,GO:0009725,GO:0005515
Lsa-miR167d	Lsat_1_v5_gn_3_121740.1	*	*	*	Conserved		188.735	39.759	382.467	1014.02	5.895	18.97	0.66	0.57	GO:0016491,GO:0055114
Lsa-miR167d	Lsat_1_v5_gn_3_121660.1		*	*	Conserved		188.735	39.759	382.467	1014.02	4.93	15.9	7.34	0.795	GO:0016491,GO:0055114
Lsa-miR167d	Lsat_1_v5_gn_5_19440.1		*	*	Conserved		188.735	39.759	382.467	1014.02	0	0	0	0
Lsa-miR167d	Lsat_1_v5_gn_1_129821.1			*	Conserved		188.735	39.759	382.467	1014.02	0	0	0	0.04	GO:0016021,GO:0055085
Lsa-miR167d	Lsat_1_v5_gn_1_58781.1			*	Conserved		188.735	39.759	382.467	1014.02	34.86	32.57	82.64	69.29	GO:0005515
Lsa-miR167d	Lsat_1_v5_gn_1_76260.1			*	Conserved		188.735	39.759	382.467	1014.02	0.055	0.015	0.005	0	GO:0005515
Lsa-miR167d	Lsat_1_v5_gn_1_76300.1			*	Conserved		188.735	39.759	382.467	1014.02	1.46	0.255	0.015	0.02	GO:0005515
Lsa-miR167d	Lsat_1_v5_gn_1_9421.1		*		Conserved		188.735	39.759	382.467	1014.02	4.545	6.43	3.585	35.215	GO:0016791,GO:0043169	K17506
Lsa-miR167d	Lsat_1_v5_gn_2_124101.1			*	Conserved		188.735	39.759	382.467	1014.02	12.76	11.045	4.945	3.33	GO:0004377	K03844
Lsa-miR167d	Lsat_1_v5_gn_2_41901.1			*	Conserved		188.735	39.759	382.467	1014.02	0.255	0.475	0.74	0.105	GO:0005515
Lsa-miR167d	Lsat_1_v5_gn_2_58761.1			*	Conserved		188.735	39.759	382.467	1014.02	0.33	8.375	30.805	0.1
Lsa-miR167d	Lsat_1_v5_gn_2_68241.1		*		Conserved		188.735	39.759	382.467	1014.02	0.625	0.02	0.004815	0.265	GO:0005216,GO:0006811,GO:0016020,GO:0055085,GO:0005515	K21867
Lsa-miR167d	Lsat_1_v5_gn_3_140500.1			*	Conserved		188.735	39.759	382.467	1014.02	36.015	41.35	22.52	43.24	GO:0020037	K23490
Lsa-miR167d	Lsat_1_v5_gn_4_15260.1			*	Conserved		188.735	39.759	382.467	1014.02	0	0	0	0
Lsa-miR167d	Lsat_1_v5_gn_4_159141.1	*			Conserved		188.735	39.759	382.467	1014.02	687.07	669.305	125.045	8.185	GO:0003924,GO:0005200,GO:0005525,GO:0005874,GO:0007017,GO:0005525,GO:0005874,GO:0007017,GO:0005874,GO:0007017	K07374
Lsa-miR167d	Lsat_1_v5_gn_4_90461.1			*	Conserved		188.735	39.759	382.467	1014.02	0.16	0.11	0	1.475	GO:0005337,GO:0016021,GO:1901642	K15014
Lsa-miR167d	Lsat_1_v5_gn_4_9441.1			*	Conserved		188.735	39.759	382.467	1014.02	36.845	24.955	23.19	161.12	GO:0006457,GO:0051082	K09510
Lsa-miR167d	Lsat_1_v5_gn_5_184300.1			*	Conserved		188.735	39.759	382.467	1014.02	13.33	11.465	6.255	2.105
Lsa-miR167d	Lsat_1_v5_gn_5_53160.1			*	Conserved		188.735	39.759	382.467	1014.02	0	0	0	0
Lsa-miR167d	Lsat_1_v5_gn_5_53841.1			*	Conserved		188.735	39.759	382.467	1014.02	0	0.135	0	0.015	GO:0004672,GO:0005524,GO:0006468,GO:0004672,GO:0006468,GO:0008168
Lsa-miR167d	Lsat_1_v5_gn_5_84680.1		*		Conserved		188.735	39.759	382.467	1014.02	39.48	38.52	11.765	12.49
Lsa-miR167d	Lsat_1_v5_gn_6_13321.1			*	Conserved		188.735	39.759	382.467	1014.02	11.04	8.73	4.515	0.44	GO:0006812,GO:0015299,GO:0016021,GO:0055085
Lsa-miR167d	Lsat_1_v5_gn_6_27941.1			*	Conserved		188.735	39.759	382.467	1014.02	3.265	4.185	4.785	3.575	GO:0004672,GO:0005524,GO:0006468,GO:0004672,GO:0006468,GO:0005524
Lsa-miR167d	Lsat_1_v5_gn_6_37901.1			*	Conserved		188.735	39.759	382.467	1014.02	6.96	11.075	25.82	65.19
Lsa-miR167d	Lsat_1_v5_gn_7_36161.1	*			Conserved		188.735	39.759	382.467	1014.02	10.88	11.705	4.55	7.67	GO:0003713
Lsa-miR167d	Lsat_1_v5_gn_7_50320.1			*	Conserved		188.735	39.759	382.467	1014.02	6.95	3.425	2.115	15.77	GO:0016787
Lsa-miR167d	Lsat_1_v5_gn_7_91860.1			*	Conserved		188.735	39.759	382.467	1014.02	5.805	3.07	3.17	12.43	GO:0006508,GO:0008234	K01373
Lsa-miR167d	Lsat_1_v5_gn_8_163780.1			*	Conserved		188.735	39.759	382.467	1014.02	42.855	38.94	3.015	1.795	GO:0004553,GO:0005975,GO:0005975	K01179
Lsa-miR167d	Lsat_1_v5_gn_8_68841.1	*			Conserved		188.735	39.759	382.467	1014.02	13.315	14.405	5.73	24.085
Lsa-miR167d	Lsat_1_v5_gn_9_43060.1			*	Conserved		188.735	39.759	382.467	1014.02	43.84	43.655	14.885	24.465	GO:0005515	K14818
Lsa-miR167d	Lsat_1_v5_gn_9_8721.1		*		Conserved		188.735	39.759	382.467	1014.02	6.845	6.735	4.89	21.5	GO:0006914	K17907
Lsa-miR167e	Lsat_1_v5_gn_3_68721.1	*			Conserved	ARF	188.735	39.759	382.467	1014.02	17.385	32	2.975	2.24	GO:0003677,GO:0003677,GO:0005634,GO:0006355,GO:0009725,GO:0005515
Lsa-miR167e	Lsat_1_v5_gn_7_27300.1	*			Conserved	ARF	188.735	39.759	382.467	1014.02	22.5	23.95	5.6	2.58	GO:0003677,GO:0003677,GO:0005634,GO:0006355,GO:0009725,GO:0005515
Lsa-miR167e	Lsat_1_v5_gn_3_121660.1		*	*	Conserved		188.735	39.759	382.467	1014.02	4.93	15.9	7.34	0.795	GO:0016491,GO:0055114
Lsa-miR167e	Lsat_1_v5_gn_3_121740.1		*	*	Conserved		188.735	39.759	382.467	1014.02	5.895	18.97	0.66	0.57	GO:0016491,GO:0055114
Lsa-miR167e	Lsat_1_v5_gn_5_19440.1		*	*	Conserved		188.735	39.759	382.467	1014.02	0	0	0	0
Lsa-miR167e	Lsat_1_v5_gn_1_129821.1			*	Conserved		188.735	39.759	382.467	1014.02	0	0	0	0.04	GO:0016021,GO:0055085
Lsa-miR167e	Lsat_1_v5_gn_1_58781.1			*	Conserved		188.735	39.759	382.467	1014.02	34.86	32.57	82.64	69.29	GO:0005515
Lsa-miR167e	Lsat_1_v5_gn_1_76260.1			*	Conserved		188.735	39.759	382.467	1014.02	0.055	0.015	0.005	0	GO:0005515
Lsa-miR167e	Lsat_1_v5_gn_1_76300.1			*	Conserved		188.735	39.759	382.467	1014.02	1.46	0.255	0.015	0.02	GO:0005515
Lsa-miR167e	Lsat_1_v5_gn_1_9421.1		*		Conserved		188.735	39.759	382.467	1014.02	4.545	6.43	3.585	35.215	GO:0016791,GO:0043169	K17506
Lsa-miR167e	Lsat_1_v5_gn_2_124101.1			*	Conserved		188.735	39.759	382.467	1014.02	12.76	11.045	4.945	3.33	GO:0004377	K03844
Lsa-miR167e	Lsat_1_v5_gn_2_41901.1			*	Conserved		188.735	39.759	382.467	1014.02	0.255	0.475	0.74	0.105	GO:0005515
Lsa-miR167e	Lsat_1_v5_gn_2_58761.1			*	Conserved		188.735	39.759	382.467	1014.02	0.33	8.375	30.805	0.1
Lsa-miR167e	Lsat_1_v5_gn_2_68241.1		*		Conserved		188.735	39.759	382.467	1014.02	0.625	0.02	0.004815	0.265	GO:0005216,GO:0006811,GO:0016020,GO:0055085,GO:0005515	K21867
Lsa-miR167e	Lsat_1_v5_gn_3_140500.1			*	Conserved		188.735	39.759	382.467	1014.02	36.015	41.35	22.52	43.24	GO:0020037	K23490
Lsa-miR167e	Lsat_1_v5_gn_4_15260.1			*	Conserved		188.735	39.759	382.467	1014.02	0	0	0	0
Lsa-miR167e	Lsat_1_v5_gn_4_159141.1	*			Conserved		188.735	39.759	382.467	1014.02	687.07	669.305	125.045	8.185	GO:0003924,GO:0005200,GO:0005525,GO:0005874,GO:0007017,GO:0005525,GO:0005874,GO:0007017,GO:0005874,GO:0007017	K07374
Lsa-miR167e	Lsat_1_v5_gn_4_90461.1			*	Conserved		188.735	39.759	382.467	1014.02	0.16	0.11	0	1.475	GO:0005337,GO:0016021,GO:1901642	K15014
Lsa-miR167e	Lsat_1_v5_gn_4_9441.1			*	Conserved		188.735	39.759	382.467	1014.02	36.845	24.955	23.19	161.12	GO:0006457,GO:0051082	K09510
Lsa-miR167e	Lsat_1_v5_gn_5_184300.1			*	Conserved		188.735	39.759	382.467	1014.02	13.33	11.465	6.255	2.105
Lsa-miR167e	Lsat_1_v5_gn_5_53160.1			*	Conserved		188.735	39.759	382.467	1014.02	0	0	0	0
Lsa-miR167e	Lsat_1_v5_gn_5_53841.1			*	Conserved		188.735	39.759	382.467	1014.02	0	0.135	0	0.015	GO:0004672,GO:0005524,GO:0006468,GO:0004672,GO:0006468,GO:0008168
Lsa-miR167e	Lsat_1_v5_gn_5_84680.1		*		Conserved		188.735	39.759	382.467	1014.02	39.48	38.52	11.765	12.49
Lsa-miR167e	Lsat_1_v5_gn_6_13321.1			*	Conserved		188.735	39.759	382.467	1014.02	11.04	8.73	4.515	0.44	GO:0006812,GO:0015299,GO:0016021,GO:0055085
Lsa-miR167e	Lsat_1_v5_gn_6_27941.1			*	Conserved		188.735	39.759	382.467	1014.02	3.265	4.185	4.785	3.575	GO:0004672,GO:0005524,GO:0006468,GO:0004672,GO:0006468,GO:0005524
Lsa-miR167e	Lsat_1_v5_gn_6_37901.1			*	Conserved		188.735	39.759	382.467	1014.02	6.96	11.075	25.82	65.19
Lsa-miR167e	Lsat_1_v5_gn_7_36161.1	*			Conserved		188.735	39.759	382.467	1014.02	10.88	11.705	4.55	7.67	GO:0003713
Lsa-miR167e	Lsat_1_v5_gn_7_50320.1			*	Conserved		188.735	39.759	382.467	1014.02	6.95	3.425	2.115	15.77	GO:0016787
Lsa-miR167e	Lsat_1_v5_gn_7_91860.1			*	Conserved		188.735	39.759	382.467	1014.02	5.805	3.07	3.17	12.43	GO:0006508,GO:0008234	K01373
Lsa-miR167e	Lsat_1_v5_gn_8_163780.1			*	Conserved		188.735	39.759	382.467	1014.02	42.855	38.94	3.015	1.795	GO:0004553,GO:0005975,GO:0005975	K01179
Lsa-miR167e	Lsat_1_v5_gn_9_43060.1			*	Conserved		188.735	39.759	382.467	1014.02	43.84	43.655	14.885	24.465	GO:0005515	K14818
Lsa-miR167e	Lsat_1_v5_gn_9_8721.1		*		Conserved		188.735	39.759	382.467	1014.02	6.845	6.735	4.89	21.5	GO:0006914	K17907
Lsa-miR168a	Lsat_1_v5_gn_1_46020.1			*	Conserved	GATA	1854.15	1616.94	836.723	1225.36	9.235	0.62	0.075	0.22	GO:0003677,GO:0005634,GO:0045893,GO:0006355,GO:0008270,GO:0006355,GO:0008270,GO:0043565
Lsa-miR168a	Lsat_1_v5_gn_5_103680.1	*			Conserved	TCP	1854.15	1616.94	836.723	1225.36	37.515	31.45	13.79	8.85	GO:0003700
Lsa-miR168a	Lsat_1_v5_gn_3_76620.1		*	*	Conserved		1854.15	1616.94	836.723	1225.36	12.86	11.665	4.41	4.675	GO:0003824,GO:0006281,GO:0006284	K01247
Lsa-miR168a	Lsat_1_v5_gn_8_261.1	*	*		Conserved		1854.15	1616.94	836.723	1225.36	42.43	36.57	12.91	17.125	GO:0003676,GO:0005515	K11593
Lsa-miR168a	Lsat_1_v5_gn_1_25461.1	*			Conserved		1854.15	1616.94	836.723	1225.36	13.55	13.05	32.29	2.91
Lsa-miR168a	Lsat_1_v5_gn_1_71221.1	*			Conserved		1854.15	1616.94	836.723	1225.36	58.7	63.665	47.415	88.74	GO:0061630	K11982
Lsa-miR168a	Lsat_1_v5_gn_2_19760.1		*		Conserved		1854.15	1616.94	836.723	1225.36	48.25	42.095	15.07	7.34	GO:0003676,GO:0005515	K11593
Lsa-miR168a	Lsat_1_v5_gn_2_37340.1	*			Conserved		1854.15	1616.94	836.723	1225.36	0.295	2.845	78.705	1.545	GO:0005886,GO:0016655,GO:0055114
Lsa-miR168a	Lsat_1_v5_gn_2_67640.1	*			Conserved		1854.15	1616.94	836.723	1225.36	18.26	12.08	4.87	3.955	GO:0004672,GO:0005524,GO:0006468,GO:0005515
Lsa-miR168a	Lsat_1_v5_gn_2_74980.1	*			Conserved		1854.15	1616.94	836.723	1225.36	32.655	39.185	2.005	0.755	GO:0015031
Lsa-miR168a	Lsat_1_v5_gn_3_110841.1	*			Conserved		1854.15	1616.94	836.723	1225.36	2.445	2.74	1.725	134.525	GO:0003747,GO:0006415	K03265
Lsa-miR168a	Lsat_1_v5_gn_3_2841.1	*			Conserved		1854.15	1616.94	836.723	1225.36	1.37	18.8	39.795	280.625	GO:0005506,GO:0016705,GO:0020037,GO:0055114,GO:0016705,GO:0055114
Lsa-miR168a	Lsat_1_v5_gn_3_35820.1	*			Conserved		1854.15	1616.94	836.723	1225.36	204.515	165.09	217.175	22.19	GO:0004455,GO:0009082,GO:0055114,GO:0004455,GO:0055114,GO:0009082,GO:0016491,GO:0055114,GO:0016491,GO:0055114,GO:0055114	K00053
Lsa-miR168a	Lsat_1_v5_gn_4_25980.1			*	Conserved		1854.15	1616.94	836.723	1225.36	0	0	0	0
Lsa-miR168a	Lsat_1_v5_gn_5_56460.1	*			Conserved		1854.15	1616.94	836.723	1225.36	54.38	57.07	17.005	35.12	GO:0004298,GO:0005839,GO:0051603,GO:0005839,GO:0051603	K02738
Lsa-miR168a	Lsat_1_v5_gn_5_96421.1			*	Conserved		1854.15	1616.94	836.723	1225.36	5.39	4.92	1.38	0.225	GO:0005634,GO:0006338	K11662
Lsa-miR168a	Lsat_1_v5_gn_6_27261.1			*	Conserved		1854.15	1616.94	836.723	1225.36	0	0	0	0
Lsa-miR168a	Lsat_1_v5_gn_7_64420.1			*	Conserved		1854.15	1616.94	836.723	1225.36	7.58	8.71	10.3	6.825
Lsa-miR168a	Lsat_1_v5_gn_8_64041.1			*	Conserved		1854.15	1616.94	836.723	1225.36	9.26	5.12	3.99	4.77	GO:0005515,GO:0051260
Lsa-miR168a	Lsat_1_v5_gn_8_85500.1	*			Conserved		1854.15	1616.94	836.723	1225.36	1.485	12.485	16.475	3.835	GO:0004857
Lsa-miR168a	Lsat_1_v5_gn_9_103440.1	*			Conserved		1854.15	1616.94	836.723	1225.36	2.62	11.99	342.585	29.065	GO:0003824,GO:0010181,GO:0016491,GO:0055114,GO:0016491,GO:0016491,GO:0055114	K11517
Lsa-miR168a	Lsat_1_v5_gn_9_56521.1	*			Conserved		1854.15	1616.94	836.723	1225.36	34.43	20.14	73.02	106.41	GO:0005506,GO:0008610,GO:0016491,GO:0055114	K15746
Lsa-miR168b	Lsat_1_v5_gn_8_88620.1	*			Conserved	C3H	1969.65	1957.77	1736.75	2019.08	86.955	122.55	28.525	20.73	GO:0046872
Lsa-miR168b	Lsat_1_v5_gn_4_166600.1			*	Conserved	ERF	1969.65	1957.77	1736.75	2019.08	0.23	0.745	0.355	0.12	GO:0003677,GO:0003700,GO:0006355
Lsa-miR168b	Lsat_1_v5_gn_9_101841.1			*	Conserved	MYB	1969.65	1957.77	1736.75	2019.08	0.02	0.055	0.02	0		K09422
Lsa-miR168b	Lsat_1_v5_gn_2_19760.1	*	*		Conserved		1969.65	1957.77	1736.75	2019.08	48.25	42.095	15.07	7.34	GO:0003676,GO:0005515	K11593
Lsa-miR168b	Lsat_1_v5_gn_4_131340.1	*			Conserved		1969.65	1957.77	1736.75	2019.08	4.14	3.83	3.94	4.525	GO:0004402,GO:0004402,GO:0006355,GO:0016573,GO:0008270	K04498
Lsa-miR168b	Lsat_1_v5_gn_4_173421.1	*			Conserved		1969.65	1957.77	1736.75	2019.08	62.645	91.14	54.98	148.04
Lsa-miR168b	Lsat_1_v5_gn_4_185040.1			*	Conserved		1969.65	1957.77	1736.75	2019.08	0	0	0	0.27
Lsa-miR168b	Lsat_1_v5_gn_5_158101.1			*	Conserved		1969.65	1957.77	1736.75	2019.08	40.91	38.585	12.495	1.95		K01527
Lsa-miR168b	Lsat_1_v5_gn_5_52900.1			*	Conserved		1969.65	1957.77	1736.75	2019.08	0.465	0	0	0	GO:0005506,GO:0016705,GO:0020037,GO:0055114,GO:0016705,GO:0055114	K20667
Lsa-miR168b	Lsat_1_v5_gn_5_96421.1			*	Conserved		1969.65	1957.77	1736.75	2019.08	5.39	4.92	1.38	0.225	GO:0005634,GO:0006338	K11662
Lsa-miR168b	Lsat_1_v5_gn_6_10901.1	*			Conserved		1969.65	1957.77	1736.75	2019.08	5.76	5.735	12.815	0.575	GO:0003824,GO:0004084,GO:0009081	K00826
Lsa-miR168b	Lsat_1_v5_gn_7_8181.1	*			Conserved		1969.65	1957.77	1736.75	2019.08	3.825	4.095	1.43	0.295	GO:0005515
Lsa-miR168b	Lsat_1_v5_gn_7_81941.1		*		Conserved		1969.65	1957.77	1736.75	2019.08	0	0	0	1.37	GO:0003824
Lsa-miR169a	Lsat_1_v5_gn_2_44720.1			*	Conserved	bHLH	35.7542	109.606	59.5553	40.1243	0	0.14	3.49	1.71	GO:0046983
Lsa-miR169a	Lsat_1_v5_gn_9_28401.1			*	Conserved	bHLH	35.7542	109.606	59.5553	40.1243	0.9	2.035	5.255	0.39	GO:0006355,GO:0046983
Lsa-miR169a	Lsat_1_v5_gn_6_47121.1	*	*	*	Conserved	NF-YA	35.7542	109.606	59.5553	40.1243	2.935	1.65	2.165	1.85	GO:0003677,GO:0016602,GO:0003700,GO:0006355	K08064
Lsa-miR169a	Lsat_1_v5_gn_7_34841.1	*	*	*	Conserved	NF-YA	35.7542	109.606	59.5553	40.1243	1.895	0.96	0.115	0.135	GO:0003677,GO:0016602,GO:0003700,GO:0006355	K08064
Lsa-miR169a	Lsat_1_v5_gn_1_37160.1	*	*		Conserved	NF-YA	35.7542	109.606	59.5553	40.1243	3.155	1.155	0.11	0.715	GO:0003677,GO:0016602,GO:0003700,GO:0006355	K08064
Lsa-miR169a	Lsat_1_v5_gn_3_36300.1	*		*	Conserved		35.7542	109.606	59.5553	40.1243	0.265	0.72	13.17	1.38
Lsa-miR169a	Lsat_1_v5_gn_6_97140.1	*		*	Conserved		35.7542	109.606	59.5553	40.1243	21.68	14.05	7.365	41.32	GO:0006081,GO:0055114,GO:0016491,GO:0016620,GO:0055114,GO:0016491,GO:0055114	K00128
Lsa-miR169a	Lsat_1_v5_gn_0_3441.1			*	Conserved		35.7542	109.606	59.5553	40.1243	0.29	0.2	0	0.095	GO:0015035	K03676
Lsa-miR169a	Lsat_1_v5_gn_1_114801.1			*	Conserved		35.7542	109.606	59.5553	40.1243	1.85	1.685	1.185	1.525	GO:0005515
Lsa-miR169a	Lsat_1_v5_gn_1_114861.1			*	Conserved		35.7542	109.606	59.5553	40.1243	2.24	9.08	11.775	65.925	GO:0006355,GO:0007623
Lsa-miR169a	Lsat_1_v5_gn_1_129521.1			*	Conserved		35.7542	109.606	59.5553	40.1243	0	0	0	0.002315	GO:0004190,GO:0006508	K08245
Lsa-miR169a	Lsat_1_v5_gn_1_19661.1			*	Conserved		35.7542	109.606	59.5553	40.1243	11.585	4.47	0.635	0.14	GO:0005506,GO:0016705,GO:0020037,GO:0055114,GO:0016705,GO:0055114
Lsa-miR169a	Lsat_1_v5_gn_1_95220.1			*	Conserved		35.7542	109.606	59.5553	40.1243	0	0	0	0
Lsa-miR169a	Lsat_1_v5_gn_3_127861.1			*	Conserved		35.7542	109.606	59.5553	40.1243	15.21	4.265	0.28	30.795	GO:0030599,GO:0042545	K01051
Lsa-miR169a	Lsat_1_v5_gn_3_32320.1			*	Conserved		35.7542	109.606	59.5553	40.1243	2.205	3.24	23.325	4.43
Lsa-miR169a	Lsat_1_v5_gn_3_90900.1			*	Conserved		35.7542	109.606	59.5553	40.1243	82.105	96.45	26.535	19.055
Lsa-miR169a	Lsat_1_v5_gn_4_134101.1	*			Conserved		35.7542	109.606	59.5553	40.1243	20.285	21.275	21.585	5.395	GO:0003735,GO:0005763,GO:0006412,GO:0019843,GO:0003735,GO:0006412,GO:0015935,GO:0006412	K02992
Lsa-miR169a	Lsat_1_v5_gn_4_15920.1	*			Conserved		35.7542	109.606	59.5553	40.1243	24.045	18.225	27.865	356.7
Lsa-miR169a	Lsat_1_v5_gn_4_9240.1		*		Conserved		35.7542	109.606	59.5553	40.1243	5.52	4.78	5.985	3.175	GO:0005741,GO:0008308,GO:0098656,GO:0005741,GO:0055085	K15040
Lsa-miR169a	Lsat_1_v5_gn_5_169160.1			*	Conserved		35.7542	109.606	59.5553	40.1243	12.235	12.31	5.38	12.24	GO:0061630
Lsa-miR169a	Lsat_1_v5_gn_5_29260.1			*	Conserved		35.7542	109.606	59.5553	40.1243	13.115	2.075	0.025	0.015	GO:0008194	K08237
Lsa-miR169a	Lsat_1_v5_gn_5_57660.1	*			Conserved		35.7542	109.606	59.5553	40.1243	0.815	3	2.04	15.695	GO:0010274
Lsa-miR169a	Lsat_1_v5_gn_5_78781.1			*	Conserved		35.7542	109.606	59.5553	40.1243	19.285	28.675	6.805	4.945	GO:0055085	K15121
Lsa-miR169a	Lsat_1_v5_gn_6_47421.1			*	Conserved		35.7542	109.606	59.5553	40.1243	0.08	0.465	2.265	28.395	GO:0006081,GO:0055114,GO:0016491,GO:0016620,GO:0055114,GO:0016491,GO:0055114	K00128
Lsa-miR169a	Lsat_1_v5_gn_7_116120.1	*			Conserved		35.7542	109.606	59.5553	40.1243	4.48	151.32	2594.66	159.78	GO:0009523,GO:0009654,GO:0015979,GO:0042651	K03541
Lsa-miR169a	Lsat_1_v5_gn_8_111520.1	*			Conserved		35.7542	109.606	59.5553	40.1243	12.29	15.735	9.53	25.4
Lsa-miR169a	Lsat_1_v5_gn_8_123961.1	*			Conserved		35.7542	109.606	59.5553	40.1243	86.07	72.565	15.615	2.52	GO:0004252,GO:0006508,GO:0006508,GO:0008236
Lsa-miR169a	Lsat_1_v5_gn_8_124700.1			*	Conserved		35.7542	109.606	59.5553	40.1243	12.32	12.09	12.89	9.94
Lsa-miR169a	Lsat_1_v5_gn_8_16561.1			*	Conserved		35.7542	109.606	59.5553	40.1243	1.64	1.57	0.785	0.15	GO:0003676,GO:0008270	K09250
Lsa-miR169a	Lsat_1_v5_gn_8_31261.1			*	Conserved		35.7542	109.606	59.5553	40.1243	0	0.015	0	0	GO:0030246
Lsa-miR169a	Lsat_1_v5_gn_8_3281.1			*	Conserved		35.7542	109.606	59.5553	40.1243	13.36	10.84	3.055	14.485	GO:0005515
Lsa-miR169a	Lsat_1_v5_gn_9_43261.1	*			Conserved		35.7542	109.606	59.5553	40.1243	0.03	0	0.005	0.825	GO:0000226,GO:0000922,GO:0005815,GO:0007020,GO:0043015,GO:0043015	K16571
Lsa-miR169b	Lsat_1_v5_gn_2_44720.1			*	Conserved	bHLH	35.7542	109.606	59.5553	40.1243	0	0.14	3.49	1.71	GO:0046983
Lsa-miR169b	Lsat_1_v5_gn_9_28401.1			*	Conserved	bHLH	35.7542	109.606	59.5553	40.1243	0.9	2.035	5.255	0.39	GO:0006355,GO:0046983
Lsa-miR169b	Lsat_1_v5_gn_6_47121.1		*	*	Conserved	NF-YA	35.7542	109.606	59.5553	40.1243	2.935	1.65	2.165	1.85	GO:0003677,GO:0016602,GO:0003700,GO:0006355	K08064
Lsa-miR169b	Lsat_1_v5_gn_7_34841.1		*	*	Conserved	NF-YA	35.7542	109.606	59.5553	40.1243	1.895	0.96	0.115	0.135	GO:0003677,GO:0016602,GO:0003700,GO:0006355	K08064
Lsa-miR169b	Lsat_1_v5_gn_1_37160.1		*		Conserved	NF-YA	35.7542	109.606	59.5553	40.1243	3.155	1.155	0.11	0.715	GO:0003677,GO:0016602,GO:0003700,GO:0006355	K08064
Lsa-miR169b	Lsat_1_v5_gn_3_36300.1	*		*	Conserved		35.7542	109.606	59.5553	40.1243	0.265	0.72	13.17	1.38
Lsa-miR169b	Lsat_1_v5_gn_0_3441.1			*	Conserved		35.7542	109.606	59.5553	40.1243	0.29	0.2	0	0.095	GO:0015035	K03676
Lsa-miR169b	Lsat_1_v5_gn_1_114801.1			*	Conserved		35.7542	109.606	59.5553	40.1243	1.85	1.685	1.185	1.525	GO:0005515
Lsa-miR169b	Lsat_1_v5_gn_1_114861.1			*	Conserved		35.7542	109.606	59.5553	40.1243	2.24	9.08	11.775	65.925	GO:0006355,GO:0007623
Lsa-miR169b	Lsat_1_v5_gn_1_129521.1			*	Conserved		35.7542	109.606	59.5553	40.1243	0	0	0	0.002315	GO:0004190,GO:0006508	K08245
Lsa-miR169b	Lsat_1_v5_gn_1_19661.1			*	Conserved		35.7542	109.606	59.5553	40.1243	11.585	4.47	0.635	0.14	GO:0005506,GO:0016705,GO:0020037,GO:0055114,GO:0016705,GO:0055114
Lsa-miR169b	Lsat_1_v5_gn_1_95220.1			*	Conserved		35.7542	109.606	59.5553	40.1243	0	0	0	0
Lsa-miR169b	Lsat_1_v5_gn_3_127861.1			*	Conserved		35.7542	109.606	59.5553	40.1243	15.21	4.265	0.28	30.795	GO:0030599,GO:0042545	K01051
Lsa-miR169b	Lsat_1_v5_gn_3_32320.1			*	Conserved		35.7542	109.606	59.5553	40.1243	2.205	3.24	23.325	4.43
Lsa-miR169b	Lsat_1_v5_gn_3_90900.1			*	Conserved		35.7542	109.606	59.5553	40.1243	82.105	96.45	26.535	19.055
Lsa-miR169b	Lsat_1_v5_gn_4_9240.1		*		Conserved		35.7542	109.606	59.5553	40.1243	5.52	4.78	5.985	3.175	GO:0005741,GO:0008308,GO:0098656,GO:0005741,GO:0055085	K15040
Lsa-miR169b	Lsat_1_v5_gn_5_169160.1			*	Conserved		35.7542	109.606	59.5553	40.1243	12.235	12.31	5.38	12.24	GO:0061630
Lsa-miR169b	Lsat_1_v5_gn_5_29260.1			*	Conserved		35.7542	109.606	59.5553	40.1243	13.115	2.075	0.025	0.015	GO:0008194	K08237
Lsa-miR169b	Lsat_1_v5_gn_5_78781.1			*	Conserved		35.7542	109.606	59.5553	40.1243	19.285	28.675	6.805	4.945	GO:0055085	K15121
Lsa-miR169b	Lsat_1_v5_gn_6_47421.1			*	Conserved		35.7542	109.606	59.5553	40.1243	0.08	0.465	2.265	28.395	GO:0006081,GO:0055114,GO:0016491,GO:0016620,GO:0055114,GO:0016491,GO:0055114	K00128
Lsa-miR169b	Lsat_1_v5_gn_6_97140.1			*	Conserved		35.7542	109.606	59.5553	40.1243	21.68	14.05	7.365	41.32	GO:0006081,GO:0055114,GO:0016491,GO:0016620,GO:0055114,GO:0016491,GO:0055114	K00128
Lsa-miR169b	Lsat_1_v5_gn_7_116120.1	*			Conserved		35.7542	109.606	59.5553	40.1243	4.48	151.32	2594.66	159.78	GO:0009523,GO:0009654,GO:0015979,GO:0042651	K03541
Lsa-miR169b	Lsat_1_v5_gn_8_111520.1	*			Conserved		35.7542	109.606	59.5553	40.1243	12.29	15.735	9.53	25.4
Lsa-miR169b	Lsat_1_v5_gn_8_124700.1			*	Conserved		35.7542	109.606	59.5553	40.1243	12.32	12.09	12.89	9.94
Lsa-miR169b	Lsat_1_v5_gn_8_16561.1			*	Conserved		35.7542	109.606	59.5553	40.1243	1.64	1.57	0.785	0.15	GO:0003676,GO:0008270	K09250
Lsa-miR169b	Lsat_1_v5_gn_8_31261.1			*	Conserved		35.7542	109.606	59.5553	40.1243	0	0.015	0	0	GO:0030246
Lsa-miR169b	Lsat_1_v5_gn_8_3281.1			*	Conserved		35.7542	109.606	59.5553	40.1243	13.36	10.84	3.055	14.485	GO:0005515
Lsa-miR169c	Lsat_1_v5_gn_2_44720.1			*	Conserved	bHLH	35.7542	109.606	59.5553	40.1243	0	0.14	3.49	1.71	GO:0046983
Lsa-miR169c	Lsat_1_v5_gn_9_28401.1			*	Conserved	bHLH	35.7542	109.606	59.5553	40.1243	0.9	2.035	5.255	0.39	GO:0006355,GO:0046983
Lsa-miR169c	Lsat_1_v5_gn_6_47121.1		*	*	Conserved	NF-YA	35.7542	109.606	59.5553	40.1243	2.935	1.65	2.165	1.85	GO:0003677,GO:0016602,GO:0003700,GO:0006355	K08064
Lsa-miR169c	Lsat_1_v5_gn_7_34841.1		*	*	Conserved	NF-YA	35.7542	109.606	59.5553	40.1243	1.895	0.96	0.115	0.135	GO:0003677,GO:0016602,GO:0003700,GO:0006355	K08064
Lsa-miR169c	Lsat_1_v5_gn_1_37160.1		*		Conserved	NF-YA	35.7542	109.606	59.5553	40.1243	3.155	1.155	0.11	0.715	GO:0003677,GO:0016602,GO:0003700,GO:0006355	K08064
Lsa-miR169c	Lsat_1_v5_gn_0_3441.1			*	Conserved		35.7542	109.606	59.5553	40.1243	0.29	0.2	0	0.095	GO:0015035	K03676
Lsa-miR169c	Lsat_1_v5_gn_1_114801.1			*	Conserved		35.7542	109.606	59.5553	40.1243	1.85	1.685	1.185	1.525	GO:0005515
Lsa-miR169c	Lsat_1_v5_gn_1_114861.1			*	Conserved		35.7542	109.606	59.5553	40.1243	2.24	9.08	11.775	65.925	GO:0006355,GO:0007623
Lsa-miR169c	Lsat_1_v5_gn_1_129521.1			*	Conserved		35.7542	109.606	59.5553	40.1243	0	0	0	0.002315	GO:0004190,GO:0006508	K08245
Lsa-miR169c	Lsat_1_v5_gn_1_19661.1			*	Conserved		35.7542	109.606	59.5553	40.1243	11.585	4.47	0.635	0.14	GO:0005506,GO:0016705,GO:0020037,GO:0055114,GO:0016705,GO:0055114
Lsa-miR169c	Lsat_1_v5_gn_1_95220.1			*	Conserved		35.7542	109.606	59.5553	40.1243	0	0	0	0
Lsa-miR169c	Lsat_1_v5_gn_3_127861.1			*	Conserved		35.7542	109.606	59.5553	40.1243	15.21	4.265	0.28	30.795	GO:0030599,GO:0042545	K01051
Lsa-miR169c	Lsat_1_v5_gn_3_32320.1			*	Conserved		35.7542	109.606	59.5553	40.1243	2.205	3.24	23.325	4.43
Lsa-miR169c	Lsat_1_v5_gn_3_36300.1			*	Conserved		35.7542	109.606	59.5553	40.1243	0.265	0.72	13.17	1.38
Lsa-miR169c	Lsat_1_v5_gn_3_90900.1			*	Conserved		35.7542	109.606	59.5553	40.1243	82.105	96.45	26.535	19.055
Lsa-miR169c	Lsat_1_v5_gn_4_134101.1	*			Conserved		35.7542	109.606	59.5553	40.1243	20.285	21.275	21.585	5.395	GO:0003735,GO:0005763,GO:0006412,GO:0019843,GO:0003735,GO:0006412,GO:0015935,GO:0006412	K02992
Lsa-miR169c	Lsat_1_v5_gn_4_9240.1		*		Conserved		35.7542	109.606	59.5553	40.1243	5.52	4.78	5.985	3.175	GO:0005741,GO:0008308,GO:0098656,GO:0005741,GO:0055085	K15040
Lsa-miR169c	Lsat_1_v5_gn_5_169160.1			*	Conserved		35.7542	109.606	59.5553	40.1243	12.235	12.31	5.38	12.24	GO:0061630
Lsa-miR169c	Lsat_1_v5_gn_5_29260.1			*	Conserved		35.7542	109.606	59.5553	40.1243	13.115	2.075	0.025	0.015	GO:0008194	K08237
Lsa-miR169c	Lsat_1_v5_gn_5_78781.1			*	Conserved		35.7542	109.606	59.5553	40.1243	19.285	28.675	6.805	4.945	GO:0055085	K15121
Lsa-miR169c	Lsat_1_v5_gn_6_47421.1			*	Conserved		35.7542	109.606	59.5553	40.1243	0.08	0.465	2.265	28.395	GO:0006081,GO:0055114,GO:0016491,GO:0016620,GO:0055114,GO:0016491,GO:0055114	K00128
Lsa-miR169c	Lsat_1_v5_gn_6_97140.1			*	Conserved		35.7542	109.606	59.5553	40.1243	21.68	14.05	7.365	41.32	GO:0006081,GO:0055114,GO:0016491,GO:0016620,GO:0055114,GO:0016491,GO:0055114	K00128
Lsa-miR169c	Lsat_1_v5_gn_8_124700.1			*	Conserved		35.7542	109.606	59.5553	40.1243	12.32	12.09	12.89	9.94
Lsa-miR169c	Lsat_1_v5_gn_8_16561.1			*	Conserved		35.7542	109.606	59.5553	40.1243	1.64	1.57	0.785	0.15	GO:0003676,GO:0008270	K09250
Lsa-miR169c	Lsat_1_v5_gn_8_31261.1			*	Conserved		35.7542	109.606	59.5553	40.1243	0	0.015	0	0	GO:0030246
Lsa-miR169c	Lsat_1_v5_gn_8_3281.1			*	Conserved		35.7542	109.606	59.5553	40.1243	13.36	10.84	3.055	14.485	GO:0005515
Lsa-miR169d	Lsat_1_v5_gn_2_44720.1			*	Conserved	bHLH	35.7542	109.606	59.5553	40.1243	0	0.14	3.49	1.71	GO:0046983
Lsa-miR169d	Lsat_1_v5_gn_9_28401.1			*	Conserved	bHLH	35.7542	109.606	59.5553	40.1243	0.9	2.035	5.255	0.39	GO:0006355,GO:0046983
Lsa-miR169d	Lsat_1_v5_gn_6_47121.1		*	*	Conserved	NF-YA	35.7542	109.606	59.5553	40.1243	2.935	1.65	2.165	1.85	GO:0003677,GO:0016602,GO:0003700,GO:0006355	K08064
Lsa-miR169d	Lsat_1_v5_gn_7_34841.1		*	*	Conserved	NF-YA	35.7542	109.606	59.5553	40.1243	1.895	0.96	0.115	0.135	GO:0003677,GO:0016602,GO:0003700,GO:0006355	K08064
Lsa-miR169d	Lsat_1_v5_gn_1_37160.1		*		Conserved	NF-YA	35.7542	109.606	59.5553	40.1243	3.155	1.155	0.11	0.715	GO:0003677,GO:0016602,GO:0003700,GO:0006355	K08064
Lsa-miR169d	Lsat_1_v5_gn_3_90900.1	*		*	Conserved		35.7542	109.606	59.5553	40.1243	82.105	96.45	26.535	19.055
Lsa-miR169d	Lsat_1_v5_gn_0_3441.1			*	Conserved		35.7542	109.606	59.5553	40.1243	0.29	0.2	0	0.095	GO:0015035	K03676
Lsa-miR169d	Lsat_1_v5_gn_1_114801.1			*	Conserved		35.7542	109.606	59.5553	40.1243	1.85	1.685	1.185	1.525	GO:0005515
Lsa-miR169d	Lsat_1_v5_gn_1_114861.1			*	Conserved		35.7542	109.606	59.5553	40.1243	2.24	9.08	11.775	65.925	GO:0006355,GO:0007623
Lsa-miR169d	Lsat_1_v5_gn_1_129521.1			*	Conserved		35.7542	109.606	59.5553	40.1243	0	0	0	0.002315	GO:0004190,GO:0006508	K08245
Lsa-miR169d	Lsat_1_v5_gn_1_19661.1			*	Conserved		35.7542	109.606	59.5553	40.1243	11.585	4.47	0.635	0.14	GO:0005506,GO:0016705,GO:0020037,GO:0055114,GO:0016705,GO:0055114
Lsa-miR169d	Lsat_1_v5_gn_1_95220.1			*	Conserved		35.7542	109.606	59.5553	40.1243	0	0	0	0
Lsa-miR169d	Lsat_1_v5_gn_3_127861.1			*	Conserved		35.7542	109.606	59.5553	40.1243	15.21	4.265	0.28	30.795	GO:0030599,GO:0042545	K01051
Lsa-miR169d	Lsat_1_v5_gn_3_32320.1			*	Conserved		35.7542	109.606	59.5553	40.1243	2.205	3.24	23.325	4.43
Lsa-miR169d	Lsat_1_v5_gn_3_36300.1			*	Conserved		35.7542	109.606	59.5553	40.1243	0.265	0.72	13.17	1.38
Lsa-miR169d	Lsat_1_v5_gn_4_134101.1	*			Conserved		35.7542	109.606	59.5553	40.1243	20.285	21.275	21.585	5.395	GO:0003735,GO:0005763,GO:0006412,GO:0019843,GO:0003735,GO:0006412,GO:0015935,GO:0006412	K02992
Lsa-miR169d	Lsat_1_v5_gn_4_9240.1		*		Conserved		35.7542	109.606	59.5553	40.1243	5.52	4.78	5.985	3.175	GO:0005741,GO:0008308,GO:0098656,GO:0005741,GO:0055085	K15040
Lsa-miR169d	Lsat_1_v5_gn_5_169160.1			*	Conserved		35.7542	109.606	59.5553	40.1243	12.235	12.31	5.38	12.24	GO:0061630
Lsa-miR169d	Lsat_1_v5_gn_5_29260.1			*	Conserved		35.7542	109.606	59.5553	40.1243	13.115	2.075	0.025	0.015	GO:0008194	K08237
Lsa-miR169d	Lsat_1_v5_gn_5_78781.1			*	Conserved		35.7542	109.606	59.5553	40.1243	19.285	28.675	6.805	4.945	GO:0055085	K15121
Lsa-miR169d	Lsat_1_v5_gn_6_47421.1			*	Conserved		35.7542	109.606	59.5553	40.1243	0.08	0.465	2.265	28.395	GO:0006081,GO:0055114,GO:0016491,GO:0016620,GO:0055114,GO:0016491,GO:0055114	K00128
Lsa-miR169d	Lsat_1_v5_gn_6_97140.1			*	Conserved		35.7542	109.606	59.5553	40.1243	21.68	14.05	7.365	41.32	GO:0006081,GO:0055114,GO:0016491,GO:0016620,GO:0055114,GO:0016491,GO:0055114	K00128
Lsa-miR169d	Lsat_1_v5_gn_7_116120.1	*			Conserved		35.7542	109.606	59.5553	40.1243	4.48	151.32	2594.66	159.78	GO:0009523,GO:0009654,GO:0015979,GO:0042651	K03541
Lsa-miR169d	Lsat_1_v5_gn_8_124700.1			*	Conserved		35.7542	109.606	59.5553	40.1243	12.32	12.09	12.89	9.94
Lsa-miR169d	Lsat_1_v5_gn_8_16561.1			*	Conserved		35.7542	109.606	59.5553	40.1243	1.64	1.57	0.785	0.15	GO:0003676,GO:0008270	K09250
Lsa-miR169d	Lsat_1_v5_gn_8_31261.1			*	Conserved		35.7542	109.606	59.5553	40.1243	0	0.015	0	0	GO:0030246
Lsa-miR169d	Lsat_1_v5_gn_8_3281.1			*	Conserved		35.7542	109.606	59.5553	40.1243	13.36	10.84	3.055	14.485	GO:0005515
Lsa-miR169d	Lsat_1_v5_gn_8_6120.1	*			Conserved		35.7542	109.606	59.5553	40.1243	11.345	10.755	2.88	4.97	GO:0003774,GO:0016459
Lsa-miR169e	Lsat_1_v5_gn_2_44720.1			*	Conserved	bHLH	35.7542	109.606	59.5553	40.1243	0	0.14	3.49	1.71	GO:0046983
Lsa-miR169e	Lsat_1_v5_gn_9_28401.1			*	Conserved	bHLH	35.7542	109.606	59.5553	40.1243	0.9	2.035	5.255	0.39	GO:0006355,GO:0046983
Lsa-miR169e	Lsat_1_v5_gn_6_47121.1		*	*	Conserved	NF-YA	35.7542	109.606	59.5553	40.1243	2.935	1.65	2.165	1.85	GO:0003677,GO:0016602,GO:0003700,GO:0006355	K08064
Lsa-miR169e	Lsat_1_v5_gn_7_34841.1		*	*	Conserved	NF-YA	35.7542	109.606	59.5553	40.1243	1.895	0.96	0.115	0.135	GO:0003677,GO:0016602,GO:0003700,GO:0006355	K08064
Lsa-miR169e	Lsat_1_v5_gn_1_37160.1		*		Conserved	NF-YA	35.7542	109.606	59.5553	40.1243	3.155	1.155	0.11	0.715	GO:0003677,GO:0016602,GO:0003700,GO:0006355	K08064
Lsa-miR169e	Lsat_1_v5_gn_1_114801.1	*		*	Conserved		35.7542	109.606	59.5553	40.1243	1.85	1.685	1.185	1.525	GO:0005515
Lsa-miR169e	Lsat_1_v5_gn_3_36300.1	*		*	Conserved		35.7542	109.606	59.5553	40.1243	0.265	0.72	13.17	1.38
Lsa-miR169e	Lsat_1_v5_gn_0_3441.1			*	Conserved		35.7542	109.606	59.5553	40.1243	0.29	0.2	0	0.095	GO:0015035	K03676
Lsa-miR169e	Lsat_1_v5_gn_1_114861.1			*	Conserved		35.7542	109.606	59.5553	40.1243	2.24	9.08	11.775	65.925	GO:0006355,GO:0007623
Lsa-miR169e	Lsat_1_v5_gn_1_129521.1			*	Conserved		35.7542	109.606	59.5553	40.1243	0	0	0	0.002315	GO:0004190,GO:0006508	K08245
Lsa-miR169e	Lsat_1_v5_gn_1_19661.1			*	Conserved		35.7542	109.606	59.5553	40.1243	11.585	4.47	0.635	0.14	GO:0005506,GO:0016705,GO:0020037,GO:0055114,GO:0016705,GO:0055114
Lsa-miR169e	Lsat_1_v5_gn_1_95220.1			*	Conserved		35.7542	109.606	59.5553	40.1243	0	0	0	0
Lsa-miR169e	Lsat_1_v5_gn_3_127861.1			*	Conserved		35.7542	109.606	59.5553	40.1243	15.21	4.265	0.28	30.795	GO:0030599,GO:0042545	K01051
Lsa-miR169e	Lsat_1_v5_gn_3_32320.1			*	Conserved		35.7542	109.606	59.5553	40.1243	2.205	3.24	23.325	4.43
Lsa-miR169e	Lsat_1_v5_gn_3_90900.1			*	Conserved		35.7542	109.606	59.5553	40.1243	82.105	96.45	26.535	19.055
Lsa-miR169e	Lsat_1_v5_gn_4_15920.1	*			Conserved		35.7542	109.606	59.5553	40.1243	24.045	18.225	27.865	356.7
Lsa-miR169e	Lsat_1_v5_gn_4_9240.1		*		Conserved		35.7542	109.606	59.5553	40.1243	5.52	4.78	5.985	3.175	GO:0005741,GO:0008308,GO:0098656,GO:0005741,GO:0055085	K15040
Lsa-miR169e	Lsat_1_v5_gn_5_169160.1			*	Conserved		35.7542	109.606	59.5553	40.1243	12.235	12.31	5.38	12.24	GO:0061630
Lsa-miR169e	Lsat_1_v5_gn_5_29260.1			*	Conserved		35.7542	109.606	59.5553	40.1243	13.115	2.075	0.025	0.015	GO:0008194	K08237
Lsa-miR169e	Lsat_1_v5_gn_5_78781.1			*	Conserved		35.7542	109.606	59.5553	40.1243	19.285	28.675	6.805	4.945	GO:0055085	K15121
Lsa-miR169e	Lsat_1_v5_gn_6_47421.1			*	Conserved		35.7542	109.606	59.5553	40.1243	0.08	0.465	2.265	28.395	GO:0006081,GO:0055114,GO:0016491,GO:0016620,GO:0055114,GO:0016491,GO:0055114	K00128
Lsa-miR169e	Lsat_1_v5_gn_6_97140.1			*	Conserved		35.7542	109.606	59.5553	40.1243	21.68	14.05	7.365	41.32	GO:0006081,GO:0055114,GO:0016491,GO:0016620,GO:0055114,GO:0016491,GO:0055114	K00128
Lsa-miR169e	Lsat_1_v5_gn_8_111520.1	*			Conserved		35.7542	109.606	59.5553	40.1243	12.29	15.735	9.53	25.4
Lsa-miR169e	Lsat_1_v5_gn_8_124700.1			*	Conserved		35.7542	109.606	59.5553	40.1243	12.32	12.09	12.89	9.94
Lsa-miR169e	Lsat_1_v5_gn_8_16561.1			*	Conserved		35.7542	109.606	59.5553	40.1243	1.64	1.57	0.785	0.15	GO:0003676,GO:0008270	K09250
Lsa-miR169e	Lsat_1_v5_gn_8_31261.1			*	Conserved		35.7542	109.606	59.5553	40.1243	0	0.015	0	0	GO:0030246
Lsa-miR169e	Lsat_1_v5_gn_8_3281.1			*	Conserved		35.7542	109.606	59.5553	40.1243	13.36	10.84	3.055	14.485	GO:0005515
Lsa-miR169f	Lsat_1_v5_gn_2_44720.1			*	Conserved	bHLH	35.7542	109.606	59.5553	40.1243	0	0.14	3.49	1.71	GO:0046983
Lsa-miR169f	Lsat_1_v5_gn_9_28401.1			*	Conserved	bHLH	35.7542	109.606	59.5553	40.1243	0.9	2.035	5.255	0.39	GO:0006355,GO:0046983
Lsa-miR169f	Lsat_1_v5_gn_6_47121.1		*	*	Conserved	NF-YA	35.7542	109.606	59.5553	40.1243	2.935	1.65	2.165	1.85	GO:0003677,GO:0016602,GO:0003700,GO:0006355	K08064
Lsa-miR169f	Lsat_1_v5_gn_7_34841.1		*	*	Conserved	NF-YA	35.7542	109.606	59.5553	40.1243	1.895	0.96	0.115	0.135	GO:0003677,GO:0016602,GO:0003700,GO:0006355	K08064
Lsa-miR169f	Lsat_1_v5_gn_1_37160.1		*		Conserved	NF-YA	35.7542	109.606	59.5553	40.1243	3.155	1.155	0.11	0.715	GO:0003677,GO:0016602,GO:0003700,GO:0006355	K08064
Lsa-miR169f	Lsat_1_v5_gn_0_3441.1			*	Conserved		35.7542	109.606	59.5553	40.1243	0.29	0.2	0	0.095	GO:0015035	K03676
Lsa-miR169f	Lsat_1_v5_gn_1_114801.1			*	Conserved		35.7542	109.606	59.5553	40.1243	1.85	1.685	1.185	1.525	GO:0005515
Lsa-miR169f	Lsat_1_v5_gn_1_114861.1			*	Conserved		35.7542	109.606	59.5553	40.1243	2.24	9.08	11.775	65.925	GO:0006355,GO:0007623
Lsa-miR169f	Lsat_1_v5_gn_1_129521.1			*	Conserved		35.7542	109.606	59.5553	40.1243	0	0	0	0.002315	GO:0004190,GO:0006508	K08245
Lsa-miR169f	Lsat_1_v5_gn_1_19661.1			*	Conserved		35.7542	109.606	59.5553	40.1243	11.585	4.47	0.635	0.14	GO:0005506,GO:0016705,GO:0020037,GO:0055114,GO:0016705,GO:0055114
Lsa-miR169f	Lsat_1_v5_gn_1_95220.1			*	Conserved		35.7542	109.606	59.5553	40.1243	0	0	0	0
Lsa-miR169f	Lsat_1_v5_gn_3_127861.1			*	Conserved		35.7542	109.606	59.5553	40.1243	15.21	4.265	0.28	30.795	GO:0030599,GO:0042545	K01051
Lsa-miR169f	Lsat_1_v5_gn_3_32320.1			*	Conserved		35.7542	109.606	59.5553	40.1243	2.205	3.24	23.325	4.43
Lsa-miR169f	Lsat_1_v5_gn_3_36300.1			*	Conserved		35.7542	109.606	59.5553	40.1243	0.265	0.72	13.17	1.38
Lsa-miR169f	Lsat_1_v5_gn_3_90900.1			*	Conserved		35.7542	109.606	59.5553	40.1243	82.105	96.45	26.535	19.055
Lsa-miR169f	Lsat_1_v5_gn_4_15920.1	*			Conserved		35.7542	109.606	59.5553	40.1243	24.045	18.225	27.865	356.7
Lsa-miR169f	Lsat_1_v5_gn_4_9240.1		*		Conserved		35.7542	109.606	59.5553	40.1243	5.52	4.78	5.985	3.175	GO:0005741,GO:0008308,GO:0098656,GO:0005741,GO:0055085	K15040
Lsa-miR169f	Lsat_1_v5_gn_5_169160.1			*	Conserved		35.7542	109.606	59.5553	40.1243	12.235	12.31	5.38	12.24	GO:0061630
Lsa-miR169f	Lsat_1_v5_gn_5_29260.1			*	Conserved		35.7542	109.606	59.5553	40.1243	13.115	2.075	0.025	0.015	GO:0008194	K08237
Lsa-miR169f	Lsat_1_v5_gn_5_78781.1			*	Conserved		35.7542	109.606	59.5553	40.1243	19.285	28.675	6.805	4.945	GO:0055085	K15121
Lsa-miR169f	Lsat_1_v5_gn_6_47421.1			*	Conserved		35.7542	109.606	59.5553	40.1243	0.08	0.465	2.265	28.395	GO:0006081,GO:0055114,GO:0016491,GO:0016620,GO:0055114,GO:0016491,GO:0055114	K00128
Lsa-miR169f	Lsat_1_v5_gn_6_97140.1			*	Conserved		35.7542	109.606	59.5553	40.1243	21.68	14.05	7.365	41.32	GO:0006081,GO:0055114,GO:0016491,GO:0016620,GO:0055114,GO:0016491,GO:0055114	K00128
Lsa-miR169f	Lsat_1_v5_gn_8_124700.1			*	Conserved		35.7542	109.606	59.5553	40.1243	12.32	12.09	12.89	9.94
Lsa-miR169f	Lsat_1_v5_gn_8_16561.1			*	Conserved		35.7542	109.606	59.5553	40.1243	1.64	1.57	0.785	0.15	GO:0003676,GO:0008270	K09250
Lsa-miR169f	Lsat_1_v5_gn_8_31261.1			*	Conserved		35.7542	109.606	59.5553	40.1243	0	0.015	0	0	GO:0030246
Lsa-miR169f	Lsat_1_v5_gn_8_3281.1			*	Conserved		35.7542	109.606	59.5553	40.1243	13.36	10.84	3.055	14.485	GO:0005515
Lsa-miR169g	Lsat_1_v5_gn_2_44720.1			*	Conserved	bHLH	35.7542	109.606	59.5553	40.1243	0	0.14	3.49	1.71	GO:0046983
Lsa-miR169g	Lsat_1_v5_gn_9_28401.1			*	Conserved	bHLH	35.7542	109.606	59.5553	40.1243	0.9	2.035	5.255	0.39	GO:0006355,GO:0046983
Lsa-miR169g	Lsat_1_v5_gn_6_47121.1		*	*	Conserved	NF-YA	35.7542	109.606	59.5553	40.1243	2.935	1.65	2.165	1.85	GO:0003677,GO:0016602,GO:0003700,GO:0006355	K08064
Lsa-miR169g	Lsat_1_v5_gn_7_34841.1		*	*	Conserved	NF-YA	35.7542	109.606	59.5553	40.1243	1.895	0.96	0.115	0.135	GO:0003677,GO:0016602,GO:0003700,GO:0006355	K08064
Lsa-miR169g	Lsat_1_v5_gn_1_37160.1		*		Conserved	NF-YA	35.7542	109.606	59.5553	40.1243	3.155	1.155	0.11	0.715	GO:0003677,GO:0016602,GO:0003700,GO:0006355	K08064
Lsa-miR169g	Lsat_1_v5_gn_0_3441.1			*	Conserved		35.7542	109.606	59.5553	40.1243	0.29	0.2	0	0.095	GO:0015035	K03676
Lsa-miR169g	Lsat_1_v5_gn_1_114801.1			*	Conserved		35.7542	109.606	59.5553	40.1243	1.85	1.685	1.185	1.525	GO:0005515
Lsa-miR169g	Lsat_1_v5_gn_1_114861.1			*	Conserved		35.7542	109.606	59.5553	40.1243	2.24	9.08	11.775	65.925	GO:0006355,GO:0007623
Lsa-miR169g	Lsat_1_v5_gn_1_129521.1			*	Conserved		35.7542	109.606	59.5553	40.1243	0	0	0	0.002315	GO:0004190,GO:0006508	K08245
Lsa-miR169g	Lsat_1_v5_gn_1_19661.1			*	Conserved		35.7542	109.606	59.5553	40.1243	11.585	4.47	0.635	0.14	GO:0005506,GO:0016705,GO:0020037,GO:0055114,GO:0016705,GO:0055114
Lsa-miR169g	Lsat_1_v5_gn_1_43561.1	*			Conserved		35.7542	109.606	59.5553	40.1243	0.97	2.52	5.54	0.175	GO:0004386	K03257
Lsa-miR169g	Lsat_1_v5_gn_1_95220.1			*	Conserved		35.7542	109.606	59.5553	40.1243	0	0	0	0
Lsa-miR169g	Lsat_1_v5_gn_3_127861.1			*	Conserved		35.7542	109.606	59.5553	40.1243	15.21	4.265	0.28	30.795	GO:0030599,GO:0042545	K01051
Lsa-miR169g	Lsat_1_v5_gn_3_32320.1			*	Conserved		35.7542	109.606	59.5553	40.1243	2.205	3.24	23.325	4.43
Lsa-miR169g	Lsat_1_v5_gn_3_36300.1			*	Conserved		35.7542	109.606	59.5553	40.1243	0.265	0.72	13.17	1.38
Lsa-miR169g	Lsat_1_v5_gn_3_90900.1			*	Conserved		35.7542	109.606	59.5553	40.1243	82.105	96.45	26.535	19.055
Lsa-miR169g	Lsat_1_v5_gn_4_9240.1		*		Conserved		35.7542	109.606	59.5553	40.1243	5.52	4.78	5.985	3.175	GO:0005741,GO:0008308,GO:0098656,GO:0005741,GO:0055085	K15040
Lsa-miR169g	Lsat_1_v5_gn_5_169160.1			*	Conserved		35.7542	109.606	59.5553	40.1243	12.235	12.31	5.38	12.24	GO:0061630
Lsa-miR169g	Lsat_1_v5_gn_5_29260.1			*	Conserved		35.7542	109.606	59.5553	40.1243	13.115	2.075	0.025	0.015	GO:0008194	K08237
Lsa-miR169g	Lsat_1_v5_gn_5_78781.1			*	Conserved		35.7542	109.606	59.5553	40.1243	19.285	28.675	6.805	4.945	GO:0055085	K15121
Lsa-miR169g	Lsat_1_v5_gn_6_47421.1			*	Conserved		35.7542	109.606	59.5553	40.1243	0.08	0.465	2.265	28.395	GO:0006081,GO:0055114,GO:0016491,GO:0016620,GO:0055114,GO:0016491,GO:0055114	K00128
Lsa-miR169g	Lsat_1_v5_gn_6_97140.1			*	Conserved		35.7542	109.606	59.5553	40.1243	21.68	14.05	7.365	41.32	GO:0006081,GO:0055114,GO:0016491,GO:0016620,GO:0055114,GO:0016491,GO:0055114	K00128
Lsa-miR169g	Lsat_1_v5_gn_8_124700.1			*	Conserved		35.7542	109.606	59.5553	40.1243	12.32	12.09	12.89	9.94
Lsa-miR169g	Lsat_1_v5_gn_8_16561.1			*	Conserved		35.7542	109.606	59.5553	40.1243	1.64	1.57	0.785	0.15	GO:0003676,GO:0008270	K09250
Lsa-miR169g	Lsat_1_v5_gn_8_31261.1			*	Conserved		35.7542	109.606	59.5553	40.1243	0	0.015	0	0	GO:0030246
Lsa-miR169g	Lsat_1_v5_gn_8_3281.1			*	Conserved		35.7542	109.606	59.5553	40.1243	13.36	10.84	3.055	14.485	GO:0005515
Lsa-miR169g	Lsat_1_v5_gn_8_8140.1	*			Conserved		35.7542	109.606	59.5553	40.1243	7.275	5.325	1.79	1.59
Lsa-miR169g	Lsat_1_v5_gn_9_34801.1	*			Conserved		35.7542	109.606	59.5553	40.1243	25.825	30.185	5	0.775	GO:0004672,GO:0005524,GO:0006468,GO:0004672,GO:0006468,GO:0005509,GO:0005524	K13412
Lsa-miR169h	Lsat_1_v5_gn_2_44720.1			*	Conserved	bHLH	35.7542	109.606	59.5553	40.1243	0	0.14	3.49	1.71	GO:0046983
Lsa-miR169h	Lsat_1_v5_gn_9_28401.1			*	Conserved	bHLH	35.7542	109.606	59.5553	40.1243	0.9	2.035	5.255	0.39	GO:0006355,GO:0046983
Lsa-miR169h	Lsat_1_v5_gn_6_47121.1		*	*	Conserved	NF-YA	35.7542	109.606	59.5553	40.1243	2.935	1.65	2.165	1.85	GO:0003677,GO:0016602,GO:0003700,GO:0006355	K08064
Lsa-miR169h	Lsat_1_v5_gn_7_34841.1		*	*	Conserved	NF-YA	35.7542	109.606	59.5553	40.1243	1.895	0.96	0.115	0.135	GO:0003677,GO:0016602,GO:0003700,GO:0006355	K08064
Lsa-miR169h	Lsat_1_v5_gn_1_37160.1		*		Conserved	NF-YA	35.7542	109.606	59.5553	40.1243	3.155	1.155	0.11	0.715	GO:0003677,GO:0016602,GO:0003700,GO:0006355	K08064
Lsa-miR169h	Lsat_1_v5_gn_0_3441.1			*	Conserved		35.7542	109.606	59.5553	40.1243	0.29	0.2	0	0.095	GO:0015035	K03676
Lsa-miR169h	Lsat_1_v5_gn_1_114801.1			*	Conserved		35.7542	109.606	59.5553	40.1243	1.85	1.685	1.185	1.525	GO:0005515
Lsa-miR169h	Lsat_1_v5_gn_1_114861.1			*	Conserved		35.7542	109.606	59.5553	40.1243	2.24	9.08	11.775	65.925	GO:0006355,GO:0007623
Lsa-miR169h	Lsat_1_v5_gn_1_129521.1			*	Conserved		35.7542	109.606	59.5553	40.1243	0	0	0	0.002315	GO:0004190,GO:0006508	K08245
Lsa-miR169h	Lsat_1_v5_gn_1_19661.1			*	Conserved		35.7542	109.606	59.5553	40.1243	11.585	4.47	0.635	0.14	GO:0005506,GO:0016705,GO:0020037,GO:0055114,GO:0016705,GO:0055114
Lsa-miR169h	Lsat_1_v5_gn_1_95220.1			*	Conserved		35.7542	109.606	59.5553	40.1243	0	0	0	0
Lsa-miR169h	Lsat_1_v5_gn_3_127861.1			*	Conserved		35.7542	109.606	59.5553	40.1243	15.21	4.265	0.28	30.795	GO:0030599,GO:0042545	K01051
Lsa-miR169h	Lsat_1_v5_gn_3_32320.1			*	Conserved		35.7542	109.606	59.5553	40.1243	2.205	3.24	23.325	4.43
Lsa-miR169h	Lsat_1_v5_gn_3_36300.1			*	Conserved		35.7542	109.606	59.5553	40.1243	0.265	0.72	13.17	1.38
Lsa-miR169h	Lsat_1_v5_gn_3_90900.1			*	Conserved		35.7542	109.606	59.5553	40.1243	82.105	96.45	26.535	19.055
Lsa-miR169h	Lsat_1_v5_gn_4_9240.1		*		Conserved		35.7542	109.606	59.5553	40.1243	5.52	4.78	5.985	3.175	GO:0005741,GO:0008308,GO:0098656,GO:0005741,GO:0055085	K15040
Lsa-miR169h	Lsat_1_v5_gn_5_168921.1	*			Conserved		35.7542	109.606	59.5553	40.1243	4.605	17.56	169.1	19.525	GO:0016021,GO:0032977	K03217
Lsa-miR169h	Lsat_1_v5_gn_5_169160.1			*	Conserved		35.7542	109.606	59.5553	40.1243	12.235	12.31	5.38	12.24	GO:0061630
Lsa-miR169h	Lsat_1_v5_gn_5_29260.1			*	Conserved		35.7542	109.606	59.5553	40.1243	13.115	2.075	0.025	0.015	GO:0008194	K08237
Lsa-miR169h	Lsat_1_v5_gn_5_78781.1			*	Conserved		35.7542	109.606	59.5553	40.1243	19.285	28.675	6.805	4.945	GO:0055085	K15121
Lsa-miR169h	Lsat_1_v5_gn_6_47421.1			*	Conserved		35.7542	109.606	59.5553	40.1243	0.08	0.465	2.265	28.395	GO:0006081,GO:0055114,GO:0016491,GO:0016620,GO:0055114,GO:0016491,GO:0055114	K00128
Lsa-miR169h	Lsat_1_v5_gn_6_97140.1			*	Conserved		35.7542	109.606	59.5553	40.1243	21.68	14.05	7.365	41.32	GO:0006081,GO:0055114,GO:0016491,GO:0016620,GO:0055114,GO:0016491,GO:0055114	K00128
Lsa-miR169h	Lsat_1_v5_gn_8_124700.1			*	Conserved		35.7542	109.606	59.5553	40.1243	12.32	12.09	12.89	9.94
Lsa-miR169h	Lsat_1_v5_gn_8_16561.1			*	Conserved		35.7542	109.606	59.5553	40.1243	1.64	1.57	0.785	0.15	GO:0003676,GO:0008270	K09250
Lsa-miR169h	Lsat_1_v5_gn_8_31261.1			*	Conserved		35.7542	109.606	59.5553	40.1243	0	0.015	0	0	GO:0030246
Lsa-miR169h	Lsat_1_v5_gn_8_3281.1			*	Conserved		35.7542	109.606	59.5553	40.1243	13.36	10.84	3.055	14.485	GO:0005515
Lsa-miR169i	Lsat_1_v5_gn_2_44720.1			*	Conserved	bHLH	35.7542	109.606	59.5553	40.1243	0	0.14	3.49	1.71	GO:0046983
Lsa-miR169i	Lsat_1_v5_gn_9_28401.1			*	Conserved	bHLH	35.7542	109.606	59.5553	40.1243	0.9	2.035	5.255	0.39	GO:0006355,GO:0046983
Lsa-miR169i	Lsat_1_v5_gn_6_47121.1	*	*	*	Conserved	NF-YA	35.7542	109.606	59.5553	40.1243	2.935	1.65	2.165	1.85	GO:0003677,GO:0016602,GO:0003700,GO:0006355	K08064
Lsa-miR169i	Lsat_1_v5_gn_7_34841.1	*	*	*	Conserved	NF-YA	35.7542	109.606	59.5553	40.1243	1.895	0.96	0.115	0.135	GO:0003677,GO:0016602,GO:0003700,GO:0006355	K08064
Lsa-miR169i	Lsat_1_v5_gn_1_37160.1	*	*		Conserved	NF-YA	35.7542	109.606	59.5553	40.1243	3.155	1.155	0.11	0.715	GO:0003677,GO:0016602,GO:0003700,GO:0006355	K08064
Lsa-miR169i	Lsat_1_v5_gn_3_90900.1	*		*	Conserved		35.7542	109.606	59.5553	40.1243	82.105	96.45	26.535	19.055
Lsa-miR169i	Lsat_1_v5_gn_4_9240.1	*	*		Conserved		35.7542	109.606	59.5553	40.1243	5.52	4.78	5.985	3.175	GO:0005741,GO:0008308,GO:0098656,GO:0005741,GO:0055085	K15040
Lsa-miR169i	Lsat_1_v5_gn_6_97140.1	*		*	Conserved		35.7542	109.606	59.5553	40.1243	21.68	14.05	7.365	41.32	GO:0006081,GO:0055114,GO:0016491,GO:0016620,GO:0055114,GO:0016491,GO:0055114	K00128
Lsa-miR169i	Lsat_1_v5_gn_8_124700.1	*		*	Conserved		35.7542	109.606	59.5553	40.1243	12.32	12.09	12.89	9.94
Lsa-miR169i	Lsat_1_v5_gn_0_3441.1			*	Conserved		35.7542	109.606	59.5553	40.1243	0.29	0.2	0	0.095	GO:0015035	K03676
Lsa-miR169i	Lsat_1_v5_gn_1_114801.1			*	Conserved		35.7542	109.606	59.5553	40.1243	1.85	1.685	1.185	1.525	GO:0005515
Lsa-miR169i	Lsat_1_v5_gn_1_114861.1			*	Conserved		35.7542	109.606	59.5553	40.1243	2.24	9.08	11.775	65.925	GO:0006355,GO:0007623
Lsa-miR169i	Lsat_1_v5_gn_1_129521.1			*	Conserved		35.7542	109.606	59.5553	40.1243	0	0	0	0.002315	GO:0004190,GO:0006508	K08245
Lsa-miR169i	Lsat_1_v5_gn_1_19661.1			*	Conserved		35.7542	109.606	59.5553	40.1243	11.585	4.47	0.635	0.14	GO:0005506,GO:0016705,GO:0020037,GO:0055114,GO:0016705,GO:0055114
Lsa-miR169i	Lsat_1_v5_gn_1_74601.1	*			Conserved		35.7542	109.606	59.5553	40.1243	46.91	59.105	104.095	16.3	GO:0006631,GO:0045300,GO:0055114,GO:0006633,GO:0016491,GO:0055114,GO:0016491,GO:0055114	K03921
Lsa-miR169i	Lsat_1_v5_gn_1_95220.1			*	Conserved		35.7542	109.606	59.5553	40.1243	0	0	0	0
Lsa-miR169i	Lsat_1_v5_gn_3_127861.1			*	Conserved		35.7542	109.606	59.5553	40.1243	15.21	4.265	0.28	30.795	GO:0030599,GO:0042545	K01051
Lsa-miR169i	Lsat_1_v5_gn_3_32320.1			*	Conserved		35.7542	109.606	59.5553	40.1243	2.205	3.24	23.325	4.43
Lsa-miR169i	Lsat_1_v5_gn_3_36300.1			*	Conserved		35.7542	109.606	59.5553	40.1243	0.265	0.72	13.17	1.38
Lsa-miR169i	Lsat_1_v5_gn_3_71621.1	*			Conserved		35.7542	109.606	59.5553	40.1243	27.52	17.555	8.72	10.25	GO:0016791,GO:0043169	K01102
Lsa-miR169i	Lsat_1_v5_gn_4_134101.1	*			Conserved		35.7542	109.606	59.5553	40.1243	20.285	21.275	21.585	5.395	GO:0003735,GO:0005763,GO:0006412,GO:0019843,GO:0003735,GO:0006412,GO:0015935,GO:0006412	K02992
Lsa-miR169i	Lsat_1_v5_gn_5_169160.1			*	Conserved		35.7542	109.606	59.5553	40.1243	12.235	12.31	5.38	12.24	GO:0061630
Lsa-miR169i	Lsat_1_v5_gn_5_29260.1			*	Conserved		35.7542	109.606	59.5553	40.1243	13.115	2.075	0.025	0.015	GO:0008194	K08237
Lsa-miR169i	Lsat_1_v5_gn_5_78781.1			*	Conserved		35.7542	109.606	59.5553	40.1243	19.285	28.675	6.805	4.945	GO:0055085	K15121
Lsa-miR169i	Lsat_1_v5_gn_6_47421.1			*	Conserved		35.7542	109.606	59.5553	40.1243	0.08	0.465	2.265	28.395	GO:0006081,GO:0055114,GO:0016491,GO:0016620,GO:0055114,GO:0016491,GO:0055114	K00128
Lsa-miR169i	Lsat_1_v5_gn_8_111520.1	*			Conserved		35.7542	109.606	59.5553	40.1243	12.29	15.735	9.53	25.4
Lsa-miR169i	Lsat_1_v5_gn_8_16561.1			*	Conserved		35.7542	109.606	59.5553	40.1243	1.64	1.57	0.785	0.15	GO:0003676,GO:0008270	K09250
Lsa-miR169i	Lsat_1_v5_gn_8_31261.1			*	Conserved		35.7542	109.606	59.5553	40.1243	0	0.015	0	0	GO:0030246
Lsa-miR169i	Lsat_1_v5_gn_8_3281.1			*	Conserved		35.7542	109.606	59.5553	40.1243	13.36	10.84	3.055	14.485	GO:0005515
Lsa-miR171a	Lsat_1_v5_gn_6_47221.1			*	Conserved	C2H2	22.1078	25.167	524.071	885.146	0.12	0	0	0.085	GO:0003700,GO:0010468
Lsa-miR171a	Lsat_1_v5_gn_3_78621.1	*	*	*	Conserved	GRAS	22.1078	25.167	524.071	885.146	2.97	3.565	0.79	33.24
Lsa-miR171a	Lsat_1_v5_gn_3_128721.1	*	*		Conserved	GRAS	22.1078	25.167	524.071	885.146	1.175	1.46	0.295	7.675
Lsa-miR171a	Lsat_1_v5_gn_3_681.1	*	*		Conserved	GRAS	22.1078	25.167	524.071	885.146	7.175	4.06	0.625	4.21
Lsa-miR171a	Lsat_1_v5_gn_4_153400.1		*	*	Conserved	GRAS	22.1078	25.167	524.071	885.146	15.66	33.02	16.635	39.48
Lsa-miR171a	Lsat_1_v5_gn_4_164800.1		*	*	Conserved	GRAS	22.1078	25.167	524.071	885.146	3.88	0.58	0.47	0.03
Lsa-miR171a	Lsat_1_v5_gn_6_3180.1	*	*		Conserved	GRAS	22.1078	25.167	524.071	885.146	56.91	51.585	16.565	8.915
Lsa-miR171a	Lsat_1_v5_gn_7_9261.1		*		Conserved	GRAS	22.1078	25.167	524.071	885.146	8.12	5.46	2.235	9.905
Lsa-miR171a	Lsat_1_v5_gn_4_109141.1	*		*	Conserved		22.1078	25.167	524.071	885.146	55.025	41.535	16.69	6.475	GO:0016021,GO:0016757	K08238
Lsa-miR171a	Lsat_1_v5_gn_0_19261.1			*	Conserved		22.1078	25.167	524.071	885.146	121.095	48.705	0.46	2.115	GO:0016491,GO:0055114
Lsa-miR171a	Lsat_1_v5_gn_0_23560.1		*		Conserved		22.1078	25.167	524.071	885.146	0	0	0	0
Lsa-miR171a	Lsat_1_v5_gn_0_33241.1			*	Conserved		22.1078	25.167	524.071	885.146	0	0.355	14.585	0.01
Lsa-miR171a	Lsat_1_v5_gn_1_27961.1	*			Conserved		22.1078	25.167	524.071	885.146	51.065	62.18	391.86	113.49	GO:0005515,GO:0005524,GO:0005524,GO:0016887	K03696
Lsa-miR171a	Lsat_1_v5_gn_2_103821.1			*	Conserved		22.1078	25.167	524.071	885.146	0.02	0	0	0.015	GO:0004553,GO:0005975	K05349
Lsa-miR171a	Lsat_1_v5_gn_2_104501.1	*			Conserved		22.1078	25.167	524.071	885.146	8.85	7.73	5.24	4.32
Lsa-miR171a	Lsat_1_v5_gn_3_68360.1			*	Conserved		22.1078	25.167	524.071	885.146	0.02	0	0.075	0.025	GO:0005384,GO:0030026	K22736
Lsa-miR171a	Lsat_1_v5_gn_4_67421.1	*			Conserved		22.1078	25.167	524.071	885.146	42.175	48.12	12.15	37.7	GO:0003824,GO:0006527,GO:0008295,GO:0008792	K01583
Lsa-miR171a	Lsat_1_v5_gn_5_174381.1	*			Conserved		22.1078	25.167	524.071	885.146	25.275	21.67	9.76	2.545		K08059
Lsa-miR171a	Lsat_1_v5_gn_5_185861.1			*	Conserved		22.1078	25.167	524.071	885.146	37.105	34.2	0.795	12.11	GO:0004672,GO:0005524,GO:0006468,GO:0004672,GO:0006468,GO:0005524	K08857
Lsa-miR171a	Lsat_1_v5_gn_5_53160.1			*	Conserved		22.1078	25.167	524.071	885.146	0	0	0	0
Lsa-miR171a	Lsat_1_v5_gn_5_86400.1			*	Conserved		22.1078	25.167	524.071	885.146	12.9	7.285	0.32	1.955	GO:0005576
Lsa-miR171a	Lsat_1_v5_gn_6_112720.1	*			Conserved		22.1078	25.167	524.071	885.146	22.21	26.51	16.51	34.32
Lsa-miR171a	Lsat_1_v5_gn_6_41001.1	*			Conserved		22.1078	25.167	524.071	885.146	2.385	1.29	9.095	68.835	GO:0080019	K13356
Lsa-miR171a	Lsat_1_v5_gn_7_23120.1			*	Conserved		22.1078	25.167	524.071	885.146	0	0	0	0
Lsa-miR171a	Lsat_1_v5_gn_7_45260.1	*			Conserved		22.1078	25.167	524.071	885.146	10.335	15.24	66.825	56.53	GO:0004392,GO:0006788,GO:0055114	K21480
Lsa-miR171a	Lsat_1_v5_gn_7_80520.1			*	Conserved		22.1078	25.167	524.071	885.146	5.83	6.175	14.825	3.23	GO:0005515	K18213
Lsa-miR171a	Lsat_1_v5_gn_7_82441.1			*	Conserved		22.1078	25.167	524.071	885.146	0	0	0	0.01	GO:0016747
Lsa-miR171a	Lsat_1_v5_gn_9_101301.1			*	Conserved		22.1078	25.167	524.071	885.146	0.725	0.145	0.195	22.51	GO:0016491,GO:0055114	K23947
Lsa-miR171a	Lsat_1_v5_gn_9_89160.1	*			Conserved		22.1078	25.167	524.071	885.146	13.275	17.125	6.29	3.56	GO:0005524,GO:0016301,GO:0009116	K00876
Lsa-miR171b	Lsat_1_v5_gn_1_4460.1	*			Conserved	ERF	11.8623	98.0656	198.349	824.628	65.835	80.685	55.39	62.365	GO:0003677,GO:0003700,GO:0006355	K09286
Lsa-miR171b	Lsat_1_v5_gn_3_128721.1	*	*	*	Conserved	GRAS	11.8623	98.0656	198.349	824.628	1.175	1.46	0.295	7.675
Lsa-miR171b	Lsat_1_v5_gn_3_681.1	*	*	*	Conserved	GRAS	11.8623	98.0656	198.349	824.628	7.175	4.06	0.625	4.21
Lsa-miR171b	Lsat_1_v5_gn_3_78621.1	*	*	*	Conserved	GRAS	11.8623	98.0656	198.349	824.628	2.97	3.565	0.79	33.24
Lsa-miR171b	Lsat_1_v5_gn_4_153400.1	*	*	*	Conserved	GRAS	11.8623	98.0656	198.349	824.628	15.66	33.02	16.635	39.48
Lsa-miR171b	Lsat_1_v5_gn_6_3180.1	*	*		Conserved	GRAS	11.8623	98.0656	198.349	824.628	56.91	51.585	16.565	8.915
Lsa-miR171b	Lsat_1_v5_gn_7_9261.1	*	*		Conserved	GRAS	11.8623	98.0656	198.349	824.628	8.12	5.46	2.235	9.905
Lsa-miR171b	Lsat_1_v5_gn_5_174381.1	*		*	Conserved		11.8623	98.0656	198.349	824.628	25.275	21.67	9.76	2.545		K08059
Lsa-miR171b	Lsat_1_v5_gn_8_120320.1	*		*	Conserved		11.8623	98.0656	198.349	824.628	3.56	0.59	0.175	0.36	GO:0015297,GO:0016020,GO:0042910,GO:0055085
Lsa-miR171b	Lsat_1_v5_gn_0_33241.1			*	Conserved		11.8623	98.0656	198.349	824.628	0	0.355	14.585	0.01
Lsa-miR171b	Lsat_1_v5_gn_1_27961.1	*			Conserved		11.8623	98.0656	198.349	824.628	51.065	62.18	391.86	113.49	GO:0005515,GO:0005524,GO:0005524,GO:0016887	K03696
Lsa-miR171b	Lsat_1_v5_gn_1_87981.1			*	Conserved		11.8623	98.0656	198.349	824.628	0	0	0	0
Lsa-miR171b	Lsat_1_v5_gn_2_104501.1	*			Conserved		11.8623	98.0656	198.349	824.628	8.85	7.73	5.24	4.32
Lsa-miR171b	Lsat_1_v5_gn_3_28780.1			*	Conserved		11.8623	98.0656	198.349	824.628	8.41	7.725	0.685	0.035
Lsa-miR171b	Lsat_1_v5_gn_3_29621.1	*			Conserved		11.8623	98.0656	198.349	824.628	9.675	10.89	14.185	2.165	GO:0004017,GO:0004017,GO:0005524,GO:0016776,GO:0005524,GO:0006139,GO:0019205	K00939
Lsa-miR171b	Lsat_1_v5_gn_4_123221.1			*	Conserved		11.8623	98.0656	198.349	824.628	0	0	0	0	GO:0004843,GO:0016579
Lsa-miR171b	Lsat_1_v5_gn_5_71000.1	*			Conserved		11.8623	98.0656	198.349	824.628	7.16	3.775	1.82	0	GO:0005507,GO:0005507,GO:0016491,GO:0055114,GO:0046274,GO:0048046,GO:0052716,GO:0055114,GO:0055114	K05909
Lsa-miR171b	Lsat_1_v5_gn_5_71020.1	*			Conserved		11.8623	98.0656	198.349	824.628	7.54	4.015	1.98	0	GO:0005507,GO:0005507,GO:0016491,GO:0055114,GO:0046274,GO:0048046,GO:0052716,GO:0055114,GO:0055114	K05909
Lsa-miR171b	Lsat_1_v5_gn_8_29900.1			*	Conserved		11.8623	98.0656	198.349	824.628	3.62	3.2	0.825	14.65
Lsa-miR171b	Lsat_1_v5_gn_8_90501.1	*			Conserved		11.8623	98.0656	198.349	824.628	1.095	0.03	0.24	0.26	GO:0004499,GO:0050660,GO:0050661,GO:0055114	K11816
Lsa-miR171b	Lsat_1_v5_gn_8_94481.1			*	Conserved		11.8623	98.0656	198.349	824.628	0.05	0	0	0	GO:0005887,GO:0008519,GO:0015696,GO:0016020,GO:0008519,GO:0016020,GO:0072488	K03320
Lsa-miR171b	Lsat_1_v5_gn_9_6220.1		*		Conserved		11.8623	98.0656	198.349	824.628	0.205	0	0	0	GO:0006869,GO:0008289
Lsa-miR171c	Lsat_1_v5_gn_3_681.1	*	*	*	Conserved	GRAS	308.587	348.507	36.38	5.95167	7.175	4.06	0.625	4.21
Lsa-miR171c	Lsat_1_v5_gn_4_153400.1	*	*	*	Conserved	GRAS	308.587	348.507	36.38	5.95167	15.66	33.02	16.635	39.48
Lsa-miR171c	Lsat_1_v5_gn_3_78621.1		*	*	Conserved	GRAS	308.587	348.507	36.38	5.95167	2.97	3.565	0.79	33.24
Lsa-miR171c	Lsat_1_v5_gn_4_164800.1		*	*	Conserved	GRAS	308.587	348.507	36.38	5.95167	3.88	0.58	0.47	0.03
Lsa-miR171c	Lsat_1_v5_gn_6_3180.1	*	*		Conserved	GRAS	308.587	348.507	36.38	5.95167	56.91	51.585	16.565	8.915
Lsa-miR171c	Lsat_1_v5_gn_7_9261.1	*	*		Conserved	GRAS	308.587	348.507	36.38	5.95167	8.12	5.46	2.235	9.905
Lsa-miR171c	Lsat_1_v5_gn_3_128721.1		*		Conserved	GRAS	308.587	348.507	36.38	5.95167	1.175	1.46	0.295	7.675
Lsa-miR171c	Lsat_1_v5_gn_1_27900.1			*	Conserved	LBD	308.587	348.507	36.38	5.95167	0.725	2.275	0.015	0.04
Lsa-miR171c	Lsat_1_v5_gn_8_73881.1	*			Conserved	MYB_related	308.587	348.507	36.38	5.95167	4.38	5.505	3.39	26.175	GO:0005515
Lsa-miR171c	Lsat_1_v5_gn_3_68360.1		*	*	Conserved		308.587	348.507	36.38	5.95167	0.02	0	0.075	0.025	GO:0005384,GO:0030026	K22736
Lsa-miR171c	Lsat_1_v5_gn_7_49541.1	*		*	Conserved		308.587	348.507	36.38	5.95167	0.895	7.575	13.705	1.22	GO:0016787
Lsa-miR171c	Lsat_1_v5_gn_0_19261.1			*	Conserved		308.587	348.507	36.38	5.95167	121.095	48.705	0.46	2.115	GO:0016491,GO:0055114
Lsa-miR171c	Lsat_1_v5_gn_0_29221.1	*			Conserved		308.587	348.507	36.38	5.95167	0.03	0.295	2.48	0.74	GO:0016491,GO:0055114	K22418
Lsa-miR171c	Lsat_1_v5_gn_1_103360.1			*	Conserved		308.587	348.507	36.38	5.95167	0	0	0	0	GO:0015078,GO:0033177,GO:1902600,GO:0015078,GO:0033179,GO:1902600	K02155
Lsa-miR171c	Lsat_1_v5_gn_2_119400.1			*	Conserved		308.587	348.507	36.38	5.95167	11.22	10.55	3.6	4.985	GO:0003676	K13161
Lsa-miR171c	Lsat_1_v5_gn_2_136081.1	*			Conserved		308.587	348.507	36.38	5.95167	17.91	18.22	6.12	5.215	GO:0005515,GO:0005737,GO:0006511,GO:0007275,GO:0008270	K04506
Lsa-miR171c	Lsat_1_v5_gn_3_45080.1	*			Conserved		308.587	348.507	36.38	5.95167	92.11	81.25	26.495	4.9	GO:0000287,GO:0004743,GO:0006096,GO:0030955,GO:0003824,GO:0004743,GO:0006096	K00873
Lsa-miR171c	Lsat_1_v5_gn_3_63880.1	*			Conserved		308.587	348.507	36.38	5.95167	87.845	29.61	26.58	63.82	GO:0003824,GO:0004356,GO:0006542,GO:0006807,GO:0004356,GO:0006807	K01915
Lsa-miR171c	Lsat_1_v5_gn_3_65860.1	*			Conserved		308.587	348.507	36.38	5.95167	24.16	16.64	5.995	14.105	GO:0000398,GO:0046540	K12843
Lsa-miR171c	Lsat_1_v5_gn_3_6981.1	*			Conserved		308.587	348.507	36.38	5.95167	6.28	6.545	3.75	15.495
Lsa-miR171c	Lsat_1_v5_gn_4_149801.1	*			Conserved		308.587	348.507	36.38	5.95167	0	0	0	0		K01897
Lsa-miR171c	Lsat_1_v5_gn_4_178061.1	*			Conserved		308.587	348.507	36.38	5.95167	9.975	8.695	3.135	1.485	GO:0005524,GO:0005524,GO:0016021,GO:0005524,GO:0016021,GO:0042626,GO:0055085,GO:0005524,GO:0016887	K05658
Lsa-miR171c	Lsat_1_v5_gn_4_185720.1			*	Conserved		308.587	348.507	36.38	5.95167	6.57	0	0	0.1	GO:0006869,GO:0008289
Lsa-miR171c	Lsat_1_v5_gn_4_28460.1	*			Conserved		308.587	348.507	36.38	5.95167	0	0	0	0
Lsa-miR171c	Lsat_1_v5_gn_4_48300.1	*			Conserved		308.587	348.507	36.38	5.95167	6.175	16.985	11.34	3.65	GO:0004842,GO:0016567,GO:0005515
Lsa-miR171c	Lsat_1_v5_gn_4_69701.1			*	Conserved		308.587	348.507	36.38	5.95167	0	0	0	2.33
Lsa-miR171c	Lsat_1_v5_gn_4_70780.1			*	Conserved		308.587	348.507	36.38	5.95167	22.19	20.455	8.53	1.415	GO:0003676,GO:0005524,GO:0004386
Lsa-miR171c	Lsat_1_v5_gn_5_124321.1	*			Conserved		308.587	348.507	36.38	5.95167	0.185	0.895	0.895	0
Lsa-miR171c	Lsat_1_v5_gn_5_188240.1			*	Conserved		308.587	348.507	36.38	5.95167	1.11	1.49	0.35	2.17	GO:0005515	K14319
Lsa-miR171c	Lsat_1_v5_gn_5_53581.1	*			Conserved		308.587	348.507	36.38	5.95167	114.795	101.04	131.45	99.25
Lsa-miR171c	Lsat_1_v5_gn_6_113080.1		*		Conserved		308.587	348.507	36.38	5.95167	0.02	0.025	0	0.13	GO:0003723
Lsa-miR171c	Lsat_1_v5_gn_6_15800.1	*			Conserved		308.587	348.507	36.38	5.95167	26.235	21.165	12.075	9.56	GO:0003824,GO:0009058	K00968
Lsa-miR171c	Lsat_1_v5_gn_6_86061.1	*			Conserved		308.587	348.507	36.38	5.95167	41.155	45.105	23.12	15.09		K06689
Lsa-miR171c	Lsat_1_v5_gn_6_96620.1	*			Conserved		308.587	348.507	36.38	5.95167	18.14	20.84	0.845	0.315	GO:0004185,GO:0004185,GO:0006508	K16297
Lsa-miR171c	Lsat_1_v5_gn_7_105700.1	*			Conserved		308.587	348.507	36.38	5.95167	28.91	24.97	6.055	7.415	GO:0008168
Lsa-miR171c	Lsat_1_v5_gn_7_108581.1	*			Conserved		308.587	348.507	36.38	5.95167	32.015	31.59	21.705	9.235	GO:0000166,GO:0000166,GO:0004813,GO:0005524,GO:0005737,GO:0006419,GO:0000166,GO:0004813,GO:0005524,GO:0006419,GO:0000166,GO:0005737,GO:0003676,GO:0003676,GO:0004813,GO:0005524,GO:0006419,GO:0004812,GO:0005524,GO:0043039,GO:0004813	K01872
Lsa-miR171c	Lsat_1_v5_gn_7_110180.1	*			Conserved		308.587	348.507	36.38	5.95167	18.945	13.775	3.9	0.7		K14834
Lsa-miR171c	Lsat_1_v5_gn_7_50220.1			*	Conserved		308.587	348.507	36.38	5.95167	3.08	6.055	2.71	8.475	GO:0016787
Lsa-miR171c	Lsat_1_v5_gn_7_97240.1	*			Conserved		308.587	348.507	36.38	5.95167	0.73	0.51	0.61	11.19	GO:0005515,GO:0008270
Lsa-miR171c	Lsat_1_v5_gn_7_98620.1	*			Conserved		308.587	348.507	36.38	5.95167	0	0	0	0.035		K01897
Lsa-miR171c	Lsat_1_v5_gn_8_12460.1	*			Conserved		308.587	348.507	36.38	5.95167	0.36	2.875	44.665	0.695
Lsa-miR171c	Lsat_1_v5_gn_8_125820.1	*			Conserved		308.587	348.507	36.38	5.95167	36.08	36.38	33.735	11.925	GO:0000166,GO:0004812,GO:0005524,GO:0006418,GO:0000166,GO:0004820,GO:0005524,GO:0005737,GO:0006426,GO:0004812,GO:0005524,GO:0006418	K01880
Lsa-miR171c	Lsat_1_v5_gn_8_128221.1			*	Conserved		308.587	348.507	36.38	5.95167	31.49	31.785	22.48	15.365	GO:0015078,GO:0033177,GO:1902600,GO:0015078,GO:0033179,GO:1902600	K02155
Lsa-miR171c	Lsat_1_v5_gn_8_164760.1	*			Conserved		308.587	348.507	36.38	5.95167	7.665	19.25	6.265	52.4	GO:0000155,GO:0007165,GO:0005515,GO:0016310,GO:0016772	K14509
Lsa-miR171c	Lsat_1_v5_gn_8_25320.1			*	Conserved		308.587	348.507	36.38	5.95167	2.08	1.355	0.135	8.5	GO:0003676,GO:0003723	K14411
Lsa-miR171c	Lsat_1_v5_gn_8_35100.1	*			Conserved		308.587	348.507	36.38	5.95167	0	0	0	0		K01897
Lsa-miR171c	Lsat_1_v5_gn_8_8241.1	*			Conserved		308.587	348.507	36.38	5.95167	33.7	29.425	10.17	14.23
Lsa-miR171c	Lsat_1_v5_gn_9_35481.1	*			Conserved		308.587	348.507	36.38	5.95167	0.025	0.015	0.01	0.01		K01897
Lsa-miR171c	Lsat_1_v5_gn_9_57161.1	*			Conserved		308.587	348.507	36.38	5.95167	5.46	19.46	13.765	14.84
Lsa-miR171c	Lsat_1_v5_gn_9_89580.1	*			Conserved		308.587	348.507	36.38	5.95167	5.5	4.24	1.275	0.65
Lsa-miR171d	Lsat_1_v5_gn_3_681.1	*	*	*	Conserved	GRAS	8.45401	14.6073	4.4965	8.38379	7.175	4.06	0.625	4.21
Lsa-miR171d	Lsat_1_v5_gn_3_78621.1		*	*	Conserved	GRAS	8.45401	14.6073	4.4965	8.38379	2.97	3.565	0.79	33.24
Lsa-miR171d	Lsat_1_v5_gn_4_153400.1		*	*	Conserved	GRAS	8.45401	14.6073	4.4965	8.38379	15.66	33.02	16.635	39.48
Lsa-miR171d	Lsat_1_v5_gn_4_164800.1		*	*	Conserved	GRAS	8.45401	14.6073	4.4965	8.38379	3.88	0.58	0.47	0.03
Lsa-miR171d	Lsat_1_v5_gn_6_3180.1	*	*		Conserved	GRAS	8.45401	14.6073	4.4965	8.38379	56.91	51.585	16.565	8.915
Lsa-miR171d	Lsat_1_v5_gn_7_9261.1	*	*		Conserved	GRAS	8.45401	14.6073	4.4965	8.38379	8.12	5.46	2.235	9.905
Lsa-miR171d	Lsat_1_v5_gn_3_128721.1		*		Conserved	GRAS	8.45401	14.6073	4.4965	8.38379	1.175	1.46	0.295	7.675
Lsa-miR171d	Lsat_1_v5_gn_0_23560.1		*		Conserved		8.45401	14.6073	4.4965	8.38379	0	0	0	0
Lsa-miR171d	Lsat_1_v5_gn_1_130060.1	*			Conserved		8.45401	14.6073	4.4965	8.38379	2.745	12.075	12.585	22.535	GO:0055085
Lsa-miR171d	Lsat_1_v5_gn_1_65000.1			*	Conserved		8.45401	14.6073	4.4965	8.38379	0	0	0	0	GO:0005515	K06272
Lsa-miR171d	Lsat_1_v5_gn_2_120141.1			*	Conserved		8.45401	14.6073	4.4965	8.38379	0	0	0	0
Lsa-miR171d	Lsat_1_v5_gn_3_18340.1			*	Conserved		8.45401	14.6073	4.4965	8.38379	0	0	0	0.045	GO:0005515	K06272
Lsa-miR171d	Lsat_1_v5_gn_3_36380.1	*			Conserved		8.45401	14.6073	4.4965	8.38379	24.365	22.685	26.325	7.6	GO:0005506,GO:0016705,GO:0020037,GO:0055114,GO:0016705,GO:0055114
Lsa-miR171d	Lsat_1_v5_gn_4_109141.1			*	Conserved		8.45401	14.6073	4.4965	8.38379	55.025	41.535	16.69	6.475	GO:0016021,GO:0016757	K08238
Lsa-miR171d	Lsat_1_v5_gn_4_154881.1			*	Conserved		8.45401	14.6073	4.4965	8.38379	2.8	3.63	8.385	0.455	GO:0003824,GO:0004479,GO:0071951,GO:0009058,GO:0016742	K00604
Lsa-miR171d	Lsat_1_v5_gn_4_156021.1			*	Conserved		8.45401	14.6073	4.4965	8.38379	0.065	0	0	0	GO:0005515	K06272
Lsa-miR171d	Lsat_1_v5_gn_4_181761.1			*	Conserved		8.45401	14.6073	4.4965	8.38379	0	0	0	0
Lsa-miR171d	Lsat_1_v5_gn_4_95401.1			*	Conserved		8.45401	14.6073	4.4965	8.38379	0	0	0	0	GO:0005515	K06272
Lsa-miR171d	Lsat_1_v5_gn_5_181100.1	*			Conserved		8.45401	14.6073	4.4965	8.38379	56.2	61.345	27.52	22.15		K03953
Lsa-miR171d	Lsat_1_v5_gn_5_76780.1			*	Conserved		8.45401	14.6073	4.4965	8.38379	0	0	0	0	GO:0005515	K06272
Lsa-miR171d	Lsat_1_v5_gn_5_86400.1			*	Conserved		8.45401	14.6073	4.4965	8.38379	12.9	7.285	0.32	1.955	GO:0005576
Lsa-miR171d	Lsat_1_v5_gn_7_19261.1			*	Conserved		8.45401	14.6073	4.4965	8.38379	11.72	8.225	3.885	13.305		K01988
Lsa-miR171d	Lsat_1_v5_gn_7_49541.1			*	Conserved		8.45401	14.6073	4.4965	8.38379	0.895	7.575	13.705	1.22	GO:0016787
Lsa-miR171d	Lsat_1_v5_gn_7_50220.1			*	Conserved		8.45401	14.6073	4.4965	8.38379	3.08	6.055	2.71	8.475	GO:0016787
Lsa-miR171d	Lsat_1_v5_gn_7_80520.1			*	Conserved		8.45401	14.6073	4.4965	8.38379	5.83	6.175	14.825	3.23	GO:0005515	K18213
Lsa-miR171d	Lsat_1_v5_gn_7_82441.1			*	Conserved		8.45401	14.6073	4.4965	8.38379	0	0	0	0.01	GO:0016747
Lsa-miR171d	Lsat_1_v5_gn_8_122140.1	*			Conserved		8.45401	14.6073	4.4965	8.38379	29.985	15.275	0.825	0	GO:0008168,GO:0008171,GO:0046983
Lsa-miR171d	Lsat_1_v5_gn_8_122761.1	*			Conserved		8.45401	14.6073	4.4965	8.38379	51.755	8.17	0.035	0	GO:0008168,GO:0008171,GO:0046983
Lsa-miR171d	Lsat_1_v5_gn_8_128221.1			*	Conserved		8.45401	14.6073	4.4965	8.38379	31.49	31.785	22.48	15.365	GO:0015078,GO:0033177,GO:1902600,GO:0015078,GO:0033179,GO:1902600	K02155
Lsa-miR171d	Lsat_1_v5_gn_8_25320.1			*	Conserved		8.45401	14.6073	4.4965	8.38379	2.08	1.355	0.135	8.5	GO:0003676,GO:0003723	K14411
Lsa-miR171d	Lsat_1_v5_gn_9_80920.1			*	Conserved		8.45401	14.6073	4.4965	8.38379	9.245	9.36	2.965	0.245	GO:0004842,GO:0016567,GO:0005515
Lsa-miR171e	Lsat_1_v5_gn_3_78621.1		*	*	Conserved	GRAS	4.0748	0.0478683	0.0311591	0.236823	2.97	3.565	0.79	33.24
Lsa-miR171e	Lsat_1_v5_gn_4_164800.1		*	*	Conserved	GRAS	4.0748	0.0478683	0.0311591	0.236823	3.88	0.58	0.47	0.03
Lsa-miR171e	Lsat_1_v5_gn_8_3401.1	*		*	Conserved		4.0748	0.0478683	0.0311591	0.236823	0.065	0.36	2.545	0.025	GO:0016788
Lsa-miR171e	Lsat_1_v5_gn_1_8300.1		*		Conserved		4.0748	0.0478683	0.0311591	0.236823	2.28	2.305	0.19	0.19	GO:0004672,GO:0005524,GO:0006468,GO:0004672,GO:0006468,GO:0004712,GO:0007093,GO:0051304,GO:0005524	K08866
Lsa-miR171e	Lsat_1_v5_gn_1_97781.1			*	Conserved		4.0748	0.0478683	0.0311591	0.236823	0	0	0	0
Lsa-miR171e	Lsat_1_v5_gn_3_21200.1			*	Conserved		4.0748	0.0478683	0.0311591	0.236823	12.925	17.65	14.565	3.955	GO:0008194
Lsa-miR171e	Lsat_1_v5_gn_3_55860.1	*			Conserved		4.0748	0.0478683	0.0311591	0.236823	39.32	131.33	150.155	38.42	GO:0030246
Lsa-miR171e	Lsat_1_v5_gn_5_145661.1	*			Conserved		4.0748	0.0478683	0.0311591	0.236823	5.63	6.385	1.75	3.435	GO:0004672,GO:0005524,GO:0006468,GO:0004672,GO:0006468
Lsa-miR171e	Lsat_1_v5_gn_5_167061.1	*			Conserved		4.0748	0.0478683	0.0311591	0.236823	61.42	32.465	15.395	18.07	GO:0000166,GO:0016021	K01537
Lsa-miR171e	Lsat_1_v5_gn_5_183220.1		*		Conserved		4.0748	0.0478683	0.0311591	0.236823	25.4	38.745	1.375	0	GO:0007142
Lsa-miR171e	Lsat_1_v5_gn_5_45900.1	*			Conserved		4.0748	0.0478683	0.0311591	0.236823	48.315	37.515	101.285	40.625	GO:0003824,GO:0004375,GO:0006544,GO:0055114,GO:0004375,GO:0006546,GO:0055114	K00281
Lsa-miR171e	Lsat_1_v5_gn_5_82221.1		*		Conserved		4.0748	0.0478683	0.0311591	0.236823	5.18	6.455	0.62	1.19
Lsa-miR171e	Lsat_1_v5_gn_7_115980.1	*			Conserved		4.0748	0.0478683	0.0311591	0.236823	9.29	14.365	29.745	6.335	GO:0008428,GO:0051252
Lsa-miR171e	Lsat_1_v5_gn_7_31021.1	*			Conserved		4.0748	0.0478683	0.0311591	0.236823	7.205	10.58	8.155	27.145	GO:0003676
Lsa-miR171e	Lsat_1_v5_gn_7_56080.1		*		Conserved		4.0748	0.0478683	0.0311591	0.236823	1.89	1.625	1.855	0.2	GO:0005515
Lsa-miR171e	Lsat_1_v5_gn_8_149261.1	*			Conserved		4.0748	0.0478683	0.0311591	0.236823	21.95	21.31	19.98	48.505	GO:0005515
Lsa-miR171e	Lsat_1_v5_gn_8_2381.1		*		Conserved		4.0748	0.0478683	0.0311591	0.236823	5.435	5.74	12.115	0.135	GO:0006629,GO:0008374	K22389
Lsa-miR171e	Lsat_1_v5_gn_9_103361.1	*			Conserved		4.0748	0.0478683	0.0311591	0.236823	14.965	12.575	6.25	3.775	GO:0008270
Lsa-miR171e	Lsat_1_v5_gn_9_42940.1		*		Conserved		4.0748	0.0478683	0.0311591	0.236823	15.255	11.61	1.465	0.88	GO:0004672,GO:0005524,GO:0006468,GO:0004672,GO:0006468,GO:0004675,GO:0005102,GO:0006468,GO:0005515,GO:0005524	K13418
Lsa-miR171f	Lsat_1_v5_gn_3_78621.1	*	*	*	Conserved	GRAS	11.6798	21.8913	90.9835	61.3576	2.97	3.565	0.79	33.24
Lsa-miR171f	Lsat_1_v5_gn_4_153400.1	*	*	*	Conserved	GRAS	11.6798	21.8913	90.9835	61.3576	15.66	33.02	16.635	39.48
Lsa-miR171f	Lsat_1_v5_gn_4_164800.1		*	*	Conserved	GRAS	11.6798	21.8913	90.9835	61.3576	3.88	0.58	0.47	0.03
Lsa-miR171f	Lsat_1_v5_gn_7_9261.1	*	*		Conserved	GRAS	11.6798	21.8913	90.9835	61.3576	8.12	5.46	2.235	9.905
Lsa-miR171f	Lsat_1_v5_gn_3_128721.1		*		Conserved	GRAS	11.6798	21.8913	90.9835	61.3576	1.175	1.46	0.295	7.675
Lsa-miR171f	Lsat_1_v5_gn_3_681.1		*		Conserved	GRAS	11.6798	21.8913	90.9835	61.3576	7.175	4.06	0.625	4.21
Lsa-miR171f	Lsat_1_v5_gn_6_3180.1		*		Conserved	GRAS	11.6798	21.8913	90.9835	61.3576	56.91	51.585	16.565	8.915
Lsa-miR171f	Lsat_1_v5_gn_0_23560.1		*		Conserved		11.6798	21.8913	90.9835	61.3576	0	0	0	0
Lsa-miR171f	Lsat_1_v5_gn_0_33241.1			*	Conserved		11.6798	21.8913	90.9835	61.3576	0	0.355	14.585	0.01
Lsa-miR171f	Lsat_1_v5_gn_2_129780.1	*			Conserved		11.6798	21.8913	90.9835	61.3576	22.145	23.545	19.115	88.005	GO:0006486,GO:0016757
Lsa-miR171f	Lsat_1_v5_gn_3_36300.1	*			Conserved		11.6798	21.8913	90.9835	61.3576	0.265	0.72	13.17	1.38
Lsa-miR171f	Lsat_1_v5_gn_4_154881.1			*	Conserved		11.6798	21.8913	90.9835	61.3576	2.8	3.63	8.385	0.455	GO:0003824,GO:0004479,GO:0071951,GO:0009058,GO:0016742	K00604
Lsa-miR171f	Lsat_1_v5_gn_4_8840.1			*	Conserved		11.6798	21.8913	90.9835	61.3576	0.925	0.76	0.195	0.025	GO:0005515
Lsa-miR171f	Lsat_1_v5_gn_5_13080.1	*			Conserved		11.6798	21.8913	90.9835	61.3576	42.385	42.85	11.2	30.62	GO:0045892
Lsa-miR171f	Lsat_1_v5_gn_5_154341.1			*	Conserved		11.6798	21.8913	90.9835	61.3576	0.005	0.01	0	0.055	GO:0016020,GO:0022857,GO:0055085
Lsa-miR171f	Lsat_1_v5_gn_5_86400.1			*	Conserved		11.6798	21.8913	90.9835	61.3576	12.9	7.285	0.32	1.955	GO:0005576
Lsa-miR171f	Lsat_1_v5_gn_6_18481.1	*			Conserved		11.6798	21.8913	90.9835	61.3576	11.75	11.385	4.505	34.215
Lsa-miR171f	Lsat_1_v5_gn_6_60701.1	*			Conserved		11.6798	21.8913	90.9835	61.3576	5.175	7.915	3.5	1.9		K13456
Lsa-miR171f	Lsat_1_v5_gn_7_80520.1			*	Conserved		11.6798	21.8913	90.9835	61.3576	5.83	6.175	14.825	3.23	GO:0005515	K18213
Lsa-miR171f	Lsat_1_v5_gn_8_110401.1	*			Conserved		11.6798	21.8913	90.9835	61.3576	1.165	13.28	85.65	2.32
Lsa-miR171f	Lsat_1_v5_gn_8_83841.1	*			Conserved		11.6798	21.8913	90.9835	61.3576	59.26	62.5	14.48	9.485	GO:0005854	K03626
Lsa-miR171f	Lsat_1_v5_gn_8_98420.1	*			Conserved		11.6798	21.8913	90.9835	61.3576	1.42	0.245	0.255	0.23	GO:0004672,GO:0005524,GO:0006468,GO:0004672,GO:0006468,GO:0005515,GO:0005524
Lsa-miR172a	Lsat_1_v5_gn_6_29600.1	*	*	*	Conserved	AP2	0.468653	1.16578	2.59773	10.7287	3.23	2.885	0.285	5.065	GO:0003677,GO:0003700,GO:0006355	K09284
Lsa-miR172a	Lsat_1_v5_gn_1_53680.1		*	*	Conserved	AP2	0.468653	1.16578	2.59773	10.7287	0.43	0.055	0	0	GO:0003677,GO:0003700,GO:0006355	K09284
Lsa-miR172a	Lsat_1_v5_gn_2_109741.1	*	*		Conserved	AP2	0.468653	1.16578	2.59773	10.7287	10.745	12.595	12.605	53.29	GO:0003677,GO:0003700,GO:0006355	K09284
Lsa-miR172a	Lsat_1_v5_gn_2_116160.1	*	*		Conserved	AP2	0.468653	1.16578	2.59773	10.7287	14.04	13.28	0.81	0.095	GO:0003677,GO:0003700,GO:0006355	K09284
Lsa-miR172a	Lsat_1_v5_gn_2_85920.1	*	*		Conserved	AP2	0.468653	1.16578	2.59773	10.7287	14.725	6.825	3.01	2.87	GO:0003677,GO:0003700,GO:0006355	K09284
Lsa-miR172a	Lsat_1_v5_gn_3_89681.1		*	*	Conserved	AP2	0.468653	1.16578	2.59773	10.7287	9.72	4.05	5.33	90.01	GO:0003677,GO:0003700,GO:0006355	K09284
Lsa-miR172a	Lsat_1_v5_gn_4_165341.1	*	*		Conserved	AP2	0.468653	1.16578	2.59773	10.7287	7.275	11.32	7.38	43.585	GO:0003677,GO:0003700,GO:0006355	K09284
Lsa-miR172a	Lsat_1_v5_gn_8_18040.1	*	*		Conserved	AP2	0.468653	1.16578	2.59773	10.7287	12.175	10.11	4.075	2.98	GO:0003677,GO:0003700,GO:0006355	K09284
Lsa-miR172a	Lsat_1_v5_gn_9_20420.1	*	*		Conserved	AP2	0.468653	1.16578	2.59773	10.7287	26.06	31.65	9.805	0.24	GO:0003677,GO:0003700,GO:0006355	K09284
Lsa-miR172a	Lsat_1_v5_gn_4_16500.1			*	Conserved	bHLH	0.468653	1.16578	2.59773	10.7287	0	0	0.02	14.75	GO:0006355,GO:0046983
Lsa-miR172a	Lsat_1_v5_gn_4_64461.1	*		*	Conserved	ERF	0.468653	1.16578	2.59773	10.7287	46.31	60.615	9.67	0.96	GO:0003677,GO:0003700,GO:0006355	K09286
Lsa-miR172a	Lsat_1_v5_gn_3_126981.1			*	Conserved	ERF	0.468653	1.16578	2.59773	10.7287	2.405	0	0	0	GO:0003677,GO:0003700,GO:0006355	K09286
Lsa-miR172a	Lsat_1_v5_gn_8_72921.1	*			Conserved	G2-like	0.468653	1.16578	2.59773	10.7287	0.655	0.265	0.04	0.1	GO:0003677
Lsa-miR172a	Lsat_1_v5_gn_3_110621.1		*		Conserved	GRAS	0.468653	1.16578	2.59773	10.7287	10.61	5.605	0.08	1.335
Lsa-miR172a	Lsat_1_v5_gn_9_119461.1	*	*	*	Conserved		0.468653	1.16578	2.59773	10.7287	9.645	1.275	3.535	0.78
Lsa-miR172a	Lsat_1_v5_gn_1_126160.1		*	*	Conserved		0.468653	1.16578	2.59773	10.7287	0	0	0	0.07
Lsa-miR172a	Lsat_1_v5_gn_1_84220.1		*	*	Conserved		0.468653	1.16578	2.59773	10.7287	0	0	0.015	0
Lsa-miR172a	Lsat_1_v5_gn_4_25980.1		*	*	Conserved		0.468653	1.16578	2.59773	10.7287	0	0	0	0
Lsa-miR172a	Lsat_1_v5_gn_5_26140.1		*	*	Conserved		0.468653	1.16578	2.59773	10.7287	0	0	0	0
Lsa-miR172a	Lsat_1_v5_gn_0_27321.1			*	Conserved		0.468653	1.16578	2.59773	10.7287	10.46	8.335	3.96	12.405	GO:0055085
Lsa-miR172a	Lsat_1_v5_gn_0_45861.1			*	Conserved		0.468653	1.16578	2.59773	10.7287	15.1	12.75	1.195	1.08
Lsa-miR172a	Lsat_1_v5_gn_0_5781.1	*			Conserved		0.468653	1.16578	2.59773	10.7287	2.12	2.66	1.065	2.49		K10576
Lsa-miR172a	Lsat_1_v5_gn_1_11340.1			*	Conserved		0.468653	1.16578	2.59773	10.7287	5.03	4.395	1.04	0.065		K06947
Lsa-miR172a	Lsat_1_v5_gn_1_113961.1			*	Conserved		0.468653	1.16578	2.59773	10.7287	0.05	0	0	1.435
Lsa-miR172a	Lsat_1_v5_gn_1_12201.1		*		Conserved		0.468653	1.16578	2.59773	10.7287	8.575	7.35	3.61	0.255	GO:0003824,GO:0051536,GO:0006400,GO:0016740,GO:0051539,GO:0035596,GO:0051539,GO:0035598,GO:0035600,GO:0051539	K15865
Lsa-miR172a	Lsat_1_v5_gn_1_130441.1			*	Conserved		0.468653	1.16578	2.59773	10.7287	0.095	0	0	0.04	GO:0004252,GO:0006508,GO:0006508,GO:0008236
Lsa-miR172a	Lsat_1_v5_gn_1_30661.1			*	Conserved		0.468653	1.16578	2.59773	10.7287	5.035	6.22	2.815	4.16	GO:0070461
Lsa-miR172a	Lsat_1_v5_gn_1_46661.1			*	Conserved		0.468653	1.16578	2.59773	10.7287	2.91	1.54	0	0	GO:0016702,GO:0055114	K17913
Lsa-miR172a	Lsat_1_v5_gn_1_69101.1			*	Conserved		0.468653	1.16578	2.59773	10.7287	0	0	0	0
Lsa-miR172a	Lsat_1_v5_gn_1_76820.1			*	Conserved		0.468653	1.16578	2.59773	10.7287	0	0	0	0	GO:0004650,GO:0005975	K01184
Lsa-miR172a	Lsat_1_v5_gn_1_90261.1		*		Conserved		0.468653	1.16578	2.59773	10.7287	0	0	0	0	GO:0043531
Lsa-miR172a	Lsat_1_v5_gn_2_3201.1			*	Conserved		0.468653	1.16578	2.59773	10.7287	7.88	9.11	0.445	0.06	GO:0007094	K02178
Lsa-miR172a	Lsat_1_v5_gn_2_55280.1			*	Conserved		0.468653	1.16578	2.59773	10.7287	5.795	5.135	3.965	6.835		K17338
Lsa-miR172a	Lsat_1_v5_gn_2_58440.1		*		Conserved		0.468653	1.16578	2.59773	10.7287	4.6	6.315	13.795	0.32
Lsa-miR172a	Lsat_1_v5_gn_3_126700.1	*			Conserved		0.468653	1.16578	2.59773	10.7287	0.01	0.12	2.025	0.13		K11593
Lsa-miR172a	Lsat_1_v5_gn_3_14761.1			*	Conserved		0.468653	1.16578	2.59773	10.7287	13.34	10.825	1.045	0.74
Lsa-miR172a	Lsat_1_v5_gn_3_87860.1			*	Conserved		0.468653	1.16578	2.59773	10.7287	0.03	0	0	0.2
Lsa-miR172a	Lsat_1_v5_gn_3_88160.1			*	Conserved		0.468653	1.16578	2.59773	10.7287	0.19	0.35	0.04	0.95
Lsa-miR172a	Lsat_1_v5_gn_4_114841.1			*	Conserved		0.468653	1.16578	2.59773	10.7287	1.95	2.53	4.325	0.935
Lsa-miR172a	Lsat_1_v5_gn_4_124961.1	*			Conserved		0.468653	1.16578	2.59773	10.7287	42.205	21.925	17.44	0.38
Lsa-miR172a	Lsat_1_v5_gn_4_145200.1			*	Conserved		0.468653	1.16578	2.59773	10.7287	0	0	0.065	0.34	GO:0010333,GO:0016829
Lsa-miR172a	Lsat_1_v5_gn_4_161761.1	*			Conserved		0.468653	1.16578	2.59773	10.7287	11.43	2.83	4.595	0.97
Lsa-miR172a	Lsat_1_v5_gn_4_30301.1			*	Conserved		0.468653	1.16578	2.59773	10.7287	4.51	12.675	2.17	2.305	GO:0005515
Lsa-miR172a	Lsat_1_v5_gn_4_49520.1			*	Conserved		0.468653	1.16578	2.59773	10.7287	3.59	4.255	1.21	2.41	GO:0006352,GO:0070897	K15196
Lsa-miR172a	Lsat_1_v5_gn_4_61721.1			*	Conserved		0.468653	1.16578	2.59773	10.7287	0	0	0	0
Lsa-miR172a	Lsat_1_v5_gn_4_71721.1			*	Conserved		0.468653	1.16578	2.59773	10.7287	11.27	17.96	1.34	1.11	GO:0030001,GO:0046872
Lsa-miR172a	Lsat_1_v5_gn_5_127360.1			*	Conserved		0.468653	1.16578	2.59773	10.7287	5.05	4.815	2.955	1.8	GO:0008080
Lsa-miR172a	Lsat_1_v5_gn_5_130141.1	*			Conserved		0.468653	1.16578	2.59773	10.7287	93.92	108.09	51.16	36.905		K09489
Lsa-miR172a	Lsat_1_v5_gn_5_2120.1	*			Conserved		0.468653	1.16578	2.59773	10.7287	1.24	1.545	4.535	1.365	GO:0003755
Lsa-miR172a	Lsat_1_v5_gn_5_2260.1	*			Conserved		0.468653	1.16578	2.59773	10.7287	7.545	7.385	0.5	0.205	GO:0003777,GO:0005524,GO:0007018,GO:0008017,GO:0005515,GO:0008017	K10406
Lsa-miR172a	Lsat_1_v5_gn_5_24441.1	*			Conserved		0.468653	1.16578	2.59773	10.7287	2.465	4.905	39.45	1.445	GO:0006465,GO:0008233,GO:0016021,GO:0006508,GO:0008233	K04773
Lsa-miR172a	Lsat_1_v5_gn_5_72480.1			*	Conserved		0.468653	1.16578	2.59773	10.7287	5.2	0.025	0	0.04	GO:0003824	K07517
Lsa-miR172a	Lsat_1_v5_gn_5_90260.1			*	Conserved		0.468653	1.16578	2.59773	10.7287	0	0	0	0
Lsa-miR172a	Lsat_1_v5_gn_6_109661.1	*			Conserved		0.468653	1.16578	2.59773	10.7287	22.495	37.355	7.47	536.87
Lsa-miR172a	Lsat_1_v5_gn_6_116000.1			*	Conserved		0.468653	1.16578	2.59773	10.7287	27.04	29.07	6.715	17.54	GO:0004335,GO:0005524,GO:0006012,GO:0046835,GO:0005524,GO:0005524,GO:0005737,GO:0016301,GO:0016773	K18674
Lsa-miR172a	Lsat_1_v5_gn_6_12421.1			*	Conserved		0.468653	1.16578	2.59773	10.7287	1.035	0.285	0.03	0.46
Lsa-miR172a	Lsat_1_v5_gn_6_30080.1		*		Conserved		0.468653	1.16578	2.59773	10.7287	23.88	19.14	8.105	8.73		K07252
Lsa-miR172a	Lsat_1_v5_gn_7_105821.1		*		Conserved		0.468653	1.16578	2.59773	10.7287	3.355	3.225	2.215	1.28	GO:0004672,GO:0005524,GO:0006468,GO:0004672,GO:0006468,GO:0004674,GO:0048544
Lsa-miR172a	Lsat_1_v5_gn_7_4020.1			*	Conserved		0.468653	1.16578	2.59773	10.7287	0	0	0	0	GO:0016021,GO:0016192
Lsa-miR172a	Lsat_1_v5_gn_8_14040.1			*	Conserved		0.468653	1.16578	2.59773	10.7287	0.89	9.035	63.95	10.74	GO:0003700,GO:0006352,GO:0006355	K03086
Lsa-miR172a	Lsat_1_v5_gn_8_144901.1	*			Conserved		0.468653	1.16578	2.59773	10.7287	32.19	24.145	9.64	8.3	GO:0004672,GO:0005524,GO:0006468,GO:0004707,GO:0005524,GO:0006468,GO:0005524
Lsa-miR172a	Lsat_1_v5_gn_8_166540.1			*	Conserved		0.468653	1.16578	2.59773	10.7287	78.645	73.405	22.915	115.07
Lsa-miR172a	Lsat_1_v5_gn_8_3941.1			*	Conserved		0.468653	1.16578	2.59773	10.7287	7.74	5.815	3.91	5.415	GO:0016787	K14664
Lsa-miR172a	Lsat_1_v5_gn_8_65360.1	*			Conserved		0.468653	1.16578	2.59773	10.7287	13.385	6.135	6.1	16.06	GO:0003824,GO:0005992	K16055
Lsa-miR172a	Lsat_1_v5_gn_8_75220.1			*	Conserved		0.468653	1.16578	2.59773	10.7287	12.02	24.775	13.76	5.565
Lsa-miR172a	Lsat_1_v5_gn_8_78880.1			*	Conserved		0.468653	1.16578	2.59773	10.7287	130.935	86.78	8.72	0.215	GO:0000786,GO:0003677,GO:0003677,GO:0046982	K11254
Lsa-miR172a	Lsat_1_v5_gn_8_78900.1			*	Conserved		0.468653	1.16578	2.59773	10.7287	40.045	21.795	8.86	7.355	GO:0000786,GO:0003677,GO:0003677,GO:0046982	K11254
Lsa-miR172a	Lsat_1_v5_gn_8_79040.1			*	Conserved		0.468653	1.16578	2.59773	10.7287	7.395	4.125	1.57	1.145	GO:0000786,GO:0003677,GO:0003677,GO:0046982	K11254
Lsa-miR172a	Lsat_1_v5_gn_9_37481.1			*	Conserved		0.468653	1.16578	2.59773	10.7287	6.98	7.415	9.26	1.665	GO:0005515,GO:0051087
Lsa-miR172a	Lsat_1_v5_gn_9_56481.1	*			Conserved		0.468653	1.16578	2.59773	10.7287	13.885	15.875	12.265	53.365
Lsa-miR172a	Lsat_1_v5_gn_9_64940.1	*			Conserved		0.468653	1.16578	2.59773	10.7287	3.145	70.515	2556.26	143.07	GO:0005524,GO:0016887
Lsa-miR172a	Lsat_1_v5_gn_9_70241.1	*			Conserved		0.468653	1.16578	2.59773	10.7287	47.21	57.535	49.045	51.175	GO:0004185,GO:0004185,GO:0006508	K16298
Lsa-miR172b	Lsat_1_v5_gn_1_53680.1		*	*	Conserved	AP2	0.468653	1.16578	2.59773	10.7287	0.43	0.055	0	0	GO:0003677,GO:0003700,GO:0006355	K09284
Lsa-miR172b	Lsat_1_v5_gn_2_109741.1	*	*		Conserved	AP2	0.468653	1.16578	2.59773	10.7287	10.745	12.595	12.605	53.29	GO:0003677,GO:0003700,GO:0006355	K09284
Lsa-miR172b	Lsat_1_v5_gn_2_85920.1	*	*		Conserved	AP2	0.468653	1.16578	2.59773	10.7287	14.725	6.825	3.01	2.87	GO:0003677,GO:0003700,GO:0006355	K09284
Lsa-miR172b	Lsat_1_v5_gn_3_89681.1		*	*	Conserved	AP2	0.468653	1.16578	2.59773	10.7287	9.72	4.05	5.33	90.01	GO:0003677,GO:0003700,GO:0006355	K09284
Lsa-miR172b	Lsat_1_v5_gn_4_165341.1	*	*		Conserved	AP2	0.468653	1.16578	2.59773	10.7287	7.275	11.32	7.38	43.585	GO:0003677,GO:0003700,GO:0006355	K09284
Lsa-miR172b	Lsat_1_v5_gn_6_29600.1		*	*	Conserved	AP2	0.468653	1.16578	2.59773	10.7287	3.23	2.885	0.285	5.065	GO:0003677,GO:0003700,GO:0006355	K09284
Lsa-miR172b	Lsat_1_v5_gn_8_18040.1	*	*		Conserved	AP2	0.468653	1.16578	2.59773	10.7287	12.175	10.11	4.075	2.98	GO:0003677,GO:0003700,GO:0006355	K09284
Lsa-miR172b	Lsat_1_v5_gn_2_116160.1		*		Conserved	AP2	0.468653	1.16578	2.59773	10.7287	14.04	13.28	0.81	0.095	GO:0003677,GO:0003700,GO:0006355	K09284
Lsa-miR172b	Lsat_1_v5_gn_9_20420.1		*		Conserved	AP2	0.468653	1.16578	2.59773	10.7287	26.06	31.65	9.805	0.24	GO:0003677,GO:0003700,GO:0006355	K09284
Lsa-miR172b	Lsat_1_v5_gn_4_16500.1			*	Conserved	bHLH	0.468653	1.16578	2.59773	10.7287	0	0	0.02	14.75	GO:0006355,GO:0046983
Lsa-miR172b	Lsat_1_v5_gn_3_126981.1			*	Conserved	ERF	0.468653	1.16578	2.59773	10.7287	2.405	0	0	0	GO:0003677,GO:0003700,GO:0006355	K09286
Lsa-miR172b	Lsat_1_v5_gn_4_64461.1			*	Conserved	ERF	0.468653	1.16578	2.59773	10.7287	46.31	60.615	9.67	0.96	GO:0003677,GO:0003700,GO:0006355	K09286
Lsa-miR172b	Lsat_1_v5_gn_8_72921.1	*			Conserved	G2-like	0.468653	1.16578	2.59773	10.7287	0.655	0.265	0.04	0.1	GO:0003677
Lsa-miR172b	Lsat_1_v5_gn_3_110621.1		*		Conserved	GRAS	0.468653	1.16578	2.59773	10.7287	10.61	5.605	0.08	1.335
Lsa-miR172b	Lsat_1_v5_gn_1_126160.1		*	*	Conserved		0.468653	1.16578	2.59773	10.7287	0	0	0	0.07
Lsa-miR172b	Lsat_1_v5_gn_1_84220.1		*	*	Conserved		0.468653	1.16578	2.59773	10.7287	0	0	0.015	0
Lsa-miR172b	Lsat_1_v5_gn_4_25980.1		*	*	Conserved		0.468653	1.16578	2.59773	10.7287	0	0	0	0
Lsa-miR172b	Lsat_1_v5_gn_5_26140.1		*	*	Conserved		0.468653	1.16578	2.59773	10.7287	0	0	0	0
Lsa-miR172b	Lsat_1_v5_gn_6_116000.1	*		*	Conserved		0.468653	1.16578	2.59773	10.7287	27.04	29.07	6.715	17.54	GO:0004335,GO:0005524,GO:0006012,GO:0046835,GO:0005524,GO:0005524,GO:0005737,GO:0016301,GO:0016773	K18674
Lsa-miR172b	Lsat_1_v5_gn_9_119461.1		*	*	Conserved		0.468653	1.16578	2.59773	10.7287	9.645	1.275	3.535	0.78
Lsa-miR172b	Lsat_1_v5_gn_0_27321.1			*	Conserved		0.468653	1.16578	2.59773	10.7287	10.46	8.335	3.96	12.405	GO:0055085
Lsa-miR172b	Lsat_1_v5_gn_0_45861.1			*	Conserved		0.468653	1.16578	2.59773	10.7287	15.1	12.75	1.195	1.08
Lsa-miR172b	Lsat_1_v5_gn_1_11340.1			*	Conserved		0.468653	1.16578	2.59773	10.7287	5.03	4.395	1.04	0.065		K06947
Lsa-miR172b	Lsat_1_v5_gn_1_113961.1			*	Conserved		0.468653	1.16578	2.59773	10.7287	0.05	0	0	1.435
Lsa-miR172b	Lsat_1_v5_gn_1_12201.1		*		Conserved		0.468653	1.16578	2.59773	10.7287	8.575	7.35	3.61	0.255	GO:0003824,GO:0051536,GO:0006400,GO:0016740,GO:0051539,GO:0035596,GO:0051539,GO:0035598,GO:0035600,GO:0051539	K15865
Lsa-miR172b	Lsat_1_v5_gn_1_130441.1			*	Conserved		0.468653	1.16578	2.59773	10.7287	0.095	0	0	0.04	GO:0004252,GO:0006508,GO:0006508,GO:0008236
Lsa-miR172b	Lsat_1_v5_gn_1_30661.1			*	Conserved		0.468653	1.16578	2.59773	10.7287	5.035	6.22	2.815	4.16	GO:0070461
Lsa-miR172b	Lsat_1_v5_gn_1_46661.1			*	Conserved		0.468653	1.16578	2.59773	10.7287	2.91	1.54	0	0	GO:0016702,GO:0055114	K17913
Lsa-miR172b	Lsat_1_v5_gn_1_69101.1			*	Conserved		0.468653	1.16578	2.59773	10.7287	0	0	0	0
Lsa-miR172b	Lsat_1_v5_gn_1_76820.1			*	Conserved		0.468653	1.16578	2.59773	10.7287	0	0	0	0	GO:0004650,GO:0005975	K01184
Lsa-miR172b	Lsat_1_v5_gn_1_90261.1		*		Conserved		0.468653	1.16578	2.59773	10.7287	0	0	0	0	GO:0043531
Lsa-miR172b	Lsat_1_v5_gn_2_116801.1	*			Conserved		0.468653	1.16578	2.59773	10.7287	3.735	0.22	0.205	10.3	GO:0008194
Lsa-miR172b	Lsat_1_v5_gn_2_3201.1			*	Conserved		0.468653	1.16578	2.59773	10.7287	7.88	9.11	0.445	0.06	GO:0007094	K02178
Lsa-miR172b	Lsat_1_v5_gn_2_55280.1			*	Conserved		0.468653	1.16578	2.59773	10.7287	5.795	5.135	3.965	6.835		K17338
Lsa-miR172b	Lsat_1_v5_gn_2_58440.1		*		Conserved		0.468653	1.16578	2.59773	10.7287	4.6	6.315	13.795	0.32
Lsa-miR172b	Lsat_1_v5_gn_3_110020.1	*			Conserved		0.468653	1.16578	2.59773	10.7287	5.795	6.775	3.07	1.5	GO:0005737,GO:0016787,GO:0016810	K01464
Lsa-miR172b	Lsat_1_v5_gn_3_126700.1	*			Conserved		0.468653	1.16578	2.59773	10.7287	0.01	0.12	2.025	0.13		K11593
Lsa-miR172b	Lsat_1_v5_gn_3_14761.1			*	Conserved		0.468653	1.16578	2.59773	10.7287	13.34	10.825	1.045	0.74
Lsa-miR172b	Lsat_1_v5_gn_3_87860.1			*	Conserved		0.468653	1.16578	2.59773	10.7287	0.03	0	0	0.2
Lsa-miR172b	Lsat_1_v5_gn_3_88160.1			*	Conserved		0.468653	1.16578	2.59773	10.7287	0.19	0.35	0.04	0.95
Lsa-miR172b	Lsat_1_v5_gn_4_105921.1	*			Conserved		0.468653	1.16578	2.59773	10.7287	7.85	8.525	16.16	6.37
Lsa-miR172b	Lsat_1_v5_gn_4_114841.1			*	Conserved		0.468653	1.16578	2.59773	10.7287	1.95	2.53	4.325	0.935
Lsa-miR172b	Lsat_1_v5_gn_4_145200.1			*	Conserved		0.468653	1.16578	2.59773	10.7287	0	0	0.065	0.34	GO:0010333,GO:0016829
Lsa-miR172b	Lsat_1_v5_gn_4_30301.1			*	Conserved		0.468653	1.16578	2.59773	10.7287	4.51	12.675	2.17	2.305	GO:0005515
Lsa-miR172b	Lsat_1_v5_gn_4_49520.1			*	Conserved		0.468653	1.16578	2.59773	10.7287	3.59	4.255	1.21	2.41	GO:0006352,GO:0070897	K15196
Lsa-miR172b	Lsat_1_v5_gn_4_61721.1			*	Conserved		0.468653	1.16578	2.59773	10.7287	0	0	0	0
Lsa-miR172b	Lsat_1_v5_gn_4_71721.1			*	Conserved		0.468653	1.16578	2.59773	10.7287	11.27	17.96	1.34	1.11	GO:0030001,GO:0046872
Lsa-miR172b	Lsat_1_v5_gn_5_127360.1			*	Conserved		0.468653	1.16578	2.59773	10.7287	5.05	4.815	2.955	1.8	GO:0008080
Lsa-miR172b	Lsat_1_v5_gn_5_2120.1	*			Conserved		0.468653	1.16578	2.59773	10.7287	1.24	1.545	4.535	1.365	GO:0003755
Lsa-miR172b	Lsat_1_v5_gn_5_2260.1	*			Conserved		0.468653	1.16578	2.59773	10.7287	7.545	7.385	0.5	0.205	GO:0003777,GO:0005524,GO:0007018,GO:0008017,GO:0005515,GO:0008017	K10406
Lsa-miR172b	Lsat_1_v5_gn_5_23020.1	*			Conserved		0.468653	1.16578	2.59773	10.7287	9.745	9.145	4.12	8.395	GO:0003723,GO:0006396
Lsa-miR172b	Lsat_1_v5_gn_5_72480.1			*	Conserved		0.468653	1.16578	2.59773	10.7287	5.2	0.025	0	0.04	GO:0003824	K07517
Lsa-miR172b	Lsat_1_v5_gn_5_90260.1			*	Conserved		0.468653	1.16578	2.59773	10.7287	0	0	0	0
Lsa-miR172b	Lsat_1_v5_gn_6_109661.1	*			Conserved		0.468653	1.16578	2.59773	10.7287	22.495	37.355	7.47	536.87
Lsa-miR172b	Lsat_1_v5_gn_6_12421.1			*	Conserved		0.468653	1.16578	2.59773	10.7287	1.035	0.285	0.03	0.46
Lsa-miR172b	Lsat_1_v5_gn_6_30080.1		*		Conserved		0.468653	1.16578	2.59773	10.7287	23.88	19.14	8.105	8.73		K07252
Lsa-miR172b	Lsat_1_v5_gn_7_105821.1		*		Conserved		0.468653	1.16578	2.59773	10.7287	3.355	3.225	2.215	1.28	GO:0004672,GO:0005524,GO:0006468,GO:0004672,GO:0006468,GO:0004674,GO:0048544
Lsa-miR172b	Lsat_1_v5_gn_7_20000.1	*			Conserved		0.468653	1.16578	2.59773	10.7287	3.055	3.615	4.535	7.225
Lsa-miR172b	Lsat_1_v5_gn_7_4020.1			*	Conserved		0.468653	1.16578	2.59773	10.7287	0	0	0	0	GO:0016021,GO:0016192
Lsa-miR172b	Lsat_1_v5_gn_8_14040.1			*	Conserved		0.468653	1.16578	2.59773	10.7287	0.89	9.035	63.95	10.74	GO:0003700,GO:0006352,GO:0006355	K03086
Lsa-miR172b	Lsat_1_v5_gn_8_166540.1			*	Conserved		0.468653	1.16578	2.59773	10.7287	78.645	73.405	22.915	115.07
Lsa-miR172b	Lsat_1_v5_gn_8_31840.1	*			Conserved		0.468653	1.16578	2.59773	10.7287	6.19	6.49	36.62	1.665	GO:0006412,GO:0030956,GO:0050567,GO:0016787	K02433
Lsa-miR172b	Lsat_1_v5_gn_8_3941.1			*	Conserved		0.468653	1.16578	2.59773	10.7287	7.74	5.815	3.91	5.415	GO:0016787	K14664
Lsa-miR172b	Lsat_1_v5_gn_8_75220.1			*	Conserved		0.468653	1.16578	2.59773	10.7287	12.02	24.775	13.76	5.565
Lsa-miR172b	Lsat_1_v5_gn_8_78880.1			*	Conserved		0.468653	1.16578	2.59773	10.7287	130.935	86.78	8.72	0.215	GO:0000786,GO:0003677,GO:0003677,GO:0046982	K11254
Lsa-miR172b	Lsat_1_v5_gn_8_78900.1			*	Conserved		0.468653	1.16578	2.59773	10.7287	40.045	21.795	8.86	7.355	GO:0000786,GO:0003677,GO:0003677,GO:0046982	K11254
Lsa-miR172b	Lsat_1_v5_gn_8_79040.1			*	Conserved		0.468653	1.16578	2.59773	10.7287	7.395	4.125	1.57	1.145	GO:0000786,GO:0003677,GO:0003677,GO:0046982	K11254
Lsa-miR172b	Lsat_1_v5_gn_9_37481.1			*	Conserved		0.468653	1.16578	2.59773	10.7287	6.98	7.415	9.26	1.665	GO:0005515,GO:0051087
Lsa-miR172b	Lsat_1_v5_gn_9_64940.1	*			Conserved		0.468653	1.16578	2.59773	10.7287	3.145	70.515	2556.26	143.07	GO:0005524,GO:0016887
Lsa-miR172b	Lsat_1_v5_gn_9_70241.1	*			Conserved		0.468653	1.16578	2.59773	10.7287	47.21	57.535	49.045	51.175	GO:0004185,GO:0004185,GO:0006508	K16298
Lsa-miR172c	Lsat_1_v5_gn_3_89681.1	*	*	*	Conserved	AP2	0.468653	1.16578	2.59773	10.7287	9.72	4.05	5.33	90.01	GO:0003677,GO:0003700,GO:0006355	K09284
Lsa-miR172c	Lsat_1_v5_gn_6_29600.1	*	*	*	Conserved	AP2	0.468653	1.16578	2.59773	10.7287	3.23	2.885	0.285	5.065	GO:0003677,GO:0003700,GO:0006355	K09284
Lsa-miR172c	Lsat_1_v5_gn_1_53680.1		*	*	Conserved	AP2	0.468653	1.16578	2.59773	10.7287	0.43	0.055	0	0	GO:0003677,GO:0003700,GO:0006355	K09284
Lsa-miR172c	Lsat_1_v5_gn_2_109741.1	*	*		Conserved	AP2	0.468653	1.16578	2.59773	10.7287	10.745	12.595	12.605	53.29	GO:0003677,GO:0003700,GO:0006355	K09284
Lsa-miR172c	Lsat_1_v5_gn_2_116160.1	*	*		Conserved	AP2	0.468653	1.16578	2.59773	10.7287	14.04	13.28	0.81	0.095	GO:0003677,GO:0003700,GO:0006355	K09284
Lsa-miR172c	Lsat_1_v5_gn_4_165341.1	*	*		Conserved	AP2	0.468653	1.16578	2.59773	10.7287	7.275	11.32	7.38	43.585	GO:0003677,GO:0003700,GO:0006355	K09284
Lsa-miR172c	Lsat_1_v5_gn_8_18040.1	*	*		Conserved	AP2	0.468653	1.16578	2.59773	10.7287	12.175	10.11	4.075	2.98	GO:0003677,GO:0003700,GO:0006355	K09284
Lsa-miR172c	Lsat_1_v5_gn_9_20420.1	*	*		Conserved	AP2	0.468653	1.16578	2.59773	10.7287	26.06	31.65	9.805	0.24	GO:0003677,GO:0003700,GO:0006355	K09284
Lsa-miR172c	Lsat_1_v5_gn_2_85920.1		*		Conserved	AP2	0.468653	1.16578	2.59773	10.7287	14.725	6.825	3.01	2.87	GO:0003677,GO:0003700,GO:0006355	K09284
Lsa-miR172c	Lsat_1_v5_gn_4_16500.1			*	Conserved	bHLH	0.468653	1.16578	2.59773	10.7287	0	0	0.02	14.75	GO:0006355,GO:0046983
Lsa-miR172c	Lsat_1_v5_gn_3_126981.1			*	Conserved	ERF	0.468653	1.16578	2.59773	10.7287	2.405	0	0	0	GO:0003677,GO:0003700,GO:0006355	K09286
Lsa-miR172c	Lsat_1_v5_gn_4_64461.1			*	Conserved	ERF	0.468653	1.16578	2.59773	10.7287	46.31	60.615	9.67	0.96	GO:0003677,GO:0003700,GO:0006355	K09286
Lsa-miR172c	Lsat_1_v5_gn_8_72921.1	*			Conserved	G2-like	0.468653	1.16578	2.59773	10.7287	0.655	0.265	0.04	0.1	GO:0003677
Lsa-miR172c	Lsat_1_v5_gn_3_110621.1		*		Conserved	GRAS	0.468653	1.16578	2.59773	10.7287	10.61	5.605	0.08	1.335
Lsa-miR172c	Lsat_1_v5_gn_1_126160.1		*	*	Conserved		0.468653	1.16578	2.59773	10.7287	0	0	0	0.07
Lsa-miR172c	Lsat_1_v5_gn_1_84220.1		*	*	Conserved		0.468653	1.16578	2.59773	10.7287	0	0	0.015	0
Lsa-miR172c	Lsat_1_v5_gn_4_25980.1		*	*	Conserved		0.468653	1.16578	2.59773	10.7287	0	0	0	0
Lsa-miR172c	Lsat_1_v5_gn_5_26140.1		*	*	Conserved		0.468653	1.16578	2.59773	10.7287	0	0	0	0
Lsa-miR172c	Lsat_1_v5_gn_9_119461.1		*	*	Conserved		0.468653	1.16578	2.59773	10.7287	9.645	1.275	3.535	0.78
Lsa-miR172c	Lsat_1_v5_gn_0_27321.1			*	Conserved		0.468653	1.16578	2.59773	10.7287	10.46	8.335	3.96	12.405	GO:0055085
Lsa-miR172c	Lsat_1_v5_gn_0_45861.1			*	Conserved		0.468653	1.16578	2.59773	10.7287	15.1	12.75	1.195	1.08
Lsa-miR172c	Lsat_1_v5_gn_0_5781.1	*			Conserved		0.468653	1.16578	2.59773	10.7287	2.12	2.66	1.065	2.49		K10576
Lsa-miR172c	Lsat_1_v5_gn_1_11340.1			*	Conserved		0.468653	1.16578	2.59773	10.7287	5.03	4.395	1.04	0.065		K06947
Lsa-miR172c	Lsat_1_v5_gn_1_113961.1			*	Conserved		0.468653	1.16578	2.59773	10.7287	0.05	0	0	1.435
Lsa-miR172c	Lsat_1_v5_gn_1_12201.1		*		Conserved		0.468653	1.16578	2.59773	10.7287	8.575	7.35	3.61	0.255	GO:0003824,GO:0051536,GO:0006400,GO:0016740,GO:0051539,GO:0035596,GO:0051539,GO:0035598,GO:0035600,GO:0051539	K15865
Lsa-miR172c	Lsat_1_v5_gn_1_130441.1			*	Conserved		0.468653	1.16578	2.59773	10.7287	0.095	0	0	0.04	GO:0004252,GO:0006508,GO:0006508,GO:0008236
Lsa-miR172c	Lsat_1_v5_gn_1_30661.1			*	Conserved		0.468653	1.16578	2.59773	10.7287	5.035	6.22	2.815	4.16	GO:0070461
Lsa-miR172c	Lsat_1_v5_gn_1_46661.1			*	Conserved		0.468653	1.16578	2.59773	10.7287	2.91	1.54	0	0	GO:0016702,GO:0055114	K17913
Lsa-miR172c	Lsat_1_v5_gn_1_69101.1			*	Conserved		0.468653	1.16578	2.59773	10.7287	0	0	0	0
Lsa-miR172c	Lsat_1_v5_gn_1_76820.1			*	Conserved		0.468653	1.16578	2.59773	10.7287	0	0	0	0	GO:0004650,GO:0005975	K01184
Lsa-miR172c	Lsat_1_v5_gn_1_90261.1		*		Conserved		0.468653	1.16578	2.59773	10.7287	0	0	0	0	GO:0043531
Lsa-miR172c	Lsat_1_v5_gn_2_3201.1			*	Conserved		0.468653	1.16578	2.59773	10.7287	7.88	9.11	0.445	0.06	GO:0007094	K02178
Lsa-miR172c	Lsat_1_v5_gn_2_55280.1			*	Conserved		0.468653	1.16578	2.59773	10.7287	5.795	5.135	3.965	6.835		K17338
Lsa-miR172c	Lsat_1_v5_gn_2_58440.1		*		Conserved		0.468653	1.16578	2.59773	10.7287	4.6	6.315	13.795	0.32
Lsa-miR172c	Lsat_1_v5_gn_2_65621.1	*			Conserved		0.468653	1.16578	2.59773	10.7287	1.945	0.175	0.02	0	GO:0004842,GO:0016567
Lsa-miR172c	Lsat_1_v5_gn_3_14761.1			*	Conserved		0.468653	1.16578	2.59773	10.7287	13.34	10.825	1.045	0.74
Lsa-miR172c	Lsat_1_v5_gn_3_87860.1			*	Conserved		0.468653	1.16578	2.59773	10.7287	0.03	0	0	0.2
Lsa-miR172c	Lsat_1_v5_gn_3_88160.1			*	Conserved		0.468653	1.16578	2.59773	10.7287	0.19	0.35	0.04	0.95
Lsa-miR172c	Lsat_1_v5_gn_4_105921.1	*			Conserved		0.468653	1.16578	2.59773	10.7287	7.85	8.525	16.16	6.37
Lsa-miR172c	Lsat_1_v5_gn_4_114841.1			*	Conserved		0.468653	1.16578	2.59773	10.7287	1.95	2.53	4.325	0.935
Lsa-miR172c	Lsat_1_v5_gn_4_145200.1			*	Conserved		0.468653	1.16578	2.59773	10.7287	0	0	0.065	0.34	GO:0010333,GO:0016829
Lsa-miR172c	Lsat_1_v5_gn_4_30301.1			*	Conserved		0.468653	1.16578	2.59773	10.7287	4.51	12.675	2.17	2.305	GO:0005515
Lsa-miR172c	Lsat_1_v5_gn_4_49520.1			*	Conserved		0.468653	1.16578	2.59773	10.7287	3.59	4.255	1.21	2.41	GO:0006352,GO:0070897	K15196
Lsa-miR172c	Lsat_1_v5_gn_4_61721.1			*	Conserved		0.468653	1.16578	2.59773	10.7287	0	0	0	0
Lsa-miR172c	Lsat_1_v5_gn_4_71721.1			*	Conserved		0.468653	1.16578	2.59773	10.7287	11.27	17.96	1.34	1.11	GO:0030001,GO:0046872
Lsa-miR172c	Lsat_1_v5_gn_5_127360.1			*	Conserved		0.468653	1.16578	2.59773	10.7287	5.05	4.815	2.955	1.8	GO:0008080
Lsa-miR172c	Lsat_1_v5_gn_5_13660.1	*			Conserved		0.468653	1.16578	2.59773	10.7287	9.78	8.665	3.805	13.325
Lsa-miR172c	Lsat_1_v5_gn_5_2120.1	*			Conserved		0.468653	1.16578	2.59773	10.7287	1.24	1.545	4.535	1.365	GO:0003755
Lsa-miR172c	Lsat_1_v5_gn_5_72480.1			*	Conserved		0.468653	1.16578	2.59773	10.7287	5.2	0.025	0	0.04	GO:0003824	K07517
Lsa-miR172c	Lsat_1_v5_gn_5_79461.1	*			Conserved		0.468653	1.16578	2.59773	10.7287	1.115	5.96	61.27	3.68
Lsa-miR172c	Lsat_1_v5_gn_5_90260.1			*	Conserved		0.468653	1.16578	2.59773	10.7287	0	0	0	0
Lsa-miR172c	Lsat_1_v5_gn_6_116000.1			*	Conserved		0.468653	1.16578	2.59773	10.7287	27.04	29.07	6.715	17.54	GO:0004335,GO:0005524,GO:0006012,GO:0046835,GO:0005524,GO:0005524,GO:0005737,GO:0016301,GO:0016773	K18674
Lsa-miR172c	Lsat_1_v5_gn_6_12421.1			*	Conserved		0.468653	1.16578	2.59773	10.7287	1.035	0.285	0.03	0.46
Lsa-miR172c	Lsat_1_v5_gn_6_30080.1		*		Conserved		0.468653	1.16578	2.59773	10.7287	23.88	19.14	8.105	8.73		K07252
Lsa-miR172c	Lsat_1_v5_gn_6_55260.1	*			Conserved		0.468653	1.16578	2.59773	10.7287	1.065	1.15	0.895	0.09	GO:0006812,GO:0015299,GO:0016021,GO:0006812,GO:0015299,GO:0016021,GO:0055085
Lsa-miR172c	Lsat_1_v5_gn_7_105821.1		*		Conserved		0.468653	1.16578	2.59773	10.7287	3.355	3.225	2.215	1.28	GO:0004672,GO:0005524,GO:0006468,GO:0004672,GO:0006468,GO:0004674,GO:0048544
Lsa-miR172c	Lsat_1_v5_gn_7_4020.1			*	Conserved		0.468653	1.16578	2.59773	10.7287	0	0	0	0	GO:0016021,GO:0016192
Lsa-miR172c	Lsat_1_v5_gn_7_68120.1	*			Conserved		0.468653	1.16578	2.59773	10.7287	12.11	9.905	4.175	5.25	GO:0005515
Lsa-miR172c	Lsat_1_v5_gn_7_77041.1	*			Conserved		0.468653	1.16578	2.59773	10.7287	17.98	17.53	4.855	4.195	GO:0003924,GO:0005525,GO:0005525	K01528
Lsa-miR172c	Lsat_1_v5_gn_8_116281.1	*			Conserved		0.468653	1.16578	2.59773	10.7287	16.795	14.13	9.89	14.13	GO:0015035	K03676
Lsa-miR172c	Lsat_1_v5_gn_8_14040.1			*	Conserved		0.468653	1.16578	2.59773	10.7287	0.89	9.035	63.95	10.74	GO:0003700,GO:0006352,GO:0006355	K03086
Lsa-miR172c	Lsat_1_v5_gn_8_144901.1	*			Conserved		0.468653	1.16578	2.59773	10.7287	32.19	24.145	9.64	8.3	GO:0004672,GO:0005524,GO:0006468,GO:0004707,GO:0005524,GO:0006468,GO:0005524
Lsa-miR172c	Lsat_1_v5_gn_8_166540.1			*	Conserved		0.468653	1.16578	2.59773	10.7287	78.645	73.405	22.915	115.07
Lsa-miR172c	Lsat_1_v5_gn_8_221.1	*			Conserved		0.468653	1.16578	2.59773	10.7287	21.725	20.495	5.355	4.65		K14315
Lsa-miR172c	Lsat_1_v5_gn_8_3941.1			*	Conserved		0.468653	1.16578	2.59773	10.7287	7.74	5.815	3.91	5.415	GO:0016787	K14664
Lsa-miR172c	Lsat_1_v5_gn_8_65360.1	*			Conserved		0.468653	1.16578	2.59773	10.7287	13.385	6.135	6.1	16.06	GO:0003824,GO:0005992	K16055
Lsa-miR172c	Lsat_1_v5_gn_8_7461.1	*			Conserved		0.468653	1.16578	2.59773	10.7287	0.06	0.725	26.455	0.805	GO:0008839,GO:0009089,GO:0055114	K16908
Lsa-miR172c	Lsat_1_v5_gn_8_75220.1			*	Conserved		0.468653	1.16578	2.59773	10.7287	12.02	24.775	13.76	5.565
Lsa-miR172c	Lsat_1_v5_gn_8_76521.1	*			Conserved		0.468653	1.16578	2.59773	10.7287	7.26	8.055	5.24	0.475	GO:0003777,GO:0005524,GO:0007018,GO:0003777,GO:0005524,GO:0007018,GO:0008017	K10398
Lsa-miR172c	Lsat_1_v5_gn_8_78880.1			*	Conserved		0.468653	1.16578	2.59773	10.7287	130.935	86.78	8.72	0.215	GO:0000786,GO:0003677,GO:0003677,GO:0046982	K11254
Lsa-miR172c	Lsat_1_v5_gn_8_78900.1			*	Conserved		0.468653	1.16578	2.59773	10.7287	40.045	21.795	8.86	7.355	GO:0000786,GO:0003677,GO:0003677,GO:0046982	K11254
Lsa-miR172c	Lsat_1_v5_gn_8_79040.1			*	Conserved		0.468653	1.16578	2.59773	10.7287	7.395	4.125	1.57	1.145	GO:0000786,GO:0003677,GO:0003677,GO:0046982	K11254
Lsa-miR172c	Lsat_1_v5_gn_9_37481.1			*	Conserved		0.468653	1.16578	2.59773	10.7287	6.98	7.415	9.26	1.665	GO:0005515,GO:0051087
Lsa-miR172c	Lsat_1_v5_gn_9_70241.1	*			Conserved		0.468653	1.16578	2.59773	10.7287	47.21	57.535	49.045	51.175	GO:0004185,GO:0004185,GO:0006508	K16298
Lsa-miR172c	Lsat_1_v5_gn_9_7900.1	*			Conserved		0.468653	1.16578	2.59773	10.7287	12.125	11.835	4.525	1.71	GO:0000413,GO:0003755	K09566
Lsa-miR1871	Lsat_1_v5_gn_9_20121.1	*	*		Lettuce-Specific	C2H2	0	0	0	0	29.105	29.825	2.06	0.585
Lsa-miR1871	Lsat_1_v5_gn_1_46781.1			*	Lettuce-Specific	ERF	0	0	0	0	0.355	1.445	4.55	0.325	GO:0003677,GO:0003700,GO:0006355	K09286
Lsa-miR1871	Lsat_1_v5_gn_0_31360.1	*		*	Lettuce-Specific		0	0	0	0	14.26	16.525	53.36	26.995
Lsa-miR1871	Lsat_1_v5_gn_0_12040.1	*			Lettuce-Specific		0	0	0	0	2.54	5.195	19.455	49.28	GO:0005515
Lsa-miR1871	Lsat_1_v5_gn_0_20160.1	*			Lettuce-Specific		0	0	0	0	0	0	0	0
Lsa-miR1871	Lsat_1_v5_gn_1_19681.1			*	Lettuce-Specific		0	0	0	0	0.415	0.1	0	2.83	GO:0005506,GO:0016705,GO:0020037,GO:0055114,GO:0016705,GO:0055114	K23136
Lsa-miR1871	Lsat_1_v5_gn_1_20540.1		*		Lettuce-Specific		0	0	0	0	18.32	17.675	11.835	7.14
Lsa-miR1871	Lsat_1_v5_gn_1_6581.1		*		Lettuce-Specific		0	0	0	0	2.24	10.78	4.455	6.13	GO:0005384,GO:0030026	K22736
Lsa-miR1871	Lsat_1_v5_gn_2_67780.1	*			Lettuce-Specific		0	0	0	0	27.22	25.305	9.52	0.79	GO:0005515
Lsa-miR1871	Lsat_1_v5_gn_2_73420.1	*			Lettuce-Specific		0	0	0	0	17.64	10.72	0.255	2.11	GO:0016765	K11778
Lsa-miR1871	Lsat_1_v5_gn_3_121920.1	*			Lettuce-Specific		0	0	0	0	12.38	10.885	4.31	1.6	GO:0005515,GO:0005524,GO:0016887	K22531
Lsa-miR1871	Lsat_1_v5_gn_3_27400.1		*		Lettuce-Specific		0	0	0	0	2.55	6.12	4.575	0.435	GO:0005515
Lsa-miR1871	Lsat_1_v5_gn_3_92360.1		*		Lettuce-Specific		0	0	0	0	0.82	0.705	0.32	1.455		K22533
Lsa-miR1871	Lsat_1_v5_gn_4_52380.1			*	Lettuce-Specific		0	0	0	0	0.99	0.2	0	0.15	GO:0003824
Lsa-miR1871	Lsat_1_v5_gn_4_92360.1		*		Lettuce-Specific		0	0	0	0	6.02	0.44	0	0	GO:0004857,GO:0030599,GO:0042545	K01051
Lsa-miR1871	Lsat_1_v5_gn_4_92381.1		*		Lettuce-Specific		0	0	0	0	24.42	7.63	0.1	2.885	GO:0004857,GO:0030599,GO:0042545	K01051
Lsa-miR1871	Lsat_1_v5_gn_5_173401.1	*			Lettuce-Specific		0	0	0	0	8.465	8.18	3.71	24.255	GO:0003955,GO:0010181,GO:0010181,GO:0016491	K03809
Lsa-miR1871	Lsat_1_v5_gn_5_178381.1	*			Lettuce-Specific		0	0	0	0	10.19	10.205	1.985	4.415	GO:0051225,GO:0070652	K16586
Lsa-miR1871	Lsat_1_v5_gn_5_29921.1			*	Lettuce-Specific		0	0	0	0	0	0	0	0
Lsa-miR1871	Lsat_1_v5_gn_6_14580.1	*			Lettuce-Specific		0	0	0	0	14.5	10.67	4.39	5.275	GO:0005506,GO:0016705,GO:0020037,GO:0055114,GO:0016705,GO:0055114	K20771
Lsa-miR1871	Lsat_1_v5_gn_6_1661.1			*	Lettuce-Specific		0	0	0	0	3.325	0.56	0.395	0.175		K01076
Lsa-miR1871	Lsat_1_v5_gn_6_28821.1			*	Lettuce-Specific		0	0	0	0	22.63	9.175	12.885	3.13	GO:0008194
Lsa-miR1871	Lsat_1_v5_gn_6_41440.1			*	Lettuce-Specific		0	0	0	0	2.09	0.465	0.04	6.585
Lsa-miR1871	Lsat_1_v5_gn_6_57320.1			*	Lettuce-Specific		0	0	0	0	0.005	0	0	1.17	GO:0004672,GO:0005524,GO:0006468,GO:0004672,GO:0006468,GO:0005509,GO:0005524	K13412
Lsa-miR1871	Lsat_1_v5_gn_6_91280.1			*	Lettuce-Specific		0	0	0	0	0	0	0	0		K22531
Lsa-miR1871	Lsat_1_v5_gn_7_3280.1		*		Lettuce-Specific		0	0	0	0	0	0	0	0	GO:0005515
Lsa-miR1871	Lsat_1_v5_gn_7_70840.1	*			Lettuce-Specific		0	0	0	0	1.7	1.4	0.74	0.305		K20403
Lsa-miR1871	Lsat_1_v5_gn_7_9300.1	*			Lettuce-Specific		0	0	0	0	14.025	12.945	5.26	3.045	GO:0006508,GO:0070006	K01265
Lsa-miR1871	Lsat_1_v5_gn_8_115261.1	*			Lettuce-Specific		0	0	0	0	276.895	57.13	0.81	0.58	GO:0005506,GO:0016705,GO:0020037,GO:0055114,GO:0016705,GO:0055114
Lsa-miR1871	Lsat_1_v5_gn_8_12460.1	*			Lettuce-Specific		0	0	0	0	0.36	2.875	44.665	0.695
Lsa-miR1871	Lsat_1_v5_gn_8_160241.1		*		Lettuce-Specific		0	0	0	0	8.5	10.295	23.655	1.615	GO:0003676
Lsa-miR1871	Lsat_1_v5_gn_8_27820.1	*			Lettuce-Specific		0	0	0	0	347.26	777.24	318.765	202.36	GO:0009415
Lsa-miR1871	Lsat_1_v5_gn_8_45621.1	*			Lettuce-Specific		0	0	0	0	19.37	15.095	11.785	14.53		K13464
Lsa-miR1871	Lsat_1_v5_gn_8_57181.1			*	Lettuce-Specific		0	0	0	0	9.245	6.705	4.64	0.52		K24205
Lsa-miR1871	Lsat_1_v5_gn_9_59340.1	*			Lettuce-Specific		0	0	0	0	9.575	6.09	6.43	228.165	GO:0016020,GO:0022857,GO:0055085	K06901
Lsa-miR1871	Lsat_1_v5_gn_9_63420.1	*			Lettuce-Specific		0	0	0	0	39.81	34.975	9.915	15.31	GO:0016787	K06269
Lsa-miR1871	Lsat_1_v5_gn_9_7541.1			*	Lettuce-Specific		0	0	0	0	7.47	7.015	3.21	3.255	GO:0005506,GO:0016705,GO:0031418,GO:0055114,GO:0016491,GO:0055114
Lsa-miR1871	Lsat_1_v5_gn_9_86761.1	*			Lettuce-Specific		0	0	0	0	32.965	39.175	5.515	3.55
Lsa-miR2111	Lsat_1_v5_gn_4_127200.1			*	Conserved	C2H2	0.299296	0.655306	0.254435	0.323618	4.535	5.9	19.405	1.34
Lsa-miR2111	Lsat_1_v5_gn_2_86121.1			*	Conserved	CO-like	0.299296	0.655306	0.254435	0.323618	3.14	27.295	108.565	301.9	GO:0005515,GO:0008270
Lsa-miR2111	Lsat_1_v5_gn_2_83120.1	*			Conserved	LBD	0.299296	0.655306	0.254435	0.323618	37.58	49.565	24.15	91.555
Lsa-miR2111	Lsat_1_v5_gn_0_45640.1	*			Conserved	NAC	0.299296	0.655306	0.254435	0.323618	2.46	0.26	0.165	9.635	GO:0003677,GO:0006355
Lsa-miR2111	Lsat_1_v5_gn_9_89900.1	*	*	*	Conserved		0.299296	0.655306	0.254435	0.323618	14.03	13.08	4.775	6.655	GO:0003676	K14398
Lsa-miR2111	Lsat_1_v5_gn_1_54761.1	*		*	Conserved		0.299296	0.655306	0.254435	0.323618	15.835	12.35	8.08	22.24	GO:0003676,GO:0003676,GO:0008270,GO:0005515	K12896
Lsa-miR2111	Lsat_1_v5_gn_3_114421.1		*	*	Conserved		0.299296	0.655306	0.254435	0.323618	0.635	0.715	1.105	2.375
Lsa-miR2111	Lsat_1_v5_gn_6_107080.1	*		*	Conserved		0.299296	0.655306	0.254435	0.323618	27.34	21.065	16.605	51.175	GO:0005515
Lsa-miR2111	Lsat_1_v5_gn_6_78761.1	*		*	Conserved		0.299296	0.655306	0.254435	0.323618	57.15	74.6	59.94	3.28
Lsa-miR2111	Lsat_1_v5_gn_7_29301.1		*	*	Conserved		0.299296	0.655306	0.254435	0.323618	0	0.025	0	0.025	GO:0005515
Lsa-miR2111	Lsat_1_v5_gn_7_57121.1	*		*	Conserved		0.299296	0.655306	0.254435	0.323618	6.39	3.055	1.325	5.945	GO:0004553,GO:0005975	K19893
Lsa-miR2111	Lsat_1_v5_gn_8_11600.1	*		*	Conserved		0.299296	0.655306	0.254435	0.323618	2.94	3.73	23.8	0.975	GO:0004784,GO:0006801,GO:0046872,GO:0055114	K04564
Lsa-miR2111	Lsat_1_v5_gn_0_9740.1			*	Conserved		0.299296	0.655306	0.254435	0.323618	2.235	5.915	13.91	24.835
Lsa-miR2111	Lsat_1_v5_gn_1_100400.1	*			Conserved		0.299296	0.655306	0.254435	0.323618	1.45	3.9	20.16	2.38
Lsa-miR2111	Lsat_1_v5_gn_1_104160.1	*			Conserved		0.299296	0.655306	0.254435	0.323618	0	0	0.02	0.025
Lsa-miR2111	Lsat_1_v5_gn_1_128760.1		*		Conserved		0.299296	0.655306	0.254435	0.323618	1.655	2.1	2.14	0.88	GO:0004298,GO:0005839,GO:0051603,GO:0005839,GO:0051603,GO:0006486,GO:0016020,GO:0019774,GO:0043161,GO:2001070	K00703
Lsa-miR2111	Lsat_1_v5_gn_1_17381.1			*	Conserved		0.299296	0.655306	0.254435	0.323618	5.985	0.535	0	3.595	GO:0004553,GO:0005975
Lsa-miR2111	Lsat_1_v5_gn_1_18701.1			*	Conserved		0.299296	0.655306	0.254435	0.323618	0.625	0.065	0	0.535	GO:0004553,GO:0005975
Lsa-miR2111	Lsat_1_v5_gn_1_1961.1	*			Conserved		0.299296	0.655306	0.254435	0.323618	11.89	9.29	4.17	15.235
Lsa-miR2111	Lsat_1_v5_gn_1_74120.1			*	Conserved		0.299296	0.655306	0.254435	0.323618	1.32	0.515	0	0.06	GO:0004650,GO:0005975	K01184
Lsa-miR2111	Lsat_1_v5_gn_1_74360.1	*			Conserved		0.299296	0.655306	0.254435	0.323618	139.295	161.565	5	6.925
Lsa-miR2111	Lsat_1_v5_gn_2_105320.1	*			Conserved		0.299296	0.655306	0.254435	0.323618	11.525	5.73	2.36	15.46
Lsa-miR2111	Lsat_1_v5_gn_2_128920.1			*	Conserved		0.299296	0.655306	0.254435	0.323618	4.39	0.3	0	0	GO:0004857,GO:0030599,GO:0042545	K01051
Lsa-miR2111	Lsat_1_v5_gn_2_134381.1	*			Conserved		0.299296	0.655306	0.254435	0.323618	27.155	23.555	14.305	32.09	GO:0000813,GO:0043130,GO:0043162,GO:0005515
Lsa-miR2111	Lsat_1_v5_gn_2_4860.1	*			Conserved		0.299296	0.655306	0.254435	0.323618	1.645	2.415	0.745	0.8	GO:0043531
Lsa-miR2111	Lsat_1_v5_gn_2_50361.1	*			Conserved		0.299296	0.655306	0.254435	0.323618	20.57	24.765	11.285	2.87	GO:0005524,GO:0005524,GO:0006457,GO:0042026	K04077
Lsa-miR2111	Lsat_1_v5_gn_3_100.1	*			Conserved		0.299296	0.655306	0.254435	0.323618	31.465	29.78	12.49	21.93	GO:0006914,GO:0048208	K20353
Lsa-miR2111	Lsat_1_v5_gn_3_107840.1			*	Conserved		0.299296	0.655306	0.254435	0.323618	28.61	26.73	10.22	11.195	GO:0003872,GO:0005524,GO:0006096,GO:0003872,GO:0006002,GO:0006096,GO:0003872,GO:0006096	K00850
Lsa-miR2111	Lsat_1_v5_gn_3_131781.1		*		Conserved		0.299296	0.655306	0.254435	0.323618	6.96	7.71	3.54	3.285	GO:0005515
Lsa-miR2111	Lsat_1_v5_gn_3_45801.1	*			Conserved		0.299296	0.655306	0.254435	0.323618	4.09	1.07	0.35	0.04		K01426
Lsa-miR2111	Lsat_1_v5_gn_3_54180.1	*			Conserved		0.299296	0.655306	0.254435	0.323618	12.47	11.215	4.165	3.39	GO:0016971,GO:0016972,GO:0055114	K10758
Lsa-miR2111	Lsat_1_v5_gn_3_58241.1			*	Conserved		0.299296	0.655306	0.254435	0.323618	0	0	0	0
Lsa-miR2111	Lsat_1_v5_gn_3_66941.1			*	Conserved		0.299296	0.655306	0.254435	0.323618	0.075	0	0	0	GO:0004672,GO:0005524,GO:0006468,GO:0004672,GO:0006468
Lsa-miR2111	Lsat_1_v5_gn_4_104321.1	*			Conserved		0.299296	0.655306	0.254435	0.323618	14.255	14.035	9.585	9.06	GO:0003824,GO:0003824,GO:0009058,GO:0030170,GO:0009058,GO:0030170	K00837
Lsa-miR2111	Lsat_1_v5_gn_4_141440.1	*			Conserved		0.299296	0.655306	0.254435	0.323618	31.69	25.33	15.46	1.065	GO:0003824,GO:0003824,GO:0009058,GO:0030170,GO:0009058,GO:0030170	K15849
Lsa-miR2111	Lsat_1_v5_gn_4_185580.1			*	Conserved		0.299296	0.655306	0.254435	0.323618	2.73	2.53	0.985	2.925	GO:0016021
Lsa-miR2111	Lsat_1_v5_gn_4_35681.1	*			Conserved		0.299296	0.655306	0.254435	0.323618	40.145	43.56	18.72	54.545
Lsa-miR2111	Lsat_1_v5_gn_4_37821.1			*	Conserved		0.299296	0.655306	0.254435	0.323618	0.01	0	0	0.015	GO:0005515,GO:0007165
Lsa-miR2111	Lsat_1_v5_gn_4_48100.1	*			Conserved		0.299296	0.655306	0.254435	0.323618	31.71	24.46	35.11	31.015	GO:0003824,GO:0005992	K16055
Lsa-miR2111	Lsat_1_v5_gn_4_60620.1	*			Conserved		0.299296	0.655306	0.254435	0.323618	6.44	9.425	22.845	47.095
Lsa-miR2111	Lsat_1_v5_gn_4_63601.1	*			Conserved		0.299296	0.655306	0.254435	0.323618	155.7	395.405	87.36	202.64	GO:0030001,GO:0046872
Lsa-miR2111	Lsat_1_v5_gn_4_73401.1		*		Conserved		0.299296	0.655306	0.254435	0.323618	6.915	6.09	6.59	29.065	GO:0004842,GO:0016567,GO:0005515
Lsa-miR2111	Lsat_1_v5_gn_4_84261.1	*			Conserved		0.299296	0.655306	0.254435	0.323618	9.915	3.545	4.25	1.05
Lsa-miR2111	Lsat_1_v5_gn_5_104301.1	*			Conserved		0.299296	0.655306	0.254435	0.323618	11.55	9.995	3.705	1.345	GO:0003676,GO:0005524,GO:0003723,GO:0003724,GO:0006401	K12598
Lsa-miR2111	Lsat_1_v5_gn_5_111841.1			*	Conserved		0.299296	0.655306	0.254435	0.323618	32.21	26.08	6.255	0.455	GO:0016021
Lsa-miR2111	Lsat_1_v5_gn_5_123200.1	*			Conserved		0.299296	0.655306	0.254435	0.323618	0.975	1.025	1.285	1.295		K02519
Lsa-miR2111	Lsat_1_v5_gn_5_136700.1	*			Conserved		0.299296	0.655306	0.254435	0.323618	22.52	18.995	24.795	143.74	GO:0042578,GO:0043813,GO:0046856	K22913
Lsa-miR2111	Lsat_1_v5_gn_5_13720.1			*	Conserved		0.299296	0.655306	0.254435	0.323618	15.685	15.64	4.6	5.81	GO:0008641	K12164
Lsa-miR2111	Lsat_1_v5_gn_5_176920.1	*			Conserved		0.299296	0.655306	0.254435	0.323618	9.65	8.225	3.12	1.17	GO:0005515,GO:0007064	K11266
Lsa-miR2111	Lsat_1_v5_gn_5_191561.1	*			Conserved		0.299296	0.655306	0.254435	0.323618	54.675	69.69	30.22	30.755	GO:0006457,GO:0051082	K09517
Lsa-miR2111	Lsat_1_v5_gn_5_3140.1	*			Conserved		0.299296	0.655306	0.254435	0.323618	61.395	125.345	214.99	603.4	GO:0080048	K14190
Lsa-miR2111	Lsat_1_v5_gn_5_54260.1			*	Conserved		0.299296	0.655306	0.254435	0.323618	0.43	0.61	0.085	0.14	GO:0004672,GO:0005524,GO:0006468,GO:0004672,GO:0006468
Lsa-miR2111	Lsat_1_v5_gn_5_55441.1			*	Conserved		0.299296	0.655306	0.254435	0.323618	0.15	0.03	0	0.445	GO:0009058,GO:0016844
Lsa-miR2111	Lsat_1_v5_gn_5_56921.1	*			Conserved		0.299296	0.655306	0.254435	0.323618	0.465	0.625	0.525	0.05	GO:0005515
Lsa-miR2111	Lsat_1_v5_gn_5_69941.1			*	Conserved		0.299296	0.655306	0.254435	0.323618	0	0	0	0
Lsa-miR2111	Lsat_1_v5_gn_6_11360.1	*			Conserved		0.299296	0.655306	0.254435	0.323618	8.72	8.14	6.6	11.135	GO:0004672,GO:0005524,GO:0006468,GO:0004672,GO:0006468	K08287
Lsa-miR2111	Lsat_1_v5_gn_6_28141.1		*		Conserved		0.299296	0.655306	0.254435	0.323618	3.79	0.43	0.615	0	GO:0008194	K13496
Lsa-miR2111	Lsat_1_v5_gn_6_48761.1			*	Conserved		0.299296	0.655306	0.254435	0.323618	0	0	0	0
Lsa-miR2111	Lsat_1_v5_gn_6_51220.1			*	Conserved		0.299296	0.655306	0.254435	0.323618	10.37	5.39	0.12	0.08	GO:0005506,GO:0016705,GO:0020037,GO:0055114,GO:0016705,GO:0055114
Lsa-miR2111	Lsat_1_v5_gn_6_55380.1	*			Conserved		0.299296	0.655306	0.254435	0.323618	2.68	1.76	1.69	0.195	GO:0005515
Lsa-miR2111	Lsat_1_v5_gn_6_59920.1	*			Conserved		0.299296	0.655306	0.254435	0.323618	25.66	20.92	11.945	19.775	GO:0000245,GO:0003729	K12828
Lsa-miR2111	Lsat_1_v5_gn_6_84020.1			*	Conserved		0.299296	0.655306	0.254435	0.323618	24.745	20.635	8.625	1.235	GO:0000154,GO:0000179,GO:0008649,GO:0000179,GO:0006364	K14191
Lsa-miR2111	Lsat_1_v5_gn_7_113681.1	*			Conserved		0.299296	0.655306	0.254435	0.323618	0	0	0	0	GO:0016491,GO:0055114
Lsa-miR2111	Lsat_1_v5_gn_7_3500.1	*			Conserved		0.299296	0.655306	0.254435	0.323618	7.54	6.315	2.365	2.2	GO:0004672,GO:0005524,GO:0006468,GO:0004672,GO:0006468,GO:0005524
Lsa-miR2111	Lsat_1_v5_gn_7_47840.1			*	Conserved		0.299296	0.655306	0.254435	0.323618	0	0	0	0
Lsa-miR2111	Lsat_1_v5_gn_7_85901.1	*			Conserved		0.299296	0.655306	0.254435	0.323618	5.785	6.115	3.975	25.9	GO:0005515
Lsa-miR2111	Lsat_1_v5_gn_8_15441.1	*			Conserved		0.299296	0.655306	0.254435	0.323618	6.57	6.85	5.34	9.63	GO:0004672,GO:0005524,GO:0006468,GO:0004672,GO:0006468,GO:0005524
Lsa-miR2111	Lsat_1_v5_gn_8_163300.1	*			Conserved		0.299296	0.655306	0.254435	0.323618	11.325	10.07	5.16	6.545	GO:0005515
Lsa-miR2111	Lsat_1_v5_gn_8_340.1	*			Conserved		0.299296	0.655306	0.254435	0.323618	51.905	59.34	15.845	0.96	GO:0004672,GO:0005524,GO:0006468,GO:0005524
Lsa-miR2111	Lsat_1_v5_gn_8_48341.1	*			Conserved		0.299296	0.655306	0.254435	0.323618	0.2	1.08	3.27	0.395	GO:0005515,GO:0007165,GO:0043531
Lsa-miR2111	Lsat_1_v5_gn_8_56441.1	*			Conserved		0.299296	0.655306	0.254435	0.323618	7.855	7.885	4.865	4.245	GO:0008080	K17972
Lsa-miR2111	Lsat_1_v5_gn_8_80540.1	*			Conserved		0.299296	0.655306	0.254435	0.323618	7.95	10.165	3.705	3.215	GO:0003677,GO:0003824,GO:0006281,GO:0003906,GO:0005634,GO:0006281,GO:0006285,GO:0019104,GO:0006284,GO:0051539	K10773
Lsa-miR2111	Lsat_1_v5_gn_9_113681.1	*			Conserved		0.299296	0.655306	0.254435	0.323618	21.115	24.405	16.375	44.735	GO:0005524,GO:0006457,GO:0051082	K04043
[truncated: 4,546 more rows]
