# Supplementary material for: Comprehensive Annotation and Functional Exploration of MicroRNAs in Lettuce
Source: Front Plant Sci. 2021 Dec 24;12:781836. doi: 10.3389/fpls.2021.781836 (PMC8739914; doi:10.3389/fpls.2021.781836)
Supplement: Supplementary Table 1 — Reads summary in sRNA libraries. [file Data_Sheet_7.ZIP › Supplementary Table11.xlsx]

## Sheet: Sheet1
Supplementary Table 11. The result of gene ontology (GO) enrichment analysis of 3,629 candidate targets.
Term ID	Classification	Pathway	Annotated num	Significant num	P-value*
GO:0030149	Biological process	sphingolipid catabolic process	11	4	0.0430031
GO:0007165	Biological process	signal transduction	556	204	1e-30
GO:0048511	Biological process	rhythmic process	10	4	0.0304018
GO:0034033	Biological process	purine nucleoside bisphosphate biosynthetic process	14	5	0.0260016
GO:0006468	Biological process	protein phosphorylation	1668	407	1e-30
GO:0000413	Biological process	protein peptidyl-prolyl isomerization	28	8	0.0216023
GO:0051260	Biological process	protein homooligomerization	6	4	0.00329989
GO:0061919	Biological process	process utilizing autophagic mechanism	16	5	0.0456037
GO:0018208	Biological process	peptidyl-proline modification	28	8	0.0216023
GO:0046274	Biological process	lignin catabolic process	31	20	2.99985e-11
GO:0006006	Biological process	glucose metabolic process	25	8	0.0107004
GO:0006270	Biological process	DNA replication initiation	16	5	0.0456037
GO:0043648	Biological process	dicarboxylic acid metabolic process	26	8	0.0136994
GO:0007623	Biological process	circadian rhythm	10	4	0.0304018
GO:0009658	Biological process	chloroplast organization	6	4	0.00329989
GO:0009987	Biological process	cellular process	9840	1416	0.0126999
GO:0030026	Biological process	cellular manganese ion homeostasis	19	8	0.00150003
GO:0006914	Biological process	autophagy	16	5	0.0456037
GO:0009066	Biological process	aspartate family amino acid metabolic process	32	10	0.00540008
GO:0009067	Biological process	aspartate family amino acid biosynthetic process	30	9	0.0108993
GO:0046540	Cellular component	U4/U6 x U5 tri-snRNP complex	9	4	0.0123994
GO:0005839	Cellular component	proteasome core complex	23	6	0.0369999
GO:0005634	Cellular component	nucleus	730	104	0.00359998
GO:0042555	Cellular component	MCM complex	13	5	0.0103992
GO:0005853	Cellular component	eukaryotic translation elongation factor 1 complex	7	3	0.0348017
GO:0048046	Cellular component	apoplast	72	22	6.59933e-06
GO:0061630	Molecular function	ubiquitin protein ligase activity	40	10	0.0275994
GO:0070003	Molecular function	threonine-type peptidase activity	14	5	0.0260976
GO:0004298	Molecular function	threonine-type endopeptidase activity	12	5	0.0129003
GO:0004672	Molecular function	protein kinase activity	1688	406	1e-30
GO:0005515	Molecular function	protein binding	4678	720	5.00035e-09
GO:0016624	Molecular function	oxidoreductase activity, acting on the aldehyde or oxo group of donors, disulfide as acceptor	17	6	0.0159993
GO:0016903	Molecular function	oxidoreductase activity, acting on the aldehyde or oxo group of donors	74	15	0.0490004
GO:0016668	Molecular function	oxidoreductase activity, acting on a sulfur group of donors, NAD(P) as acceptor	9	4	0.0203986
GO:0045735	Molecular function	nutrient reservoir activity	9	4	0.0203986
GO:0019205	Molecular function	nucleobase-containing compound kinase activity	31	8	0.0390032
GO:0005384	Molecular function	manganese ion transmembrane transporter activity	19	8	0.00150003
GO:0004427	Molecular function	inorganic diphosphatase activity	14	5	0.0260976
GO:0052716	Molecular function	hydroquinone:oxygen oxidoreductase activity	31	20	3.10027e-11
GO:0004386	Molecular function	helicase activity	129	28	0.00369999
GO:0008417	Molecular function	fucosyltransferase activity	6	3	0.031703
GO:0005507	Molecular function	copper ion binding	83	28	8.30042e-07
GO:0005524	Molecular function	ATP binding	2747	550	2.29985e-30
GO:0043531	Molecular function	ADP binding	364	237	1e-30
Note: * indicates the selection cutoff is p-value less than 0.05.
