# Supplementary material for: Comprehensive Annotation and Functional Exploration of MicroRNAs in Lettuce
Source: Front Plant Sci. 2021 Dec 24;12:781836. doi: 10.3389/fpls.2021.781836 (PMC8739914; doi:10.3389/fpls.2021.781836)
Supplement: Supplementary Table 1 — Reads summary in sRNA libraries. [file Data_Sheet_7.ZIP › Supplementary Table12.xlsx]

## Sheet: Sheet1
Supplementary Table 12. The result of Kyoto Encyclopedia of Genes and Genomes (KEGG) enrichment analysis of 3,629 candidate targets.
Pathway ID	Pathway	Annotated num	Significant num	P-value*
ko00010	glycolysis / Gluconeogenesis	34	17	0.00175216
ko00940	phenylpropanoid biosynthesis	20	11	0.00456616
ko04145	phagosome	27	13	0.00906932
ko04075	plant hormone signal transduction	39	17	0.0102346
ko04016	mapk signaling pathway - plant	42	18	0.0102347
ko00030	pentose phosphate pathway	17	9	0.0140432
ko04072	phospholipase D signaling pathway	12	7	0.0158901
ko04144	endocytosis	54	21	0.0201965
ko00410	beta-Alanine metabolism	18	9	0.0218597
ko00380	tryptophan metabolism	13	7	0.0269752
ko00450	selenocompound metabolism	8	5	0.0297304
ko00770	pantothenate and CoA biosynthesis	16	8	0.0303396
ko00500	starch and sucrose metabolism	31	13	0.0332549
ko00040	pentose and glucuronate interconversions	14	7	0.0423342
ko04120	ubiquitin mediated proteolysis	58	21	0.0451867
Note: * indicates the selection cutoff is p-value less than 0.05.
