# Supplementary material for: Comprehensive Annotation and Functional Exploration of MicroRNAs in Lettuce
Source: Front Plant Sci. 2021 Dec 24;12:781836. doi: 10.3389/fpls.2021.781836 (PMC8739914; doi:10.3389/fpls.2021.781836)
Supplement: Supplementary Table 1 — Reads summary in sRNA libraries. [file Data_Sheet_7.ZIP › Supplementary Table13.xlsx]

## Sheet: Sheet1
Supplementary Table 13. Correlation analysis of expression profile between 157 miRNAs and 3,629 targets.
miRNA	Target	r*	p-value**	Predicted***
Lsa-miR1446	Lsat_1_v5_gn_0_22701.1	0.5606	0.439427	*
Lsa-miR1446	Lsat_1_v5_gn_1_51840.1	0.432	0.56803	*
Lsa-miR1446	Lsat_1_v5_gn_2_115240.1	-0.955	0.0449782	*
Lsa-miR1446	Lsat_1_v5_gn_2_133880.1	0.4509	0.549084	*
Lsa-miR1446	Lsat_1_v5_gn_2_35401.1	0	1	*
Lsa-miR1446	Lsat_1_v5_gn_2_66660.1	-0.8034	0.196636	*
Lsa-miR1446	Lsat_1_v5_gn_2_69001.1	-0.8258	0.174238	*
Lsa-miR1446	Lsat_1_v5_gn_2_77740.1	-0.9635	0.0364597	*
Lsa-miR1446	Lsat_1_v5_gn_2_90160.1	-0.7079	0.292103	*
Lsa-miR1446	Lsat_1_v5_gn_2_91621.1	-0.7864	0.213606	*
Lsa-miR1446	Lsat_1_v5_gn_3_102000.1	-0.6562	0.343838	*
Lsa-miR1446	Lsat_1_v5_gn_3_102160.1	-0.58	0.41996	*
Lsa-miR1446	Lsat_1_v5_gn_3_1221.1	-0.2617	0.73831	*
Lsa-miR1446	Lsat_1_v5_gn_3_135700.1	0	1	*
Lsa-miR1446	Lsat_1_v5_gn_3_18520.1	-0.9238	0.0761899	*
Lsa-miR1446	Lsat_1_v5_gn_3_25981.1	-0.9129	0.0871183	*
Lsa-miR1446	Lsat_1_v5_gn_3_30180.1	-0.7972	0.202772	*
Lsa-miR1446	Lsat_1_v5_gn_3_32820.1	0.0674	0.932597	*
Lsa-miR1446	Lsat_1_v5_gn_3_38940.1	-0.9597	0.040335	*
Lsa-miR1446	Lsat_1_v5_gn_3_48061.1	0.363	0.637038	*
Lsa-miR1446	Lsat_1_v5_gn_3_49880.1	-0.8607	0.139253	*
Lsa-miR1446	Lsat_1_v5_gn_3_51780.1	-0.9487	0.0512607	*
Lsa-miR1446	Lsat_1_v5_gn_3_53980.1	-0.2951	0.70488	*
Lsa-miR1446	Lsat_1_v5_gn_3_61481.1	0.7563	0.243679	*
Lsa-miR1446	Lsat_1_v5_gn_3_65141.1	0.4542	0.545789	*
Lsa-miR1446	Lsat_1_v5_gn_3_65880.1	-0.8495	0.150495	*
Lsa-miR1446	Lsat_1_v5_gn_3_72021.1	0.6286	0.371449	*
Lsa-miR1446	Lsat_1_v5_gn_3_84881.1	-0.8444	0.155607	*
Lsa-miR1446	Lsat_1_v5_gn_4_138061.1	0.1176	0.882388	*
Lsa-miR1446	Lsat_1_v5_gn_4_161060.1	-0.6145	0.385518	*
Lsa-miR1446	Lsat_1_v5_gn_4_170480.1	-0.7437	0.256264	*
Lsa-miR1446	Lsat_1_v5_gn_4_17301.1	0.2847	0.71527	*
Lsa-miR1446	Lsat_1_v5_gn_4_26940.1	0.217	0.783028	*
Lsa-miR1446	Lsat_1_v5_gn_4_29701.1	-0.1347	0.865257	*
Lsa-miR1446	Lsat_1_v5_gn_4_48420.1	-0.8328	0.167218	*
Lsa-miR1446	Lsat_1_v5_gn_4_71321.1	-0.4923	0.50772	*
Lsa-miR1446	Lsat_1_v5_gn_4_73401.1	0.4194	0.580648	*
Lsa-miR1446	Lsat_1_v5_gn_4_76080.1	0.4312	0.568794	*
Lsa-miR1446	Lsat_1_v5_gn_4_79581.1	0	1	*
Lsa-miR1446	Lsat_1_v5_gn_4_80040.1	-0.9984	0.00159487	*
Lsa-miR1446	Lsat_1_v5_gn_4_80480.1	-0.4953	0.504653	*
Lsa-miR1446	Lsat_1_v5_gn_4_87321.1	-0.9363	0.0637401	*
Lsa-miR1446	Lsat_1_v5_gn_4_95740.1	-0.5508	0.449169	*
Lsa-miR1446	Lsat_1_v5_gn_5_108460.1	0.6708	0.329215	*
Lsa-miR1446	Lsat_1_v5_gn_5_112540.1	-0.9079	0.092133	*
Lsa-miR1446	Lsat_1_v5_gn_5_151420.1	-0.9661	0.0339149	*
Lsa-miR1446	Lsat_1_v5_gn_5_154501.1	-0.9966	0.00336374	*
Lsa-miR1446	Lsat_1_v5_gn_5_170600.1	-0.2326	0.767414	*
Lsa-miR1446	Lsat_1_v5_gn_5_182181.1	-0.912	0.087979	*
Lsa-miR1446	Lsat_1_v5_gn_5_26121.1	-0.878	0.121976	*
Lsa-miR1446	Lsat_1_v5_gn_5_69960.1	-0.7315	0.268496	*
Lsa-miR1446	Lsat_1_v5_gn_5_78281.1	-0.9557	0.0442722	*
Lsa-miR1446	Lsat_1_v5_gn_5_95680.1	-0.8605	0.13955	*
Lsa-miR1446	Lsat_1_v5_gn_6_109860.1	-0.8818	0.118206	*
Lsa-miR1446	Lsat_1_v5_gn_6_110501.1	-0.7885	0.211475	*
Lsa-miR1446	Lsat_1_v5_gn_6_112340.1	-0.8788	0.121214	*
Lsa-miR1446	Lsat_1_v5_gn_6_18081.1	-0.7271	0.27293	*
Lsa-miR1446	Lsat_1_v5_gn_6_34901.1	0.5862	0.413756	*
Lsa-miR1446	Lsat_1_v5_gn_6_37360.1	0.3583	0.641699	*
Lsa-miR1446	Lsat_1_v5_gn_6_47421.1	0.4876	0.512371	*
Lsa-miR1446	Lsat_1_v5_gn_6_49820.1	-0.9687	0.031331	*
Lsa-miR1446	Lsat_1_v5_gn_6_7721.1	0.6058	0.394179	*
Lsa-miR1446	Lsat_1_v5_gn_6_78060.1	-0.8309	0.169072	*
Lsa-miR1446	Lsat_1_v5_gn_6_79760.1	0.432	0.56803	*
Lsa-miR1446	Lsat_1_v5_gn_6_8501.1	0.1649	0.835143	*
Lsa-miR1446	Lsat_1_v5_gn_7_10680.1	-0.8809	0.119124	*
Lsa-miR1446	Lsat_1_v5_gn_7_115980.1	0.4679	0.532077	*
Lsa-miR1446	Lsat_1_v5_gn_7_16941.1	0.415	0.585031	*
Lsa-miR1446	Lsat_1_v5_gn_7_2581.1	-0.3525	0.647464	*
Lsa-miR1446	Lsat_1_v5_gn_7_29460.1	-0.545	0.455043	*
Lsa-miR1446	Lsat_1_v5_gn_7_46580.1	0	1	*
Lsa-miR1446	Lsat_1_v5_gn_7_46620.1	0	1	*
Lsa-miR1446	Lsat_1_v5_gn_7_71040.1	-0.9043	0.0957247	*
Lsa-miR1446	Lsat_1_v5_gn_7_9300.1	-0.8717	0.128275	*
Lsa-miR1446	Lsat_1_v5_gn_8_104041.1	0.2177	0.782294	*
Lsa-miR1446	Lsat_1_v5_gn_8_121361.1	-0.4098	0.590233	*
Lsa-miR1446	Lsat_1_v5_gn_8_129420.1	-0.4043	0.59571	*
Lsa-miR1446	Lsat_1_v5_gn_8_167200.1	-0.9078	0.0921878	*
Lsa-miR1446	Lsat_1_v5_gn_8_17741.1	-0.0627	0.93735	*
Lsa-miR1446	Lsat_1_v5_gn_8_340.1	-0.7613	0.238727	*
Lsa-miR1446	Lsat_1_v5_gn_8_37481.1	-0.713	0.286981	*
Lsa-miR1446	Lsat_1_v5_gn_8_65360.1	-0.2287	0.771273	*
Lsa-miR1446	Lsat_1_v5_gn_8_67821.1	-0.6826	0.317431	*
Lsa-miR1446	Lsat_1_v5_gn_8_90101.1	-0.8208	0.179197	*
Lsa-miR1446	Lsat_1_v5_gn_8_90920.1	-0.8909	0.10914	*
Lsa-miR1446	Lsat_1_v5_gn_8_96801.1	-0.7738	0.226163	*
Lsa-miR1446	Lsat_1_v5_gn_9_116901.1	-0.8841	0.115873	*
Lsa-miR1446	Lsat_1_v5_gn_9_121240.1	0.3135	0.686498	*
Lsa-miR1446	Lsat_1_v5_gn_9_23820.1	-0.5664	0.433609	*
Lsa-miR1446	Lsat_1_v5_gn_9_28540.1	0	1	*
Lsa-miR1446	Lsat_1_v5_gn_9_8420.1	0.5592	0.44081	*
Lsa-miR1446	Lsat_1_v5_gn_9_90080.1	-0.9392	0.0608379	*
Lsa-miR1446	Lsat_1_v5_gn_9_93860.1	-0.7843	0.215675	*
Lsa-miR1446	Lsat_1_v5_gn_9_95821.1	0.4346	0.565418	*
Lsa-miR156a	Lsat_1_v5_gn_1_128400.1	-0.2616	0.738369	*
Lsa-miR156a	Lsat_1_v5_gn_1_14560.1	-0.4784	0.521559	*
Lsa-miR156a	Lsat_1_v5_gn_1_34600.1	-0.5818	0.418158	*
Lsa-miR156a	Lsat_1_v5_gn_1_50821.1	0.4538	0.546152	*
Lsa-miR156a	Lsat_1_v5_gn_1_52780.1	-0.3583	0.641687	*
Lsa-miR156a	Lsat_1_v5_gn_2_22181.1	-0.2976	0.702439	*
Lsa-miR156a	Lsat_1_v5_gn_2_86281.1	-0.9755	0.024544	*
Lsa-miR156a	Lsat_1_v5_gn_3_11920.1	-0.4352	0.564795	*
Lsa-miR156a	Lsat_1_v5_gn_3_135740.1	-0.4958	0.504155	*
Lsa-miR156a	Lsat_1_v5_gn_3_139021.1	0	1	*
Lsa-miR156a	Lsat_1_v5_gn_3_31000.1	-0.5011	0.498925	*
Lsa-miR156a	Lsat_1_v5_gn_3_4041.1	-0.3511	0.648945	*
Lsa-miR156a	Lsat_1_v5_gn_3_89440.1	-0.6278	0.372205	*
Lsa-miR156a	Lsat_1_v5_gn_4_112081.1	0.9924	0.00762676	*
Lsa-miR156a	Lsat_1_v5_gn_4_113241.1	0.9941	0.0059314	*
Lsa-miR156a	Lsat_1_v5_gn_4_1141.1	-0.5039	0.496071	*
Lsa-miR156a	Lsat_1_v5_gn_4_135220.1	-0.6709	0.329143	*
Lsa-miR156a	Lsat_1_v5_gn_4_139200.1	-0.3868	0.6132	*
Lsa-miR156a	Lsat_1_v5_gn_4_184960.1	-0.5165	0.483481	*
Lsa-miR156a	Lsat_1_v5_gn_4_421.1	-0.7632	0.236818	*
Lsa-miR156a	Lsat_1_v5_gn_4_81541.1	-0.5683	0.431662	*
Lsa-miR156a	Lsat_1_v5_gn_5_12360.1	-0.6302	0.369834	*
Lsa-miR156a	Lsat_1_v5_gn_5_176161.1	-0.4388	0.561195	*
Lsa-miR156a	Lsat_1_v5_gn_6_116940.1	-0.2046	0.79543	*
Lsa-miR156a	Lsat_1_v5_gn_7_11040.1	-0.5086	0.491447	*
Lsa-miR156a	Lsat_1_v5_gn_7_56801.1	-0.3839	0.616125	*
Lsa-miR156a	Lsat_1_v5_gn_7_9801.1	-0.4959	0.504061	*
Lsa-miR156a	Lsat_1_v5_gn_8_117960.1	0.5025	0.497495	*
Lsa-miR156a	Lsat_1_v5_gn_8_134640.1	-0.3679	0.632101	*
Lsa-miR156a	Lsat_1_v5_gn_8_59160.1	-0.4323	0.567681	*
Lsa-miR156a	Lsat_1_v5_gn_9_28021.1	-0.6158	0.384237	*
Lsa-miR156b	Lsat_1_v5_gn_1_128400.1	-0.2616	0.738369	*
Lsa-miR156b	Lsat_1_v5_gn_1_14560.1	-0.4784	0.521559	*
Lsa-miR156b	Lsat_1_v5_gn_1_34600.1	-0.5818	0.418158	*
Lsa-miR156b	Lsat_1_v5_gn_1_52780.1	-0.3583	0.641687	*
Lsa-miR156b	Lsat_1_v5_gn_2_22181.1	-0.2976	0.702439	*
Lsa-miR156b	Lsat_1_v5_gn_2_86281.1	-0.9755	0.024544	*
Lsa-miR156b	Lsat_1_v5_gn_3_135740.1	-0.4958	0.504155	*
Lsa-miR156b	Lsat_1_v5_gn_3_139021.1	0	1	*
Lsa-miR156b	Lsat_1_v5_gn_3_31000.1	-0.5011	0.498925	*
Lsa-miR156b	Lsat_1_v5_gn_3_4041.1	-0.3511	0.648945	*
Lsa-miR156b	Lsat_1_v5_gn_3_89440.1	-0.6278	0.372205	*
Lsa-miR156b	Lsat_1_v5_gn_4_112081.1	0.9924	0.00762676	*
Lsa-miR156b	Lsat_1_v5_gn_4_113241.1	0.9941	0.0059314	*
Lsa-miR156b	Lsat_1_v5_gn_4_1141.1	-0.5039	0.496071	*
Lsa-miR156b	Lsat_1_v5_gn_4_135220.1	-0.6709	0.329143	*
Lsa-miR156b	Lsat_1_v5_gn_4_139200.1	-0.3868	0.6132	*
Lsa-miR156b	Lsat_1_v5_gn_4_184960.1	-0.5165	0.483481	*
Lsa-miR156b	Lsat_1_v5_gn_4_421.1	-0.7632	0.236818	*
Lsa-miR156b	Lsat_1_v5_gn_4_81541.1	-0.5683	0.431662	*
Lsa-miR156b	Lsat_1_v5_gn_5_12360.1	-0.6302	0.369834	*
Lsa-miR156b	Lsat_1_v5_gn_5_176161.1	-0.4388	0.561195	*
Lsa-miR156b	Lsat_1_v5_gn_6_116940.1	-0.2046	0.79543	*
Lsa-miR156b	Lsat_1_v5_gn_7_11040.1	-0.5086	0.491447	*
Lsa-miR156b	Lsat_1_v5_gn_7_56801.1	-0.3839	0.616125	*
Lsa-miR156b	Lsat_1_v5_gn_7_88001.1	0.994	0.00599434	*
Lsa-miR156b	Lsat_1_v5_gn_7_9801.1	-0.4959	0.504061	*
Lsa-miR156b	Lsat_1_v5_gn_8_134640.1	-0.3679	0.632101	*
Lsa-miR156b	Lsat_1_v5_gn_8_59160.1	-0.4323	0.567681	*
Lsa-miR156b	Lsat_1_v5_gn_9_28021.1	-0.6158	0.384237	*
Lsa-miR156c	Lsat_1_v5_gn_1_128400.1	-0.2616	0.738369	*
Lsa-miR156c	Lsat_1_v5_gn_1_14560.1	-0.4784	0.521559	*
Lsa-miR156c	Lsat_1_v5_gn_1_34600.1	-0.5818	0.418158	*
Lsa-miR156c	Lsat_1_v5_gn_1_52780.1	-0.3583	0.641687	*
Lsa-miR156c	Lsat_1_v5_gn_2_22181.1	-0.2976	0.702439	*
Lsa-miR156c	Lsat_1_v5_gn_2_86281.1	-0.9755	0.024544	*
Lsa-miR156c	Lsat_1_v5_gn_3_135740.1	-0.4958	0.504155	*
Lsa-miR156c	Lsat_1_v5_gn_3_139021.1	0	1	*
Lsa-miR156c	Lsat_1_v5_gn_3_31000.1	-0.5011	0.498925	*
Lsa-miR156c	Lsat_1_v5_gn_3_89440.1	-0.6278	0.372205	*
Lsa-miR156c	Lsat_1_v5_gn_4_112081.1	0.9924	0.00762676	*
Lsa-miR156c	Lsat_1_v5_gn_4_113241.1	0.9941	0.0059314	*
Lsa-miR156c	Lsat_1_v5_gn_4_1141.1	-0.5039	0.496071	*
Lsa-miR156c	Lsat_1_v5_gn_4_135220.1	-0.6709	0.329143	*
Lsa-miR156c	Lsat_1_v5_gn_4_139200.1	-0.3868	0.6132	*
Lsa-miR156c	Lsat_1_v5_gn_4_184960.1	-0.5165	0.483481	*
Lsa-miR156c	Lsat_1_v5_gn_4_421.1	-0.7632	0.236818	*
Lsa-miR156c	Lsat_1_v5_gn_4_81541.1	-0.5683	0.431662	*
Lsa-miR156c	Lsat_1_v5_gn_5_12360.1	-0.6302	0.369834	*
Lsa-miR156c	Lsat_1_v5_gn_5_176161.1	-0.4388	0.561195	*
Lsa-miR156c	Lsat_1_v5_gn_6_116940.1	-0.2046	0.79543	*
Lsa-miR156c	Lsat_1_v5_gn_7_11040.1	-0.5086	0.491447	*
Lsa-miR156c	Lsat_1_v5_gn_7_56801.1	-0.3839	0.616125	*
Lsa-miR156c	Lsat_1_v5_gn_7_9801.1	-0.4959	0.504061	*
Lsa-miR156c	Lsat_1_v5_gn_8_100521.1	-0.3145	0.685494	*
Lsa-miR156c	Lsat_1_v5_gn_8_134640.1	-0.3679	0.632101	*
Lsa-miR156c	Lsat_1_v5_gn_8_59160.1	-0.4323	0.567681	*
Lsa-miR156c	Lsat_1_v5_gn_9_28021.1	-0.6158	0.384237	*
Lsa-miR156d	Lsat_1_v5_gn_1_128400.1	-0.2616	0.738369	*
Lsa-miR156d	Lsat_1_v5_gn_1_14560.1	-0.4784	0.521559	*
Lsa-miR156d	Lsat_1_v5_gn_1_34600.1	-0.5818	0.418158	*
Lsa-miR156d	Lsat_1_v5_gn_1_52780.1	-0.3583	0.641687	*
Lsa-miR156d	Lsat_1_v5_gn_2_22181.1	-0.2976	0.702439	*
Lsa-miR156d	Lsat_1_v5_gn_2_86281.1	-0.9755	0.024544	*
Lsa-miR156d	Lsat_1_v5_gn_3_135740.1	-0.4958	0.504155	*
Lsa-miR156d	Lsat_1_v5_gn_3_139021.1	0	1	*
Lsa-miR156d	Lsat_1_v5_gn_3_31000.1	-0.5011	0.498925	*
Lsa-miR156d	Lsat_1_v5_gn_3_89440.1	-0.6278	0.372205	*
Lsa-miR156d	Lsat_1_v5_gn_4_112081.1	0.9924	0.00762676	*
Lsa-miR156d	Lsat_1_v5_gn_4_113241.1	0.9941	0.0059314	*
Lsa-miR156d	Lsat_1_v5_gn_4_1141.1	-0.5039	0.496071	*
Lsa-miR156d	Lsat_1_v5_gn_4_135220.1	-0.6709	0.329143	*
Lsa-miR156d	Lsat_1_v5_gn_4_139200.1	-0.3868	0.6132	*
Lsa-miR156d	Lsat_1_v5_gn_4_184960.1	-0.5165	0.483481	*
Lsa-miR156d	Lsat_1_v5_gn_4_421.1	-0.7632	0.236818	*
Lsa-miR156d	Lsat_1_v5_gn_4_81541.1	-0.5683	0.431662	*
Lsa-miR156d	Lsat_1_v5_gn_5_12360.1	-0.6302	0.369834	*
Lsa-miR156d	Lsat_1_v5_gn_5_176161.1	-0.4388	0.561195	*
Lsa-miR156d	Lsat_1_v5_gn_6_116940.1	-0.2046	0.79543	*
Lsa-miR156d	Lsat_1_v5_gn_7_11040.1	-0.5086	0.491447	*
Lsa-miR156d	Lsat_1_v5_gn_7_56801.1	-0.3839	0.616125	*
Lsa-miR156d	Lsat_1_v5_gn_7_9801.1	-0.4959	0.504061	*
Lsa-miR156d	Lsat_1_v5_gn_8_134640.1	-0.3679	0.632101	*
Lsa-miR156d	Lsat_1_v5_gn_8_59160.1	-0.4323	0.567681	*
Lsa-miR156d	Lsat_1_v5_gn_9_28021.1	-0.6158	0.384237	*
Lsa-miR156e	Lsat_1_v5_gn_1_128400.1	-0.2616	0.738369	*
Lsa-miR156e	Lsat_1_v5_gn_1_14560.1	-0.4784	0.521559	*
Lsa-miR156e	Lsat_1_v5_gn_1_34600.1	-0.5818	0.418158	*
Lsa-miR156e	Lsat_1_v5_gn_1_52780.1	-0.3583	0.641687	*
Lsa-miR156e	Lsat_1_v5_gn_2_22181.1	-0.2976	0.702439	*
Lsa-miR156e	Lsat_1_v5_gn_2_86281.1	-0.9755	0.024544	*
Lsa-miR156e	Lsat_1_v5_gn_3_11920.1	-0.4352	0.564795	*
Lsa-miR156e	Lsat_1_v5_gn_3_135740.1	-0.4958	0.504155	*
Lsa-miR156e	Lsat_1_v5_gn_3_139021.1	0	1	*
Lsa-miR156e	Lsat_1_v5_gn_3_31000.1	-0.5011	0.498925	*
Lsa-miR156e	Lsat_1_v5_gn_3_89440.1	-0.6278	0.372205	*
Lsa-miR156e	Lsat_1_v5_gn_4_112081.1	0.9924	0.00762676	*
Lsa-miR156e	Lsat_1_v5_gn_4_113241.1	0.9941	0.0059314	*
Lsa-miR156e	Lsat_1_v5_gn_4_1141.1	-0.5039	0.496071	*
Lsa-miR156e	Lsat_1_v5_gn_4_135220.1	-0.6709	0.329143	*
Lsa-miR156e	Lsat_1_v5_gn_4_139200.1	-0.3868	0.6132	*
Lsa-miR156e	Lsat_1_v5_gn_4_184960.1	-0.5165	0.483481	*
Lsa-miR156e	Lsat_1_v5_gn_4_421.1	-0.7632	0.236818	*
Lsa-miR156e	Lsat_1_v5_gn_4_81541.1	-0.5683	0.431662	*
Lsa-miR156e	Lsat_1_v5_gn_5_12360.1	-0.6302	0.369834	*
Lsa-miR156e	Lsat_1_v5_gn_5_176161.1	-0.4388	0.561195	*
Lsa-miR156e	Lsat_1_v5_gn_6_116940.1	-0.2046	0.79543	*
Lsa-miR156e	Lsat_1_v5_gn_7_11040.1	-0.5086	0.491447	*
Lsa-miR156e	Lsat_1_v5_gn_7_56801.1	-0.3839	0.616125	*
Lsa-miR156e	Lsat_1_v5_gn_7_9801.1	-0.4959	0.504061	*
Lsa-miR156e	Lsat_1_v5_gn_8_134640.1	-0.3679	0.632101	*
Lsa-miR156e	Lsat_1_v5_gn_8_59160.1	-0.4323	0.567681	*
Lsa-miR156e	Lsat_1_v5_gn_9_28021.1	-0.6158	0.384237	*
Lsa-miR156f	Lsat_1_v5_gn_1_128400.1	-0.2616	0.738369	*
Lsa-miR156f	Lsat_1_v5_gn_1_14560.1	-0.4784	0.521559	*
Lsa-miR156f	Lsat_1_v5_gn_1_34600.1	-0.5818	0.418158	*
Lsa-miR156f	Lsat_1_v5_gn_1_52780.1	-0.3583	0.641687	*
Lsa-miR156f	Lsat_1_v5_gn_2_22181.1	-0.2976	0.702439	*
Lsa-miR156f	Lsat_1_v5_gn_2_86281.1	-0.9755	0.024544	*
Lsa-miR156f	Lsat_1_v5_gn_3_135740.1	-0.4958	0.504155	*
Lsa-miR156f	Lsat_1_v5_gn_3_139021.1	0	1	*
Lsa-miR156f	Lsat_1_v5_gn_3_31000.1	-0.5011	0.498925	*
Lsa-miR156f	Lsat_1_v5_gn_3_4041.1	-0.3511	0.648945	*
Lsa-miR156f	Lsat_1_v5_gn_3_89440.1	-0.6278	0.372205	*
Lsa-miR156f	Lsat_1_v5_gn_4_112081.1	0.9924	0.00762676	*
Lsa-miR156f	Lsat_1_v5_gn_4_113241.1	0.9941	0.0059314	*
Lsa-miR156f	Lsat_1_v5_gn_4_1141.1	-0.5039	0.496071	*
Lsa-miR156f	Lsat_1_v5_gn_4_135220.1	-0.6709	0.329143	*
Lsa-miR156f	Lsat_1_v5_gn_4_139200.1	-0.3868	0.6132	*
Lsa-miR156f	Lsat_1_v5_gn_4_184960.1	-0.5165	0.483481	*
Lsa-miR156f	Lsat_1_v5_gn_4_421.1	-0.7632	0.236818	*
Lsa-miR156f	Lsat_1_v5_gn_4_81541.1	-0.5683	0.431662	*
Lsa-miR156f	Lsat_1_v5_gn_5_12360.1	-0.6302	0.369834	*
Lsa-miR156f	Lsat_1_v5_gn_5_176161.1	-0.4388	0.561195	*
Lsa-miR156f	Lsat_1_v5_gn_6_116940.1	-0.2046	0.79543	*
Lsa-miR156f	Lsat_1_v5_gn_7_11040.1	-0.5086	0.491447	*
Lsa-miR156f	Lsat_1_v5_gn_7_56801.1	-0.3839	0.616125	*
Lsa-miR156f	Lsat_1_v5_gn_7_9801.1	-0.4959	0.504061	*
Lsa-miR156f	Lsat_1_v5_gn_8_134640.1	-0.3679	0.632101	*
Lsa-miR156f	Lsat_1_v5_gn_8_59160.1	-0.4323	0.567681	*
Lsa-miR156f	Lsat_1_v5_gn_9_28021.1	-0.6158	0.384237	*
Lsa-miR156g	Lsat_1_v5_gn_1_128400.1	-0.2616	0.738369	*
Lsa-miR156g	Lsat_1_v5_gn_1_14560.1	-0.4784	0.521559	*
Lsa-miR156g	Lsat_1_v5_gn_1_34600.1	-0.5818	0.418158	*
Lsa-miR156g	Lsat_1_v5_gn_1_52780.1	-0.3583	0.641687	*
Lsa-miR156g	Lsat_1_v5_gn_2_22181.1	-0.2976	0.702439	*
Lsa-miR156g	Lsat_1_v5_gn_2_86281.1	-0.9755	0.024544	*
Lsa-miR156g	Lsat_1_v5_gn_3_135740.1	-0.4958	0.504155	*
Lsa-miR156g	Lsat_1_v5_gn_3_139021.1	0	1	*
Lsa-miR156g	Lsat_1_v5_gn_3_31000.1	-0.5011	0.498925	*
Lsa-miR156g	Lsat_1_v5_gn_3_89440.1	-0.6278	0.372205	*
Lsa-miR156g	Lsat_1_v5_gn_4_112081.1	0.9924	0.00762676	*
Lsa-miR156g	Lsat_1_v5_gn_4_113241.1	0.9941	0.0059314	*
Lsa-miR156g	Lsat_1_v5_gn_4_1141.1	-0.5039	0.496071	*
Lsa-miR156g	Lsat_1_v5_gn_4_135220.1	-0.6709	0.329143	*
Lsa-miR156g	Lsat_1_v5_gn_4_139200.1	-0.3868	0.6132	*
Lsa-miR156g	Lsat_1_v5_gn_4_184960.1	-0.5165	0.483481	*
Lsa-miR156g	Lsat_1_v5_gn_4_421.1	-0.7632	0.236818	*
Lsa-miR156g	Lsat_1_v5_gn_4_81541.1	-0.5683	0.431662	*
Lsa-miR156g	Lsat_1_v5_gn_5_12360.1	-0.6302	0.369834	*
Lsa-miR156g	Lsat_1_v5_gn_5_176161.1	-0.4388	0.561195	*
Lsa-miR156g	Lsat_1_v5_gn_6_116940.1	-0.2046	0.79543	*
Lsa-miR156g	Lsat_1_v5_gn_7_11040.1	-0.5086	0.491447	*
Lsa-miR156g	Lsat_1_v5_gn_7_56801.1	-0.3839	0.616125	*
Lsa-miR156g	Lsat_1_v5_gn_7_9801.1	-0.4959	0.504061	*
Lsa-miR156g	Lsat_1_v5_gn_8_134640.1	-0.3679	0.632101	*
Lsa-miR156g	Lsat_1_v5_gn_8_59160.1	-0.4323	0.567681	*
Lsa-miR156g	Lsat_1_v5_gn_9_28021.1	-0.6158	0.384237	*
Lsa-miR156h	Lsat_1_v5_gn_1_128400.1	-0.2616	0.738369	*
Lsa-miR156h	Lsat_1_v5_gn_1_14560.1	-0.4784	0.521559	*
Lsa-miR156h	Lsat_1_v5_gn_1_34600.1	-0.5818	0.418158	*
Lsa-miR156h	Lsat_1_v5_gn_1_50821.1	0.4538	0.546152	*
Lsa-miR156h	Lsat_1_v5_gn_1_52780.1	-0.3583	0.641687	*
Lsa-miR156h	Lsat_1_v5_gn_1_6040.1	-0.733	0.267049	*
Lsa-miR156h	Lsat_1_v5_gn_2_22181.1	-0.2976	0.702439	*
Lsa-miR156h	Lsat_1_v5_gn_2_86281.1	-0.9755	0.024544	*
Lsa-miR156h	Lsat_1_v5_gn_3_135740.1	-0.4958	0.504155	*
Lsa-miR156h	Lsat_1_v5_gn_3_139021.1	0	1	*
Lsa-miR156h	Lsat_1_v5_gn_3_31000.1	-0.5011	0.498925	*
Lsa-miR156h	Lsat_1_v5_gn_3_89440.1	-0.6278	0.372205	*
Lsa-miR156h	Lsat_1_v5_gn_4_112081.1	0.9924	0.00762676	*
Lsa-miR156h	Lsat_1_v5_gn_4_113241.1	0.9941	0.0059314	*
Lsa-miR156h	Lsat_1_v5_gn_4_1141.1	-0.5039	0.496071	*
Lsa-miR156h	Lsat_1_v5_gn_4_135220.1	-0.6709	0.329143	*
Lsa-miR156h	Lsat_1_v5_gn_4_139200.1	-0.3868	0.6132	*
Lsa-miR156h	Lsat_1_v5_gn_4_184960.1	-0.5165	0.483481	*
Lsa-miR156h	Lsat_1_v5_gn_4_421.1	-0.7632	0.236818	*
Lsa-miR156h	Lsat_1_v5_gn_4_81541.1	-0.5683	0.431662	*
Lsa-miR156h	Lsat_1_v5_gn_5_12360.1	-0.6302	0.369834	*
Lsa-miR156h	Lsat_1_v5_gn_5_173741.1	-0.1771	0.822894	*
Lsa-miR156h	Lsat_1_v5_gn_5_176161.1	-0.4388	0.561195	*
Lsa-miR156h	Lsat_1_v5_gn_6_116940.1	-0.2046	0.79543	*
Lsa-miR156h	Lsat_1_v5_gn_7_11040.1	-0.5086	0.491447	*
Lsa-miR156h	Lsat_1_v5_gn_7_56801.1	-0.3839	0.616125	*
Lsa-miR156h	Lsat_1_v5_gn_7_9801.1	-0.4959	0.504061	*
Lsa-miR156h	Lsat_1_v5_gn_8_134640.1	-0.3679	0.632101	*
Lsa-miR156h	Lsat_1_v5_gn_8_59160.1	-0.4323	0.567681	*
Lsa-miR156h	Lsat_1_v5_gn_9_28021.1	-0.6158	0.384237	*
Lsa-miR156i	Lsat_1_v5_gn_0_39480.1	0.7928	0.207187	*
Lsa-miR156i	Lsat_1_v5_gn_1_128400.1	-0.651	0.349036	*
Lsa-miR156i	Lsat_1_v5_gn_1_14560.1	0.6845	0.31555	*
Lsa-miR156i	Lsat_1_v5_gn_2_22181.1	0.9821	0.017885	*
Lsa-miR156i	Lsat_1_v5_gn_2_86281.1	-0.0433	0.956713	*
Lsa-miR156i	Lsat_1_v5_gn_2_88681.1	-0.6708	0.32916	*
Lsa-miR156i	Lsat_1_v5_gn_3_135740.1	0.9201	0.0798692	*
Lsa-miR156i	Lsat_1_v5_gn_3_31000.1	-0.7324	0.267552	*
Lsa-miR156i	Lsat_1_v5_gn_3_89440.1	-0.5865	0.413454	*
Lsa-miR156i	Lsat_1_v5_gn_4_112081.1	-0.249	0.750995	*
Lsa-miR156i	Lsat_1_v5_gn_4_113241.1	-0.2008	0.799169	*
Lsa-miR156i	Lsat_1_v5_gn_4_1141.1	-0.5758	0.424172	*
Lsa-miR156i	Lsat_1_v5_gn_4_135220.1	-0.5877	0.412284	*
Lsa-miR156i	Lsat_1_v5_gn_4_139200.1	-0.8019	0.198077	*
Lsa-miR156i	Lsat_1_v5_gn_4_184960.1	0.5612	0.438845	*
Lsa-miR156i	Lsat_1_v5_gn_4_421.1	-0.0845	0.915458	*
Lsa-miR156i	Lsat_1_v5_gn_4_6121.1	0.5195	0.480476	*
Lsa-miR156i	Lsat_1_v5_gn_4_81541.1	0.9093	0.0907123	*
Lsa-miR156i	Lsat_1_v5_gn_5_12360.1	-0.6526	0.347399	*
Lsa-miR156i	Lsat_1_v5_gn_6_42420.1	0	1	*
Lsa-miR156i	Lsat_1_v5_gn_7_11040.1	-0.6994	0.300607	*
Lsa-miR156i	Lsat_1_v5_gn_7_9801.1	0.9302	0.0698337	*
Lsa-miR156i	Lsat_1_v5_gn_8_133740.1	-0.7826	0.217445	*
Lsa-miR156i	Lsat_1_v5_gn_8_134640.1	0.9763	0.023722	*
Lsa-miR156i	Lsat_1_v5_gn_8_161201.1	-0.3636	0.636437	*
Lsa-miR156i	Lsat_1_v5_gn_9_28021.1	-0.5749	0.425135	*
Lsa-miR156i	Lsat_1_v5_gn_9_65321.1	-0.3762	0.623751	*
Lsa-miR156j	Lsat_1_v5_gn_0_14861.1	0.7158	0.284247	*
Lsa-miR156j	Lsat_1_v5_gn_0_3541.1	0.5519	0.448051	*
Lsa-miR156j	Lsat_1_v5_gn_0_39480.1	0.6638	0.336157	*
Lsa-miR156j	Lsat_1_v5_gn_1_126340.1	-0.6079	0.392086	*
Lsa-miR156j	Lsat_1_v5_gn_1_128400.1	-0.9755	0.0245019	*
Lsa-miR156j	Lsat_1_v5_gn_1_14560.1	0.0949	0.905116	*
Lsa-miR156j	Lsat_1_v5_gn_1_34600.1	-0.285	0.715017	*
Lsa-miR156j	Lsat_1_v5_gn_1_52780.1	0.5566	0.443379	*
Lsa-miR156j	Lsat_1_v5_gn_2_136800.1	0.4572	0.542806	*
Lsa-miR156j	Lsat_1_v5_gn_2_22181.1	0.665	0.334963	*
Lsa-miR156j	Lsat_1_v5_gn_2_72300.1	0.6606	0.339358	*
Lsa-miR156j	Lsat_1_v5_gn_2_75101.1	-0.6385	0.361463	*
Lsa-miR156j	Lsat_1_v5_gn_2_86281.1	-0.2551	0.744908	*
Lsa-miR156j	Lsat_1_v5_gn_3_135740.1	0.5344	0.465599	*
Lsa-miR156j	Lsat_1_v5_gn_3_139021.1	0	1	*
Lsa-miR156j	Lsat_1_v5_gn_3_31000.1	-0.5947	0.405332	*
Lsa-miR156j	Lsat_1_v5_gn_3_8741.1	-0.0753	0.924741	*
Lsa-miR156j	Lsat_1_v5_gn_3_89440.1	-0.4511	0.548875	*
Lsa-miR156j	Lsat_1_v5_gn_4_109141.1	-0.4547	0.545269	*
Lsa-miR156j	Lsat_1_v5_gn_4_112081.1	-0.0292	0.970845	*
Lsa-miR156j	Lsat_1_v5_gn_4_113241.1	0.0069	0.993096	*
Lsa-miR156j	Lsat_1_v5_gn_4_1141.1	-0.9032	0.0968075	*
Lsa-miR156j	Lsat_1_v5_gn_4_135220.1	-0.5394	0.460647	*
Lsa-miR156j	Lsat_1_v5_gn_4_139200.1	-0.6075	0.392525	*
Lsa-miR156j	Lsat_1_v5_gn_4_183040.1	-0.0914	0.908604	*
Lsa-miR156j	Lsat_1_v5_gn_4_184960.1	0.7495	0.250465	*
Lsa-miR156j	Lsat_1_v5_gn_4_280.1	-0.3179	0.682102	*
Lsa-miR156j	Lsat_1_v5_gn_4_2801.1	-0.2486	0.751379	*
Lsa-miR156j	Lsat_1_v5_gn_4_421.1	0.0961	0.903923	*
Lsa-miR156j	Lsat_1_v5_gn_4_63321.1	0.0556	0.944381	*
Lsa-miR156j	Lsat_1_v5_gn_4_64540.1	0.0106	0.989403	*
Lsa-miR156j	Lsat_1_v5_gn_4_7021.1	-0.7894	0.210636	*
Lsa-miR156j	Lsat_1_v5_gn_4_81541.1	0.5961	0.403921	*
Lsa-miR156j	Lsat_1_v5_gn_5_12360.1	-0.6858	0.314163	*
Lsa-miR156j	Lsat_1_v5_gn_5_149040.1	0.457	0.542955	*
Lsa-miR156j	Lsat_1_v5_gn_5_176161.1	0.5599	0.440086	*
Lsa-miR156j	Lsat_1_v5_gn_5_32220.1	0.4271	0.572876	*
Lsa-miR156j	Lsat_1_v5_gn_5_42660.1	0.0211	0.978863	*
Lsa-miR156j	Lsat_1_v5_gn_5_71601.1	-0.6857	0.314282	*
Lsa-miR156j	Lsat_1_v5_gn_6_18101.1	0.067	0.932995	*
Lsa-miR156j	Lsat_1_v5_gn_6_42420.1	0	1	*
Lsa-miR156j	Lsat_1_v5_gn_6_46020.1	0	1	*
Lsa-miR156j	Lsat_1_v5_gn_6_84121.1	-0.2577	0.742297	*
Lsa-miR156j	Lsat_1_v5_gn_7_11040.1	-0.5215	0.478489	*
Lsa-miR156j	Lsat_1_v5_gn_7_49861.1	-0.4821	0.517868	*
Lsa-miR156j	Lsat_1_v5_gn_7_56801.1	0.0775	0.922504	*
Lsa-miR156j	Lsat_1_v5_gn_7_9801.1	0.5716	0.428419	*
Lsa-miR156j	Lsat_1_v5_gn_8_134640.1	0.6739	0.326126	*
Lsa-miR156j	Lsat_1_v5_gn_8_59160.1	-0.2667	0.733298	*
Lsa-miR156j	Lsat_1_v5_gn_8_69380.1	-0.6737	0.326291	*
Lsa-miR156j	Lsat_1_v5_gn_9_28021.1	-0.4101	0.589919	*
Lsa-miR157a	Lsat_1_v5_gn_0_45201.1	0.0465	0.953508	*
Lsa-miR157a	Lsat_1_v5_gn_1_128400.1	-0.5985	0.401532	*
Lsa-miR157a	Lsat_1_v5_gn_1_14560.1	0.5448	0.455196	*
Lsa-miR157a	Lsat_1_v5_gn_1_24181.1	0.8333	0.166747	*
Lsa-miR157a	Lsat_1_v5_gn_1_25881.1	-0.988	0.0119899	*
Lsa-miR157a	Lsat_1_v5_gn_2_134361.1	-0.7706	0.229376	*
Lsa-miR157a	Lsat_1_v5_gn_2_60101.1	0.3528	0.647232	*
Lsa-miR157a	Lsat_1_v5_gn_2_89461.1	-0.8929	0.107076	*
Lsa-miR157a	Lsat_1_v5_gn_3_31000.1	-0.9792	0.0207691	*
Lsa-miR157a	Lsat_1_v5_gn_3_33580.1	-0.9947	0.00534472	*
Lsa-miR157a	Lsat_1_v5_gn_3_35341.1	-0.8042	0.195797	*
Lsa-miR157a	Lsat_1_v5_gn_3_98860.1	0.4739	0.526125	*
Lsa-miR157a	Lsat_1_v5_gn_4_113241.1	0.316	0.684003	*
Lsa-miR157a	Lsat_1_v5_gn_4_1141.1	-0.6704	0.329603	*
Lsa-miR157a	Lsat_1_v5_gn_4_160760.1	-0.0785	0.921522	*
Lsa-miR157a	Lsat_1_v5_gn_4_184960.1	0.1251	0.87492	*
Lsa-miR157a	Lsat_1_v5_gn_4_33541.1	0.2943	0.705733	*
Lsa-miR157a	Lsat_1_v5_gn_4_421.1	-0.5783	0.421695	*
Lsa-miR157a	Lsat_1_v5_gn_4_46020.1	-0.9615	0.0385297	*
Lsa-miR157a	Lsat_1_v5_gn_4_561.1	-0.5852	0.414827	*
Lsa-miR157a	Lsat_1_v5_gn_4_59441.1	-0.6866	0.313356	*
Lsa-miR157a	Lsat_1_v5_gn_4_69920.1	0.8073	0.19273	*
Lsa-miR157a	Lsat_1_v5_gn_4_81541.1	0.5871	0.412946	*
Lsa-miR157a	Lsat_1_v5_gn_5_111980.1	-0.5689	0.431086	*
Lsa-miR157a	Lsat_1_v5_gn_5_12360.1	-0.9195	0.080484	*
Lsa-miR157a	Lsat_1_v5_gn_5_133880.1	-0.9753	0.0246572	*
Lsa-miR157a	Lsat_1_v5_gn_5_136301.1	0	1	*
Lsa-miR157a	Lsat_1_v5_gn_5_142161.1	-0.9463	0.0536554	*
Lsa-miR157a	Lsat_1_v5_gn_5_71580.1	-0.9649	0.0350509	*
Lsa-miR157a	Lsat_1_v5_gn_5_94140.1	0.4535	0.546452	*
Lsa-miR157a	Lsat_1_v5_gn_5_94240.1	-0.8543	0.145716	*
Lsa-miR157a	Lsat_1_v5_gn_6_42501.1	0	1	*
Lsa-miR157a	Lsat_1_v5_gn_7_11040.1	-0.9695	0.0304623	*
Lsa-miR157a	Lsat_1_v5_gn_7_11140.1	-0.7662	0.23382	*
Lsa-miR157a	Lsat_1_v5_gn_7_50541.1	-0.9629	0.0370766	*
Lsa-miR157a	Lsat_1_v5_gn_7_50561.1	-0.5251	0.47488	*
Lsa-miR157a	Lsat_1_v5_gn_7_50661.1	-0.615	0.384994	*
Lsa-miR157a	Lsat_1_v5_gn_7_50841.1	-0.3998	0.600166	*
Lsa-miR157a	Lsat_1_v5_gn_8_134061.1	-0.3813	0.618709	*
Lsa-miR157a	Lsat_1_v5_gn_8_134640.1	0.7564	0.243583	*
Lsa-miR157a	Lsat_1_v5_gn_8_25641.1	-0.9642	0.0358077	*
Lsa-miR157a	Lsat_1_v5_gn_8_32740.1	-0.8903	0.109713	*
Lsa-miR157a	Lsat_1_v5_gn_8_32760.1	-0.4662	0.533764	*
Lsa-miR157a	Lsat_1_v5_gn_8_64200.1	-0.9427	0.0572726	*
Lsa-miR157a	Lsat_1_v5_gn_9_28021.1	-0.9171	0.0829318	*
Lsa-miR157a	Lsat_1_v5_gn_9_40860.1	-0.9339	0.0661134	*
Lsa-miR157a	Lsat_1_v5_gn_9_4540.1	0.393	0.607035	*
Lsa-miR157b	Lsat_1_v5_gn_0_45201.1	-0.8377	0.162322	*
Lsa-miR157b	Lsat_1_v5_gn_1_128400.1	-0.5669	0.433148	*
Lsa-miR157b	Lsat_1_v5_gn_1_14560.1	0.3296	0.670418	*
Lsa-miR157b	Lsat_1_v5_gn_1_53840.1	0.1506	0.849393	*
Lsa-miR157b	Lsat_1_v5_gn_2_134361.1	0.3328	0.667158	*
Lsa-miR157b	Lsat_1_v5_gn_2_60101.1	0.8678	0.132153	*
Lsa-miR157b	Lsat_1_v5_gn_2_89461.1	-0.5314	0.468555	*
Lsa-miR157b	Lsat_1_v5_gn_2_91500.1	-0.1687	0.831275	*
Lsa-miR157b	Lsat_1_v5_gn_3_25981.1	-0.0244	0.975625	*
Lsa-miR157b	Lsat_1_v5_gn_3_31000.1	-0.0294	0.970625	*
Lsa-miR157b	Lsat_1_v5_gn_3_35341.1	-0.5634	0.436637	*
Lsa-miR157b	Lsat_1_v5_gn_3_91700.1	-0.8086	0.191383	*
Lsa-miR157b	Lsat_1_v5_gn_4_113241.1	-0.7114	0.288578	*
Lsa-miR157b	Lsat_1_v5_gn_4_1141.1	-0.3315	0.668549	*
Lsa-miR157b	Lsat_1_v5_gn_4_184960.1	0.968	0.0320056	*
Lsa-miR157b	Lsat_1_v5_gn_4_33541.1	-0.7159	0.284135	*
Lsa-miR157b	Lsat_1_v5_gn_4_421.1	0.6784	0.321642	*
Lsa-miR157b	Lsat_1_v5_gn_4_59441.1	0.422	0.577953	*
Lsa-miR157b	Lsat_1_v5_gn_4_69920.1	0.654	0.346024	*
Lsa-miR157b	Lsat_1_v5_gn_4_81541.1	0.8094	0.190594	*
Lsa-miR157b	Lsat_1_v5_gn_4_89360.1	0.1734	0.826606	*
Lsa-miR157b	Lsat_1_v5_gn_5_111980.1	0.4758	0.524224	*
Lsa-miR157b	Lsat_1_v5_gn_5_12360.1	-0.0274	0.972628	*
Lsa-miR157b	Lsat_1_v5_gn_5_133880.1	-0.0409	0.95913	*
Lsa-miR157b	Lsat_1_v5_gn_5_142161.1	0.0829	0.917072	*
Lsa-miR157b	Lsat_1_v5_gn_5_1501.1	-0.1842	0.815806	*
Lsa-miR157b	Lsat_1_v5_gn_5_94140.1	-0.3436	0.656425	*
Lsa-miR157b	Lsat_1_v5_gn_5_94240.1	0.085	0.914977	*
Lsa-miR157b	Lsat_1_v5_gn_7_11040.1	0.0364	0.963649	*
Lsa-miR157b	Lsat_1_v5_gn_7_115861.1	0.7483	0.251728	*
Lsa-miR157b	Lsat_1_v5_gn_7_33421.1	-0.1206	0.879357	*
Lsa-miR157b	Lsat_1_v5_gn_7_50561.1	-0.4215	0.578506	*
Lsa-miR157b	Lsat_1_v5_gn_8_134061.1	0.0849	0.915107	*
Lsa-miR157b	Lsat_1_v5_gn_8_134640.1	0.7161	0.283856	*
Lsa-miR157b	Lsat_1_v5_gn_8_23360.1	0.2837	0.716347	*
Lsa-miR157b	Lsat_1_v5_gn_8_32740.1	0.0306	0.969359	*
Lsa-miR157b	Lsat_1_v5_gn_8_32760.1	0.4991	0.500907	*
Lsa-miR157b	Lsat_1_v5_gn_9_28021.1	0.1962	0.803792	*
Lsa-miR157b	Lsat_1_v5_gn_9_40860.1	0.0634	0.936621	*
Lsa-miR157b	Lsat_1_v5_gn_9_4540.1	-0.8017	0.198305	*
Lsa-miR157b	Lsat_1_v5_gn_9_50520.1	0	1	*
Lsa-miR157c	Lsat_1_v5_gn_0_45201.1	-0.8377	0.162322	*
Lsa-miR157c	Lsat_1_v5_gn_1_128400.1	-0.5669	0.433148	*
Lsa-miR157c	Lsat_1_v5_gn_1_14560.1	0.3296	0.670418	*
Lsa-miR157c	Lsat_1_v5_gn_1_53840.1	0.1506	0.849393	*
Lsa-miR157c	Lsat_1_v5_gn_2_134361.1	0.3328	0.667158	*
Lsa-miR157c	Lsat_1_v5_gn_2_60101.1	0.8678	0.132153	*
Lsa-miR157c	Lsat_1_v5_gn_2_89461.1	-0.5314	0.468555	*
Lsa-miR157c	Lsat_1_v5_gn_2_91500.1	-0.1687	0.831275	*
Lsa-miR157c	Lsat_1_v5_gn_3_31000.1	-0.0294	0.970625	*
Lsa-miR157c	Lsat_1_v5_gn_3_35341.1	-0.5634	0.436637	*
Lsa-miR157c	Lsat_1_v5_gn_3_91700.1	-0.8086	0.191383	*
Lsa-miR157c	Lsat_1_v5_gn_4_113241.1	-0.7114	0.288578	*
Lsa-miR157c	Lsat_1_v5_gn_4_1141.1	-0.3315	0.668549	*
Lsa-miR157c	Lsat_1_v5_gn_4_184960.1	0.968	0.0320056	*
Lsa-miR157c	Lsat_1_v5_gn_4_33541.1	-0.7159	0.284135	*
Lsa-miR157c	Lsat_1_v5_gn_4_421.1	0.6784	0.321642	*
Lsa-miR157c	Lsat_1_v5_gn_4_59441.1	0.422	0.577953	*
Lsa-miR157c	Lsat_1_v5_gn_4_69920.1	0.654	0.346024	*
Lsa-miR157c	Lsat_1_v5_gn_4_81541.1	0.8094	0.190594	*
Lsa-miR157c	Lsat_1_v5_gn_4_89360.1	0.1734	0.826606	*
Lsa-miR157c	Lsat_1_v5_gn_5_104601.1	-0.821	0.178954	*
Lsa-miR157c	Lsat_1_v5_gn_5_111980.1	0.4758	0.524224	*
Lsa-miR157c	Lsat_1_v5_gn_5_12360.1	-0.0274	0.972628	*
Lsa-miR157c	Lsat_1_v5_gn_5_133880.1	-0.0409	0.95913	*
Lsa-miR157c	Lsat_1_v5_gn_5_142161.1	0.0829	0.917072	*
Lsa-miR157c	Lsat_1_v5_gn_5_1501.1	-0.1842	0.815806	*
Lsa-miR157c	Lsat_1_v5_gn_5_94140.1	-0.3436	0.656425	*
Lsa-miR157c	Lsat_1_v5_gn_5_94240.1	0.085	0.914977	*
Lsa-miR157c	Lsat_1_v5_gn_7_11040.1	0.0364	0.963649	*
Lsa-miR157c	Lsat_1_v5_gn_7_115861.1	0.7483	0.251728	*
Lsa-miR157c	Lsat_1_v5_gn_7_33421.1	-0.1206	0.879357	*
Lsa-miR157c	Lsat_1_v5_gn_7_50561.1	-0.4215	0.578506	*
Lsa-miR157c	Lsat_1_v5_gn_8_134061.1	0.0849	0.915107	*
Lsa-miR157c	Lsat_1_v5_gn_8_134640.1	0.7161	0.283856	*
Lsa-miR157c	Lsat_1_v5_gn_8_23360.1	0.2837	0.716347	*
Lsa-miR157c	Lsat_1_v5_gn_8_32740.1	0.0306	0.969359	*
Lsa-miR157c	Lsat_1_v5_gn_8_32760.1	0.4991	0.500907	*
Lsa-miR157c	Lsat_1_v5_gn_9_28021.1	0.1962	0.803792	*
Lsa-miR157c	Lsat_1_v5_gn_9_50520.1	0	1	*
Lsa-miR157d	Lsat_1_v5_gn_0_45201.1	-0.8377	0.162322	*
Lsa-miR157d	Lsat_1_v5_gn_1_128400.1	-0.5669	0.433148	*
Lsa-miR157d	Lsat_1_v5_gn_1_14560.1	0.3296	0.670418	*
Lsa-miR157d	Lsat_1_v5_gn_1_53840.1	0.1506	0.849393	*
Lsa-miR157d	Lsat_1_v5_gn_2_134361.1	0.3328	0.667158	*
Lsa-miR157d	Lsat_1_v5_gn_2_60101.1	0.8678	0.132153	*
Lsa-miR157d	Lsat_1_v5_gn_2_89461.1	-0.5314	0.468555	*
Lsa-miR157d	Lsat_1_v5_gn_2_91500.1	-0.1687	0.831275	*
Lsa-miR157d	Lsat_1_v5_gn_3_31000.1	-0.0294	0.970625	*
Lsa-miR157d	Lsat_1_v5_gn_3_35341.1	-0.5634	0.436637	*
Lsa-miR157d	Lsat_1_v5_gn_3_91700.1	-0.8086	0.191383	*
Lsa-miR157d	Lsat_1_v5_gn_4_113241.1	-0.7114	0.288578	*
Lsa-miR157d	Lsat_1_v5_gn_4_1141.1	-0.3315	0.668549	*
Lsa-miR157d	Lsat_1_v5_gn_4_184960.1	0.968	0.0320056	*
Lsa-miR157d	Lsat_1_v5_gn_4_33541.1	-0.7159	0.284135	*
Lsa-miR157d	Lsat_1_v5_gn_4_421.1	0.6784	0.321642	*
Lsa-miR157d	Lsat_1_v5_gn_4_59441.1	0.422	0.577953	*
Lsa-miR157d	Lsat_1_v5_gn_4_69920.1	0.654	0.346024	*
Lsa-miR157d	Lsat_1_v5_gn_4_81541.1	0.8094	0.190594	*
Lsa-miR157d	Lsat_1_v5_gn_4_89360.1	0.1734	0.826606	*
Lsa-miR157d	Lsat_1_v5_gn_5_111980.1	0.4758	0.524224	*
Lsa-miR157d	Lsat_1_v5_gn_5_12360.1	-0.0274	0.972628	*
Lsa-miR157d	Lsat_1_v5_gn_5_133880.1	-0.0409	0.95913	*
Lsa-miR157d	Lsat_1_v5_gn_5_1501.1	-0.1842	0.815806	*
Lsa-miR157d	Lsat_1_v5_gn_5_94140.1	-0.3436	0.656425	*
Lsa-miR157d	Lsat_1_v5_gn_5_94240.1	0.085	0.914977	*
Lsa-miR157d	Lsat_1_v5_gn_7_11040.1	0.0364	0.963649	*
Lsa-miR157d	Lsat_1_v5_gn_7_115861.1	0.7483	0.251728	*
Lsa-miR157d	Lsat_1_v5_gn_7_33421.1	-0.1206	0.879357	*
Lsa-miR157d	Lsat_1_v5_gn_7_50561.1	-0.4215	0.578506	*
Lsa-miR157d	Lsat_1_v5_gn_8_134061.1	0.0849	0.915107	*
Lsa-miR157d	Lsat_1_v5_gn_8_134640.1	0.7161	0.283856	*
Lsa-miR157d	Lsat_1_v5_gn_8_23360.1	0.2837	0.716347	*
Lsa-miR157d	Lsat_1_v5_gn_8_32740.1	0.0306	0.969359	*
Lsa-miR157d	Lsat_1_v5_gn_8_32760.1	0.4991	0.500907	*
Lsa-miR157d	Lsat_1_v5_gn_9_28021.1	0.1962	0.803792	*
Lsa-miR157d	Lsat_1_v5_gn_9_50520.1	0	1	*
Lsa-miR157e	Lsat_1_v5_gn_0_45201.1	-0.8377	0.162322	*
Lsa-miR157e	Lsat_1_v5_gn_1_128400.1	-0.5669	0.433148	*
Lsa-miR157e	Lsat_1_v5_gn_1_14560.1	0.3296	0.670418	*
Lsa-miR157e	Lsat_1_v5_gn_1_53840.1	0.1506	0.849393	*
Lsa-miR157e	Lsat_1_v5_gn_2_134361.1	0.3328	0.667158	*
Lsa-miR157e	Lsat_1_v5_gn_2_60101.1	0.8678	0.132153	*
Lsa-miR157e	Lsat_1_v5_gn_2_89461.1	-0.5314	0.468555	*
Lsa-miR157e	Lsat_1_v5_gn_2_91500.1	-0.1687	0.831275	*
Lsa-miR157e	Lsat_1_v5_gn_3_31000.1	-0.0294	0.970625	*
Lsa-miR157e	Lsat_1_v5_gn_3_35341.1	-0.5634	0.436637	*
Lsa-miR157e	Lsat_1_v5_gn_3_91700.1	-0.8086	0.191383	*
Lsa-miR157e	Lsat_1_v5_gn_4_113241.1	-0.7114	0.288578	*
Lsa-miR157e	Lsat_1_v5_gn_4_1141.1	-0.3315	0.668549	*
Lsa-miR157e	Lsat_1_v5_gn_4_184960.1	0.968	0.0320056	*
Lsa-miR157e	Lsat_1_v5_gn_4_33541.1	-0.7159	0.284135	*
Lsa-miR157e	Lsat_1_v5_gn_4_421.1	0.6784	0.321642	*
Lsa-miR157e	Lsat_1_v5_gn_4_59441.1	0.422	0.577953	*
Lsa-miR157e	Lsat_1_v5_gn_4_69920.1	0.654	0.346024	*
Lsa-miR157e	Lsat_1_v5_gn_4_81541.1	0.8094	0.190594	*
Lsa-miR157e	Lsat_1_v5_gn_4_89360.1	0.1734	0.826606	*
Lsa-miR157e	Lsat_1_v5_gn_5_111980.1	0.4758	0.524224	*
Lsa-miR157e	Lsat_1_v5_gn_5_12360.1	-0.0274	0.972628	*
Lsa-miR157e	Lsat_1_v5_gn_5_133880.1	-0.0409	0.95913	*
Lsa-miR157e	Lsat_1_v5_gn_5_142161.1	0.0829	0.917072	*
Lsa-miR157e	Lsat_1_v5_gn_5_1501.1	-0.1842	0.815806	*
Lsa-miR157e	Lsat_1_v5_gn_5_94140.1	-0.3436	0.656425	*
Lsa-miR157e	Lsat_1_v5_gn_5_94240.1	0.085	0.914977	*
Lsa-miR157e	Lsat_1_v5_gn_7_11040.1	0.0364	0.963649	*
Lsa-miR157e	Lsat_1_v5_gn_7_115861.1	0.7483	0.251728	*
Lsa-miR157e	Lsat_1_v5_gn_7_33421.1	-0.1206	0.879357	*
Lsa-miR157e	Lsat_1_v5_gn_7_50561.1	-0.4215	0.578506	*
Lsa-miR157e	Lsat_1_v5_gn_8_134061.1	0.0849	0.915107	*
Lsa-miR157e	Lsat_1_v5_gn_8_134640.1	0.7161	0.283856	*
Lsa-miR157e	Lsat_1_v5_gn_8_23360.1	0.2837	0.716347	*
Lsa-miR157e	Lsat_1_v5_gn_8_32740.1	0.0306	0.969359	*
Lsa-miR157e	Lsat_1_v5_gn_8_32760.1	0.4991	0.500907	*
Lsa-miR157e	Lsat_1_v5_gn_9_28021.1	0.1962	0.803792	*
Lsa-miR157e	Lsat_1_v5_gn_9_4540.1	-0.8017	0.198305	*
Lsa-miR157e	Lsat_1_v5_gn_9_50520.1	0	1	*
Lsa-miR159a	Lsat_1_v5_gn_0_2840.1	0	1	*
Lsa-miR159a	Lsat_1_v5_gn_0_39281.1	0.1302	0.869839	*
Lsa-miR159a	Lsat_1_v5_gn_0_5400.1	-0.3207	0.679319	*
Lsa-miR159a	Lsat_1_v5_gn_0_9341.1	0.5187	0.481293	*
Lsa-miR159a	Lsat_1_v5_gn_1_19821.1	0	1	*
Lsa-miR159a	Lsat_1_v5_gn_1_3740.1	-0.3236	0.676358	*
Lsa-miR159a	Lsat_1_v5_gn_1_52540.1	-0.1762	0.823764	*
Lsa-miR159a	Lsat_1_v5_gn_1_58621.1	-0.0783	0.921745	*
Lsa-miR159a	Lsat_1_v5_gn_1_76101.1	-0.6058	0.394242	*
Lsa-miR159a	Lsat_1_v5_gn_2_118860.1	-0.7169	0.283084	*
Lsa-miR159a	Lsat_1_v5_gn_2_125281.1	0.4562	0.54383	*
Lsa-miR159a	Lsat_1_v5_gn_2_132241.1	0.3741	0.625874	*
Lsa-miR159a	Lsat_1_v5_gn_2_132960.1	0	1	*
Lsa-miR159a	Lsat_1_v5_gn_2_21500.1	0.7484	0.251577	*
Lsa-miR159a	Lsat_1_v5_gn_2_56801.1	-0.6923	0.307749	*
Lsa-miR159a	Lsat_1_v5_gn_2_77400.1	-0.5932	0.406768	*
Lsa-miR159a	Lsat_1_v5_gn_2_78720.1	0.9124	0.0876495	*
Lsa-miR159a	Lsat_1_v5_gn_2_81541.1	0.7765	0.223535	*
Lsa-miR159a	Lsat_1_v5_gn_2_82701.1	0.5951	0.404867	*
Lsa-miR159a	Lsat_1_v5_gn_2_860.1	0.8093	0.190651	*
Lsa-miR159a	Lsat_1_v5_gn_3_10380.1	-0.1609	0.839115	*
Lsa-miR159a	Lsat_1_v5_gn_3_11961.1	0.6952	0.304801	*
Lsa-miR159a	Lsat_1_v5_gn_3_126241.1	0.9805	0.0194991	*
Lsa-miR159a	Lsat_1_v5_gn_3_18820.1	-0.4734	0.526623	*
Lsa-miR159a	Lsat_1_v5_gn_3_21740.1	0.9556	0.0443631	*
Lsa-miR159a	Lsat_1_v5_gn_3_4041.1	0.762	0.237999	*
Lsa-miR159a	Lsat_1_v5_gn_3_61721.1	0.2081	0.791931	*
Lsa-miR159a	Lsat_1_v5_gn_3_83660.1	0.9994	0.000590723	*
Lsa-miR159a	Lsat_1_v5_gn_3_86821.1	0.9356	0.0643812	*
Lsa-miR159a	Lsat_1_v5_gn_4_12381.1	0.8634	0.136641	*
Lsa-miR159a	Lsat_1_v5_gn_4_166381.1	0.3168	0.683159	*
Lsa-miR159a	Lsat_1_v5_gn_4_17140.1	0.2144	0.785608	*
Lsa-miR159a	Lsat_1_v5_gn_4_21561.1	0	1	*
Lsa-miR159a	Lsat_1_v5_gn_4_29640.1	-0.8637	0.136307	*
Lsa-miR159a	Lsat_1_v5_gn_4_39920.1	0	1	*
Lsa-miR159a	Lsat_1_v5_gn_4_41201.1	0.6021	0.397852	*
Lsa-miR159a	Lsat_1_v5_gn_4_46760.1	-0.3237	0.676274	*
Lsa-miR159a	Lsat_1_v5_gn_4_49480.1	0	1	*
Lsa-miR159a	Lsat_1_v5_gn_4_78160.1	0.2081	0.791931	*
Lsa-miR159a	Lsat_1_v5_gn_4_92901.1	-0.0356	0.964365	*
Lsa-miR159a	Lsat_1_v5_gn_5_112181.1	0	1	*
Lsa-miR159a	Lsat_1_v5_gn_5_113161.1	0	1	*
Lsa-miR159a	Lsat_1_v5_gn_5_124021.1	0	1	*
Lsa-miR159a	Lsat_1_v5_gn_5_127021.1	-0.808	0.191987	*
Lsa-miR159a	Lsat_1_v5_gn_5_129201.1	0.9887	0.0112948	*
Lsa-miR159a	Lsat_1_v5_gn_5_156800.1	0.6469	0.353121	*
Lsa-miR159a	Lsat_1_v5_gn_5_169160.1	0.7158	0.284209	*
Lsa-miR159a	Lsat_1_v5_gn_5_16921.1	0.8149	0.18511	*
Lsa-miR159a	Lsat_1_v5_gn_5_183921.1	0	1	*
Lsa-miR159a	Lsat_1_v5_gn_5_28001.1	0.8233	0.176736	*
Lsa-miR159a	Lsat_1_v5_gn_5_34141.1	-0.419	0.580973	*
Lsa-miR159a	Lsat_1_v5_gn_5_53121.1	0.8687	0.1313	*
Lsa-miR159a	Lsat_1_v5_gn_5_75800.1	-0.1029	0.897052	*
Lsa-miR159a	Lsat_1_v5_gn_5_82881.1	0.4198	0.580212	*
Lsa-miR159a	Lsat_1_v5_gn_5_84581.1	0.9555	0.0444626	*
Lsa-miR159a	Lsat_1_v5_gn_5_96421.1	0.8055	0.194522	*
Lsa-miR159a	Lsat_1_v5_gn_6_110460.1	0.5409	0.459108	*
Lsa-miR159a	Lsat_1_v5_gn_6_110981.1	0.791	0.209044	*
Lsa-miR159a	Lsat_1_v5_gn_6_87540.1	0.8238	0.176166	*
Lsa-miR159a	Lsat_1_v5_gn_7_103061.1	0.25	0.750022	*
Lsa-miR159a	Lsat_1_v5_gn_7_19661.1	-0.1837	0.816253	*
Lsa-miR159a	Lsat_1_v5_gn_7_23540.1	0.6813	0.318674	*
Lsa-miR159a	Lsat_1_v5_gn_7_51761.1	-0.3907	0.609321	*
Lsa-miR159a	Lsat_1_v5_gn_7_77561.1	0.7804	0.219585	*
Lsa-miR159a	Lsat_1_v5_gn_7_92401.1	-0.3237	0.676274	*
Lsa-miR159a	Lsat_1_v5_gn_8_104101.1	0.9425	0.057548	*
Lsa-miR159a	Lsat_1_v5_gn_8_114001.1	0.8951	0.104927	*
Lsa-miR159a	Lsat_1_v5_gn_8_120961.1	0	1	*
Lsa-miR159a	Lsat_1_v5_gn_8_123241.1	0.3062	0.693777	*
Lsa-miR159a	Lsat_1_v5_gn_8_136300.1	-0.2543	0.745718	*
Lsa-miR159a	Lsat_1_v5_gn_8_153980.1	-0.371	0.628965	*
Lsa-miR159a	Lsat_1_v5_gn_8_16481.1	0.787	0.212999	*
Lsa-miR159a	Lsat_1_v5_gn_8_17320.1	0.7562	0.24375	*
Lsa-miR159a	Lsat_1_v5_gn_8_31840.1	-0.6187	0.381289	*
Lsa-miR159a	Lsat_1_v5_gn_8_36901.1	0.714	0.286	*
Lsa-miR159a	Lsat_1_v5_gn_8_44220.1	0.781	0.219026	*
Lsa-miR159a	Lsat_1_v5_gn_8_62341.1	0.0018	0.998229	*
Lsa-miR159a	Lsat_1_v5_gn_8_83920.1	-0.3267	0.673268	*
Lsa-miR159a	Lsat_1_v5_gn_8_8600.1	0.9624	0.0375692	*
Lsa-miR159a	Lsat_1_v5_gn_8_98661.1	0.4799	0.520082	*
Lsa-miR159a	Lsat_1_v5_gn_9_123180.1	0.2081	0.791931	*
Lsa-miR159a	Lsat_1_v5_gn_9_123581.1	0.6216	0.378379	*
Lsa-miR159a	Lsat_1_v5_gn_9_27440.1	-0.6968	0.303175	*
Lsa-miR159a	Lsat_1_v5_gn_9_41041.1	0.2081	0.791931	*
Lsa-miR159a	Lsat_1_v5_gn_9_65581.1	0.6211	0.378913	*
Lsa-miR159a	Lsat_1_v5_gn_9_68900.1	0.6581	0.341876	*
Lsa-miR159a	Lsat_1_v5_gn_9_9761.1	-0.7027	0.297255	*
Lsa-miR159a	Lsat_1_v5_gn_9_99361.1	0.8013	0.198659	*
Lsa-miR159b	Lsat_1_v5_gn_0_39281.1	-0.0808	0.919249	*
Lsa-miR159b	Lsat_1_v5_gn_1_24741.1	0.9876	0.0124465	*
Lsa-miR159b	Lsat_1_v5_gn_1_26421.1	0.9901	0.00988236	*
Lsa-miR159b	Lsat_1_v5_gn_1_64601.1	-0.3817	0.618255	*
Lsa-miR159b	Lsat_1_v5_gn_1_64661.1	0.6567	0.343334	*
Lsa-miR159b	Lsat_1_v5_gn_2_125401.1	-0.4559	0.544102	*
Lsa-miR159b	Lsat_1_v5_gn_2_58761.1	-0.495	0.505048	*
Lsa-miR159b	Lsat_1_v5_gn_2_78240.1	0.9439	0.0561128	*
Lsa-miR159b	Lsat_1_v5_gn_2_78720.1	0.8535	0.146529	*
Lsa-miR159b	Lsat_1_v5_gn_3_118460.1	0.9338	0.0662445	*
Lsa-miR159b	Lsat_1_v5_gn_3_54301.1	-0.8638	0.136204	*
Lsa-miR159b	Lsat_1_v5_gn_3_63500.1	0	1	*
Lsa-miR159b	Lsat_1_v5_gn_3_90141.1	0.8786	0.121442	*
Lsa-miR159b	Lsat_1_v5_gn_3_94000.1	-0.556	0.443972	*
Lsa-miR159b	Lsat_1_v5_gn_4_130781.1	0.7598	0.240219	*
Lsa-miR159b	Lsat_1_v5_gn_4_153620.1	0.9587	0.0413488	*
Lsa-miR159b	Lsat_1_v5_gn_4_177360.1	0.7763	0.223652	*
Lsa-miR159b	Lsat_1_v5_gn_4_179460.1	0.9366	0.0633547	*
Lsa-miR159b	Lsat_1_v5_gn_4_181561.1	-0.2833	0.716723	*
Lsa-miR159b	Lsat_1_v5_gn_4_51460.1	0.8169	0.183109	*
Lsa-miR159b	Lsat_1_v5_gn_4_71740.1	0.7929	0.207052	*
Lsa-miR159b	Lsat_1_v5_gn_4_75360.1	0.1908	0.809223	*
Lsa-miR159b	Lsat_1_v5_gn_5_101240.1	-0.4686	0.531431	*
Lsa-miR159b	Lsat_1_v5_gn_5_124021.1	0	1	*
Lsa-miR159b	Lsat_1_v5_gn_5_135520.1	0.8681	0.131916	*
Lsa-miR159b	Lsat_1_v5_gn_5_179060.1	0.5764	0.423566	*
Lsa-miR159b	Lsat_1_v5_gn_5_30901.1	0.6746	0.325399	*
Lsa-miR159b	Lsat_1_v5_gn_5_45900.1	-0.4104	0.589602	*
Lsa-miR159b	Lsat_1_v5_gn_5_65281.1	0.6528	0.347206	*
Lsa-miR159b	Lsat_1_v5_gn_5_68180.1	0.8919	0.108124	*
Lsa-miR159b	Lsat_1_v5_gn_5_75800.1	-0.2209	0.779119	*
Lsa-miR159b	Lsat_1_v5_gn_5_87781.1	-0.5341	0.465936	*
Lsa-miR159b	Lsat_1_v5_gn_6_111621.1	-0.5161	0.483894	*
Lsa-miR159b	Lsat_1_v5_gn_6_23160.1	0.5125	0.487499	*
Lsa-miR159b	Lsat_1_v5_gn_6_46140.1	0.8272	0.172783	*
Lsa-miR159b	Lsat_1_v5_gn_6_87620.1	-0.4223	0.577699	*
Lsa-miR159b	Lsat_1_v5_gn_7_103061.1	-0.1421	0.857917	*
Lsa-miR159b	Lsat_1_v5_gn_7_29160.1	0.2233	0.776746	*
Lsa-miR159b	Lsat_1_v5_gn_7_35121.1	0.8729	0.12705	*
Lsa-miR159b	Lsat_1_v5_gn_7_64921.1	0.5992	0.400792	*
Lsa-miR159b	Lsat_1_v5_gn_7_67181.1	0.9839	0.0160875	*
Lsa-miR159b	Lsat_1_v5_gn_7_92401.1	-0.5161	0.483894	*
Lsa-miR159b	Lsat_1_v5_gn_8_124461.1	0	1	*
Lsa-miR159b	Lsat_1_v5_gn_8_14200.1	0.0737	0.926283	*
Lsa-miR159b	Lsat_1_v5_gn_8_18560.1	0.6664	0.333579	*
Lsa-miR159b	Lsat_1_v5_gn_8_2220.1	-0.6569	0.343055	*
Lsa-miR159b	Lsat_1_v5_gn_8_66961.1	0.3329	0.667055	*
Lsa-miR159b	Lsat_1_v5_gn_8_79401.1	0.878	0.122021	*
Lsa-miR159b	Lsat_1_v5_gn_9_121780.1	0.8304	0.16956	*
Lsa-miR159b	Lsat_1_v5_gn_9_15381.1	0.9456	0.0543846	*
Lsa-miR159b	Lsat_1_v5_gn_9_20280.1	0	1	*
Lsa-miR159b	Lsat_1_v5_gn_9_6400.1	-0.5933	0.406687	*
Lsa-miR159b	Lsat_1_v5_gn_9_87421.1	0.8307	0.169306	*
Lsa-miR159b	Lsat_1_v5_gn_9_96041.1	-0.5154	0.484557	*
Lsa-miR160a	Lsat_1_v5_gn_0_37861.1	-0.8582	0.141807	*
Lsa-miR160a	Lsat_1_v5_gn_2_100181.1	0.6501	0.349891	*
Lsa-miR160a	Lsat_1_v5_gn_2_112381.1	-0.6347	0.365268	*
Lsa-miR160a	Lsat_1_v5_gn_2_82040.1	0.9524	0.0476193	*
Lsa-miR160a	Lsat_1_v5_gn_3_26081.1	0.3888	0.611243	*
Lsa-miR160a	Lsat_1_v5_gn_4_23340.1	0.8273	0.17267	*
Lsa-miR160a	Lsat_1_v5_gn_4_40760.1	-0.5846	0.415379	*
Lsa-miR160a	Lsat_1_v5_gn_4_47321.1	-0.9392	0.0607723	*
Lsa-miR160a	Lsat_1_v5_gn_4_5001.1	-0.6354	0.36458	*
Lsa-miR160a	Lsat_1_v5_gn_5_140620.1	0	1	*
Lsa-miR160a	Lsat_1_v5_gn_5_166221.1	-0.9392	0.0607723	*
Lsa-miR160a	Lsat_1_v5_gn_5_173401.1	-0.8284	0.171641	*
Lsa-miR160a	Lsat_1_v5_gn_5_187341.1	0.9562	0.0438237	*
Lsa-miR160a	Lsat_1_v5_gn_5_57261.1	0.9943	0.00573424	*
Lsa-miR160a	Lsat_1_v5_gn_5_62840.1	0.7696	0.230388	*
Lsa-miR160a	Lsat_1_v5_gn_5_82800.1	0	1	*
Lsa-miR160a	Lsat_1_v5_gn_6_114321.1	0.0979	0.902061	*
Lsa-miR160a	Lsat_1_v5_gn_6_30741.1	0.8709	0.129111	*
Lsa-miR160a	Lsat_1_v5_gn_7_80140.1	0.9435	0.0564813	*
Lsa-miR160a	Lsat_1_v5_gn_8_20161.1	-0.1722	0.82778	*
Lsa-miR160a	Lsat_1_v5_gn_8_92780.1	-0.9998	0.00022887	*
Lsa-miR160a	Lsat_1_v5_gn_8_93140.1	0.449	0.550973	*
Lsa-miR160a	Lsat_1_v5_gn_8_93200.1	0	1	*
Lsa-miR160a	Lsat_1_v5_gn_9_112141.1	0	1	*
Lsa-miR160a	Lsat_1_v5_gn_9_119861.1	-0.9416	0.0584416	*
Lsa-miR160a	Lsat_1_v5_gn_9_1560.1	0	1	*
Lsa-miR160a	Lsat_1_v5_gn_9_53921.1	0.5456	0.454405	*
Lsa-miR160a	Lsat_1_v5_gn_9_69060.1	0.837	0.162975	*
Lsa-miR160b	Lsat_1_v5_gn_0_37861.1	-0.8582	0.141807	*
Lsa-miR160b	Lsat_1_v5_gn_2_100181.1	0.6501	0.349891	*
Lsa-miR160b	Lsat_1_v5_gn_2_112381.1	-0.6347	0.365268	*
Lsa-miR160b	Lsat_1_v5_gn_2_39021.1	0.3468	0.653162	*
Lsa-miR160b	Lsat_1_v5_gn_2_82040.1	0.9524	0.0476193	*
Lsa-miR160b	Lsat_1_v5_gn_3_26081.1	0.3888	0.611243	*
Lsa-miR160b	Lsat_1_v5_gn_4_23340.1	0.8273	0.17267	*
Lsa-miR160b	Lsat_1_v5_gn_4_40760.1	-0.5846	0.415379	*
Lsa-miR160b	Lsat_1_v5_gn_4_47321.1	-0.9392	0.0607723	*
Lsa-miR160b	Lsat_1_v5_gn_5_140620.1	0	1	*
Lsa-miR160b	Lsat_1_v5_gn_5_166221.1	-0.9392	0.0607723	*
Lsa-miR160b	Lsat_1_v5_gn_5_173401.1	-0.8284	0.171641	*
Lsa-miR160b	Lsat_1_v5_gn_5_187341.1	0.9562	0.0438237	*
Lsa-miR160b	Lsat_1_v5_gn_5_57261.1	0.9943	0.00573424	*
Lsa-miR160b	Lsat_1_v5_gn_5_62840.1	0.7696	0.230388	*
Lsa-miR160b	Lsat_1_v5_gn_5_78820.1	0.9494	0.05059	*
Lsa-miR160b	Lsat_1_v5_gn_5_82800.1	0	1	*
Lsa-miR160b	Lsat_1_v5_gn_6_114321.1	0.0979	0.902061	*
Lsa-miR160b	Lsat_1_v5_gn_6_30741.1	0.8709	0.129111	*
Lsa-miR160b	Lsat_1_v5_gn_7_80140.1	0.9435	0.0564813	*
Lsa-miR160b	Lsat_1_v5_gn_8_20161.1	-0.1722	0.82778	*
Lsa-miR160b	Lsat_1_v5_gn_8_92780.1	-0.9998	0.00022887	*
Lsa-miR160b	Lsat_1_v5_gn_8_93140.1	0.449	0.550973	*
Lsa-miR160b	Lsat_1_v5_gn_8_93200.1	0	1	*
Lsa-miR160b	Lsat_1_v5_gn_9_112141.1	0	1	*
Lsa-miR160b	Lsat_1_v5_gn_9_119861.1	-0.9416	0.0584416	*
Lsa-miR160b	Lsat_1_v5_gn_9_1560.1	0	1	*
Lsa-miR160b	Lsat_1_v5_gn_9_53921.1	0.5456	0.454405	*
Lsa-miR160b	Lsat_1_v5_gn_9_69060.1	0.837	0.162975	*
Lsa-miR160b	Lsat_1_v5_gn_9_90720.1	0.4644	0.535631	*
Lsa-miR164a	Lsat_1_v5_gn_0_45640.1	0.9828	0.0171885	*
Lsa-miR164a	Lsat_1_v5_gn_1_110320.1	-0.5952	0.40475	*
Lsa-miR164a	Lsat_1_v5_gn_1_14220.1	0.9371	0.0628923	*
Lsa-miR164a	Lsat_1_v5_gn_1_8140.1	0.9118	0.0882457	*
Lsa-miR164a	Lsat_1_v5_gn_3_107501.1	0.9118	0.0882457	*
Lsa-miR164a	Lsat_1_v5_gn_3_120840.1	0.7576	0.242379	*
Lsa-miR164a	Lsat_1_v5_gn_4_106860.1	0	1	*
Lsa-miR164a	Lsat_1_v5_gn_4_109600.1	0.9257	0.0742897	*
Lsa-miR164a	Lsat_1_v5_gn_4_110501.1	-0.5309	0.469098	*
Lsa-miR164a	Lsat_1_v5_gn_4_139981.1	-0.555	0.44502	*
Lsa-miR164a	Lsat_1_v5_gn_4_169300.1	0.9598	0.0401763	*
Lsa-miR164a	Lsat_1_v5_gn_5_127660.1	-0.4323	0.567724	*
Lsa-miR164a	Lsat_1_v5_gn_5_148441.1	0.3453	0.654688	*
Lsa-miR164a	Lsat_1_v5_gn_5_20601.1	0.9141	0.0858591	*
Lsa-miR164a	Lsat_1_v5_gn_5_25181.1	0.9461	0.0539457	*
Lsa-miR164a	Lsat_1_v5_gn_5_981.1	-0.3479	0.652082	*
Lsa-miR164a	Lsat_1_v5_gn_6_54321.1	0	1	*
Lsa-miR164a	Lsat_1_v5_gn_6_83780.1	-0.3591	0.640881	*
Lsa-miR164a	Lsat_1_v5_gn_7_104460.1	0.8984	0.101601	*
Lsa-miR164a	Lsat_1_v5_gn_7_109200.1	-0.7465	0.253466	*
Lsa-miR164a	Lsat_1_v5_gn_8_77981.1	-0.3945	0.605542	*
Lsa-miR164a	Lsat_1_v5_gn_9_26661.1	0.8871	0.112873	*
Lsa-miR164a	Lsat_1_v5_gn_9_29140.1	0.7214	0.278619	*
Lsa-miR164b	Lsat_1_v5_gn_0_45640.1	-0.1429	0.857088	*
Lsa-miR164b	Lsat_1_v5_gn_1_14220.1	-0.0576	0.94241	*
Lsa-miR164b	Lsat_1_v5_gn_1_55141.1	0.1427	0.857334	*
Lsa-miR164b	Lsat_1_v5_gn_2_116561.1	0.2144	0.785574	*
Lsa-miR164b	Lsat_1_v5_gn_4_109600.1	-0.006	0.994016	*
Lsa-miR164b	Lsat_1_v5_gn_4_127821.1	0.1254	0.874567	*
Lsa-miR164b	Lsat_1_v5_gn_4_169300.1	-0.0871	0.912875	*
Lsa-miR164b	Lsat_1_v5_gn_4_73580.1	0.3389	0.66111	*
Lsa-miR164b	Lsat_1_v5_gn_4_78701.1	-0.5544	0.445639	*
Lsa-miR164b	Lsat_1_v5_gn_5_127660.1	0.9639	0.0360888	*
Lsa-miR164b	Lsat_1_v5_gn_5_20601.1	-0.0207	0.979332	*
Lsa-miR164b	Lsat_1_v5_gn_5_981.1	-0.4718	0.528175	*
Lsa-miR164b	Lsat_1_v5_gn_6_90981.1	-0.3708	0.629153	*
Lsa-miR164b	Lsat_1_v5_gn_6_91060.1	0.4473	0.552665	*
Lsa-miR164b	Lsat_1_v5_gn_7_104460.1	0.1297	0.870263	*
Lsa-miR164b	Lsat_1_v5_gn_7_17060.1	0.9384	0.0615911	*
Lsa-miR164b	Lsat_1_v5_gn_8_121820.1	-0.4713	0.528669	*
Lsa-miR164b	Lsat_1_v5_gn_9_40320.1	0.0455	0.954478	*
Lsa-miR164b	Lsat_1_v5_gn_9_66060.1	-0.3998	0.600234	*
Lsa-miR164c	Lsat_1_v5_gn_0_45640.1	0.2324	0.76759	*
Lsa-miR164c	Lsat_1_v5_gn_1_117041.1	0.4485	0.551503	*
Lsa-miR164c	Lsat_1_v5_gn_1_14220.1	0.0814	0.918643	*
Lsa-miR164c	Lsat_1_v5_gn_1_5401.1	-0.6128	0.387243	*
Lsa-miR164c	Lsat_1_v5_gn_1_55141.1	0.1448	0.855232	*
Lsa-miR164c	Lsat_1_v5_gn_2_116561.1	0.5807	0.41934	*
Lsa-miR164c	Lsat_1_v5_gn_3_79841.1	-0.0326	0.96737	*
Lsa-miR164c	Lsat_1_v5_gn_4_109600.1	0.0813	0.918711	*
Lsa-miR164c	Lsat_1_v5_gn_4_127821.1	0.6264	0.373553	*
Lsa-miR164c	Lsat_1_v5_gn_4_169300.1	0.1505	0.849481	*
Lsa-miR164c	Lsat_1_v5_gn_4_62541.1	0.8665	0.133472	*
Lsa-miR164c	Lsat_1_v5_gn_4_78701.1	0.2253	0.774749	*
Lsa-miR164c	Lsat_1_v5_gn_4_92841.1	0.5473	0.452655	*
Lsa-miR164c	Lsat_1_v5_gn_5_109580.1	-0.2926	0.707396	*
Lsa-miR164c	Lsat_1_v5_gn_5_127660.1	0.0631	0.936858	*
Lsa-miR164c	Lsat_1_v5_gn_5_145621.1	-0.3216	0.678378	*
Lsa-miR164c	Lsat_1_v5_gn_5_153761.1	0.9809	0.0190897	*
Lsa-miR164c	Lsat_1_v5_gn_5_188301.1	0.7342	0.265784	*
Lsa-miR164c	Lsat_1_v5_gn_5_20601.1	0.0314	0.968596	*
Lsa-miR164c	Lsat_1_v5_gn_5_55580.1	-0.291	0.708976	*
Lsa-miR164c	Lsat_1_v5_gn_5_981.1	-0.8372	0.162772	*
Lsa-miR164c	Lsat_1_v5_gn_6_32921.1	0.6177	0.382279	*
Lsa-miR164c	Lsat_1_v5_gn_6_91060.1	0.5573	0.44268	*
Lsa-miR164c	Lsat_1_v5_gn_7_104460.1	0.139	0.861017	*
Lsa-miR164c	Lsat_1_v5_gn_7_17060.1	-0.0552	0.944762	*
Lsa-miR164c	Lsat_1_v5_gn_7_86221.1	0.8205	0.179451	*
Lsa-miR164c	Lsat_1_v5_gn_8_160040.1	-0.9079	0.0920605	*
Lsa-miR164c	Lsat_1_v5_gn_8_5221.1	0.4744	0.525638	*
Lsa-miR164c	Lsat_1_v5_gn_9_26661.1	-0.0516	0.948382	*
Lsa-miR164c	Lsat_1_v5_gn_9_66060.1	-0.7174	0.282593	*
Lsa-miR166a	Lsat_1_v5_gn_1_126440.1	-0.6242	0.375751	*
Lsa-miR166a	Lsat_1_v5_gn_1_37081.1	-0.3133	0.686685	*
Lsa-miR166a	Lsat_1_v5_gn_2_100140.1	-0.3244	0.675644	*
Lsa-miR166a	Lsat_1_v5_gn_2_24081.1	0.7293	0.270711	*
Lsa-miR166a	Lsat_1_v5_gn_3_115940.1	-0.2752	0.724814	*
Lsa-miR166a	Lsat_1_v5_gn_3_39421.1	-0.4153	0.584663	*
Lsa-miR166a	Lsat_1_v5_gn_4_100080.1	-0.3515	0.648475	*
Lsa-miR166a	Lsat_1_v5_gn_4_113220.1	-0.272	0.728001	*
Lsa-miR166a	Lsat_1_v5_gn_4_177820.1	-0.1864	0.813582	*
Lsa-miR166a	Lsat_1_v5_gn_4_178061.1	-0.4146	0.58542	*
Lsa-miR166a	Lsat_1_v5_gn_4_39300.1	-0.7864	0.213628	*
Lsa-miR166a	Lsat_1_v5_gn_5_134441.1	-0.3793	0.620652	*
Lsa-miR166a	Lsat_1_v5_gn_5_32500.1	-0.3883	0.611703	*
Lsa-miR166a	Lsat_1_v5_gn_5_9381.1	-0.9939	0.00614398	*
Lsa-miR166a	Lsat_1_v5_gn_6_22720.1	-0.2978	0.702246	*
Lsa-miR166a	Lsat_1_v5_gn_6_45641.1	-0.3359	0.664117	*
Lsa-miR166a	Lsat_1_v5_gn_9_111560.1	0.7905	0.209451	*
Lsa-miR166a	Lsat_1_v5_gn_9_11760.1	-0.5748	0.425192	*
Lsa-miR166a	Lsat_1_v5_gn_9_14160.1	-0.5102	0.489813	*
Lsa-miR166b	Lsat_1_v5_gn_1_126440.1	-0.6242	0.375751	*
Lsa-miR166b	Lsat_1_v5_gn_1_37081.1	-0.3133	0.686685	*
Lsa-miR166b	Lsat_1_v5_gn_1_75020.1	-0.0627	0.93727	*
Lsa-miR166b	Lsat_1_v5_gn_2_100140.1	-0.3244	0.675644	*
Lsa-miR166b	Lsat_1_v5_gn_2_24081.1	0.7293	0.270711	*
Lsa-miR166b	Lsat_1_v5_gn_2_81141.1	0.9722	0.0278466	*
Lsa-miR166b	Lsat_1_v5_gn_3_115940.1	-0.2752	0.724814	*
Lsa-miR166b	Lsat_1_v5_gn_3_39421.1	-0.4153	0.584663	*
Lsa-miR166b	Lsat_1_v5_gn_4_100080.1	-0.3515	0.648475	*
Lsa-miR166b	Lsat_1_v5_gn_4_113220.1	-0.272	0.728001	*
Lsa-miR166b	Lsat_1_v5_gn_4_177820.1	-0.1864	0.813582	*
Lsa-miR166b	Lsat_1_v5_gn_4_39300.1	-0.7864	0.213628	*
Lsa-miR166b	Lsat_1_v5_gn_5_134441.1	-0.3793	0.620652	*
Lsa-miR166b	Lsat_1_v5_gn_5_32500.1	-0.3883	0.611703	*
Lsa-miR166b	Lsat_1_v5_gn_5_9381.1	-0.9939	0.00614398	*
Lsa-miR166b	Lsat_1_v5_gn_6_22720.1	-0.2978	0.702246	*
Lsa-miR166b	Lsat_1_v5_gn_6_45641.1	-0.3359	0.664117	*
Lsa-miR166b	Lsat_1_v5_gn_9_111560.1	0.7905	0.209451	*
Lsa-miR166b	Lsat_1_v5_gn_9_11760.1	-0.5748	0.425192	*
Lsa-miR166b	Lsat_1_v5_gn_9_14160.1	-0.5102	0.489813	*
Lsa-miR166c	Lsat_1_v5_gn_1_126440.1	-0.6242	0.375751	*
Lsa-miR166c	Lsat_1_v5_gn_1_37081.1	-0.3133	0.686685	*
Lsa-miR166c	Lsat_1_v5_gn_2_100140.1	-0.3244	0.675644	*
Lsa-miR166c	Lsat_1_v5_gn_2_24081.1	0.7293	0.270711	*
Lsa-miR166c	Lsat_1_v5_gn_3_115940.1	-0.2752	0.724814	*
Lsa-miR166c	Lsat_1_v5_gn_3_39421.1	-0.4153	0.584663	*
Lsa-miR166c	Lsat_1_v5_gn_4_100080.1	-0.3515	0.648475	*
Lsa-miR166c	Lsat_1_v5_gn_4_177820.1	-0.1864	0.813582	*
Lsa-miR166c	Lsat_1_v5_gn_4_39300.1	-0.7864	0.213628	*
Lsa-miR166c	Lsat_1_v5_gn_5_134441.1	-0.3793	0.620652	*
Lsa-miR166c	Lsat_1_v5_gn_5_32500.1	-0.3883	0.611703	*
Lsa-miR166c	Lsat_1_v5_gn_5_9381.1	-0.9939	0.00614398	*
Lsa-miR166c	Lsat_1_v5_gn_6_22720.1	-0.2978	0.702246	*
Lsa-miR166c	Lsat_1_v5_gn_6_45641.1	-0.3359	0.664117	*
Lsa-miR166c	Lsat_1_v5_gn_8_4521.1	0.6305	0.369498	*
Lsa-miR166c	Lsat_1_v5_gn_9_111560.1	0.7905	0.209451	*
Lsa-miR166c	Lsat_1_v5_gn_9_11760.1	-0.5748	0.425192	*
Lsa-miR166d	Lsat_1_v5_gn_1_126440.1	-0.6242	0.375751	*
Lsa-miR166d	Lsat_1_v5_gn_1_37081.1	-0.3133	0.686685	*
Lsa-miR166d	Lsat_1_v5_gn_2_100140.1	-0.3244	0.675644	*
Lsa-miR166d	Lsat_1_v5_gn_2_24081.1	0.7293	0.270711	*
Lsa-miR166d	Lsat_1_v5_gn_3_115940.1	-0.2752	0.724814	*
Lsa-miR166d	Lsat_1_v5_gn_3_39421.1	-0.4153	0.584663	*
Lsa-miR166d	Lsat_1_v5_gn_4_100080.1	-0.3515	0.648475	*
Lsa-miR166d	Lsat_1_v5_gn_4_178061.1	-0.4146	0.58542	*
Lsa-miR166d	Lsat_1_v5_gn_4_39300.1	-0.7864	0.213628	*
Lsa-miR166d	Lsat_1_v5_gn_5_134441.1	-0.3793	0.620652	*
Lsa-miR166d	Lsat_1_v5_gn_5_32500.1	-0.3883	0.611703	*
Lsa-miR166d	Lsat_1_v5_gn_5_9381.1	-0.9939	0.00614398	*
Lsa-miR166d	Lsat_1_v5_gn_6_22720.1	-0.2978	0.702246	*
Lsa-miR166d	Lsat_1_v5_gn_6_45641.1	-0.3359	0.664117	*
Lsa-miR166d	Lsat_1_v5_gn_9_111560.1	0.7905	0.209451	*
Lsa-miR166d	Lsat_1_v5_gn_9_11760.1	-0.5748	0.425192	*
Lsa-miR166e	Lsat_1_v5_gn_1_126440.1	-0.6242	0.375751	*
Lsa-miR166e	Lsat_1_v5_gn_1_37081.1	-0.3133	0.686685	*
Lsa-miR166e	Lsat_1_v5_gn_1_75020.1	-0.0627	0.93727	*
Lsa-miR166e	Lsat_1_v5_gn_2_100140.1	-0.3244	0.675644	*
Lsa-miR166e	Lsat_1_v5_gn_2_24081.1	0.7293	0.270711	*
Lsa-miR166e	Lsat_1_v5_gn_3_115940.1	-0.2752	0.724814	*
Lsa-miR166e	Lsat_1_v5_gn_3_39421.1	-0.4153	0.584663	*
Lsa-miR166e	Lsat_1_v5_gn_4_100080.1	-0.3515	0.648475	*
Lsa-miR166e	Lsat_1_v5_gn_4_113220.1	-0.272	0.728001	*
Lsa-miR166e	Lsat_1_v5_gn_4_161.1	0.8441	0.155917	*
Lsa-miR166e	Lsat_1_v5_gn_4_177820.1	-0.1864	0.813582	*
Lsa-miR166e	Lsat_1_v5_gn_4_39300.1	-0.7864	0.213628	*
Lsa-miR166e	Lsat_1_v5_gn_5_134441.1	-0.3793	0.620652	*
Lsa-miR166e	Lsat_1_v5_gn_5_32500.1	-0.3883	0.611703	*
Lsa-miR166e	Lsat_1_v5_gn_5_9381.1	-0.9939	0.00614398	*
Lsa-miR166e	Lsat_1_v5_gn_6_22720.1	-0.2978	0.702246	*
Lsa-miR166e	Lsat_1_v5_gn_6_45641.1	-0.3359	0.664117	*
Lsa-miR166e	Lsat_1_v5_gn_9_111560.1	0.7905	0.209451	*
Lsa-miR166e	Lsat_1_v5_gn_9_11760.1	-0.5748	0.425192	*
Lsa-miR166f	Lsat_1_v5_gn_1_126440.1	-0.9887	0.0112998	*
Lsa-miR166f	Lsat_1_v5_gn_1_37081.1	-0.7683	0.231666	*
Lsa-miR166f	Lsat_1_v5_gn_2_100140.1	-0.8684	0.131626	*
Lsa-miR166f	Lsat_1_v5_gn_2_103120.1	-0.9287	0.071258	*
Lsa-miR166f	Lsat_1_v5_gn_2_69361.1	-0.7582	0.241816	*
Lsa-miR166f	Lsat_1_v5_gn_3_115940.1	-0.8837	0.116324	*
Lsa-miR166f	Lsat_1_v5_gn_3_39421.1	0.3596	0.640387	*
Lsa-miR166f	Lsat_1_v5_gn_4_100080.1	-0.8686	0.131437	*
Lsa-miR166f	Lsat_1_v5_gn_4_39300.1	-0.1052	0.894765	*
Lsa-miR166f	Lsat_1_v5_gn_5_118620.1	-0.9658	0.0342417	*
Lsa-miR166f	Lsat_1_v5_gn_5_134441.1	-0.9123	0.0876643	*
Lsa-miR166f	Lsat_1_v5_gn_5_147080.1	-0.6777	0.322334	*
Lsa-miR166f	Lsat_1_v5_gn_5_32500.1	-0.9303	0.0697295	*
Lsa-miR166f	Lsat_1_v5_gn_6_22720.1	-0.8843	0.115665	*
Lsa-miR166f	Lsat_1_v5_gn_6_45641.1	-0.9022	0.0978465	*
Lsa-miR166f	Lsat_1_v5_gn_8_139701.1	0.891	0.108979	*
Lsa-miR166f	Lsat_1_v5_gn_8_146440.1	-0.9349	0.0650959	*
Lsa-miR166f	Lsat_1_v5_gn_9_11760.1	-0.9812	0.0187611	*
Lsa-miR166f	Lsat_1_v5_gn_9_29020.1	0.1487	0.851278	*
Lsa-miR166f	Lsat_1_v5_gn_9_29121.1	0.1499	0.850068	*
Lsa-miR166f	Lsat_1_v5_gn_9_95201.1	-0.8445	0.155452	*
Lsa-miR166g	Lsat_1_v5_gn_1_126440.1	-0.5608	0.43915	*
Lsa-miR166g	Lsat_1_v5_gn_1_37081.1	-0.7863	0.213677	*
Lsa-miR166g	Lsat_1_v5_gn_2_100140.1	-0.8166	0.183409	*
Lsa-miR166g	Lsat_1_v5_gn_2_103140.1	0.1952	0.804824	*
Lsa-miR166g	Lsat_1_v5_gn_3_10861.1	0.9513	0.0487309	*
Lsa-miR166g	Lsat_1_v5_gn_3_115940.1	-0.8052	0.194758	*
Lsa-miR166g	Lsat_1_v5_gn_3_39421.1	0.9765	0.0234784	*
Lsa-miR166g	Lsat_1_v5_gn_4_100080.1	-0.7989	0.201056	*
Lsa-miR166g	Lsat_1_v5_gn_4_10260.1	0.9785	0.0214571	*
Lsa-miR166g	Lsat_1_v5_gn_4_39300.1	0.8057	0.194265	*
Lsa-miR166g	Lsat_1_v5_gn_5_105880.1	-0.478	0.522047	*
Lsa-miR166g	Lsat_1_v5_gn_5_118620.1	-0.4655	0.534506	*
Lsa-miR166g	Lsat_1_v5_gn_5_134441.1	-0.7754	0.224618	*
Lsa-miR166g	Lsat_1_v5_gn_5_158421.1	-0.307	0.693029	*
Lsa-miR166g	Lsat_1_v5_gn_5_184280.1	-0.8944	0.105644	*
Lsa-miR166g	Lsat_1_v5_gn_5_32500.1	-0.6838	0.316155	*
Lsa-miR166g	Lsat_1_v5_gn_5_44541.1	-0.196	0.803998	*
Lsa-miR166g	Lsat_1_v5_gn_5_84680.1	-0.8142	0.185825	*
Lsa-miR166g	Lsat_1_v5_gn_6_22720.1	-0.7066	0.293384	*
Lsa-miR166g	Lsat_1_v5_gn_6_45641.1	-0.7957	0.204259	*
Lsa-miR166g	Lsat_1_v5_gn_7_105501.1	-0.018	0.981992	*
Lsa-miR166g	Lsat_1_v5_gn_7_29400.1	-0.735	0.264965	*
Lsa-miR166g	Lsat_1_v5_gn_8_139701.1	0.0064	0.993566	*
Lsa-miR166g	Lsat_1_v5_gn_8_60221.1	-0.4816	0.518367	*
Lsa-miR166g	Lsat_1_v5_gn_9_111560.1	-0.7982	0.201826	*
Lsa-miR166g	Lsat_1_v5_gn_9_11760.1	-0.5245	0.475515	*
Lsa-miR166g	Lsat_1_v5_gn_9_89121.1	-0.7238	0.276161	*
Lsa-miR166g	Lsat_1_v5_gn_9_89140.1	-0.7305	0.269532	*
Lsa-miR166g	Lsat_1_v5_gn_9_95201.1	-0.8319	0.168145	*
Lsa-miR166h	Lsat_1_v5_gn_1_126440.1	-0.5608	0.43915	*
Lsa-miR166h	Lsat_1_v5_gn_1_37081.1	-0.7863	0.213677	*
Lsa-miR166h	Lsat_1_v5_gn_1_70280.1	-0.0542	0.945822	*
Lsa-miR166h	Lsat_1_v5_gn_2_100140.1	-0.8166	0.183409	*
Lsa-miR166h	Lsat_1_v5_gn_2_103140.1	0.1952	0.804824	*
Lsa-miR166h	Lsat_1_v5_gn_2_5041.1	-0.6807	0.319265	*
Lsa-miR166h	Lsat_1_v5_gn_3_10861.1	0.9513	0.0487309	*
Lsa-miR166h	Lsat_1_v5_gn_3_115940.1	-0.8052	0.194758	*
Lsa-miR166h	Lsat_1_v5_gn_3_39421.1	0.9765	0.0234784	*
Lsa-miR166h	Lsat_1_v5_gn_4_100080.1	-0.7989	0.201056	*
Lsa-miR166h	Lsat_1_v5_gn_4_39300.1	0.8057	0.194265	*
Lsa-miR166h	Lsat_1_v5_gn_5_118620.1	-0.4655	0.534506	*
Lsa-miR166h	Lsat_1_v5_gn_5_134441.1	-0.7754	0.224618	*
Lsa-miR166h	Lsat_1_v5_gn_5_184280.1	-0.8944	0.105644	*
Lsa-miR166h	Lsat_1_v5_gn_5_32500.1	-0.6838	0.316155	*
Lsa-miR166h	Lsat_1_v5_gn_5_84680.1	-0.8142	0.185825	*
Lsa-miR166h	Lsat_1_v5_gn_6_22720.1	-0.7066	0.293384	*
Lsa-miR166h	Lsat_1_v5_gn_6_45641.1	-0.7957	0.204259	*
Lsa-miR166h	Lsat_1_v5_gn_7_29400.1	-0.735	0.264965	*
Lsa-miR166h	Lsat_1_v5_gn_8_139701.1	0.0064	0.993566	*
Lsa-miR166h	Lsat_1_v5_gn_8_60221.1	-0.4816	0.518367	*
Lsa-miR166h	Lsat_1_v5_gn_8_97261.1	-0.5704	0.429631	*
Lsa-miR166h	Lsat_1_v5_gn_9_111560.1	-0.7982	0.201826	*
Lsa-miR166h	Lsat_1_v5_gn_9_11760.1	-0.5245	0.475515	*
Lsa-miR166h	Lsat_1_v5_gn_9_90720.1	-0.9742	0.0258327	*
Lsa-miR166h	Lsat_1_v5_gn_9_95201.1	-0.8319	0.168145	*
Lsa-miR166i	Lsat_1_v5_gn_1_126440.1	-0.7502	0.249848	*
Lsa-miR166i	Lsat_1_v5_gn_1_14320.1	-0.4932	0.506838	*
Lsa-miR166i	Lsat_1_v5_gn_1_37081.1	-0.4469	0.55308	*
Lsa-miR166i	Lsat_1_v5_gn_1_75641.1	-0.5741	0.425919	*
Lsa-miR166i	Lsat_1_v5_gn_2_100140.1	-0.4777	0.522324	*
Lsa-miR166i	Lsat_1_v5_gn_3_10081.1	0.9345	0.0655434	*
Lsa-miR166i	Lsat_1_v5_gn_3_10861.1	-0.2825	0.717463	*
Lsa-miR166i	Lsat_1_v5_gn_3_115940.1	-0.4386	0.561386	*
Lsa-miR166i	Lsat_1_v5_gn_3_6400.1	0.0108	0.989196	*
Lsa-miR166i	Lsat_1_v5_gn_3_80261.1	0	1	*
Lsa-miR166i	Lsat_1_v5_gn_4_100080.1	-0.5003	0.49967	*
Lsa-miR166i	Lsat_1_v5_gn_5_102741.1	-0.7598	0.240193	*
Lsa-miR166i	Lsat_1_v5_gn_5_118620.1	-0.8229	0.177115	*
Lsa-miR166i	Lsat_1_v5_gn_5_120280.1	-0.6103	0.389661	*
Lsa-miR166i	Lsat_1_v5_gn_5_134441.1	-0.5323	0.467713	*
Lsa-miR166i	Lsat_1_v5_gn_5_184280.1	-0.3077	0.692258	*
Lsa-miR166i	Lsat_1_v5_gn_5_23401.1	-0.4959	0.504071	*
Lsa-miR166i	Lsat_1_v5_gn_5_32500.1	-0.5409	0.459095	*
Lsa-miR166i	Lsat_1_v5_gn_5_40061.1	-0.5773	0.422732	*
Lsa-miR166i	Lsat_1_v5_gn_5_84680.1	-0.4273	0.572699	*
Lsa-miR166i	Lsat_1_v5_gn_6_19501.1	0.7587	0.241297	*
Lsa-miR166i	Lsat_1_v5_gn_6_22720.1	-0.4551	0.544915	*
Lsa-miR166i	Lsat_1_v5_gn_6_2981.1	-0.3375	0.662484	*
Lsa-miR166i	Lsat_1_v5_gn_6_45641.1	-0.4938	0.506206	*
Lsa-miR166i	Lsat_1_v5_gn_6_46140.1	-0.6873	0.312651	*
Lsa-miR166i	Lsat_1_v5_gn_7_12281.1	0	1	*
Lsa-miR166i	Lsat_1_v5_gn_8_60221.1	0.9234	0.0765862	*
Lsa-miR166i	Lsat_1_v5_gn_8_86081.1	0.7004	0.299574	*
Lsa-miR166i	Lsat_1_v5_gn_8_99701.1	-0.688	0.311965	*
Lsa-miR166i	Lsat_1_v5_gn_9_20500.1	0.6662	0.333798	*
Lsa-miR166i	Lsat_1_v5_gn_9_34120.1	-0.4085	0.59152	*
Lsa-miR167a	Lsat_1_v5_gn_1_9421.1	-0.4135	0.586527	*
Lsa-miR167a	Lsat_1_v5_gn_2_41901.1	0.8143	0.185731	*
Lsa-miR167a	Lsat_1_v5_gn_2_68241.1	-0.4357	0.564276	*
Lsa-miR167a	Lsat_1_v5_gn_2_72540.1	-0.9454	0.0546257	*
Lsa-miR167a	Lsat_1_v5_gn_3_121660.1	-0.0337	0.966266	*
Lsa-miR167a	Lsat_1_v5_gn_3_121740.1	-0.4874	0.512554	*
Lsa-miR167a	Lsat_1_v5_gn_3_68721.1	-0.5219	0.478136	*
Lsa-miR167a	Lsat_1_v5_gn_3_72820.1	0.8121	0.187863	*
Lsa-miR167a	Lsat_1_v5_gn_4_185681.1	-0.3991	0.600906	*
Lsa-miR167a	Lsat_1_v5_gn_4_90461.1	-0.4362	0.563792	*
Lsa-miR167a	Lsat_1_v5_gn_4_9441.1	-0.3982	0.60183	*
Lsa-miR167a	Lsat_1_v5_gn_5_124321.1	0.5267	0.473282	*
Lsa-miR167a	Lsat_1_v5_gn_5_184300.1	-0.2283	0.771695	*
Lsa-miR167a	Lsat_1_v5_gn_5_19440.1	0	1	*
Lsa-miR167a	Lsat_1_v5_gn_5_84680.1	-0.568	0.431993	*
Lsa-miR167a	Lsat_1_v5_gn_6_13321.1	-0.1949	0.805073	*
Lsa-miR167a	Lsat_1_v5_gn_6_27941.1	0.7739	0.226119	*
Lsa-miR167a	Lsat_1_v5_gn_6_37901.1	-0.0663	0.933708	*
Lsa-miR167a	Lsat_1_v5_gn_7_46160.1	-0.1129	0.887126	*
Lsa-miR167a	Lsat_1_v5_gn_8_163780.1	-0.5284	0.471627	*
Lsa-miR167a	Lsat_1_v5_gn_9_43060.1	-0.7576	0.242359	*
Lsa-miR167a	Lsat_1_v5_gn_9_8721.1	-0.4603	0.5397	*
Lsa-miR167b	Lsat_1_v5_gn_1_9421.1	-0.4135	0.586527	*
Lsa-miR167b	Lsat_1_v5_gn_2_41901.1	0.8143	0.185731	*
Lsa-miR167b	Lsat_1_v5_gn_2_68241.1	-0.4357	0.564276	*
Lsa-miR167b	Lsat_1_v5_gn_3_121660.1	-0.0337	0.966266	*
Lsa-miR167b	Lsat_1_v5_gn_3_121740.1	-0.4874	0.512554	*
Lsa-miR167b	Lsat_1_v5_gn_3_72820.1	0.8121	0.187863	*
Lsa-miR167b	Lsat_1_v5_gn_4_185681.1	-0.3991	0.600906	*
Lsa-miR167b	Lsat_1_v5_gn_4_90461.1	-0.4362	0.563792	*
Lsa-miR167b	Lsat_1_v5_gn_4_9441.1	-0.3982	0.60183	*
Lsa-miR167b	Lsat_1_v5_gn_5_124321.1	0.5267	0.473282	*
Lsa-miR167b	Lsat_1_v5_gn_5_184300.1	-0.2283	0.771695	*
Lsa-miR167b	Lsat_1_v5_gn_5_19440.1	0	1	*
Lsa-miR167b	Lsat_1_v5_gn_5_84680.1	-0.568	0.431993	*
Lsa-miR167b	Lsat_1_v5_gn_6_13321.1	-0.1949	0.805073	*
Lsa-miR167b	Lsat_1_v5_gn_6_27941.1	0.7739	0.226119	*
Lsa-miR167b	Lsat_1_v5_gn_6_37901.1	-0.0663	0.933708	*
Lsa-miR167b	Lsat_1_v5_gn_7_46160.1	-0.1129	0.887126	*
Lsa-miR167b	Lsat_1_v5_gn_8_163780.1	-0.5284	0.471627	*
Lsa-miR167b	Lsat_1_v5_gn_9_43060.1	-0.7576	0.242359	*
Lsa-miR167b	Lsat_1_v5_gn_9_8721.1	-0.4603	0.5397	*
Lsa-miR167c	Lsat_1_v5_gn_1_129821.1	0.9449	0.0550503	*
Lsa-miR167c	Lsat_1_v5_gn_1_58781.1	0.6412	0.358848	*
Lsa-miR167c	Lsat_1_v5_gn_1_76260.1	-0.5475	0.452454	*
Lsa-miR167c	Lsat_1_v5_gn_1_76300.1	-0.4493	0.550744	*
Lsa-miR167c	Lsat_1_v5_gn_1_9421.1	0.9176	0.0824369	*
Lsa-miR167c	Lsat_1_v5_gn_2_124101.1	-0.8336	0.166354	*
Lsa-miR167c	Lsat_1_v5_gn_2_41901.1	-0.5157	0.484308	*
Lsa-miR167c	Lsat_1_v5_gn_2_58761.1	-0.205	0.794967	*
Lsa-miR167c	Lsat_1_v5_gn_2_68241.1	0.0474	0.952603	*
Lsa-miR167c	Lsat_1_v5_gn_2_72540.1	-0.2536	0.746353	*
Lsa-miR167c	Lsat_1_v5_gn_3_121660.1	-0.8038	0.196161	*
Lsa-miR167c	Lsat_1_v5_gn_3_121740.1	-0.7093	0.290739	*
Lsa-miR167c	Lsat_1_v5_gn_3_140500.1	0.2291	0.770913	*
Lsa-miR167c	Lsat_1_v5_gn_4_15260.1	0	1	*
Lsa-miR167c	Lsat_1_v5_gn_4_159141.1	-0.8567	0.1433	*
Lsa-miR167c	Lsat_1_v5_gn_4_90461.1	0.9178	0.0822322	*
Lsa-miR167c	Lsat_1_v5_gn_4_9441.1	0.9353	0.0647151	*
Lsa-miR167c	Lsat_1_v5_gn_5_184300.1	-0.911	0.0890312	*
Lsa-miR167c	Lsat_1_v5_gn_5_19440.1	0	1	*
Lsa-miR167c	Lsat_1_v5_gn_5_53160.1	0	1	*
Lsa-miR167c	Lsat_1_v5_gn_5_53841.1	-0.4799	0.520148	*
Lsa-miR167c	Lsat_1_v5_gn_5_84680.1	-0.7709	0.229108	*
Lsa-miR167c	Lsat_1_v5_gn_6_13321.1	-0.9028	0.0971871	*
Lsa-miR167c	Lsat_1_v5_gn_6_27941.1	-0.2133	0.786693	*
Lsa-miR167c	Lsat_1_v5_gn_6_37901.1	0.9789	0.021069	*
Lsa-miR167c	Lsat_1_v5_gn_7_27300.1	-0.8545	0.145486	*
Lsa-miR167c	Lsat_1_v5_gn_7_36161.1	-0.5	0.5	*
Lsa-miR167c	Lsat_1_v5_gn_7_50320.1	0.8551	0.144854	*
Lsa-miR167c	Lsat_1_v5_gn_7_91860.1	0.9008	0.0992022	*
Lsa-miR167c	Lsat_1_v5_gn_8_163780.1	-0.7874	0.212624	*
Lsa-miR167c	Lsat_1_v5_gn_8_91160.1	-0.8232	0.176825	*
Lsa-miR167c	Lsat_1_v5_gn_9_43060.1	-0.5933	0.406699	*
Lsa-miR167c	Lsat_1_v5_gn_9_8721.1	0.9052	0.0948105	*
Lsa-miR167d	Lsat_1_v5_gn_1_129821.1	0.9449	0.0550503	*
Lsa-miR167d	Lsat_1_v5_gn_1_58781.1	0.6412	0.358848	*
Lsa-miR167d	Lsat_1_v5_gn_1_76260.1	-0.5475	0.452454	*
Lsa-miR167d	Lsat_1_v5_gn_1_76300.1	-0.4493	0.550744	*
Lsa-miR167d	Lsat_1_v5_gn_1_9421.1	0.9176	0.0824369	*
Lsa-miR167d	Lsat_1_v5_gn_2_124101.1	-0.8336	0.166354	*
Lsa-miR167d	Lsat_1_v5_gn_2_41901.1	-0.5157	0.484308	*
Lsa-miR167d	Lsat_1_v5_gn_2_58761.1	-0.205	0.794967	*
Lsa-miR167d	Lsat_1_v5_gn_2_68241.1	0.0474	0.952603	*
Lsa-miR167d	Lsat_1_v5_gn_2_72540.1	-0.2536	0.746353	*
Lsa-miR167d	Lsat_1_v5_gn_3_121660.1	-0.8038	0.196161	*
Lsa-miR167d	Lsat_1_v5_gn_3_121740.1	-0.7093	0.290739	*
Lsa-miR167d	Lsat_1_v5_gn_3_140500.1	0.2291	0.770913	*
Lsa-miR167d	Lsat_1_v5_gn_3_68721.1	-0.785	0.215032	*
Lsa-miR167d	Lsat_1_v5_gn_4_15260.1	0	1	*
Lsa-miR167d	Lsat_1_v5_gn_4_159141.1	-0.8567	0.1433	*
Lsa-miR167d	Lsat_1_v5_gn_4_90461.1	0.9178	0.0822322	*
Lsa-miR167d	Lsat_1_v5_gn_4_9441.1	0.9353	0.0647151	*
Lsa-miR167d	Lsat_1_v5_gn_5_184300.1	-0.911	0.0890312	*
Lsa-miR167d	Lsat_1_v5_gn_5_19440.1	0	1	*
Lsa-miR167d	Lsat_1_v5_gn_5_53160.1	0	1	*
Lsa-miR167d	Lsat_1_v5_gn_5_53841.1	-0.4799	0.520148	*
Lsa-miR167d	Lsat_1_v5_gn_5_84680.1	-0.7709	0.229108	*
Lsa-miR167d	Lsat_1_v5_gn_6_13321.1	-0.9028	0.0971871	*
Lsa-miR167d	Lsat_1_v5_gn_6_27941.1	-0.2133	0.786693	*
Lsa-miR167d	Lsat_1_v5_gn_6_37901.1	0.9789	0.021069	*
Lsa-miR167d	Lsat_1_v5_gn_7_36161.1	-0.5	0.5	*
Lsa-miR167d	Lsat_1_v5_gn_7_50320.1	0.8551	0.144854	*
Lsa-miR167d	Lsat_1_v5_gn_7_91860.1	0.9008	0.0992022	*
Lsa-miR167d	Lsat_1_v5_gn_8_163780.1	-0.7874	0.212624	*
Lsa-miR167d	Lsat_1_v5_gn_8_68841.1	0.6531	0.346929	*
Lsa-miR167d	Lsat_1_v5_gn_9_43060.1	-0.5933	0.406699	*
Lsa-miR167d	Lsat_1_v5_gn_9_8721.1	0.9052	0.0948105	*
Lsa-miR167e	Lsat_1_v5_gn_1_129821.1	0.9449	0.0550503	*
Lsa-miR167e	Lsat_1_v5_gn_1_58781.1	0.6412	0.358848	*
Lsa-miR167e	Lsat_1_v5_gn_1_76260.1	-0.5475	0.452454	*
Lsa-miR167e	Lsat_1_v5_gn_1_76300.1	-0.4493	0.550744	*
Lsa-miR167e	Lsat_1_v5_gn_1_9421.1	0.9176	0.0824369	*
Lsa-miR167e	Lsat_1_v5_gn_2_124101.1	-0.8336	0.166354	*
Lsa-miR167e	Lsat_1_v5_gn_2_41901.1	-0.5157	0.484308	*
Lsa-miR167e	Lsat_1_v5_gn_2_58761.1	-0.205	0.794967	*
Lsa-miR167e	Lsat_1_v5_gn_2_68241.1	0.0474	0.952603	*
Lsa-miR167e	Lsat_1_v5_gn_3_121660.1	-0.8038	0.196161	*
Lsa-miR167e	Lsat_1_v5_gn_3_121740.1	-0.7093	0.290739	*
Lsa-miR167e	Lsat_1_v5_gn_3_140500.1	0.2291	0.770913	*
Lsa-miR167e	Lsat_1_v5_gn_3_68721.1	-0.785	0.215032	*
Lsa-miR167e	Lsat_1_v5_gn_4_15260.1	0	1	*
Lsa-miR167e	Lsat_1_v5_gn_4_159141.1	-0.8567	0.1433	*
Lsa-miR167e	Lsat_1_v5_gn_4_90461.1	0.9178	0.0822322	*
Lsa-miR167e	Lsat_1_v5_gn_4_9441.1	0.9353	0.0647151	*
Lsa-miR167e	Lsat_1_v5_gn_5_184300.1	-0.911	0.0890312	*
Lsa-miR167e	Lsat_1_v5_gn_5_19440.1	0	1	*
Lsa-miR167e	Lsat_1_v5_gn_5_53160.1	0	1	*
Lsa-miR167e	Lsat_1_v5_gn_5_53841.1	-0.4799	0.520148	*
Lsa-miR167e	Lsat_1_v5_gn_5_84680.1	-0.7709	0.229108	*
Lsa-miR167e	Lsat_1_v5_gn_6_13321.1	-0.9028	0.0971871	*
Lsa-miR167e	Lsat_1_v5_gn_6_27941.1	-0.2133	0.786693	*
Lsa-miR167e	Lsat_1_v5_gn_6_37901.1	0.9789	0.021069	*
Lsa-miR167e	Lsat_1_v5_gn_7_27300.1	-0.8545	0.145486	*
Lsa-miR167e	Lsat_1_v5_gn_7_36161.1	-0.5	0.5	*
Lsa-miR167e	Lsat_1_v5_gn_7_50320.1	0.8551	0.144854	*
Lsa-miR167e	Lsat_1_v5_gn_7_91860.1	0.9008	0.0992022	*
Lsa-miR167e	Lsat_1_v5_gn_8_163780.1	-0.7874	0.212624	*
Lsa-miR167e	Lsat_1_v5_gn_9_43060.1	-0.5933	0.406699	*
Lsa-miR167e	Lsat_1_v5_gn_9_8721.1	0.9052	0.0948105	*
Lsa-miR168a	Lsat_1_v5_gn_1_25461.1	-0.5281	0.471919	*
Lsa-miR168a	Lsat_1_v5_gn_1_46020.1	0.7365	0.263545	*
Lsa-miR168a	Lsat_1_v5_gn_1_71221.1	0.1103	0.889652	*
Lsa-miR168a	Lsat_1_v5_gn_2_19760.1	0.8621	0.137866	*
Lsa-miR168a	Lsat_1_v5_gn_2_37340.1	-0.8202	0.179827	*
Lsa-miR168a	Lsat_1_v5_gn_2_67640.1	0.903	0.0970172	*
Lsa-miR168a	Lsat_1_v5_gn_2_74980.1	0.8635	0.13646	*
Lsa-miR168a	Lsat_1_v5_gn_3_110841.1	-0.23	0.77003	*
Lsa-miR168a	Lsat_1_v5_gn_3_2841.1	-0.3466	0.65342	*
Lsa-miR168a	Lsat_1_v5_gn_3_35820.1	0.1055	0.894521	*
Lsa-miR168a	Lsat_1_v5_gn_3_76620.1	0.936	0.0640226	*
Lsa-miR168a	Lsat_1_v5_gn_4_25980.1	0	1	*
Lsa-miR168a	Lsat_1_v5_gn_5_103680.1	0.8716	0.128389	*
Lsa-miR168a	Lsat_1_v5_gn_5_56460.1	0.9612	0.0387619	*
Lsa-miR168a	Lsat_1_v5_gn_5_96421.1	0.8424	0.15762	*
Lsa-miR168a	Lsat_1_v5_gn_6_27261.1	0	1	*
Lsa-miR168a	Lsat_1_v5_gn_7_64420.1	-0.5443	0.455745	*
Lsa-miR168a	Lsat_1_v5_gn_8_261.1	0.9685	0.0314571	*
Lsa-miR168a	Lsat_1_v5_gn_8_64041.1	0.8267	0.173321	*
Lsa-miR168a	Lsat_1_v5_gn_8_85500.1	-0.6309	0.36907	*
Lsa-miR168a	Lsat_1_v5_gn_9_103440.1	-0.8516	0.148418	*
Lsa-miR168a	Lsat_1_v5_gn_9_56521.1	-0.6846	0.315358	*
Lsa-miR168b	Lsat_1_v5_gn_2_19760.1	0.2466	0.753421	*
Lsa-miR168b	Lsat_1_v5_gn_4_131340.1	0.5488	0.451244	*
Lsa-miR168b	Lsat_1_v5_gn_4_166600.1	-0.1441	0.855926	*
Lsa-miR168b	Lsat_1_v5_gn_4_173421.1	0.683	0.31698	*
Lsa-miR168b	Lsat_1_v5_gn_4_185040.1	0.5218	0.478176	*
Lsa-miR168b	Lsat_1_v5_gn_5_158101.1	0.1811	0.818916	*
Lsa-miR168b	Lsat_1_v5_gn_5_52900.1	0.2593	0.740677	*
Lsa-miR168b	Lsat_1_v5_gn_5_96421.1	0.2207	0.779277	*
Lsa-miR168b	Lsat_1_v5_gn_6_10901.1	-0.9555	0.0445262	*
Lsa-miR168b	Lsat_1_v5_gn_7_8181.1	0.1491	0.850927	*
Lsa-miR168b	Lsat_1_v5_gn_7_81941.1	0.5218	0.478176	*
Lsa-miR168b	Lsat_1_v5_gn_8_88620.1	0.3039	0.696093	*
Lsa-miR168b	Lsat_1_v5_gn_9_101841.1	-0.078	0.921979	*
Lsa-miR169a	Lsat_1_v5_gn_0_3441.1	0.0207	0.979305	*
Lsa-miR169a	Lsat_1_v5_gn_1_114801.1	0.0009	0.999114	*
Lsa-miR169a	Lsat_1_v5_gn_1_114861.1	-0.3457	0.654343	*
Lsa-miR169a	Lsat_1_v5_gn_1_129521.1	-0.4163	0.583741	*
Lsa-miR169a	Lsat_1_v5_gn_1_19661.1	-0.1554	0.844578	*
Lsa-miR169a	Lsat_1_v5_gn_1_37160.1	-0.2981	0.701889	*
Lsa-miR169a	Lsat_1_v5_gn_1_95220.1	0	1	*
Lsa-miR169a	Lsat_1_v5_gn_2_44720.1	-0.2131	0.78693	*
Lsa-miR169a	Lsat_1_v5_gn_3_127861.1	-0.6009	0.399073	*
Lsa-miR169a	Lsat_1_v5_gn_3_32320.1	-0.0323	0.967701	*
Lsa-miR169a	Lsat_1_v5_gn_3_36300.1	-0.0374	0.962617	*
Lsa-miR169a	Lsat_1_v5_gn_3_90900.1	0.5362	0.463778	*
Lsa-miR169a	Lsat_1_v5_gn_4_134101.1	0.4523	0.547742	*
Lsa-miR169a	Lsat_1_v5_gn_4_15920.1	-0.4323	0.567686	*
Lsa-miR169a	Lsat_1_v5_gn_4_9240.1	0.1039	0.89606	*
Lsa-miR169a	Lsat_1_v5_gn_5_169160.1	0.0435	0.956487	*
Lsa-miR169a	Lsat_1_v5_gn_5_29260.1	-0.3678	0.632225	*
Lsa-miR169a	Lsat_1_v5_gn_5_57660.1	-0.2998	0.700229	*
Lsa-miR169a	Lsat_1_v5_gn_5_78781.1	0.6868	0.313195	*
Lsa-miR169a	Lsat_1_v5_gn_6_47121.1	-0.6606	0.339373	*
Lsa-miR169a	Lsat_1_v5_gn_6_47421.1	-0.4176	0.582437	*
Lsa-miR169a	Lsat_1_v5_gn_6_97140.1	-0.5091	0.490879	*
Lsa-miR169a	Lsat_1_v5_gn_7_116120.1	-0.0047	0.995274	*
Lsa-miR169a	Lsat_1_v5_gn_7_34841.1	-0.058	0.941962	*
Lsa-miR169a	Lsat_1_v5_gn_8_111520.1	-0.1505	0.849464	*
Lsa-miR169a	Lsat_1_v5_gn_8_123961.1	0.2942	0.705849	*
Lsa-miR169a	Lsat_1_v5_gn_8_124700.1	0.2914	0.708586	*
Lsa-miR169a	Lsat_1_v5_gn_8_16561.1	0.412	0.587988	*
Lsa-miR169a	Lsat_1_v5_gn_8_31261.1	0.9522	0.0478432	*
Lsa-miR169a	Lsat_1_v5_gn_8_3281.1	-0.2448	0.755197	*
Lsa-miR169a	Lsat_1_v5_gn_9_28401.1	0.2625	0.7375	*
Lsa-miR169a	Lsat_1_v5_gn_9_43261.1	-0.4407	0.559265	*
Lsa-miR169b	Lsat_1_v5_gn_0_3441.1	0.0207	0.979305	*
Lsa-miR169b	Lsat_1_v5_gn_1_114801.1	0.0009	0.999114	*
Lsa-miR169b	Lsat_1_v5_gn_1_114861.1	-0.3457	0.654343	*
Lsa-miR169b	Lsat_1_v5_gn_1_129521.1	-0.4163	0.583741	*
Lsa-miR169b	Lsat_1_v5_gn_1_19661.1	-0.1554	0.844578	*
Lsa-miR169b	Lsat_1_v5_gn_1_37160.1	-0.2981	0.701889	*
Lsa-miR169b	Lsat_1_v5_gn_1_95220.1	0	1	*
Lsa-miR169b	Lsat_1_v5_gn_2_44720.1	-0.2131	0.78693	*
Lsa-miR169b	Lsat_1_v5_gn_3_127861.1	-0.6009	0.399073	*
Lsa-miR169b	Lsat_1_v5_gn_3_32320.1	-0.0323	0.967701	*
Lsa-miR169b	Lsat_1_v5_gn_3_36300.1	-0.0374	0.962617	*
Lsa-miR169b	Lsat_1_v5_gn_3_90900.1	0.5362	0.463778	*
Lsa-miR169b	Lsat_1_v5_gn_4_9240.1	0.1039	0.89606	*
Lsa-miR169b	Lsat_1_v5_gn_5_169160.1	0.0435	0.956487	*
Lsa-miR169b	Lsat_1_v5_gn_5_29260.1	-0.3678	0.632225	*
Lsa-miR169b	Lsat_1_v5_gn_5_78781.1	0.6868	0.313195	*
Lsa-miR169b	Lsat_1_v5_gn_6_47121.1	-0.6606	0.339373	*
Lsa-miR169b	Lsat_1_v5_gn_6_47421.1	-0.4176	0.582437	*
Lsa-miR169b	Lsat_1_v5_gn_6_97140.1	-0.5091	0.490879	*
Lsa-miR169b	Lsat_1_v5_gn_7_116120.1	-0.0047	0.995274	*
Lsa-miR169b	Lsat_1_v5_gn_7_34841.1	-0.058	0.941962	*
Lsa-miR169b	Lsat_1_v5_gn_8_111520.1	-0.1505	0.849464	*
Lsa-miR169b	Lsat_1_v5_gn_8_124700.1	0.2914	0.708586	*
Lsa-miR169b	Lsat_1_v5_gn_8_16561.1	0.412	0.587988	*
Lsa-miR169b	Lsat_1_v5_gn_8_31261.1	0.9522	0.0478432	*
Lsa-miR169b	Lsat_1_v5_gn_8_3281.1	-0.2448	0.755197	*
Lsa-miR169b	Lsat_1_v5_gn_9_28401.1	0.2625	0.7375	*
Lsa-miR169c	Lsat_1_v5_gn_0_3441.1	0.0207	0.979305	*
Lsa-miR169c	Lsat_1_v5_gn_1_114801.1	0.0009	0.999114	*
Lsa-miR169c	Lsat_1_v5_gn_1_114861.1	-0.3457	0.654343	*
Lsa-miR169c	Lsat_1_v5_gn_1_129521.1	-0.4163	0.583741	*
Lsa-miR169c	Lsat_1_v5_gn_1_19661.1	-0.1554	0.844578	*
Lsa-miR169c	Lsat_1_v5_gn_1_37160.1	-0.2981	0.701889	*
Lsa-miR169c	Lsat_1_v5_gn_1_95220.1	0	1	*
Lsa-miR169c	Lsat_1_v5_gn_2_44720.1	-0.2131	0.78693	*
Lsa-miR169c	Lsat_1_v5_gn_3_127861.1	-0.6009	0.399073	*
Lsa-miR169c	Lsat_1_v5_gn_3_32320.1	-0.0323	0.967701	*
Lsa-miR169c	Lsat_1_v5_gn_3_36300.1	-0.0374	0.962617	*
Lsa-miR169c	Lsat_1_v5_gn_3_90900.1	0.5362	0.463778	*
Lsa-miR169c	Lsat_1_v5_gn_4_134101.1	0.4523	0.547742	*
Lsa-miR169c	Lsat_1_v5_gn_4_9240.1	0.1039	0.89606	*
Lsa-miR169c	Lsat_1_v5_gn_5_169160.1	0.0435	0.956487	*
Lsa-miR169c	Lsat_1_v5_gn_5_29260.1	-0.3678	0.632225	*
Lsa-miR169c	Lsat_1_v5_gn_5_78781.1	0.6868	0.313195	*
Lsa-miR169c	Lsat_1_v5_gn_6_47121.1	-0.6606	0.339373	*
Lsa-miR169c	Lsat_1_v5_gn_6_47421.1	-0.4176	0.582437	*
Lsa-miR169c	Lsat_1_v5_gn_6_97140.1	-0.5091	0.490879	*
Lsa-miR169c	Lsat_1_v5_gn_7_34841.1	-0.058	0.941962	*
Lsa-miR169c	Lsat_1_v5_gn_8_124700.1	0.2914	0.708586	*
Lsa-miR169c	Lsat_1_v5_gn_8_16561.1	0.412	0.587988	*
Lsa-miR169c	Lsat_1_v5_gn_8_31261.1	0.9522	0.0478432	*
Lsa-miR169c	Lsat_1_v5_gn_8_3281.1	-0.2448	0.755197	*
Lsa-miR169c	Lsat_1_v5_gn_9_28401.1	0.2625	0.7375	*
Lsa-miR169d	Lsat_1_v5_gn_0_3441.1	0.0207	0.979305	*
Lsa-miR169d	Lsat_1_v5_gn_1_114801.1	0.0009	0.999114	*
Lsa-miR169d	Lsat_1_v5_gn_1_114861.1	-0.3457	0.654343	*
Lsa-miR169d	Lsat_1_v5_gn_1_129521.1	-0.4163	0.583741	*
Lsa-miR169d	Lsat_1_v5_gn_1_19661.1	-0.1554	0.844578	*
Lsa-miR169d	Lsat_1_v5_gn_1_37160.1	-0.2981	0.701889	*
Lsa-miR169d	Lsat_1_v5_gn_1_95220.1	0	1	*
Lsa-miR169d	Lsat_1_v5_gn_2_44720.1	-0.2131	0.78693	*
Lsa-miR169d	Lsat_1_v5_gn_3_127861.1	-0.6009	0.399073	*
Lsa-miR169d	Lsat_1_v5_gn_3_32320.1	-0.0323	0.967701	*
Lsa-miR169d	Lsat_1_v5_gn_3_36300.1	-0.0374	0.962617	*
Lsa-miR169d	Lsat_1_v5_gn_3_90900.1	0.5362	0.463778	*
Lsa-miR169d	Lsat_1_v5_gn_4_134101.1	0.4523	0.547742	*
Lsa-miR169d	Lsat_1_v5_gn_4_9240.1	0.1039	0.89606	*
Lsa-miR169d	Lsat_1_v5_gn_5_169160.1	0.0435	0.956487	*
Lsa-miR169d	Lsat_1_v5_gn_5_29260.1	-0.3678	0.632225	*
Lsa-miR169d	Lsat_1_v5_gn_5_78781.1	0.6868	0.313195	*
Lsa-miR169d	Lsat_1_v5_gn_6_47121.1	-0.6606	0.339373	*
Lsa-miR169d	Lsat_1_v5_gn_6_47421.1	-0.4176	0.582437	*
Lsa-miR169d	Lsat_1_v5_gn_6_97140.1	-0.5091	0.490879	*
Lsa-miR169d	Lsat_1_v5_gn_7_116120.1	-0.0047	0.995274	*
Lsa-miR169d	Lsat_1_v5_gn_7_34841.1	-0.058	0.941962	*
Lsa-miR169d	Lsat_1_v5_gn_8_124700.1	0.2914	0.708586	*
Lsa-miR169d	Lsat_1_v5_gn_8_16561.1	0.412	0.587988	*
Lsa-miR169d	Lsat_1_v5_gn_8_31261.1	0.9522	0.0478432	*
Lsa-miR169d	Lsat_1_v5_gn_8_3281.1	-0.2448	0.755197	*
Lsa-miR169d	Lsat_1_v5_gn_8_6120.1	0.2823	0.717679	*
Lsa-miR169d	Lsat_1_v5_gn_9_28401.1	0.2625	0.7375	*
Lsa-miR169e	Lsat_1_v5_gn_0_3441.1	0.0207	0.979305	*
Lsa-miR169e	Lsat_1_v5_gn_1_114801.1	0.0009	0.999114	*
Lsa-miR169e	Lsat_1_v5_gn_1_114861.1	-0.3457	0.654343	*
Lsa-miR169e	Lsat_1_v5_gn_1_129521.1	-0.4163	0.583741	*
Lsa-miR169e	Lsat_1_v5_gn_1_19661.1	-0.1554	0.844578	*
Lsa-miR169e	Lsat_1_v5_gn_1_37160.1	-0.2981	0.701889	*
Lsa-miR169e	Lsat_1_v5_gn_1_95220.1	0	1	*
Lsa-miR169e	Lsat_1_v5_gn_2_44720.1	-0.2131	0.78693	*
Lsa-miR169e	Lsat_1_v5_gn_3_127861.1	-0.6009	0.399073	*
Lsa-miR169e	Lsat_1_v5_gn_3_32320.1	-0.0323	0.967701	*
Lsa-miR169e	Lsat_1_v5_gn_3_36300.1	-0.0374	0.962617	*
Lsa-miR169e	Lsat_1_v5_gn_3_90900.1	0.5362	0.463778	*
Lsa-miR169e	Lsat_1_v5_gn_4_15920.1	-0.4323	0.567686	*
Lsa-miR169e	Lsat_1_v5_gn_4_9240.1	0.1039	0.89606	*
Lsa-miR169e	Lsat_1_v5_gn_5_169160.1	0.0435	0.956487	*
Lsa-miR169e	Lsat_1_v5_gn_5_29260.1	-0.3678	0.632225	*
Lsa-miR169e	Lsat_1_v5_gn_5_78781.1	0.6868	0.313195	*
Lsa-miR169e	Lsat_1_v5_gn_6_47121.1	-0.6606	0.339373	*
Lsa-miR169e	Lsat_1_v5_gn_6_47421.1	-0.4176	0.582437	*
Lsa-miR169e	Lsat_1_v5_gn_6_97140.1	-0.5091	0.490879	*
Lsa-miR169e	Lsat_1_v5_gn_7_34841.1	-0.058	0.941962	*
Lsa-miR169e	Lsat_1_v5_gn_8_111520.1	-0.1505	0.849464	*
Lsa-miR169e	Lsat_1_v5_gn_8_124700.1	0.2914	0.708586	*
Lsa-miR169e	Lsat_1_v5_gn_8_16561.1	0.412	0.587988	*
Lsa-miR169e	Lsat_1_v5_gn_8_31261.1	0.9522	0.0478432	*
Lsa-miR169e	Lsat_1_v5_gn_8_3281.1	-0.2448	0.755197	*
Lsa-miR169e	Lsat_1_v5_gn_9_28401.1	0.2625	0.7375	*
Lsa-miR169f	Lsat_1_v5_gn_0_3441.1	0.0207	0.979305	*
Lsa-miR169f	Lsat_1_v5_gn_1_114801.1	0.0009	0.999114	*
Lsa-miR169f	Lsat_1_v5_gn_1_114861.1	-0.3457	0.654343	*
Lsa-miR169f	Lsat_1_v5_gn_1_129521.1	-0.4163	0.583741	*
Lsa-miR169f	Lsat_1_v5_gn_1_19661.1	-0.1554	0.844578	*
Lsa-miR169f	Lsat_1_v5_gn_1_37160.1	-0.2981	0.701889	*
Lsa-miR169f	Lsat_1_v5_gn_1_95220.1	0	1	*
Lsa-miR169f	Lsat_1_v5_gn_2_44720.1	-0.2131	0.78693	*
Lsa-miR169f	Lsat_1_v5_gn_3_127861.1	-0.6009	0.399073	*
Lsa-miR169f	Lsat_1_v5_gn_3_32320.1	-0.0323	0.967701	*
Lsa-miR169f	Lsat_1_v5_gn_3_36300.1	-0.0374	0.962617	*
Lsa-miR169f	Lsat_1_v5_gn_3_90900.1	0.5362	0.463778	*
Lsa-miR169f	Lsat_1_v5_gn_4_15920.1	-0.4323	0.567686	*
Lsa-miR169f	Lsat_1_v5_gn_4_9240.1	0.1039	0.89606	*
Lsa-miR169f	Lsat_1_v5_gn_5_169160.1	0.0435	0.956487	*
Lsa-miR169f	Lsat_1_v5_gn_5_29260.1	-0.3678	0.632225	*
Lsa-miR169f	Lsat_1_v5_gn_5_78781.1	0.6868	0.313195	*
Lsa-miR169f	Lsat_1_v5_gn_6_47121.1	-0.6606	0.339373	*
Lsa-miR169f	Lsat_1_v5_gn_6_47421.1	-0.4176	0.582437	*
Lsa-miR169f	Lsat_1_v5_gn_6_97140.1	-0.5091	0.490879	*
Lsa-miR169f	Lsat_1_v5_gn_7_34841.1	-0.058	0.941962	*
Lsa-miR169f	Lsat_1_v5_gn_8_124700.1	0.2914	0.708586	*
Lsa-miR169f	Lsat_1_v5_gn_8_16561.1	0.412	0.587988	*
Lsa-miR169f	Lsat_1_v5_gn_8_31261.1	0.9522	0.0478432	*
Lsa-miR169f	Lsat_1_v5_gn_8_3281.1	-0.2448	0.755197	*
Lsa-miR169f	Lsat_1_v5_gn_9_28401.1	0.2625	0.7375	*
Lsa-miR169g	Lsat_1_v5_gn_0_3441.1	0.0207	0.979305	*
Lsa-miR169g	Lsat_1_v5_gn_1_114801.1	0.0009	0.999114	*
Lsa-miR169g	Lsat_1_v5_gn_1_114861.1	-0.3457	0.654343	*
Lsa-miR169g	Lsat_1_v5_gn_1_129521.1	-0.4163	0.583741	*
Lsa-miR169g	Lsat_1_v5_gn_1_19661.1	-0.1554	0.844578	*
Lsa-miR169g	Lsat_1_v5_gn_1_37160.1	-0.2981	0.701889	*
Lsa-miR169g	Lsat_1_v5_gn_1_43561.1	0.349	0.650983	*
Lsa-miR169g	Lsat_1_v5_gn_1_95220.1	0	1	*
Lsa-miR169g	Lsat_1_v5_gn_2_44720.1	-0.2131	0.78693	*
Lsa-miR169g	Lsat_1_v5_gn_3_127861.1	-0.6009	0.399073	*
Lsa-miR169g	Lsat_1_v5_gn_3_32320.1	-0.0323	0.967701	*
Lsa-miR169g	Lsat_1_v5_gn_3_36300.1	-0.0374	0.962617	*
Lsa-miR169g	Lsat_1_v5_gn_3_90900.1	0.5362	0.463778	*
Lsa-miR169g	Lsat_1_v5_gn_4_9240.1	0.1039	0.89606	*
Lsa-miR169g	Lsat_1_v5_gn_5_169160.1	0.0435	0.956487	*
Lsa-miR169g	Lsat_1_v5_gn_5_29260.1	-0.3678	0.632225	*
Lsa-miR169g	Lsat_1_v5_gn_5_78781.1	0.6868	0.313195	*
Lsa-miR169g	Lsat_1_v5_gn_6_47121.1	-0.6606	0.339373	*
Lsa-miR169g	Lsat_1_v5_gn_6_47421.1	-0.4176	0.582437	*
Lsa-miR169g	Lsat_1_v5_gn_6_97140.1	-0.5091	0.490879	*
Lsa-miR169g	Lsat_1_v5_gn_7_34841.1	-0.058	0.941962	*
Lsa-miR169g	Lsat_1_v5_gn_8_124700.1	0.2914	0.708586	*
Lsa-miR169g	Lsat_1_v5_gn_8_16561.1	0.412	0.587988	*
Lsa-miR169g	Lsat_1_v5_gn_8_31261.1	0.9522	0.0478432	*
Lsa-miR169g	Lsat_1_v5_gn_8_3281.1	-0.2448	0.755197	*
Lsa-miR169g	Lsat_1_v5_gn_8_8140.1	0.1248	0.875173	*
Lsa-miR169g	Lsat_1_v5_gn_9_28401.1	0.2625	0.7375	*
Lsa-miR169g	Lsat_1_v5_gn_9_34801.1	0.5192	0.480767	*
Lsa-miR169h	Lsat_1_v5_gn_0_3441.1	0.0207	0.979305	*
Lsa-miR169h	Lsat_1_v5_gn_1_114801.1	0.0009	0.999114	*
Lsa-miR169h	Lsat_1_v5_gn_1_114861.1	-0.3457	0.654343	*
Lsa-miR169h	Lsat_1_v5_gn_1_129521.1	-0.4163	0.583741	*
Lsa-miR169h	Lsat_1_v5_gn_1_19661.1	-0.1554	0.844578	*
Lsa-miR169h	Lsat_1_v5_gn_1_37160.1	-0.2981	0.701889	*
Lsa-miR169h	Lsat_1_v5_gn_1_95220.1	0	1	*
Lsa-miR169h	Lsat_1_v5_gn_2_44720.1	-0.2131	0.78693	*
Lsa-miR169h	Lsat_1_v5_gn_3_127861.1	-0.6009	0.399073	*
Lsa-miR169h	Lsat_1_v5_gn_3_32320.1	-0.0323	0.967701	*
Lsa-miR169h	Lsat_1_v5_gn_3_36300.1	-0.0374	0.962617	*
Lsa-miR169h	Lsat_1_v5_gn_3_90900.1	0.5362	0.463778	*
Lsa-miR169h	Lsat_1_v5_gn_4_9240.1	0.1039	0.89606	*
Lsa-miR169h	Lsat_1_v5_gn_5_168921.1	0.0039	0.996133	*
Lsa-miR169h	Lsat_1_v5_gn_5_169160.1	0.0435	0.956487	*
Lsa-miR169h	Lsat_1_v5_gn_5_29260.1	-0.3678	0.632225	*
Lsa-miR169h	Lsat_1_v5_gn_5_78781.1	0.6868	0.313195	*
Lsa-miR169h	Lsat_1_v5_gn_6_47121.1	-0.6606	0.339373	*
Lsa-miR169h	Lsat_1_v5_gn_6_47421.1	-0.4176	0.582437	*
Lsa-miR169h	Lsat_1_v5_gn_6_97140.1	-0.5091	0.490879	*
Lsa-miR169h	Lsat_1_v5_gn_7_34841.1	-0.058	0.941962	*
Lsa-miR169h	Lsat_1_v5_gn_8_124700.1	0.2914	0.708586	*
Lsa-miR169h	Lsat_1_v5_gn_8_16561.1	0.412	0.587988	*
Lsa-miR169h	Lsat_1_v5_gn_8_31261.1	0.9522	0.0478432	*
Lsa-miR169h	Lsat_1_v5_gn_8_3281.1	-0.2448	0.755197	*
Lsa-miR169h	Lsat_1_v5_gn_9_28401.1	0.2625	0.7375	*
Lsa-miR169i	Lsat_1_v5_gn_0_3441.1	0.0207	0.979305	*
Lsa-miR169i	Lsat_1_v5_gn_1_114801.1	0.0009	0.999114	*
Lsa-miR169i	Lsat_1_v5_gn_1_114861.1	-0.3457	0.654343	*
Lsa-miR169i	Lsat_1_v5_gn_1_129521.1	-0.4163	0.583741	*
Lsa-miR169i	Lsat_1_v5_gn_1_19661.1	-0.1554	0.844578	*
Lsa-miR169i	Lsat_1_v5_gn_1_37160.1	-0.2981	0.701889	*
Lsa-miR169i	Lsat_1_v5_gn_1_74601.1	0.308	0.692048	*
Lsa-miR169i	Lsat_1_v5_gn_1_95220.1	0	1	*
Lsa-miR169i	Lsat_1_v5_gn_2_44720.1	-0.2131	0.78693	*
Lsa-miR169i	Lsat_1_v5_gn_3_127861.1	-0.6009	0.399073	*
Lsa-miR169i	Lsat_1_v5_gn_3_32320.1	-0.0323	0.967701	*
Lsa-miR169i	Lsat_1_v5_gn_3_36300.1	-0.0374	0.962617	*
Lsa-miR169i	Lsat_1_v5_gn_3_71621.1	-0.0971	0.902853	*
Lsa-miR169i	Lsat_1_v5_gn_3_90900.1	0.5362	0.463778	*
Lsa-miR169i	Lsat_1_v5_gn_4_134101.1	0.4523	0.547742	*
Lsa-miR169i	Lsat_1_v5_gn_4_9240.1	0.1039	0.89606	*
Lsa-miR169i	Lsat_1_v5_gn_5_169160.1	0.0435	0.956487	*
Lsa-miR169i	Lsat_1_v5_gn_5_29260.1	-0.3678	0.632225	*
Lsa-miR169i	Lsat_1_v5_gn_5_78781.1	0.6868	0.313195	*
Lsa-miR169i	Lsat_1_v5_gn_6_47121.1	-0.6606	0.339373	*
Lsa-miR169i	Lsat_1_v5_gn_6_47421.1	-0.4176	0.582437	*
Lsa-miR169i	Lsat_1_v5_gn_6_97140.1	-0.5091	0.490879	*
Lsa-miR169i	Lsat_1_v5_gn_7_34841.1	-0.058	0.941962	*
Lsa-miR169i	Lsat_1_v5_gn_8_111520.1	-0.1505	0.849464	*
Lsa-miR169i	Lsat_1_v5_gn_8_124700.1	0.2914	0.708586	*
Lsa-miR169i	Lsat_1_v5_gn_8_16561.1	0.412	0.587988	*
Lsa-miR169i	Lsat_1_v5_gn_8_31261.1	0.9522	0.0478432	*
Lsa-miR169i	Lsat_1_v5_gn_8_3281.1	-0.2448	0.755197	*
Lsa-miR169i	Lsat_1_v5_gn_9_28401.1	0.2625	0.7375	*
Lsa-miR171a	Lsat_1_v5_gn_0_19261.1	-0.7959	0.204114	*
Lsa-miR171a	Lsat_1_v5_gn_0_23560.1	0	1	*
Lsa-miR171a	Lsat_1_v5_gn_0_33241.1	0.2434	0.75661	*
Lsa-miR171a	Lsat_1_v5_gn_1_27961.1	0.412	0.588045	*
Lsa-miR171a	Lsat_1_v5_gn_2_103821.1	0.0751	0.924906	*
Lsa-miR171a	Lsat_1_v5_gn_2_104501.1	-0.9619	0.0380843	*
Lsa-miR171a	Lsat_1_v5_gn_3_128721.1	0.7384	0.261561	*
Lsa-miR171a	Lsat_1_v5_gn_3_681.1	-0.4555	0.544506	*
Lsa-miR171a	Lsat_1_v5_gn_3_68360.1	0.4527	0.547327	*
Lsa-miR171a	Lsat_1_v5_gn_3_78621.1	0.7823	0.217663	*
Lsa-miR171a	Lsat_1_v5_gn_4_109141.1	-0.9567	0.0433464	*
Lsa-miR171a	Lsat_1_v5_gn_4_153400.1	0.4455	0.554531	*
Lsa-miR171a	Lsat_1_v5_gn_4_164800.1	-0.6405	0.359529	*
Lsa-miR171a	Lsat_1_v5_gn_4_67421.1	-0.4584	0.54156	*
Lsa-miR171a	Lsat_1_v5_gn_5_174381.1	-0.988	0.0119915	*
Lsa-miR171a	Lsat_1_v5_gn_5_185861.1	-0.8086	0.191372	*
Lsa-miR171a	Lsat_1_v5_gn_5_53160.1	0	1	*
Lsa-miR171a	Lsat_1_v5_gn_5_86400.1	-0.8101	0.189868	*
Lsa-miR171a	Lsat_1_v5_gn_6_112720.1	0.4168	0.583171	*
Lsa-miR171a	Lsat_1_v5_gn_6_3180.1	-0.9702	0.0297874	*
Lsa-miR171a	Lsat_1_v5_gn_6_41001.1	0.8817	0.118287	*
Lsa-miR171a	Lsat_1_v5_gn_6_47221.1	0.0423	0.957683	*
Lsa-miR171a	Lsat_1_v5_gn_7_23120.1	0	1	*
Lsa-miR171a	Lsat_1_v5_gn_7_45260.1	0.8725	0.127505	*
Lsa-miR171a	Lsat_1_v5_gn_7_80520.1	-0.0052	0.994831	*
Lsa-miR171a	Lsat_1_v5_gn_7_82441.1	0.8272	0.172756	*
Lsa-miR171a	Lsat_1_v5_gn_7_9261.1	0.2116	0.788389	*
Lsa-miR171a	Lsat_1_v5_gn_9_101301.1	0.8212	0.178788	*
Lsa-miR171a	Lsat_1_v5_gn_9_89160.1	-0.9525	0.0474702	*
Lsa-miR171b	Lsat_1_v5_gn_0_33241.1	-0.1622	0.837824	*
Lsa-miR171b	Lsat_1_v5_gn_1_27961.1	0.0158	0.984157	*
Lsa-miR171b	Lsat_1_v5_gn_1_4460.1	-0.3169	0.683074	*
Lsa-miR171b	Lsat_1_v5_gn_1_87981.1	0	1	*
Lsa-miR171b	Lsat_1_v5_gn_2_104501.1	-0.8298	0.170165	*
Lsa-miR171b	Lsat_1_v5_gn_3_128721.1	0.9451	0.0549283	*
Lsa-miR171b	Lsat_1_v5_gn_3_28780.1	-0.759	0.241012	*
Lsa-miR171b	Lsat_1_v5_gn_3_29621.1	-0.8313	0.168668	*
Lsa-miR171b	Lsat_1_v5_gn_3_681.1	-0.1594	0.840567	*
Lsa-miR171b	Lsat_1_v5_gn_3_78621.1	0.9632	0.0368475	*
Lsa-miR171b	Lsat_1_v5_gn_4_123221.1	0	1	*
Lsa-miR171b	Lsat_1_v5_gn_4_153400.1	0.7284	0.271644	*
Lsa-miR171b	Lsat_1_v5_gn_5_174381.1	-0.8859	0.114089	*
Lsa-miR171b	Lsat_1_v5_gn_5_71000.1	-0.8248	0.175183	*
Lsa-miR171b	Lsat_1_v5_gn_5_71020.1	-0.8301	0.169878	*
Lsa-miR171b	Lsat_1_v5_gn_6_3180.1	-0.8034	0.19658	*
Lsa-miR171b	Lsat_1_v5_gn_7_9261.1	0.5298	0.470194	*
Lsa-miR171b	Lsat_1_v5_gn_8_120320.1	-0.5051	0.494884	*
Lsa-miR171b	Lsat_1_v5_gn_8_29900.1	0.92	0.0800079	*
Lsa-miR171b	Lsat_1_v5_gn_8_90501.1	-0.3499	0.650105	*
Lsa-miR171b	Lsat_1_v5_gn_8_94481.1	-0.4904	0.509586	*
Lsa-miR171b	Lsat_1_v5_gn_9_6220.1	-0.4904	0.509586	*
Lsa-miR171c	Lsat_1_v5_gn_0_19261.1	0.7987	0.20128	*
Lsa-miR171c	Lsat_1_v5_gn_0_29221.1	-0.6995	0.300515	*
Lsa-miR171c	Lsat_1_v5_gn_1_103360.1	0	1	*
Lsa-miR171c	Lsat_1_v5_gn_1_27900.1	0.8506	0.149353	*
Lsa-miR171c	Lsat_1_v5_gn_2_119400.1	0.9635	0.0365174	*
Lsa-miR171c	Lsat_1_v5_gn_2_136081.1	0.9971	0.00288144	*
Lsa-miR171c	Lsat_1_v5_gn_3_128721.1	-0.5106	0.489376	*
Lsa-miR171c	Lsat_1_v5_gn_3_45080.1	0.9707	0.0292573	*
Lsa-miR171c	Lsat_1_v5_gn_3_63880.1	0.1548	0.845204	*
Lsa-miR171c	Lsat_1_v5_gn_3_65860.1	0.7244	0.275554	*
Lsa-miR171c	Lsat_1_v5_gn_3_681.1	0.604	0.396026	*
Lsa-miR171c	Lsat_1_v5_gn_3_68360.1	-0.6984	0.30165	*
Lsa-miR171c	Lsat_1_v5_gn_3_6981.1	-0.421	0.579011	*
Lsa-miR171c	Lsat_1_v5_gn_3_78621.1	-0.5687	0.431299	*
Lsa-miR171c	Lsat_1_v5_gn_4_149801.1	0	1	*
Lsa-miR171c	Lsat_1_v5_gn_4_153400.1	-0.1792	0.820794	*
Lsa-miR171c	Lsat_1_v5_gn_4_164800.1	0.5773	0.42274	*
Lsa-miR171c	Lsat_1_v5_gn_4_178061.1	0.972	0.0280454	*
Lsa-miR171c	Lsat_1_v5_gn_4_185720.1	0.4919	0.508096	*
Lsa-miR171c	Lsat_1_v5_gn_4_28460.1	0	1	*
Lsa-miR171c	Lsat_1_v5_gn_4_48300.1	0.5017	0.498267	*
Lsa-miR171c	Lsat_1_v5_gn_4_69701.1	-0.6303	0.369685	*
Lsa-miR171c	Lsat_1_v5_gn_4_70780.1	0.9609	0.0390944	*
Lsa-miR171c	Lsat_1_v5_gn_5_124321.1	0.2235	0.776537	*
Lsa-miR171c	Lsat_1_v5_gn_5_188240.1	-0.0192	0.980811	*
Lsa-miR171c	Lsat_1_v5_gn_5_53581.1	-0.2587	0.741304	*
Lsa-miR171c	Lsat_1_v5_gn_6_113080.1	-0.4765	0.523471	*
Lsa-miR171c	Lsat_1_v5_gn_6_15800.1	0.9336	0.066398	*
Lsa-miR171c	Lsat_1_v5_gn_6_3180.1	0.9819	0.0181153	*
Lsa-miR171c	Lsat_1_v5_gn_6_86061.1	0.9868	0.0132146	*
Lsa-miR171c	Lsat_1_v5_gn_6_96620.1	0.9987	0.00128436	*
Lsa-miR171c	Lsat_1_v5_gn_7_105700.1	0.9673	0.032726	*
Lsa-miR171c	Lsat_1_v5_gn_7_108581.1	0.9056	0.0944208	*
Lsa-miR171c	Lsat_1_v5_gn_7_110180.1	0.938	0.0620039	*
Lsa-miR171c	Lsat_1_v5_gn_7_49541.1	-0.2055	0.794539	*
Lsa-miR171c	Lsat_1_v5_gn_7_50220.1	-0.2361	0.763894	*
Lsa-miR171c	Lsat_1_v5_gn_7_9261.1	0.0288	0.971216	*
Lsa-miR171c	Lsat_1_v5_gn_7_97240.1	-0.6311	0.368914	*
Lsa-miR171c	Lsat_1_v5_gn_7_98620.1	-0.6303	0.369685	*
Lsa-miR171c	Lsat_1_v5_gn_8_12460.1	-0.4947	0.505288	*
Lsa-miR171c	Lsat_1_v5_gn_8_125820.1	0.705	0.295042	*
Lsa-miR171c	Lsat_1_v5_gn_8_128221.1	0.9506	0.049417	*
Lsa-miR171c	Lsat_1_v5_gn_8_164760.1	-0.4649	0.535096	*
Lsa-miR171c	Lsat_1_v5_gn_8_25320.1	-0.4692	0.53083	*
Lsa-miR171c	Lsat_1_v5_gn_8_35100.1	0	1	*
Lsa-miR171c	Lsat_1_v5_gn_8_73881.1	-0.5728	0.427226	*
Lsa-miR171c	Lsat_1_v5_gn_8_8241.1	0.9471	0.0528578	*
Lsa-miR171c	Lsat_1_v5_gn_9_35481.1	0.7584	0.241563	*
Lsa-miR171c	Lsat_1_v5_gn_9_57161.1	-0.0971	0.902944	*
Lsa-miR171c	Lsat_1_v5_gn_9_89580.1	0.9502	0.0498305	*
Lsa-miR171d	Lsat_1_v5_gn_0_23560.1	0	1	*
Lsa-miR171d	Lsat_1_v5_gn_1_130060.1	-0.0358	0.964241	*
Lsa-miR171d	Lsat_1_v5_gn_1_65000.1	0	1	*
Lsa-miR171d	Lsat_1_v5_gn_2_120141.1	0	1	*
Lsa-miR171d	Lsat_1_v5_gn_3_128721.1	0.0387	0.96132	*
Lsa-miR171d	Lsat_1_v5_gn_3_18340.1	-0.096	0.904033	*
Lsa-miR171d	Lsat_1_v5_gn_3_36380.1	-0.076	0.923993	*
Lsa-miR171d	Lsat_1_v5_gn_3_681.1	0.4072	0.592784	*
Lsa-miR171d	Lsat_1_v5_gn_3_78621.1	-0.0262	0.973767	*
Lsa-miR171d	Lsat_1_v5_gn_4_109141.1	0.449	0.551014	*
Lsa-miR171d	Lsat_1_v5_gn_4_153400.1	0.5284	0.471646	*
Lsa-miR171d	Lsat_1_v5_gn_4_154881.1	-0.4551	0.544892	*
Lsa-miR171d	Lsat_1_v5_gn_4_156021.1	-0.0848	0.915235	*
Lsa-miR171d	Lsat_1_v5_gn_4_164800.1	-0.0417	0.958282	*
Lsa-miR171d	Lsat_1_v5_gn_4_181761.1	0	1	*
Lsa-miR171d	Lsat_1_v5_gn_4_95401.1	0	1	*
Lsa-miR171d	Lsat_1_v5_gn_5_181100.1	0.7166	0.283378	*
Lsa-miR171d	Lsat_1_v5_gn_5_76780.1	0	1	*
Lsa-miR171d	Lsat_1_v5_gn_5_86400.1	0.441	0.559001	*
Lsa-miR171d	Lsat_1_v5_gn_6_3180.1	0.5918	0.408201	*
Lsa-miR171d	Lsat_1_v5_gn_7_19261.1	0.2781	0.721907	*
Lsa-miR171d	Lsat_1_v5_gn_7_49541.1	-0.2645	0.735472	*
Lsa-miR171d	Lsat_1_v5_gn_7_50220.1	0.445	0.555025	*
Lsa-miR171d	Lsat_1_v5_gn_7_80520.1	-0.5827	0.417342	*
Lsa-miR171d	Lsat_1_v5_gn_7_82441.1	-0.096	0.904033	*
Lsa-miR171d	Lsat_1_v5_gn_7_9261.1	0.2481	0.75193	*
Lsa-miR171d	Lsat_1_v5_gn_8_122140.1	0.3729	0.627107	*
Lsa-miR171d	Lsat_1_v5_gn_8_122761.1	0.0587	0.94126	*
Lsa-miR171d	Lsat_1_v5_gn_8_128221.1	0.5233	0.476702	*
Lsa-miR171d	Lsat_1_v5_gn_8_25320.1	0.0169	0.983106	*
Lsa-miR171d	Lsat_1_v5_gn_9_80920.1	0.5963	0.403669	*
Lsa-miR171e	Lsat_1_v5_gn_1_8300.1	0.5531	0.446945	*
Lsa-miR171e	Lsat_1_v5_gn_1_97781.1	0	1	*
Lsa-miR171e	Lsat_1_v5_gn_3_21200.1	0.0289	0.971123	*
Lsa-miR171e	Lsat_1_v5_gn_3_55860.1	-0.6053	0.394699	*
Lsa-miR171e	Lsat_1_v5_gn_3_78621.1	-0.2646	0.73544	*
Lsa-miR171e	Lsat_1_v5_gn_4_164800.1	0.9839	0.0161479	*
Lsa-miR171e	Lsat_1_v5_gn_5_145661.1	0.4161	0.583942	*
Lsa-miR171e	Lsat_1_v5_gn_5_167061.1	0.9287	0.071275	*
Lsa-miR171e	Lsat_1_v5_gn_5_183220.1	0.2967	0.703302	*
Lsa-miR171e	Lsat_1_v5_gn_5_45900.1	-0.2161	0.783884	*
Lsa-miR171e	Lsat_1_v5_gn_5_82221.1	0.4036	0.596423	*
Lsa-miR171e	Lsat_1_v5_gn_7_115980.1	-0.3962	0.603806	*
Lsa-miR171e	Lsat_1_v5_gn_7_31021.1	-0.3894	0.610587	*
Lsa-miR171e	Lsat_1_v5_gn_7_56080.1	0.3696	0.630439	*
Lsa-miR171e	Lsat_1_v5_gn_8_149261.1	-0.2453	0.754694	*
Lsa-miR171e	Lsat_1_v5_gn_8_2381.1	-0.0986	0.901375	*
Lsa-miR171e	Lsat_1_v5_gn_8_3401.1	-0.406	0.594049	*
Lsa-miR171e	Lsat_1_v5_gn_9_103361.1	0.6853	0.3147	*
Lsa-miR171e	Lsat_1_v5_gn_9_42940.1	0.7165	0.283514	*
Lsa-miR171f	Lsat_1_v5_gn_0_23560.1	0	1	*
Lsa-miR171f	Lsat_1_v5_gn_0_33241.1	0.8066	0.193419	*
Lsa-miR171f	Lsat_1_v5_gn_2_129780.1	0.2221	0.777934	*
Lsa-miR171f	Lsat_1_v5_gn_3_128721.1	0.136	0.864015	*
Lsa-miR171f	Lsat_1_v5_gn_3_36300.1	0.8507	0.149326	*
Lsa-miR171f	Lsat_1_v5_gn_3_681.1	-0.881	0.118974	*
Lsa-miR171f	Lsat_1_v5_gn_3_78621.1	0.1998	0.800223	*
Lsa-miR171f	Lsat_1_v5_gn_4_153400.1	-0.0222	0.977817	*
Lsa-miR171f	Lsat_1_v5_gn_4_154881.1	0.5289	0.471135	*
Lsa-miR171f	Lsat_1_v5_gn_4_164800.1	-0.6561	0.343946	*
Lsa-miR171f	Lsat_1_v5_gn_4_8840.1	-0.8781	0.121859	*
Lsa-miR171f	Lsat_1_v5_gn_5_13080.1	-0.9669	0.033069	*
Lsa-miR171f	Lsat_1_v5_gn_5_154341.1	0.1433	0.856699	*
Lsa-miR171f	Lsat_1_v5_gn_5_86400.1	-0.9352	0.0648158	*
Lsa-miR171f	Lsat_1_v5_gn_6_18481.1	0.0146	0.985355	*
Lsa-miR171f	Lsat_1_v5_gn_6_3180.1	-0.893	0.107021	*
Lsa-miR171f	Lsat_1_v5_gn_6_60701.1	-0.6756	0.32436	*
Lsa-miR171f	Lsat_1_v5_gn_7_80520.1	0.6373	0.362693	*
Lsa-miR171f	Lsat_1_v5_gn_7_9261.1	-0.4635	0.536534	*
Lsa-miR171f	Lsat_1_v5_gn_8_110401.1	0.7844	0.215557	*
Lsa-miR171f	Lsat_1_v5_gn_8_83841.1	-0.9043	0.0956517	*
Lsa-miR171f	Lsat_1_v5_gn_8_98420.1	-0.6295	0.370493	*
Lsa-miR172a	Lsat_1_v5_gn_0_27321.1	0.5138	0.486203	*
Lsa-miR172a	Lsat_1_v5_gn_0_45861.1	-0.7179	0.282117	*
Lsa-miR172a	Lsat_1_v5_gn_0_5781.1	0.2358	0.76419	*
Lsa-miR172a	Lsat_1_v5_gn_1_11340.1	-0.8183	0.181691	*
Lsa-miR172a	Lsat_1_v5_gn_1_113961.1	0.9772	0.0228251	*
Lsa-miR172a	Lsat_1_v5_gn_1_12201.1	-0.9184	0.0816226	*
Lsa-miR172a	Lsat_1_v5_gn_1_126160.1	0.9824	0.0176171	*
Lsa-miR172a	Lsat_1_v5_gn_1_130441.1	-0.0488	0.951151	*
Lsa-miR172a	Lsat_1_v5_gn_1_30661.1	-0.3245	0.675523	*
Lsa-miR172a	Lsat_1_v5_gn_1_46661.1	-0.6765	0.323524	*
Lsa-miR172a	Lsat_1_v5_gn_1_53680.1	-0.5246	0.475425	*
Lsa-miR172a	Lsat_1_v5_gn_1_69101.1	0	1	*
Lsa-miR172a	Lsat_1_v5_gn_1_76820.1	0	1	*
Lsa-miR172a	Lsat_1_v5_gn_1_84220.1	-0.1606	0.839399	*
Lsa-miR172a	Lsat_1_v5_gn_1_90261.1	0	1	*
Lsa-miR172a	Lsat_1_v5_gn_2_109741.1	0.9875	0.0125305	*
Lsa-miR172a	Lsat_1_v5_gn_2_116160.1	-0.7398	0.260234	*
Lsa-miR172a	Lsat_1_v5_gn_2_3201.1	-0.7241	0.275943	*
Lsa-miR172a	Lsat_1_v5_gn_2_55280.1	0.6461	0.353851	*
Lsa-miR172a	Lsat_1_v5_gn_2_58440.1	-0.5605	0.439519	*
Lsa-miR172a	Lsat_1_v5_gn_2_85920.1	-0.6215	0.378513	*
Lsa-miR172a	Lsat_1_v5_gn_3_110621.1	-0.5888	0.41123	*
Lsa-miR172a	Lsat_1_v5_gn_3_126700.1	-0.1265	0.873526	*
Lsa-miR172a	Lsat_1_v5_gn_3_126981.1	-0.4599	0.54011	*
Lsa-miR172a	Lsat_1_v5_gn_3_14761.1	-0.7255	0.274526	*
Lsa-miR172a	Lsat_1_v5_gn_3_87860.1	0.951	0.0490064	*
Lsa-miR172a	Lsat_1_v5_gn_3_88160.1	0.8934	0.106649	*
Lsa-miR172a	Lsat_1_v5_gn_3_89681.1	0.9743	0.0256813	*
Lsa-miR172a	Lsat_1_v5_gn_4_114841.1	-0.5585	0.44148	*
Lsa-miR172a	Lsat_1_v5_gn_4_124961.1	-0.8656	0.134444	*
Lsa-miR172a	Lsat_1_v5_gn_4_145200.1	0.9981	0.00187343	*
Lsa-miR172a	Lsat_1_v5_gn_4_161761.1	-0.6647	0.335271	*
Lsa-miR172a	Lsat_1_v5_gn_4_16500.1	0.9826	0.0173915	*
Lsa-miR172a	Lsat_1_v5_gn_4_165341.1	0.9733	0.0267419	*
Lsa-miR172a	Lsat_1_v5_gn_4_25980.1	0	1	*
Lsa-miR172a	Lsat_1_v5_gn_4_30301.1	-0.4786	0.521407	*
Lsa-miR172a	Lsat_1_v5_gn_4_49520.1	-0.3791	0.62088	*
Lsa-miR172a	Lsat_1_v5_gn_4_61721.1	0	1	*
Lsa-miR172a	Lsat_1_v5_gn_4_64461.1	-0.7658	0.234215	*
Lsa-miR172a	Lsat_1_v5_gn_4_71721.1	-0.659	0.34098	*
Lsa-miR172a	Lsat_1_v5_gn_5_127360.1	-0.893	0.106989	*
Lsa-miR172a	Lsat_1_v5_gn_5_130141.1	-0.8004	0.199566	*
Lsa-miR172a	Lsat_1_v5_gn_5_2120.1	-0.1634	0.836551	*
Lsa-miR172a	Lsat_1_v5_gn_5_2260.1	-0.7328	0.267241	*
Lsa-miR172a	Lsat_1_v5_gn_5_24441.1	-0.2136	0.786363	*
Lsa-miR172a	Lsat_1_v5_gn_5_26140.1	0	1	*
Lsa-miR172a	Lsat_1_v5_gn_5_72480.1	-0.456	0.544037	*
Lsa-miR172a	Lsat_1_v5_gn_5_90260.1	0	1	*
Lsa-miR172a	Lsat_1_v5_gn_6_109661.1	0.9754	0.0245819	*
Lsa-miR172a	Lsat_1_v5_gn_6_116000.1	-0.3323	0.667694	*
Lsa-miR172a	Lsat_1_v5_gn_6_12421.1	-0.1548	0.845228	*
Lsa-miR172a	Lsat_1_v5_gn_6_29600.1	0.6096	0.390405	*
Lsa-miR172a	Lsat_1_v5_gn_6_30080.1	-0.6811	0.318919	*
Lsa-miR172a	Lsat_1_v5_gn_7_105821.1	-0.9318	0.0682376	*
Lsa-miR172a	Lsat_1_v5_gn_7_4020.1	0	1	*
Lsa-miR172a	Lsat_1_v5_gn_8_14040.1	-0.0589	0.941104	*
Lsa-miR172a	Lsat_1_v5_gn_8_144901.1	-0.7317	0.26829	*
Lsa-miR172a	Lsat_1_v5_gn_8_166540.1	0.6152	0.384846	*
Lsa-miR172a	Lsat_1_v5_gn_8_18040.1	-0.7763	0.223715	*
Lsa-miR172a	Lsat_1_v5_gn_8_3941.1	-0.3083	0.69168	*
Lsa-miR172a	Lsat_1_v5_gn_8_65360.1	0.6312	0.368792	*
Lsa-miR172a	Lsat_1_v5_gn_8_72921.1	-0.5514	0.448606	*
Lsa-miR172a	Lsat_1_v5_gn_8_75220.1	-0.7037	0.296285	*
Lsa-miR172a	Lsat_1_v5_gn_8_78880.1	-0.7365	0.263453	*
Lsa-miR172a	Lsat_1_v5_gn_8_78900.1	-0.6769	0.323149	*
Lsa-miR172a	Lsat_1_v5_gn_8_79040.1	-0.699	0.301003	*
Lsa-miR172a	Lsat_1_v5_gn_9_119461.1	-0.577	0.422992	*
Lsa-miR172a	Lsat_1_v5_gn_9_20420.1	-0.8553	0.144657	*
Lsa-miR172a	Lsat_1_v5_gn_9_37481.1	-0.8802	0.119755	*
Lsa-miR172a	Lsat_1_v5_gn_9_56481.1	0.971	0.0289553	*
Lsa-miR172a	Lsat_1_v5_gn_9_64940.1	-0.1194	0.880581	*
Lsa-miR172a	Lsat_1_v5_gn_9_70241.1	-0.0151	0.984871	*
Lsa-miR172b	Lsat_1_v5_gn_0_27321.1	0.5138	0.486203	*
Lsa-miR172b	Lsat_1_v5_gn_0_45861.1	-0.7179	0.282117	*
Lsa-miR172b	Lsat_1_v5_gn_1_11340.1	-0.8183	0.181691	*
Lsa-miR172b	Lsat_1_v5_gn_1_113961.1	0.9772	0.0228251	*
Lsa-miR172b	Lsat_1_v5_gn_1_12201.1	-0.9184	0.0816226	*
Lsa-miR172b	Lsat_1_v5_gn_1_126160.1	0.9824	0.0176171	*
Lsa-miR172b	Lsat_1_v5_gn_1_130441.1	-0.0488	0.951151	*
Lsa-miR172b	Lsat_1_v5_gn_1_30661.1	-0.3245	0.675523	*
Lsa-miR172b	Lsat_1_v5_gn_1_46661.1	-0.6765	0.323524	*
Lsa-miR172b	Lsat_1_v5_gn_1_53680.1	-0.5246	0.475425	*
Lsa-miR172b	Lsat_1_v5_gn_1_69101.1	0	1	*
Lsa-miR172b	Lsat_1_v5_gn_1_76820.1	0	1	*
Lsa-miR172b	Lsat_1_v5_gn_1_84220.1	-0.1606	0.839399	*
Lsa-miR172b	Lsat_1_v5_gn_1_90261.1	0	1	*
Lsa-miR172b	Lsat_1_v5_gn_2_109741.1	0.9875	0.0125305	*
Lsa-miR172b	Lsat_1_v5_gn_2_116160.1	-0.7398	0.260234	*
Lsa-miR172b	Lsat_1_v5_gn_2_116801.1	0.8714	0.128641	*
Lsa-miR172b	Lsat_1_v5_gn_2_3201.1	-0.7241	0.275943	*
Lsa-miR172b	Lsat_1_v5_gn_2_55280.1	0.6461	0.353851	*
Lsa-miR172b	Lsat_1_v5_gn_2_58440.1	-0.5605	0.439519	*
Lsa-miR172b	Lsat_1_v5_gn_2_85920.1	-0.6215	0.378513	*
Lsa-miR172b	Lsat_1_v5_gn_3_110020.1	-0.8512	0.14885	*
Lsa-miR172b	Lsat_1_v5_gn_3_110621.1	-0.5888	0.41123	*
Lsa-miR172b	Lsat_1_v5_gn_3_126700.1	-0.1265	0.873526	*
Lsa-miR172b	Lsat_1_v5_gn_3_126981.1	-0.4599	0.54011	*
Lsa-miR172b	Lsat_1_v5_gn_3_14761.1	-0.7255	0.274526	*
Lsa-miR172b	Lsat_1_v5_gn_3_87860.1	0.951	0.0490064	*
Lsa-miR172b	Lsat_1_v5_gn_3_88160.1	0.8934	0.106649	*
Lsa-miR172b	Lsat_1_v5_gn_3_89681.1	0.9743	0.0256813	*
Lsa-miR172b	Lsat_1_v5_gn_4_105921.1	-0.346	0.653993	*
Lsa-miR172b	Lsat_1_v5_gn_4_114841.1	-0.5585	0.44148	*
Lsa-miR172b	Lsat_1_v5_gn_4_145200.1	0.9981	0.00187343	*
Lsa-miR172b	Lsat_1_v5_gn_4_16500.1	0.9826	0.0173915	*
Lsa-miR172b	Lsat_1_v5_gn_4_165341.1	0.9733	0.0267419	*
Lsa-miR172b	Lsat_1_v5_gn_4_25980.1	0	1	*
Lsa-miR172b	Lsat_1_v5_gn_4_30301.1	-0.4786	0.521407	*
Lsa-miR172b	Lsat_1_v5_gn_4_49520.1	-0.3791	0.62088	*
Lsa-miR172b	Lsat_1_v5_gn_4_61721.1	0	1	*
Lsa-miR172b	Lsat_1_v5_gn_4_64461.1	-0.7658	0.234215	*
Lsa-miR172b	Lsat_1_v5_gn_4_71721.1	-0.659	0.34098	*
Lsa-miR172b	Lsat_1_v5_gn_5_127360.1	-0.893	0.106989	*
Lsa-miR172b	Lsat_1_v5_gn_5_2120.1	-0.1634	0.836551	*
Lsa-miR172b	Lsat_1_v5_gn_5_2260.1	-0.7328	0.267241	*
Lsa-miR172b	Lsat_1_v5_gn_5_23020.1	-0.0404	0.959636	*
Lsa-miR172b	Lsat_1_v5_gn_5_26140.1	0	1	*
Lsa-miR172b	Lsat_1_v5_gn_5_72480.1	-0.456	0.544037	*
Lsa-miR172b	Lsat_1_v5_gn_5_90260.1	0	1	*
Lsa-miR172b	Lsat_1_v5_gn_6_109661.1	0.9754	0.0245819	*
Lsa-miR172b	Lsat_1_v5_gn_6_116000.1	-0.3323	0.667694	*
Lsa-miR172b	Lsat_1_v5_gn_6_12421.1	-0.1548	0.845228	*
Lsa-miR172b	Lsat_1_v5_gn_6_29600.1	0.6096	0.390405	*
Lsa-miR172b	Lsat_1_v5_gn_6_30080.1	-0.6811	0.318919	*
Lsa-miR172b	Lsat_1_v5_gn_7_105821.1	-0.9318	0.0682376	*
Lsa-miR172b	Lsat_1_v5_gn_7_20000.1	0.9889	0.0110885	*
Lsa-miR172b	Lsat_1_v5_gn_7_4020.1	0	1	*
Lsa-miR172b	Lsat_1_v5_gn_8_14040.1	-0.0589	0.941104	*
Lsa-miR172b	Lsat_1_v5_gn_8_166540.1	0.6152	0.384846	*
Lsa-miR172b	Lsat_1_v5_gn_8_18040.1	-0.7763	0.223715	*
Lsa-miR172b	Lsat_1_v5_gn_8_31840.1	-0.2937	0.706282	*
Lsa-miR172b	Lsat_1_v5_gn_8_3941.1	-0.3083	0.69168	*
Lsa-miR172b	Lsat_1_v5_gn_8_72921.1	-0.5514	0.448606	*
Lsa-miR172b	Lsat_1_v5_gn_8_75220.1	-0.7037	0.296285	*
Lsa-miR172b	Lsat_1_v5_gn_8_78880.1	-0.7365	0.263453	*
Lsa-miR172b	Lsat_1_v5_gn_8_78900.1	-0.6769	0.323149	*
Lsa-miR172b	Lsat_1_v5_gn_8_79040.1	-0.699	0.301003	*
Lsa-miR172b	Lsat_1_v5_gn_9_119461.1	-0.577	0.422992	*
Lsa-miR172b	Lsat_1_v5_gn_9_20420.1	-0.8553	0.144657	*
Lsa-miR172b	Lsat_1_v5_gn_9_37481.1	-0.8802	0.119755	*
Lsa-miR172b	Lsat_1_v5_gn_9_64940.1	-0.1194	0.880581	*
Lsa-miR172b	Lsat_1_v5_gn_9_70241.1	-0.0151	0.984871	*
Lsa-miR172c	Lsat_1_v5_gn_0_27321.1	0.5138	0.486203	*
Lsa-miR172c	Lsat_1_v5_gn_0_45861.1	-0.7179	0.282117	*
Lsa-miR172c	Lsat_1_v5_gn_0_5781.1	0.2358	0.76419	*
Lsa-miR172c	Lsat_1_v5_gn_1_11340.1	-0.8183	0.181691	*
Lsa-miR172c	Lsat_1_v5_gn_1_113961.1	0.9772	0.0228251	*
Lsa-miR172c	Lsat_1_v5_gn_1_12201.1	-0.9184	0.0816226	*
Lsa-miR172c	Lsat_1_v5_gn_1_126160.1	0.9824	0.0176171	*
Lsa-miR172c	Lsat_1_v5_gn_1_130441.1	-0.0488	0.951151	*
Lsa-miR172c	Lsat_1_v5_gn_1_30661.1	-0.3245	0.675523	*
Lsa-miR172c	Lsat_1_v5_gn_1_46661.1	-0.6765	0.323524	*
Lsa-miR172c	Lsat_1_v5_gn_1_53680.1	-0.5246	0.475425	*
Lsa-miR172c	Lsat_1_v5_gn_1_69101.1	0	1	*
Lsa-miR172c	Lsat_1_v5_gn_1_76820.1	0	1	*
Lsa-miR172c	Lsat_1_v5_gn_1_84220.1	-0.1606	0.839399	*
Lsa-miR172c	Lsat_1_v5_gn_1_90261.1	0	1	*
Lsa-miR172c	Lsat_1_v5_gn_2_109741.1	0.9875	0.0125305	*
Lsa-miR172c	Lsat_1_v5_gn_2_116160.1	-0.7398	0.260234	*
Lsa-miR172c	Lsat_1_v5_gn_2_3201.1	-0.7241	0.275943	*
Lsa-miR172c	Lsat_1_v5_gn_2_55280.1	0.6461	0.353851	*
Lsa-miR172c	Lsat_1_v5_gn_2_58440.1	-0.5605	0.439519	*
Lsa-miR172c	Lsat_1_v5_gn_2_65621.1	-0.5094	0.490575	*
Lsa-miR172c	Lsat_1_v5_gn_2_85920.1	-0.6215	0.378513	*
Lsa-miR172c	Lsat_1_v5_gn_3_110621.1	-0.5888	0.41123	*
Lsa-miR172c	Lsat_1_v5_gn_3_126981.1	-0.4599	0.54011	*
Lsa-miR172c	Lsat_1_v5_gn_3_14761.1	-0.7255	0.274526	*
Lsa-miR172c	Lsat_1_v5_gn_3_87860.1	0.951	0.0490064	*
Lsa-miR172c	Lsat_1_v5_gn_3_88160.1	0.8934	0.106649	*
Lsa-miR172c	Lsat_1_v5_gn_3_89681.1	0.9743	0.0256813	*
Lsa-miR172c	Lsat_1_v5_gn_4_105921.1	-0.346	0.653993	*
Lsa-miR172c	Lsat_1_v5_gn_4_114841.1	-0.5585	0.44148	*
Lsa-miR172c	Lsat_1_v5_gn_4_145200.1	0.9981	0.00187343	*
Lsa-miR172c	Lsat_1_v5_gn_4_16500.1	0.9826	0.0173915	*
Lsa-miR172c	Lsat_1_v5_gn_4_165341.1	0.9733	0.0267419	*
Lsa-miR172c	Lsat_1_v5_gn_4_25980.1	0	1	*
Lsa-miR172c	Lsat_1_v5_gn_4_30301.1	-0.4786	0.521407	*
Lsa-miR172c	Lsat_1_v5_gn_4_49520.1	-0.3791	0.62088	*
Lsa-miR172c	Lsat_1_v5_gn_4_61721.1	0	1	*
Lsa-miR172c	Lsat_1_v5_gn_4_64461.1	-0.7658	0.234215	*
Lsa-miR172c	Lsat_1_v5_gn_4_71721.1	-0.659	0.34098	*
Lsa-miR172c	Lsat_1_v5_gn_5_127360.1	-0.893	0.106989	*
Lsa-miR172c	Lsat_1_v5_gn_5_13660.1	0.6163	0.383734	*
Lsa-miR172c	Lsat_1_v5_gn_5_2120.1	-0.1634	0.836551	*
Lsa-miR172c	Lsat_1_v5_gn_5_26140.1	0	1	*
Lsa-miR172c	Lsat_1_v5_gn_5_72480.1	-0.456	0.544037	*
Lsa-miR172c	Lsat_1_v5_gn_5_79461.1	-0.1538	0.846171	*
Lsa-miR172c	Lsat_1_v5_gn_5_90260.1	0	1	*
Lsa-miR172c	Lsat_1_v5_gn_6_116000.1	-0.3323	0.667694	*
Lsa-miR172c	Lsat_1_v5_gn_6_12421.1	-0.1548	0.845228	*
Lsa-miR172c	Lsat_1_v5_gn_6_29600.1	0.6096	0.390405	*
Lsa-miR172c	Lsat_1_v5_gn_6_30080.1	-0.6811	0.318919	*
Lsa-miR172c	Lsat_1_v5_gn_6_55260.1	-0.9909	0.00911047	*
Lsa-miR172c	Lsat_1_v5_gn_7_105821.1	-0.9318	0.0682376	*
Lsa-miR172c	Lsat_1_v5_gn_7_4020.1	0	1	*
Lsa-miR172c	Lsat_1_v5_gn_7_68120.1	-0.619	0.38104	*
Lsa-miR172c	Lsat_1_v5_gn_7_77041.1	-0.7371	0.262854	*
Lsa-miR172c	Lsat_1_v5_gn_8_116281.1	-0.0954	0.904626	*
Lsa-miR172c	Lsat_1_v5_gn_8_14040.1	-0.0589	0.941104	*
Lsa-miR172c	Lsat_1_v5_gn_8_144901.1	-0.7317	0.26829	*
Lsa-miR172c	Lsat_1_v5_gn_8_166540.1	0.6152	0.384846	*
Lsa-miR172c	Lsat_1_v5_gn_8_18040.1	-0.7763	0.223715	*
Lsa-miR172c	Lsat_1_v5_gn_8_221.1	-0.7352	0.264836	*
Lsa-miR172c	Lsat_1_v5_gn_8_3941.1	-0.3083	0.69168	*
Lsa-miR172c	Lsat_1_v5_gn_8_65360.1	0.6312	0.368792	*
Lsa-miR172c	Lsat_1_v5_gn_8_72921.1	-0.5514	0.448606	*
Lsa-miR172c	Lsat_1_v5_gn_8_7461.1	-0.1445	0.855483	*
Lsa-miR172c	Lsat_1_v5_gn_8_75220.1	-0.7037	0.296285	*
Lsa-miR172c	Lsat_1_v5_gn_8_76521.1	-0.9744	0.0255846	*
Lsa-miR172c	Lsat_1_v5_gn_8_78880.1	-0.7365	0.263453	*
Lsa-miR172c	Lsat_1_v5_gn_8_78900.1	-0.6769	0.323149	*
Lsa-miR172c	Lsat_1_v5_gn_8_79040.1	-0.699	0.301003	*
Lsa-miR172c	Lsat_1_v5_gn_9_119461.1	-0.577	0.422992	*
Lsa-miR172c	Lsat_1_v5_gn_9_20420.1	-0.8553	0.144657	*
Lsa-miR172c	Lsat_1_v5_gn_9_37481.1	-0.8802	0.119755	*
Lsa-miR172c	Lsat_1_v5_gn_9_70241.1	-0.0151	0.984871	*
Lsa-miR172c	Lsat_1_v5_gn_9_7900.1	-0.8489	0.151093	*
Lsa-miR2111	Lsat_1_v5_gn_0_45640.1	-0.297	0.703042	*
Lsa-miR2111	Lsat_1_v5_gn_0_9740.1	-0.335	0.66504	*
Lsa-miR2111	Lsat_1_v5_gn_1_100400.1	-0.3685	0.631456	*
Lsa-miR2111	Lsat_1_v5_gn_1_104160.1	-0.5608	0.439243	*
Lsa-miR2111	Lsat_1_v5_gn_1_128760.1	0.325	0.675025	*
Lsa-miR2111	Lsat_1_v5_gn_1_17381.1	-0.3702	0.629757	*
Lsa-miR2111	Lsat_1_v5_gn_1_18701.1	-0.3784	0.621594	*
Lsa-miR2111	Lsat_1_v5_gn_1_1961.1	0.0338	0.966167	*
Lsa-miR2111	Lsat_1_v5_gn_1_54761.1	-0.1005	0.89948	*
Lsa-miR2111	Lsat_1_v5_gn_1_74120.1	0.0771	0.922923	*
Lsa-miR2111	Lsat_1_v5_gn_1_74360.1	0.6755	0.32453	*
Lsa-miR2111	Lsat_1_v5_gn_2_105320.1	-0.1959	0.804081	*
Lsa-miR2111	Lsat_1_v5_gn_2_128920.1	-0.2419	0.7581	*
Lsa-miR2111	Lsat_1_v5_gn_2_134381.1	0.0919	0.908054	*
Lsa-miR2111	Lsat_1_v5_gn_2_4860.1	0.8615	0.138499	*
Lsa-miR2111	Lsat_1_v5_gn_2_50361.1	0.6289	0.371133	*
Lsa-miR2111	Lsat_1_v5_gn_2_83120.1	0.1106	0.889366	*
Lsa-miR2111	Lsat_1_v5_gn_2_86121.1	-0.332	0.668034	*
Lsa-miR2111	Lsat_1_v5_gn_3_100.1	0.5337	0.466289	*
Lsa-miR2111	Lsat_1_v5_gn_3_107840.1	0.534	0.46604	*
Lsa-miR2111	Lsat_1_v5_gn_3_114421.1	-0.3209	0.679094	*
Lsa-miR2111	Lsat_1_v5_gn_3_131781.1	0.6848	0.315232	*
Lsa-miR2111	Lsat_1_v5_gn_3_45801.1	-0.0972	0.902763	*
Lsa-miR2111	Lsat_1_v5_gn_3_54180.1	0.4902	0.509798	*
Lsa-miR2111	Lsat_1_v5_gn_3_58241.1	0	1	*
Lsa-miR2111	Lsat_1_v5_gn_3_66941.1	-0.3044	0.695597	*
Lsa-miR2111	Lsat_1_v5_gn_4_104321.1	0.5525	0.447483	*
Lsa-miR2111	Lsat_1_v5_gn_4_127200.1	-0.3079	0.692133	*
Lsa-miR2111	Lsat_1_v5_gn_4_141440.1	0.2969	0.703136	*
Lsa-miR2111	Lsat_1_v5_gn_4_185580.1	0.3247	0.675327	*
Lsa-miR2111	Lsat_1_v5_gn_4_35681.1	0.3424	0.657569	*
Lsa-miR2111	Lsat_1_v5_gn_4_37821.1	-0.4191	0.580941	*
Lsa-miR2111	Lsat_1_v5_gn_4_48100.1	-0.966	0.0340279	*
Lsa-miR2111	Lsat_1_v5_gn_4_60620.1	-0.3645	0.635545	*
Lsa-miR2111	Lsat_1_v5_gn_4_63601.1	0.978	0.0219879	*
Lsa-miR2111	Lsat_1_v5_gn_4_73401.1	-0.2418	0.758237	*
Lsa-miR2111	Lsat_1_v5_gn_4_84261.1	-0.2309	0.769075	*
Lsa-miR2111	Lsat_1_v5_gn_5_104301.1	0.4424	0.557608	*
Lsa-miR2111	Lsat_1_v5_gn_5_111841.1	0.4232	0.576825	*
Lsa-miR2111	Lsat_1_v5_gn_5_123200.1	-0.4878	0.512174	*
Lsa-miR2111	Lsat_1_v5_gn_5_136700.1	-0.2526	0.747447	*
Lsa-miR2111	Lsat_1_v5_gn_5_13720.1	0.6	0.400034	*
Lsa-miR2111	Lsat_1_v5_gn_5_176920.1	0.4298	0.570174	*
Lsa-miR2111	Lsat_1_v5_gn_5_191561.1	0.8142	0.185821	*
Lsa-miR2111	Lsat_1_v5_gn_5_3140.1	-0.2587	0.741336	*
Lsa-miR2111	Lsat_1_v5_gn_5_54260.1	0.8114	0.188554	*
Lsa-miR2111	Lsat_1_v5_gn_5_55441.1	-0.2762	0.723796	*
Lsa-miR2111	Lsat_1_v5_gn_5_56921.1	0.4343	0.56569	*
Lsa-miR2111	Lsat_1_v5_gn_5_69941.1	0	1	*
Lsa-miR2111	Lsat_1_v5_gn_6_107080.1	-0.2057	0.794299	*
Lsa-miR2111	Lsat_1_v5_gn_6_11360.1	-0.0277	0.972308	*
Lsa-miR2111	Lsat_1_v5_gn_6_28141.1	-0.292	0.707962	*
Lsa-miR2111	Lsat_1_v5_gn_6_48761.1	0	1	*
Lsa-miR2111	Lsat_1_v5_gn_6_51220.1	0.2124	0.78765	*
Lsa-miR2111	Lsat_1_v5_gn_6_55380.1	0.0442	0.95581	*
Lsa-miR2111	Lsat_1_v5_gn_6_59920.1	0.2635	0.736511	*
Lsa-miR2111	Lsat_1_v5_gn_6_78761.1	0.4411	0.558932	*
Lsa-miR2111	Lsat_1_v5_gn_6_84020.1	0.3953	0.604727	*
Lsa-miR2111	Lsat_1_v5_gn_7_113681.1	0	1	*
Lsa-miR2111	Lsat_1_v5_gn_7_29301.1	0.6683	0.331748	*
Lsa-miR2111	Lsat_1_v5_gn_7_3500.1	0.4328	0.567216	*
Lsa-miR2111	Lsat_1_v5_gn_7_47840.1	0	1	*
Lsa-miR2111	Lsat_1_v5_gn_7_57121.1	-0.1725	0.827453	*
Lsa-miR2111	Lsat_1_v5_gn_7_85901.1	-0.1535	0.846541	*
Lsa-miR2111	Lsat_1_v5_gn_8_11600.1	-0.3995	0.600452	*
Lsa-miR2111	Lsat_1_v5_gn_8_15441.1	0.0524	0.947572	*
Lsa-miR2111	Lsat_1_v5_gn_8_163300.1	0.4611	0.538897	*
Lsa-miR2111	Lsat_1_v5_gn_8_340.1	0.6265	0.373528	*
Lsa-miR2111	Lsat_1_v5_gn_8_48341.1	-0.2158	0.784239	*
Lsa-miR2111	Lsat_1_v5_gn_8_56441.1	0.5715	0.42846	*
Lsa-miR2111	Lsat_1_v5_gn_8_80540.1	0.7726	0.227407	*
Lsa-miR2111	Lsat_1_v5_gn_9_113681.1	0.0144	0.985612	*
Lsa-miR2111	Lsat_1_v5_gn_9_118481.1	0.4769	0.523109	*
Lsa-miR2111	Lsat_1_v5_gn_9_118540.1	-0.0285	0.971502	*
Lsa-miR2111	Lsat_1_v5_gn_9_15721.1	0.618	0.381962	*
Lsa-miR2111	Lsat_1_v5_gn_9_45381.1	0.5239	0.476107	*
Lsa-miR2111	Lsat_1_v5_gn_9_4701.1	-0.3523	0.647722	*
Lsa-miR2111	Lsat_1_v5_gn_9_68620.1	-0.5182	0.48179	*
Lsa-miR2111	Lsat_1_v5_gn_9_75021.1	0.1416	0.858434	*
Lsa-miR2111	Lsat_1_v5_gn_9_89900.1	0.5404	0.459591	*
Lsa-miR2275	Lsat_1_v5_gn_0_22080.1	0	1	*
Lsa-miR2275	Lsat_1_v5_gn_0_2320.1	0	1	*
Lsa-miR2275	Lsat_1_v5_gn_0_27881.1	0.6825	0.3175	*
Lsa-miR2275	Lsat_1_v5_gn_0_29301.1	0.6365	0.363466	*
Lsa-miR2275	Lsat_1_v5_gn_1_100221.1	0.211	0.788993	*
Lsa-miR2275	Lsat_1_v5_gn_1_104201.1	0	1	*
Lsa-miR2275	Lsat_1_v5_gn_1_10481.1	-0.7773	0.22267	*
Lsa-miR2275	Lsat_1_v5_gn_1_115520.1	0.4743	0.52568	*
Lsa-miR2275	Lsat_1_v5_gn_1_16820.1	0	1	*
Lsa-miR2275	Lsat_1_v5_gn_1_2520.1	-0.2371	0.762913	*
Lsa-miR2275	Lsat_1_v5_gn_1_27961.1	-0.6521	0.347857	*
Lsa-miR2275	Lsat_1_v5_gn_1_62020.1	0.1503	0.849689	*
Lsa-miR2275	Lsat_1_v5_gn_1_6581.1	0.865	0.13501	*
Lsa-miR2275	Lsat_1_v5_gn_1_66101.1	-0.7005	0.299524	*
Lsa-miR2275	Lsat_1_v5_gn_1_70980.1	0.194	0.805985	*
Lsa-miR2275	Lsat_1_v5_gn_1_71080.1	0.7353	0.264689	*
Lsa-miR2275	Lsat_1_v5_gn_1_71160.1	-0.143	0.856959	*
Lsa-miR2275	Lsat_1_v5_gn_1_76700.1	0	1	*
Lsa-miR2275	Lsat_1_v5_gn_1_76820.1	0	1	*
Lsa-miR2275	Lsat_1_v5_gn_1_82580.1	0.4045	0.595509	*
Lsa-miR2275	Lsat_1_v5_gn_1_9481.1	-0.3154	0.684579	*
Lsa-miR2275	Lsat_1_v5_gn_1_97101.1	-0.1357	0.864307	*
Lsa-miR2275	Lsat_1_v5_gn_2_103941.1	-0.4824	0.517582	*
Lsa-miR2275	Lsat_1_v5_gn_2_21300.1	0	1	*
Lsa-miR2275	Lsat_1_v5_gn_2_59820.1	-0.0185	0.981485	*
Lsa-miR2275	Lsat_1_v5_gn_2_66680.1	0.0613	0.938662	*
Lsa-miR2275	Lsat_1_v5_gn_2_68300.1	0.1326	0.867423	*
Lsa-miR2275	Lsat_1_v5_gn_2_69001.1	0.203	0.796967	*
Lsa-miR2275	Lsat_1_v5_gn_2_84380.1	0.3195	0.680494	*
Lsa-miR2275	Lsat_1_v5_gn_3_100900.1	0.5574	0.442555	*
Lsa-miR2275	Lsat_1_v5_gn_3_101601.1	0.3097	0.690333	*
[truncated: 567,761+ more rows]
