# Supplementary material for: Comprehensive Annotation and Functional Exploration of MicroRNAs in Lettuce
Source: Front Plant Sci. 2021 Dec 24;12:781836. doi: 10.3389/fpls.2021.781836 (PMC8739914; doi:10.3389/fpls.2021.781836)
Supplement: Supplementary Table 1 — Reads summary in sRNA libraries. [file Data_Sheet_7.ZIP › Supplementary Table14.xlsx]

## Sheet: Sheet1
Supplementary Table 14. Detailed information of 46,083 Cascade motifs based on ‘union’ datasets.
TFs	miRNAs	Targets
AP2	Lsa-miR156a	Lsat_1_v5_gn_1_128400.1
B3	Lsa-miR156a	Lsat_1_v5_gn_1_128400.1
C2H2	Lsa-miR156a	Lsat_1_v5_gn_1_128400.1
Dof	Lsa-miR156a	Lsat_1_v5_gn_1_128400.1
GRAS	Lsa-miR156a	Lsat_1_v5_gn_1_128400.1
MIKC_MADS	Lsa-miR156a	Lsat_1_v5_gn_1_128400.1
MYB_related	Lsa-miR156a	Lsat_1_v5_gn_1_128400.1
AP2	Lsa-miR156a	Lsat_1_v5_gn_1_14560.1
B3	Lsa-miR156a	Lsat_1_v5_gn_1_14560.1
C2H2	Lsa-miR156a	Lsat_1_v5_gn_1_14560.1
Dof	Lsa-miR156a	Lsat_1_v5_gn_1_14560.1
GRAS	Lsa-miR156a	Lsat_1_v5_gn_1_14560.1
MIKC_MADS	Lsa-miR156a	Lsat_1_v5_gn_1_14560.1
MYB_related	Lsa-miR156a	Lsat_1_v5_gn_1_14560.1
AP2	Lsa-miR156a	Lsat_1_v5_gn_1_34600.1
B3	Lsa-miR156a	Lsat_1_v5_gn_1_34600.1
C2H2	Lsa-miR156a	Lsat_1_v5_gn_1_34600.1
Dof	Lsa-miR156a	Lsat_1_v5_gn_1_34600.1
GRAS	Lsa-miR156a	Lsat_1_v5_gn_1_34600.1
MIKC_MADS	Lsa-miR156a	Lsat_1_v5_gn_1_34600.1
MYB_related	Lsa-miR156a	Lsat_1_v5_gn_1_34600.1
AP2	Lsa-miR156a	Lsat_1_v5_gn_1_50821.1
B3	Lsa-miR156a	Lsat_1_v5_gn_1_50821.1
C2H2	Lsa-miR156a	Lsat_1_v5_gn_1_50821.1
Dof	Lsa-miR156a	Lsat_1_v5_gn_1_50821.1
GRAS	Lsa-miR156a	Lsat_1_v5_gn_1_50821.1
MIKC_MADS	Lsa-miR156a	Lsat_1_v5_gn_1_50821.1
MYB_related	Lsa-miR156a	Lsat_1_v5_gn_1_50821.1
AP2	Lsa-miR156a	Lsat_1_v5_gn_1_52780.1
B3	Lsa-miR156a	Lsat_1_v5_gn_1_52780.1
C2H2	Lsa-miR156a	Lsat_1_v5_gn_1_52780.1
Dof	Lsa-miR156a	Lsat_1_v5_gn_1_52780.1
GRAS	Lsa-miR156a	Lsat_1_v5_gn_1_52780.1
MIKC_MADS	Lsa-miR156a	Lsat_1_v5_gn_1_52780.1
MYB_related	Lsa-miR156a	Lsat_1_v5_gn_1_52780.1
AP2	Lsa-miR156a	Lsat_1_v5_gn_2_22181.1
B3	Lsa-miR156a	Lsat_1_v5_gn_2_22181.1
C2H2	Lsa-miR156a	Lsat_1_v5_gn_2_22181.1
Dof	Lsa-miR156a	Lsat_1_v5_gn_2_22181.1
GRAS	Lsa-miR156a	Lsat_1_v5_gn_2_22181.1
MIKC_MADS	Lsa-miR156a	Lsat_1_v5_gn_2_22181.1
MYB_related	Lsa-miR156a	Lsat_1_v5_gn_2_22181.1
AP2	Lsa-miR156a	Lsat_1_v5_gn_2_86281.1
B3	Lsa-miR156a	Lsat_1_v5_gn_2_86281.1
C2H2	Lsa-miR156a	Lsat_1_v5_gn_2_86281.1
Dof	Lsa-miR156a	Lsat_1_v5_gn_2_86281.1
GRAS	Lsa-miR156a	Lsat_1_v5_gn_2_86281.1
MIKC_MADS	Lsa-miR156a	Lsat_1_v5_gn_2_86281.1
MYB_related	Lsa-miR156a	Lsat_1_v5_gn_2_86281.1
AP2	Lsa-miR156a	Lsat_1_v5_gn_3_11920.1
B3	Lsa-miR156a	Lsat_1_v5_gn_3_11920.1
C2H2	Lsa-miR156a	Lsat_1_v5_gn_3_11920.1
Dof	Lsa-miR156a	Lsat_1_v5_gn_3_11920.1
GRAS	Lsa-miR156a	Lsat_1_v5_gn_3_11920.1
MIKC_MADS	Lsa-miR156a	Lsat_1_v5_gn_3_11920.1
MYB_related	Lsa-miR156a	Lsat_1_v5_gn_3_11920.1
AP2	Lsa-miR156a	Lsat_1_v5_gn_3_135740.1
B3	Lsa-miR156a	Lsat_1_v5_gn_3_135740.1
C2H2	Lsa-miR156a	Lsat_1_v5_gn_3_135740.1
Dof	Lsa-miR156a	Lsat_1_v5_gn_3_135740.1
GRAS	Lsa-miR156a	Lsat_1_v5_gn_3_135740.1
MIKC_MADS	Lsa-miR156a	Lsat_1_v5_gn_3_135740.1
MYB_related	Lsa-miR156a	Lsat_1_v5_gn_3_135740.1
AP2	Lsa-miR156a	Lsat_1_v5_gn_3_139021.1
B3	Lsa-miR156a	Lsat_1_v5_gn_3_139021.1
C2H2	Lsa-miR156a	Lsat_1_v5_gn_3_139021.1
Dof	Lsa-miR156a	Lsat_1_v5_gn_3_139021.1
GRAS	Lsa-miR156a	Lsat_1_v5_gn_3_139021.1
MIKC_MADS	Lsa-miR156a	Lsat_1_v5_gn_3_139021.1
MYB_related	Lsa-miR156a	Lsat_1_v5_gn_3_139021.1
AP2	Lsa-miR156a	Lsat_1_v5_gn_3_31000.1
B3	Lsa-miR156a	Lsat_1_v5_gn_3_31000.1
C2H2	Lsa-miR156a	Lsat_1_v5_gn_3_31000.1
Dof	Lsa-miR156a	Lsat_1_v5_gn_3_31000.1
GRAS	Lsa-miR156a	Lsat_1_v5_gn_3_31000.1
MIKC_MADS	Lsa-miR156a	Lsat_1_v5_gn_3_31000.1
MYB_related	Lsa-miR156a	Lsat_1_v5_gn_3_31000.1
AP2	Lsa-miR156a	Lsat_1_v5_gn_3_4041.1
B3	Lsa-miR156a	Lsat_1_v5_gn_3_4041.1
C2H2	Lsa-miR156a	Lsat_1_v5_gn_3_4041.1
Dof	Lsa-miR156a	Lsat_1_v5_gn_3_4041.1
GRAS	Lsa-miR156a	Lsat_1_v5_gn_3_4041.1
MIKC_MADS	Lsa-miR156a	Lsat_1_v5_gn_3_4041.1
MYB_related	Lsa-miR156a	Lsat_1_v5_gn_3_4041.1
AP2	Lsa-miR156a	Lsat_1_v5_gn_3_89440.1
B3	Lsa-miR156a	Lsat_1_v5_gn_3_89440.1
C2H2	Lsa-miR156a	Lsat_1_v5_gn_3_89440.1
Dof	Lsa-miR156a	Lsat_1_v5_gn_3_89440.1
GRAS	Lsa-miR156a	Lsat_1_v5_gn_3_89440.1
MIKC_MADS	Lsa-miR156a	Lsat_1_v5_gn_3_89440.1
MYB_related	Lsa-miR156a	Lsat_1_v5_gn_3_89440.1
AP2	Lsa-miR156a	Lsat_1_v5_gn_4_112081.1
B3	Lsa-miR156a	Lsat_1_v5_gn_4_112081.1
C2H2	Lsa-miR156a	Lsat_1_v5_gn_4_112081.1
Dof	Lsa-miR156a	Lsat_1_v5_gn_4_112081.1
GRAS	Lsa-miR156a	Lsat_1_v5_gn_4_112081.1
MIKC_MADS	Lsa-miR156a	Lsat_1_v5_gn_4_112081.1
MYB_related	Lsa-miR156a	Lsat_1_v5_gn_4_112081.1
AP2	Lsa-miR156a	Lsat_1_v5_gn_4_113241.1
B3	Lsa-miR156a	Lsat_1_v5_gn_4_113241.1
C2H2	Lsa-miR156a	Lsat_1_v5_gn_4_113241.1
Dof	Lsa-miR156a	Lsat_1_v5_gn_4_113241.1
GRAS	Lsa-miR156a	Lsat_1_v5_gn_4_113241.1
MIKC_MADS	Lsa-miR156a	Lsat_1_v5_gn_4_113241.1
MYB_related	Lsa-miR156a	Lsat_1_v5_gn_4_113241.1
AP2	Lsa-miR156a	Lsat_1_v5_gn_4_1141.1
B3	Lsa-miR156a	Lsat_1_v5_gn_4_1141.1
C2H2	Lsa-miR156a	Lsat_1_v5_gn_4_1141.1
Dof	Lsa-miR156a	Lsat_1_v5_gn_4_1141.1
GRAS	Lsa-miR156a	Lsat_1_v5_gn_4_1141.1
MIKC_MADS	Lsa-miR156a	Lsat_1_v5_gn_4_1141.1
MYB_related	Lsa-miR156a	Lsat_1_v5_gn_4_1141.1
AP2	Lsa-miR156a	Lsat_1_v5_gn_4_135220.1
B3	Lsa-miR156a	Lsat_1_v5_gn_4_135220.1
C2H2	Lsa-miR156a	Lsat_1_v5_gn_4_135220.1
Dof	Lsa-miR156a	Lsat_1_v5_gn_4_135220.1
GRAS	Lsa-miR156a	Lsat_1_v5_gn_4_135220.1
MIKC_MADS	Lsa-miR156a	Lsat_1_v5_gn_4_135220.1
MYB_related	Lsa-miR156a	Lsat_1_v5_gn_4_135220.1
AP2	Lsa-miR156a	Lsat_1_v5_gn_4_139200.1
B3	Lsa-miR156a	Lsat_1_v5_gn_4_139200.1
C2H2	Lsa-miR156a	Lsat_1_v5_gn_4_139200.1
Dof	Lsa-miR156a	Lsat_1_v5_gn_4_139200.1
GRAS	Lsa-miR156a	Lsat_1_v5_gn_4_139200.1
MIKC_MADS	Lsa-miR156a	Lsat_1_v5_gn_4_139200.1
MYB_related	Lsa-miR156a	Lsat_1_v5_gn_4_139200.1
AP2	Lsa-miR156a	Lsat_1_v5_gn_4_184960.1
B3	Lsa-miR156a	Lsat_1_v5_gn_4_184960.1
C2H2	Lsa-miR156a	Lsat_1_v5_gn_4_184960.1
Dof	Lsa-miR156a	Lsat_1_v5_gn_4_184960.1
GRAS	Lsa-miR156a	Lsat_1_v5_gn_4_184960.1
MIKC_MADS	Lsa-miR156a	Lsat_1_v5_gn_4_184960.1
MYB_related	Lsa-miR156a	Lsat_1_v5_gn_4_184960.1
AP2	Lsa-miR156a	Lsat_1_v5_gn_4_421.1
B3	Lsa-miR156a	Lsat_1_v5_gn_4_421.1
C2H2	Lsa-miR156a	Lsat_1_v5_gn_4_421.1
Dof	Lsa-miR156a	Lsat_1_v5_gn_4_421.1
GRAS	Lsa-miR156a	Lsat_1_v5_gn_4_421.1
MIKC_MADS	Lsa-miR156a	Lsat_1_v5_gn_4_421.1
MYB_related	Lsa-miR156a	Lsat_1_v5_gn_4_421.1
AP2	Lsa-miR156a	Lsat_1_v5_gn_4_81541.1
B3	Lsa-miR156a	Lsat_1_v5_gn_4_81541.1
C2H2	Lsa-miR156a	Lsat_1_v5_gn_4_81541.1
Dof	Lsa-miR156a	Lsat_1_v5_gn_4_81541.1
GRAS	Lsa-miR156a	Lsat_1_v5_gn_4_81541.1
MIKC_MADS	Lsa-miR156a	Lsat_1_v5_gn_4_81541.1
MYB_related	Lsa-miR156a	Lsat_1_v5_gn_4_81541.1
AP2	Lsa-miR156a	Lsat_1_v5_gn_5_12360.1
B3	Lsa-miR156a	Lsat_1_v5_gn_5_12360.1
C2H2	Lsa-miR156a	Lsat_1_v5_gn_5_12360.1
Dof	Lsa-miR156a	Lsat_1_v5_gn_5_12360.1
GRAS	Lsa-miR156a	Lsat_1_v5_gn_5_12360.1
MIKC_MADS	Lsa-miR156a	Lsat_1_v5_gn_5_12360.1
MYB_related	Lsa-miR156a	Lsat_1_v5_gn_5_12360.1
AP2	Lsa-miR156a	Lsat_1_v5_gn_5_176161.1
B3	Lsa-miR156a	Lsat_1_v5_gn_5_176161.1
C2H2	Lsa-miR156a	Lsat_1_v5_gn_5_176161.1
Dof	Lsa-miR156a	Lsat_1_v5_gn_5_176161.1
GRAS	Lsa-miR156a	Lsat_1_v5_gn_5_176161.1
MIKC_MADS	Lsa-miR156a	Lsat_1_v5_gn_5_176161.1
MYB_related	Lsa-miR156a	Lsat_1_v5_gn_5_176161.1
AP2	Lsa-miR156a	Lsat_1_v5_gn_6_116940.1
B3	Lsa-miR156a	Lsat_1_v5_gn_6_116940.1
C2H2	Lsa-miR156a	Lsat_1_v5_gn_6_116940.1
Dof	Lsa-miR156a	Lsat_1_v5_gn_6_116940.1
GRAS	Lsa-miR156a	Lsat_1_v5_gn_6_116940.1
MIKC_MADS	Lsa-miR156a	Lsat_1_v5_gn_6_116940.1
MYB_related	Lsa-miR156a	Lsat_1_v5_gn_6_116940.1
AP2	Lsa-miR156a	Lsat_1_v5_gn_7_11040.1
B3	Lsa-miR156a	Lsat_1_v5_gn_7_11040.1
C2H2	Lsa-miR156a	Lsat_1_v5_gn_7_11040.1
Dof	Lsa-miR156a	Lsat_1_v5_gn_7_11040.1
GRAS	Lsa-miR156a	Lsat_1_v5_gn_7_11040.1
MIKC_MADS	Lsa-miR156a	Lsat_1_v5_gn_7_11040.1
MYB_related	Lsa-miR156a	Lsat_1_v5_gn_7_11040.1
AP2	Lsa-miR156a	Lsat_1_v5_gn_7_56801.1
B3	Lsa-miR156a	Lsat_1_v5_gn_7_56801.1
C2H2	Lsa-miR156a	Lsat_1_v5_gn_7_56801.1
Dof	Lsa-miR156a	Lsat_1_v5_gn_7_56801.1
GRAS	Lsa-miR156a	Lsat_1_v5_gn_7_56801.1
MIKC_MADS	Lsa-miR156a	Lsat_1_v5_gn_7_56801.1
MYB_related	Lsa-miR156a	Lsat_1_v5_gn_7_56801.1
AP2	Lsa-miR156a	Lsat_1_v5_gn_7_9801.1
B3	Lsa-miR156a	Lsat_1_v5_gn_7_9801.1
C2H2	Lsa-miR156a	Lsat_1_v5_gn_7_9801.1
Dof	Lsa-miR156a	Lsat_1_v5_gn_7_9801.1
GRAS	Lsa-miR156a	Lsat_1_v5_gn_7_9801.1
MIKC_MADS	Lsa-miR156a	Lsat_1_v5_gn_7_9801.1
MYB_related	Lsa-miR156a	Lsat_1_v5_gn_7_9801.1
AP2	Lsa-miR156a	Lsat_1_v5_gn_8_117960.1
B3	Lsa-miR156a	Lsat_1_v5_gn_8_117960.1
C2H2	Lsa-miR156a	Lsat_1_v5_gn_8_117960.1
Dof	Lsa-miR156a	Lsat_1_v5_gn_8_117960.1
GRAS	Lsa-miR156a	Lsat_1_v5_gn_8_117960.1
MIKC_MADS	Lsa-miR156a	Lsat_1_v5_gn_8_117960.1
MYB_related	Lsa-miR156a	Lsat_1_v5_gn_8_117960.1
AP2	Lsa-miR156a	Lsat_1_v5_gn_8_134640.1
B3	Lsa-miR156a	Lsat_1_v5_gn_8_134640.1
C2H2	Lsa-miR156a	Lsat_1_v5_gn_8_134640.1
Dof	Lsa-miR156a	Lsat_1_v5_gn_8_134640.1
GRAS	Lsa-miR156a	Lsat_1_v5_gn_8_134640.1
MIKC_MADS	Lsa-miR156a	Lsat_1_v5_gn_8_134640.1
MYB_related	Lsa-miR156a	Lsat_1_v5_gn_8_134640.1
AP2	Lsa-miR156a	Lsat_1_v5_gn_8_59160.1
B3	Lsa-miR156a	Lsat_1_v5_gn_8_59160.1
C2H2	Lsa-miR156a	Lsat_1_v5_gn_8_59160.1
Dof	Lsa-miR156a	Lsat_1_v5_gn_8_59160.1
GRAS	Lsa-miR156a	Lsat_1_v5_gn_8_59160.1
MIKC_MADS	Lsa-miR156a	Lsat_1_v5_gn_8_59160.1
MYB_related	Lsa-miR156a	Lsat_1_v5_gn_8_59160.1
AP2	Lsa-miR156a	Lsat_1_v5_gn_9_28021.1
B3	Lsa-miR156a	Lsat_1_v5_gn_9_28021.1
C2H2	Lsa-miR156a	Lsat_1_v5_gn_9_28021.1
Dof	Lsa-miR156a	Lsat_1_v5_gn_9_28021.1
GRAS	Lsa-miR156a	Lsat_1_v5_gn_9_28021.1
MIKC_MADS	Lsa-miR156a	Lsat_1_v5_gn_9_28021.1
MYB_related	Lsa-miR156a	Lsat_1_v5_gn_9_28021.1
AP2	Lsa-miR156b	Lsat_1_v5_gn_1_128400.1
B3	Lsa-miR156b	Lsat_1_v5_gn_1_128400.1
BBR-BPC	Lsa-miR156b	Lsat_1_v5_gn_1_128400.1
C2H2	Lsa-miR156b	Lsat_1_v5_gn_1_128400.1
Dof	Lsa-miR156b	Lsat_1_v5_gn_1_128400.1
GRAS	Lsa-miR156b	Lsat_1_v5_gn_1_128400.1
MIKC_MADS	Lsa-miR156b	Lsat_1_v5_gn_1_128400.1
MYB_related	Lsa-miR156b	Lsat_1_v5_gn_1_128400.1
AP2	Lsa-miR156b	Lsat_1_v5_gn_1_14560.1
B3	Lsa-miR156b	Lsat_1_v5_gn_1_14560.1
BBR-BPC	Lsa-miR156b	Lsat_1_v5_gn_1_14560.1
C2H2	Lsa-miR156b	Lsat_1_v5_gn_1_14560.1
Dof	Lsa-miR156b	Lsat_1_v5_gn_1_14560.1
GRAS	Lsa-miR156b	Lsat_1_v5_gn_1_14560.1
MIKC_MADS	Lsa-miR156b	Lsat_1_v5_gn_1_14560.1
MYB_related	Lsa-miR156b	Lsat_1_v5_gn_1_14560.1
AP2	Lsa-miR156b	Lsat_1_v5_gn_1_34600.1
B3	Lsa-miR156b	Lsat_1_v5_gn_1_34600.1
BBR-BPC	Lsa-miR156b	Lsat_1_v5_gn_1_34600.1
C2H2	Lsa-miR156b	Lsat_1_v5_gn_1_34600.1
Dof	Lsa-miR156b	Lsat_1_v5_gn_1_34600.1
GRAS	Lsa-miR156b	Lsat_1_v5_gn_1_34600.1
MIKC_MADS	Lsa-miR156b	Lsat_1_v5_gn_1_34600.1
MYB_related	Lsa-miR156b	Lsat_1_v5_gn_1_34600.1
AP2	Lsa-miR156b	Lsat_1_v5_gn_1_52780.1
B3	Lsa-miR156b	Lsat_1_v5_gn_1_52780.1
BBR-BPC	Lsa-miR156b	Lsat_1_v5_gn_1_52780.1
C2H2	Lsa-miR156b	Lsat_1_v5_gn_1_52780.1
Dof	Lsa-miR156b	Lsat_1_v5_gn_1_52780.1
GRAS	Lsa-miR156b	Lsat_1_v5_gn_1_52780.1
MIKC_MADS	Lsa-miR156b	Lsat_1_v5_gn_1_52780.1
MYB_related	Lsa-miR156b	Lsat_1_v5_gn_1_52780.1
AP2	Lsa-miR156b	Lsat_1_v5_gn_2_22181.1
B3	Lsa-miR156b	Lsat_1_v5_gn_2_22181.1
BBR-BPC	Lsa-miR156b	Lsat_1_v5_gn_2_22181.1
C2H2	Lsa-miR156b	Lsat_1_v5_gn_2_22181.1
Dof	Lsa-miR156b	Lsat_1_v5_gn_2_22181.1
GRAS	Lsa-miR156b	Lsat_1_v5_gn_2_22181.1
MIKC_MADS	Lsa-miR156b	Lsat_1_v5_gn_2_22181.1
MYB_related	Lsa-miR156b	Lsat_1_v5_gn_2_22181.1
AP2	Lsa-miR156b	Lsat_1_v5_gn_2_86281.1
B3	Lsa-miR156b	Lsat_1_v5_gn_2_86281.1
BBR-BPC	Lsa-miR156b	Lsat_1_v5_gn_2_86281.1
C2H2	Lsa-miR156b	Lsat_1_v5_gn_2_86281.1
Dof	Lsa-miR156b	Lsat_1_v5_gn_2_86281.1
GRAS	Lsa-miR156b	Lsat_1_v5_gn_2_86281.1
MIKC_MADS	Lsa-miR156b	Lsat_1_v5_gn_2_86281.1
MYB_related	Lsa-miR156b	Lsat_1_v5_gn_2_86281.1
AP2	Lsa-miR156b	Lsat_1_v5_gn_3_135740.1
B3	Lsa-miR156b	Lsat_1_v5_gn_3_135740.1
BBR-BPC	Lsa-miR156b	Lsat_1_v5_gn_3_135740.1
C2H2	Lsa-miR156b	Lsat_1_v5_gn_3_135740.1
Dof	Lsa-miR156b	Lsat_1_v5_gn_3_135740.1
GRAS	Lsa-miR156b	Lsat_1_v5_gn_3_135740.1
MIKC_MADS	Lsa-miR156b	Lsat_1_v5_gn_3_135740.1
MYB_related	Lsa-miR156b	Lsat_1_v5_gn_3_135740.1
AP2	Lsa-miR156b	Lsat_1_v5_gn_3_139021.1
B3	Lsa-miR156b	Lsat_1_v5_gn_3_139021.1
BBR-BPC	Lsa-miR156b	Lsat_1_v5_gn_3_139021.1
C2H2	Lsa-miR156b	Lsat_1_v5_gn_3_139021.1
Dof	Lsa-miR156b	Lsat_1_v5_gn_3_139021.1
GRAS	Lsa-miR156b	Lsat_1_v5_gn_3_139021.1
MIKC_MADS	Lsa-miR156b	Lsat_1_v5_gn_3_139021.1
MYB_related	Lsa-miR156b	Lsat_1_v5_gn_3_139021.1
AP2	Lsa-miR156b	Lsat_1_v5_gn_3_31000.1
B3	Lsa-miR156b	Lsat_1_v5_gn_3_31000.1
BBR-BPC	Lsa-miR156b	Lsat_1_v5_gn_3_31000.1
C2H2	Lsa-miR156b	Lsat_1_v5_gn_3_31000.1
Dof	Lsa-miR156b	Lsat_1_v5_gn_3_31000.1
GRAS	Lsa-miR156b	Lsat_1_v5_gn_3_31000.1
MIKC_MADS	Lsa-miR156b	Lsat_1_v5_gn_3_31000.1
MYB_related	Lsa-miR156b	Lsat_1_v5_gn_3_31000.1
AP2	Lsa-miR156b	Lsat_1_v5_gn_3_4041.1
B3	Lsa-miR156b	Lsat_1_v5_gn_3_4041.1
BBR-BPC	Lsa-miR156b	Lsat_1_v5_gn_3_4041.1
C2H2	Lsa-miR156b	Lsat_1_v5_gn_3_4041.1
Dof	Lsa-miR156b	Lsat_1_v5_gn_3_4041.1
GRAS	Lsa-miR156b	Lsat_1_v5_gn_3_4041.1
MIKC_MADS	Lsa-miR156b	Lsat_1_v5_gn_3_4041.1
MYB_related	Lsa-miR156b	Lsat_1_v5_gn_3_4041.1
AP2	Lsa-miR156b	Lsat_1_v5_gn_3_89440.1
B3	Lsa-miR156b	Lsat_1_v5_gn_3_89440.1
BBR-BPC	Lsa-miR156b	Lsat_1_v5_gn_3_89440.1
C2H2	Lsa-miR156b	Lsat_1_v5_gn_3_89440.1
Dof	Lsa-miR156b	Lsat_1_v5_gn_3_89440.1
GRAS	Lsa-miR156b	Lsat_1_v5_gn_3_89440.1
MIKC_MADS	Lsa-miR156b	Lsat_1_v5_gn_3_89440.1
MYB_related	Lsa-miR156b	Lsat_1_v5_gn_3_89440.1
AP2	Lsa-miR156b	Lsat_1_v5_gn_4_112081.1
B3	Lsa-miR156b	Lsat_1_v5_gn_4_112081.1
BBR-BPC	Lsa-miR156b	Lsat_1_v5_gn_4_112081.1
C2H2	Lsa-miR156b	Lsat_1_v5_gn_4_112081.1
Dof	Lsa-miR156b	Lsat_1_v5_gn_4_112081.1
GRAS	Lsa-miR156b	Lsat_1_v5_gn_4_112081.1
MIKC_MADS	Lsa-miR156b	Lsat_1_v5_gn_4_112081.1
MYB_related	Lsa-miR156b	Lsat_1_v5_gn_4_112081.1
AP2	Lsa-miR156b	Lsat_1_v5_gn_4_113241.1
B3	Lsa-miR156b	Lsat_1_v5_gn_4_113241.1
BBR-BPC	Lsa-miR156b	Lsat_1_v5_gn_4_113241.1
C2H2	Lsa-miR156b	Lsat_1_v5_gn_4_113241.1
Dof	Lsa-miR156b	Lsat_1_v5_gn_4_113241.1
GRAS	Lsa-miR156b	Lsat_1_v5_gn_4_113241.1
MIKC_MADS	Lsa-miR156b	Lsat_1_v5_gn_4_113241.1
MYB_related	Lsa-miR156b	Lsat_1_v5_gn_4_113241.1
AP2	Lsa-miR156b	Lsat_1_v5_gn_4_1141.1
B3	Lsa-miR156b	Lsat_1_v5_gn_4_1141.1
BBR-BPC	Lsa-miR156b	Lsat_1_v5_gn_4_1141.1
C2H2	Lsa-miR156b	Lsat_1_v5_gn_4_1141.1
Dof	Lsa-miR156b	Lsat_1_v5_gn_4_1141.1
GRAS	Lsa-miR156b	Lsat_1_v5_gn_4_1141.1
MIKC_MADS	Lsa-miR156b	Lsat_1_v5_gn_4_1141.1
MYB_related	Lsa-miR156b	Lsat_1_v5_gn_4_1141.1
AP2	Lsa-miR156b	Lsat_1_v5_gn_4_135220.1
B3	Lsa-miR156b	Lsat_1_v5_gn_4_135220.1
BBR-BPC	Lsa-miR156b	Lsat_1_v5_gn_4_135220.1
C2H2	Lsa-miR156b	Lsat_1_v5_gn_4_135220.1
Dof	Lsa-miR156b	Lsat_1_v5_gn_4_135220.1
GRAS	Lsa-miR156b	Lsat_1_v5_gn_4_135220.1
MIKC_MADS	Lsa-miR156b	Lsat_1_v5_gn_4_135220.1
MYB_related	Lsa-miR156b	Lsat_1_v5_gn_4_135220.1
AP2	Lsa-miR156b	Lsat_1_v5_gn_4_139200.1
B3	Lsa-miR156b	Lsat_1_v5_gn_4_139200.1
BBR-BPC	Lsa-miR156b	Lsat_1_v5_gn_4_139200.1
C2H2	Lsa-miR156b	Lsat_1_v5_gn_4_139200.1
Dof	Lsa-miR156b	Lsat_1_v5_gn_4_139200.1
GRAS	Lsa-miR156b	Lsat_1_v5_gn_4_139200.1
MIKC_MADS	Lsa-miR156b	Lsat_1_v5_gn_4_139200.1
MYB_related	Lsa-miR156b	Lsat_1_v5_gn_4_139200.1
AP2	Lsa-miR156b	Lsat_1_v5_gn_4_184960.1
B3	Lsa-miR156b	Lsat_1_v5_gn_4_184960.1
BBR-BPC	Lsa-miR156b	Lsat_1_v5_gn_4_184960.1
C2H2	Lsa-miR156b	Lsat_1_v5_gn_4_184960.1
Dof	Lsa-miR156b	Lsat_1_v5_gn_4_184960.1
GRAS	Lsa-miR156b	Lsat_1_v5_gn_4_184960.1
MIKC_MADS	Lsa-miR156b	Lsat_1_v5_gn_4_184960.1
MYB_related	Lsa-miR156b	Lsat_1_v5_gn_4_184960.1
AP2	Lsa-miR156b	Lsat_1_v5_gn_4_421.1
B3	Lsa-miR156b	Lsat_1_v5_gn_4_421.1
BBR-BPC	Lsa-miR156b	Lsat_1_v5_gn_4_421.1
C2H2	Lsa-miR156b	Lsat_1_v5_gn_4_421.1
Dof	Lsa-miR156b	Lsat_1_v5_gn_4_421.1
GRAS	Lsa-miR156b	Lsat_1_v5_gn_4_421.1
MIKC_MADS	Lsa-miR156b	Lsat_1_v5_gn_4_421.1
MYB_related	Lsa-miR156b	Lsat_1_v5_gn_4_421.1
AP2	Lsa-miR156b	Lsat_1_v5_gn_4_81541.1
B3	Lsa-miR156b	Lsat_1_v5_gn_4_81541.1
BBR-BPC	Lsa-miR156b	Lsat_1_v5_gn_4_81541.1
C2H2	Lsa-miR156b	Lsat_1_v5_gn_4_81541.1
Dof	Lsa-miR156b	Lsat_1_v5_gn_4_81541.1
GRAS	Lsa-miR156b	Lsat_1_v5_gn_4_81541.1
MIKC_MADS	Lsa-miR156b	Lsat_1_v5_gn_4_81541.1
MYB_related	Lsa-miR156b	Lsat_1_v5_gn_4_81541.1
AP2	Lsa-miR156b	Lsat_1_v5_gn_5_12360.1
B3	Lsa-miR156b	Lsat_1_v5_gn_5_12360.1
BBR-BPC	Lsa-miR156b	Lsat_1_v5_gn_5_12360.1
C2H2	Lsa-miR156b	Lsat_1_v5_gn_5_12360.1
Dof	Lsa-miR156b	Lsat_1_v5_gn_5_12360.1
GRAS	Lsa-miR156b	Lsat_1_v5_gn_5_12360.1
MIKC_MADS	Lsa-miR156b	Lsat_1_v5_gn_5_12360.1
MYB_related	Lsa-miR156b	Lsat_1_v5_gn_5_12360.1
AP2	Lsa-miR156b	Lsat_1_v5_gn_5_176161.1
B3	Lsa-miR156b	Lsat_1_v5_gn_5_176161.1
BBR-BPC	Lsa-miR156b	Lsat_1_v5_gn_5_176161.1
C2H2	Lsa-miR156b	Lsat_1_v5_gn_5_176161.1
Dof	Lsa-miR156b	Lsat_1_v5_gn_5_176161.1
GRAS	Lsa-miR156b	Lsat_1_v5_gn_5_176161.1
MIKC_MADS	Lsa-miR156b	Lsat_1_v5_gn_5_176161.1
MYB_related	Lsa-miR156b	Lsat_1_v5_gn_5_176161.1
AP2	Lsa-miR156b	Lsat_1_v5_gn_6_116940.1
B3	Lsa-miR156b	Lsat_1_v5_gn_6_116940.1
BBR-BPC	Lsa-miR156b	Lsat_1_v5_gn_6_116940.1
C2H2	Lsa-miR156b	Lsat_1_v5_gn_6_116940.1
Dof	Lsa-miR156b	Lsat_1_v5_gn_6_116940.1
GRAS	Lsa-miR156b	Lsat_1_v5_gn_6_116940.1
MIKC_MADS	Lsa-miR156b	Lsat_1_v5_gn_6_116940.1
MYB_related	Lsa-miR156b	Lsat_1_v5_gn_6_116940.1
AP2	Lsa-miR156b	Lsat_1_v5_gn_7_11040.1
B3	Lsa-miR156b	Lsat_1_v5_gn_7_11040.1
BBR-BPC	Lsa-miR156b	Lsat_1_v5_gn_7_11040.1
C2H2	Lsa-miR156b	Lsat_1_v5_gn_7_11040.1
Dof	Lsa-miR156b	Lsat_1_v5_gn_7_11040.1
GRAS	Lsa-miR156b	Lsat_1_v5_gn_7_11040.1
MIKC_MADS	Lsa-miR156b	Lsat_1_v5_gn_7_11040.1
MYB_related	Lsa-miR156b	Lsat_1_v5_gn_7_11040.1
AP2	Lsa-miR156b	Lsat_1_v5_gn_7_56801.1
B3	Lsa-miR156b	Lsat_1_v5_gn_7_56801.1
BBR-BPC	Lsa-miR156b	Lsat_1_v5_gn_7_56801.1
C2H2	Lsa-miR156b	Lsat_1_v5_gn_7_56801.1
Dof	Lsa-miR156b	Lsat_1_v5_gn_7_56801.1
GRAS	Lsa-miR156b	Lsat_1_v5_gn_7_56801.1
MIKC_MADS	Lsa-miR156b	Lsat_1_v5_gn_7_56801.1
MYB_related	Lsa-miR156b	Lsat_1_v5_gn_7_56801.1
AP2	Lsa-miR156b	Lsat_1_v5_gn_7_88001.1
B3	Lsa-miR156b	Lsat_1_v5_gn_7_88001.1
BBR-BPC	Lsa-miR156b	Lsat_1_v5_gn_7_88001.1
C2H2	Lsa-miR156b	Lsat_1_v5_gn_7_88001.1
Dof	Lsa-miR156b	Lsat_1_v5_gn_7_88001.1
GRAS	Lsa-miR156b	Lsat_1_v5_gn_7_88001.1
MIKC_MADS	Lsa-miR156b	Lsat_1_v5_gn_7_88001.1
MYB_related	Lsa-miR156b	Lsat_1_v5_gn_7_88001.1
AP2	Lsa-miR156b	Lsat_1_v5_gn_7_9801.1
B3	Lsa-miR156b	Lsat_1_v5_gn_7_9801.1
BBR-BPC	Lsa-miR156b	Lsat_1_v5_gn_7_9801.1
C2H2	Lsa-miR156b	Lsat_1_v5_gn_7_9801.1
Dof	Lsa-miR156b	Lsat_1_v5_gn_7_9801.1
GRAS	Lsa-miR156b	Lsat_1_v5_gn_7_9801.1
MIKC_MADS	Lsa-miR156b	Lsat_1_v5_gn_7_9801.1
MYB_related	Lsa-miR156b	Lsat_1_v5_gn_7_9801.1
AP2	Lsa-miR156b	Lsat_1_v5_gn_8_134640.1
B3	Lsa-miR156b	Lsat_1_v5_gn_8_134640.1
BBR-BPC	Lsa-miR156b	Lsat_1_v5_gn_8_134640.1
C2H2	Lsa-miR156b	Lsat_1_v5_gn_8_134640.1
Dof	Lsa-miR156b	Lsat_1_v5_gn_8_134640.1
GRAS	Lsa-miR156b	Lsat_1_v5_gn_8_134640.1
MIKC_MADS	Lsa-miR156b	Lsat_1_v5_gn_8_134640.1
MYB_related	Lsa-miR156b	Lsat_1_v5_gn_8_134640.1
AP2	Lsa-miR156b	Lsat_1_v5_gn_8_59160.1
B3	Lsa-miR156b	Lsat_1_v5_gn_8_59160.1
BBR-BPC	Lsa-miR156b	Lsat_1_v5_gn_8_59160.1
C2H2	Lsa-miR156b	Lsat_1_v5_gn_8_59160.1
Dof	Lsa-miR156b	Lsat_1_v5_gn_8_59160.1
GRAS	Lsa-miR156b	Lsat_1_v5_gn_8_59160.1
MIKC_MADS	Lsa-miR156b	Lsat_1_v5_gn_8_59160.1
MYB_related	Lsa-miR156b	Lsat_1_v5_gn_8_59160.1
AP2	Lsa-miR156b	Lsat_1_v5_gn_9_28021.1
B3	Lsa-miR156b	Lsat_1_v5_gn_9_28021.1
BBR-BPC	Lsa-miR156b	Lsat_1_v5_gn_9_28021.1
C2H2	Lsa-miR156b	Lsat_1_v5_gn_9_28021.1
Dof	Lsa-miR156b	Lsat_1_v5_gn_9_28021.1
GRAS	Lsa-miR156b	Lsat_1_v5_gn_9_28021.1
MIKC_MADS	Lsa-miR156b	Lsat_1_v5_gn_9_28021.1
MYB_related	Lsa-miR156b	Lsat_1_v5_gn_9_28021.1
AP2	Lsa-miR171a	Lsat_1_v5_gn_0_19261.1
B3	Lsa-miR171a	Lsat_1_v5_gn_0_19261.1
BBR-BPC	Lsa-miR171a	Lsat_1_v5_gn_0_19261.1
C2H2	Lsa-miR171a	Lsat_1_v5_gn_0_19261.1
Dof	Lsa-miR171a	Lsat_1_v5_gn_0_19261.1
ERF	Lsa-miR171a	Lsat_1_v5_gn_0_19261.1
GATA	Lsa-miR171a	Lsat_1_v5_gn_0_19261.1
GRAS	Lsa-miR171a	Lsat_1_v5_gn_0_19261.1
MIKC_MADS	Lsa-miR171a	Lsat_1_v5_gn_0_19261.1
MYB	Lsa-miR171a	Lsat_1_v5_gn_0_19261.1
AP2	Lsa-miR171a	Lsat_1_v5_gn_0_23560.1
B3	Lsa-miR171a	Lsat_1_v5_gn_0_23560.1
BBR-BPC	Lsa-miR171a	Lsat_1_v5_gn_0_23560.1
C2H2	Lsa-miR171a	Lsat_1_v5_gn_0_23560.1
Dof	Lsa-miR171a	Lsat_1_v5_gn_0_23560.1
ERF	Lsa-miR171a	Lsat_1_v5_gn_0_23560.1
GATA	Lsa-miR171a	Lsat_1_v5_gn_0_23560.1
GRAS	Lsa-miR171a	Lsat_1_v5_gn_0_23560.1
MIKC_MADS	Lsa-miR171a	Lsat_1_v5_gn_0_23560.1
MYB	Lsa-miR171a	Lsat_1_v5_gn_0_23560.1
AP2	Lsa-miR171a	Lsat_1_v5_gn_0_33241.1
B3	Lsa-miR171a	Lsat_1_v5_gn_0_33241.1
BBR-BPC	Lsa-miR171a	Lsat_1_v5_gn_0_33241.1
C2H2	Lsa-miR171a	Lsat_1_v5_gn_0_33241.1
Dof	Lsa-miR171a	Lsat_1_v5_gn_0_33241.1
ERF	Lsa-miR171a	Lsat_1_v5_gn_0_33241.1
GATA	Lsa-miR171a	Lsat_1_v5_gn_0_33241.1
GRAS	Lsa-miR171a	Lsat_1_v5_gn_0_33241.1
MIKC_MADS	Lsa-miR171a	Lsat_1_v5_gn_0_33241.1
MYB	Lsa-miR171a	Lsat_1_v5_gn_0_33241.1
AP2	Lsa-miR171a	Lsat_1_v5_gn_1_27961.1
B3	Lsa-miR171a	Lsat_1_v5_gn_1_27961.1
BBR-BPC	Lsa-miR171a	Lsat_1_v5_gn_1_27961.1
C2H2	Lsa-miR171a	Lsat_1_v5_gn_1_27961.1
Dof	Lsa-miR171a	Lsat_1_v5_gn_1_27961.1
ERF	Lsa-miR171a	Lsat_1_v5_gn_1_27961.1
GATA	Lsa-miR171a	Lsat_1_v5_gn_1_27961.1
GRAS	Lsa-miR171a	Lsat_1_v5_gn_1_27961.1
MIKC_MADS	Lsa-miR171a	Lsat_1_v5_gn_1_27961.1
MYB	Lsa-miR171a	Lsat_1_v5_gn_1_27961.1
AP2	Lsa-miR171a	Lsat_1_v5_gn_2_103821.1
B3	Lsa-miR171a	Lsat_1_v5_gn_2_103821.1
BBR-BPC	Lsa-miR171a	Lsat_1_v5_gn_2_103821.1
C2H2	Lsa-miR171a	Lsat_1_v5_gn_2_103821.1
Dof	Lsa-miR171a	Lsat_1_v5_gn_2_103821.1
ERF	Lsa-miR171a	Lsat_1_v5_gn_2_103821.1
GATA	Lsa-miR171a	Lsat_1_v5_gn_2_103821.1
GRAS	Lsa-miR171a	Lsat_1_v5_gn_2_103821.1
MIKC_MADS	Lsa-miR171a	Lsat_1_v5_gn_2_103821.1
MYB	Lsa-miR171a	Lsat_1_v5_gn_2_103821.1
AP2	Lsa-miR171a	Lsat_1_v5_gn_2_104501.1
B3	Lsa-miR171a	Lsat_1_v5_gn_2_104501.1
BBR-BPC	Lsa-miR171a	Lsat_1_v5_gn_2_104501.1
C2H2	Lsa-miR171a	Lsat_1_v5_gn_2_104501.1
Dof	Lsa-miR171a	Lsat_1_v5_gn_2_104501.1
ERF	Lsa-miR171a	Lsat_1_v5_gn_2_104501.1
GATA	Lsa-miR171a	Lsat_1_v5_gn_2_104501.1
GRAS	Lsa-miR171a	Lsat_1_v5_gn_2_104501.1
MIKC_MADS	Lsa-miR171a	Lsat_1_v5_gn_2_104501.1
MYB	Lsa-miR171a	Lsat_1_v5_gn_2_104501.1
AP2	Lsa-miR171a	Lsat_1_v5_gn_3_128721.1
B3	Lsa-miR171a	Lsat_1_v5_gn_3_128721.1
BBR-BPC	Lsa-miR171a	Lsat_1_v5_gn_3_128721.1
C2H2	Lsa-miR171a	Lsat_1_v5_gn_3_128721.1
Dof	Lsa-miR171a	Lsat_1_v5_gn_3_128721.1
ERF	Lsa-miR171a	Lsat_1_v5_gn_3_128721.1
GATA	Lsa-miR171a	Lsat_1_v5_gn_3_128721.1
GRAS	Lsa-miR171a	Lsat_1_v5_gn_3_128721.1
MIKC_MADS	Lsa-miR171a	Lsat_1_v5_gn_3_128721.1
MYB	Lsa-miR171a	Lsat_1_v5_gn_3_128721.1
AP2	Lsa-miR171a	Lsat_1_v5_gn_3_681.1
B3	Lsa-miR171a	Lsat_1_v5_gn_3_681.1
BBR-BPC	Lsa-miR171a	Lsat_1_v5_gn_3_681.1
C2H2	Lsa-miR171a	Lsat_1_v5_gn_3_681.1
Dof	Lsa-miR171a	Lsat_1_v5_gn_3_681.1
ERF	Lsa-miR171a	Lsat_1_v5_gn_3_681.1
GATA	Lsa-miR171a	Lsat_1_v5_gn_3_681.1
GRAS	Lsa-miR171a	Lsat_1_v5_gn_3_681.1
MIKC_MADS	Lsa-miR171a	Lsat_1_v5_gn_3_681.1
MYB	Lsa-miR171a	Lsat_1_v5_gn_3_681.1
AP2	Lsa-miR171a	Lsat_1_v5_gn_3_68360.1
B3	Lsa-miR171a	Lsat_1_v5_gn_3_68360.1
BBR-BPC	Lsa-miR171a	Lsat_1_v5_gn_3_68360.1
C2H2	Lsa-miR171a	Lsat_1_v5_gn_3_68360.1
Dof	Lsa-miR171a	Lsat_1_v5_gn_3_68360.1
ERF	Lsa-miR171a	Lsat_1_v5_gn_3_68360.1
GATA	Lsa-miR171a	Lsat_1_v5_gn_3_68360.1
GRAS	Lsa-miR171a	Lsat_1_v5_gn_3_68360.1
MIKC_MADS	Lsa-miR171a	Lsat_1_v5_gn_3_68360.1
MYB	Lsa-miR171a	Lsat_1_v5_gn_3_68360.1
AP2	Lsa-miR171a	Lsat_1_v5_gn_3_78621.1
B3	Lsa-miR171a	Lsat_1_v5_gn_3_78621.1
BBR-BPC	Lsa-miR171a	Lsat_1_v5_gn_3_78621.1
C2H2	Lsa-miR171a	Lsat_1_v5_gn_3_78621.1
Dof	Lsa-miR171a	Lsat_1_v5_gn_3_78621.1
ERF	Lsa-miR171a	Lsat_1_v5_gn_3_78621.1
GATA	Lsa-miR171a	Lsat_1_v5_gn_3_78621.1
GRAS	Lsa-miR171a	Lsat_1_v5_gn_3_78621.1
MIKC_MADS	Lsa-miR171a	Lsat_1_v5_gn_3_78621.1
MYB	Lsa-miR171a	Lsat_1_v5_gn_3_78621.1
AP2	Lsa-miR171a	Lsat_1_v5_gn_4_109141.1
B3	Lsa-miR171a	Lsat_1_v5_gn_4_109141.1
BBR-BPC	Lsa-miR171a	Lsat_1_v5_gn_4_109141.1
C2H2	Lsa-miR171a	Lsat_1_v5_gn_4_109141.1
Dof	Lsa-miR171a	Lsat_1_v5_gn_4_109141.1
ERF	Lsa-miR171a	Lsat_1_v5_gn_4_109141.1
GATA	Lsa-miR171a	Lsat_1_v5_gn_4_109141.1
GRAS	Lsa-miR171a	Lsat_1_v5_gn_4_109141.1
MIKC_MADS	Lsa-miR171a	Lsat_1_v5_gn_4_109141.1
MYB	Lsa-miR171a	Lsat_1_v5_gn_4_109141.1
AP2	Lsa-miR171a	Lsat_1_v5_gn_4_153400.1
B3	Lsa-miR171a	Lsat_1_v5_gn_4_153400.1
BBR-BPC	Lsa-miR171a	Lsat_1_v5_gn_4_153400.1
C2H2	Lsa-miR171a	Lsat_1_v5_gn_4_153400.1
Dof	Lsa-miR171a	Lsat_1_v5_gn_4_153400.1
ERF	Lsa-miR171a	Lsat_1_v5_gn_4_153400.1
GATA	Lsa-miR171a	Lsat_1_v5_gn_4_153400.1
GRAS	Lsa-miR171a	Lsat_1_v5_gn_4_153400.1
MIKC_MADS	Lsa-miR171a	Lsat_1_v5_gn_4_153400.1
MYB	Lsa-miR171a	Lsat_1_v5_gn_4_153400.1
AP2	Lsa-miR171a	Lsat_1_v5_gn_4_164800.1
B3	Lsa-miR171a	Lsat_1_v5_gn_4_164800.1
BBR-BPC	Lsa-miR171a	Lsat_1_v5_gn_4_164800.1
C2H2	Lsa-miR171a	Lsat_1_v5_gn_4_164800.1
Dof	Lsa-miR171a	Lsat_1_v5_gn_4_164800.1
ERF	Lsa-miR171a	Lsat_1_v5_gn_4_164800.1
GATA	Lsa-miR171a	Lsat_1_v5_gn_4_164800.1
GRAS	Lsa-miR171a	Lsat_1_v5_gn_4_164800.1
MIKC_MADS	Lsa-miR171a	Lsat_1_v5_gn_4_164800.1
MYB	Lsa-miR171a	Lsat_1_v5_gn_4_164800.1
AP2	Lsa-miR171a	Lsat_1_v5_gn_4_67421.1
B3	Lsa-miR171a	Lsat_1_v5_gn_4_67421.1
BBR-BPC	Lsa-miR171a	Lsat_1_v5_gn_4_67421.1
C2H2	Lsa-miR171a	Lsat_1_v5_gn_4_67421.1
Dof	Lsa-miR171a	Lsat_1_v5_gn_4_67421.1
ERF	Lsa-miR171a	Lsat_1_v5_gn_4_67421.1
GATA	Lsa-miR171a	Lsat_1_v5_gn_4_67421.1
GRAS	Lsa-miR171a	Lsat_1_v5_gn_4_67421.1
MIKC_MADS	Lsa-miR171a	Lsat_1_v5_gn_4_67421.1
MYB	Lsa-miR171a	Lsat_1_v5_gn_4_67421.1
AP2	Lsa-miR171a	Lsat_1_v5_gn_5_174381.1
B3	Lsa-miR171a	Lsat_1_v5_gn_5_174381.1
BBR-BPC	Lsa-miR171a	Lsat_1_v5_gn_5_174381.1
C2H2	Lsa-miR171a	Lsat_1_v5_gn_5_174381.1
Dof	Lsa-miR171a	Lsat_1_v5_gn_5_174381.1
ERF	Lsa-miR171a	Lsat_1_v5_gn_5_174381.1
GATA	Lsa-miR171a	Lsat_1_v5_gn_5_174381.1
GRAS	Lsa-miR171a	Lsat_1_v5_gn_5_174381.1
MIKC_MADS	Lsa-miR171a	Lsat_1_v5_gn_5_174381.1
MYB	Lsa-miR171a	Lsat_1_v5_gn_5_174381.1
AP2	Lsa-miR171a	Lsat_1_v5_gn_5_185861.1
B3	Lsa-miR171a	Lsat_1_v5_gn_5_185861.1
BBR-BPC	Lsa-miR171a	Lsat_1_v5_gn_5_185861.1
C2H2	Lsa-miR171a	Lsat_1_v5_gn_5_185861.1
Dof	Lsa-miR171a	Lsat_1_v5_gn_5_185861.1
ERF	Lsa-miR171a	Lsat_1_v5_gn_5_185861.1
GATA	Lsa-miR171a	Lsat_1_v5_gn_5_185861.1
GRAS	Lsa-miR171a	Lsat_1_v5_gn_5_185861.1
MIKC_MADS	Lsa-miR171a	Lsat_1_v5_gn_5_185861.1
MYB	Lsa-miR171a	Lsat_1_v5_gn_5_185861.1
AP2	Lsa-miR171a	Lsat_1_v5_gn_5_53160.1
B3	Lsa-miR171a	Lsat_1_v5_gn_5_53160.1
BBR-BPC	Lsa-miR171a	Lsat_1_v5_gn_5_53160.1
C2H2	Lsa-miR171a	Lsat_1_v5_gn_5_53160.1
Dof	Lsa-miR171a	Lsat_1_v5_gn_5_53160.1
ERF	Lsa-miR171a	Lsat_1_v5_gn_5_53160.1
GATA	Lsa-miR171a	Lsat_1_v5_gn_5_53160.1
GRAS	Lsa-miR171a	Lsat_1_v5_gn_5_53160.1
MIKC_MADS	Lsa-miR171a	Lsat_1_v5_gn_5_53160.1
MYB	Lsa-miR171a	Lsat_1_v5_gn_5_53160.1
AP2	Lsa-miR171a	Lsat_1_v5_gn_5_86400.1
B3	Lsa-miR171a	Lsat_1_v5_gn_5_86400.1
BBR-BPC	Lsa-miR171a	Lsat_1_v5_gn_5_86400.1
C2H2	Lsa-miR171a	Lsat_1_v5_gn_5_86400.1
Dof	Lsa-miR171a	Lsat_1_v5_gn_5_86400.1
ERF	Lsa-miR171a	Lsat_1_v5_gn_5_86400.1
GATA	Lsa-miR171a	Lsat_1_v5_gn_5_86400.1
GRAS	Lsa-miR171a	Lsat_1_v5_gn_5_86400.1
MIKC_MADS	Lsa-miR171a	Lsat_1_v5_gn_5_86400.1
MYB	Lsa-miR171a	Lsat_1_v5_gn_5_86400.1
AP2	Lsa-miR171a	Lsat_1_v5_gn_6_112720.1
B3	Lsa-miR171a	Lsat_1_v5_gn_6_112720.1
BBR-BPC	Lsa-miR171a	Lsat_1_v5_gn_6_112720.1
C2H2	Lsa-miR171a	Lsat_1_v5_gn_6_112720.1
Dof	Lsa-miR171a	Lsat_1_v5_gn_6_112720.1
ERF	Lsa-miR171a	Lsat_1_v5_gn_6_112720.1
GATA	Lsa-miR171a	Lsat_1_v5_gn_6_112720.1
GRAS	Lsa-miR171a	Lsat_1_v5_gn_6_112720.1
MIKC_MADS	Lsa-miR171a	Lsat_1_v5_gn_6_112720.1
MYB	Lsa-miR171a	Lsat_1_v5_gn_6_112720.1
AP2	Lsa-miR171a	Lsat_1_v5_gn_6_3180.1
B3	Lsa-miR171a	Lsat_1_v5_gn_6_3180.1
BBR-BPC	Lsa-miR171a	Lsat_1_v5_gn_6_3180.1
C2H2	Lsa-miR171a	Lsat_1_v5_gn_6_3180.1
Dof	Lsa-miR171a	Lsat_1_v5_gn_6_3180.1
ERF	Lsa-miR171a	Lsat_1_v5_gn_6_3180.1
GATA	Lsa-miR171a	Lsat_1_v5_gn_6_3180.1
GRAS	Lsa-miR171a	Lsat_1_v5_gn_6_3180.1
MIKC_MADS	Lsa-miR171a	Lsat_1_v5_gn_6_3180.1
MYB	Lsa-miR171a	Lsat_1_v5_gn_6_3180.1
AP2	Lsa-miR171a	Lsat_1_v5_gn_6_41001.1
B3	Lsa-miR171a	Lsat_1_v5_gn_6_41001.1
BBR-BPC	Lsa-miR171a	Lsat_1_v5_gn_6_41001.1
C2H2	Lsa-miR171a	Lsat_1_v5_gn_6_41001.1
Dof	Lsa-miR171a	Lsat_1_v5_gn_6_41001.1
ERF	Lsa-miR171a	Lsat_1_v5_gn_6_41001.1
GATA	Lsa-miR171a	Lsat_1_v5_gn_6_41001.1
GRAS	Lsa-miR171a	Lsat_1_v5_gn_6_41001.1
MIKC_MADS	Lsa-miR171a	Lsat_1_v5_gn_6_41001.1
MYB	Lsa-miR171a	Lsat_1_v5_gn_6_41001.1
AP2	Lsa-miR171a	Lsat_1_v5_gn_6_47221.1
B3	Lsa-miR171a	Lsat_1_v5_gn_6_47221.1
BBR-BPC	Lsa-miR171a	Lsat_1_v5_gn_6_47221.1
C2H2	Lsa-miR171a	Lsat_1_v5_gn_6_47221.1
Dof	Lsa-miR171a	Lsat_1_v5_gn_6_47221.1
ERF	Lsa-miR171a	Lsat_1_v5_gn_6_47221.1
GATA	Lsa-miR171a	Lsat_1_v5_gn_6_47221.1
GRAS	Lsa-miR171a	Lsat_1_v5_gn_6_47221.1
MIKC_MADS	Lsa-miR171a	Lsat_1_v5_gn_6_47221.1
MYB	Lsa-miR171a	Lsat_1_v5_gn_6_47221.1
AP2	Lsa-miR171a	Lsat_1_v5_gn_7_23120.1
B3	Lsa-miR171a	Lsat_1_v5_gn_7_23120.1
BBR-BPC	Lsa-miR171a	Lsat_1_v5_gn_7_23120.1
C2H2	Lsa-miR171a	Lsat_1_v5_gn_7_23120.1
Dof	Lsa-miR171a	Lsat_1_v5_gn_7_23120.1
ERF	Lsa-miR171a	Lsat_1_v5_gn_7_23120.1
GATA	Lsa-miR171a	Lsat_1_v5_gn_7_23120.1
GRAS	Lsa-miR171a	Lsat_1_v5_gn_7_23120.1
MIKC_MADS	Lsa-miR171a	Lsat_1_v5_gn_7_23120.1
MYB	Lsa-miR171a	Lsat_1_v5_gn_7_23120.1
AP2	Lsa-miR171a	Lsat_1_v5_gn_7_45260.1
B3	Lsa-miR171a	Lsat_1_v5_gn_7_45260.1
BBR-BPC	Lsa-miR171a	Lsat_1_v5_gn_7_45260.1
C2H2	Lsa-miR171a	Lsat_1_v5_gn_7_45260.1
Dof	Lsa-miR171a	Lsat_1_v5_gn_7_45260.1
ERF	Lsa-miR171a	Lsat_1_v5_gn_7_45260.1
GATA	Lsa-miR171a	Lsat_1_v5_gn_7_45260.1
GRAS	Lsa-miR171a	Lsat_1_v5_gn_7_45260.1
MIKC_MADS	Lsa-miR171a	Lsat_1_v5_gn_7_45260.1
MYB	Lsa-miR171a	Lsat_1_v5_gn_7_45260.1
AP2	Lsa-miR171a	Lsat_1_v5_gn_7_80520.1
B3	Lsa-miR171a	Lsat_1_v5_gn_7_80520.1
BBR-BPC	Lsa-miR171a	Lsat_1_v5_gn_7_80520.1
C2H2	Lsa-miR171a	Lsat_1_v5_gn_7_80520.1
Dof	Lsa-miR171a	Lsat_1_v5_gn_7_80520.1
ERF	Lsa-miR171a	Lsat_1_v5_gn_7_80520.1
GATA	Lsa-miR171a	Lsat_1_v5_gn_7_80520.1
GRAS	Lsa-miR171a	Lsat_1_v5_gn_7_80520.1
MIKC_MADS	Lsa-miR171a	Lsat_1_v5_gn_7_80520.1
MYB	Lsa-miR171a	Lsat_1_v5_gn_7_80520.1
AP2	Lsa-miR171a	Lsat_1_v5_gn_7_82441.1
B3	Lsa-miR171a	Lsat_1_v5_gn_7_82441.1
BBR-BPC	Lsa-miR171a	Lsat_1_v5_gn_7_82441.1
C2H2	Lsa-miR171a	Lsat_1_v5_gn_7_82441.1
Dof	Lsa-miR171a	Lsat_1_v5_gn_7_82441.1
ERF	Lsa-miR171a	Lsat_1_v5_gn_7_82441.1
GATA	Lsa-miR171a	Lsat_1_v5_gn_7_82441.1
GRAS	Lsa-miR171a	Lsat_1_v5_gn_7_82441.1
MIKC_MADS	Lsa-miR171a	Lsat_1_v5_gn_7_82441.1
MYB	Lsa-miR171a	Lsat_1_v5_gn_7_82441.1
AP2	Lsa-miR171a	Lsat_1_v5_gn_7_9261.1
B3	Lsa-miR171a	Lsat_1_v5_gn_7_9261.1
BBR-BPC	Lsa-miR171a	Lsat_1_v5_gn_7_9261.1
C2H2	Lsa-miR171a	Lsat_1_v5_gn_7_9261.1
Dof	Lsa-miR171a	Lsat_1_v5_gn_7_9261.1
ERF	Lsa-miR171a	Lsat_1_v5_gn_7_9261.1
GATA	Lsa-miR171a	Lsat_1_v5_gn_7_9261.1
GRAS	Lsa-miR171a	Lsat_1_v5_gn_7_9261.1
MIKC_MADS	Lsa-miR171a	Lsat_1_v5_gn_7_9261.1
MYB	Lsa-miR171a	Lsat_1_v5_gn_7_9261.1
AP2	Lsa-miR171a	Lsat_1_v5_gn_9_101301.1
B3	Lsa-miR171a	Lsat_1_v5_gn_9_101301.1
BBR-BPC	Lsa-miR171a	Lsat_1_v5_gn_9_101301.1
C2H2	Lsa-miR171a	Lsat_1_v5_gn_9_101301.1
Dof	Lsa-miR171a	Lsat_1_v5_gn_9_101301.1
ERF	Lsa-miR171a	Lsat_1_v5_gn_9_101301.1
GATA	Lsa-miR171a	Lsat_1_v5_gn_9_101301.1
GRAS	Lsa-miR171a	Lsat_1_v5_gn_9_101301.1
MIKC_MADS	Lsa-miR171a	Lsat_1_v5_gn_9_101301.1
MYB	Lsa-miR171a	Lsat_1_v5_gn_9_101301.1
AP2	Lsa-miR171a	Lsat_1_v5_gn_9_89160.1
B3	Lsa-miR171a	Lsat_1_v5_gn_9_89160.1
BBR-BPC	Lsa-miR171a	Lsat_1_v5_gn_9_89160.1
C2H2	Lsa-miR171a	Lsat_1_v5_gn_9_89160.1
Dof	Lsa-miR171a	Lsat_1_v5_gn_9_89160.1
ERF	Lsa-miR171a	Lsat_1_v5_gn_9_89160.1
GATA	Lsa-miR171a	Lsat_1_v5_gn_9_89160.1
GRAS	Lsa-miR171a	Lsat_1_v5_gn_9_89160.1
MIKC_MADS	Lsa-miR171a	Lsat_1_v5_gn_9_89160.1
MYB	Lsa-miR171a	Lsat_1_v5_gn_9_89160.1
AP2	Lsa-miR319a	Lsat_1_v5_gn_0_39281.1
B3	Lsa-miR319a	Lsat_1_v5_gn_0_39281.1
BBR-BPC	Lsa-miR319a	Lsat_1_v5_gn_0_39281.1
Dof	Lsa-miR319a	Lsat_1_v5_gn_0_39281.1
GRAS	Lsa-miR319a	Lsat_1_v5_gn_0_39281.1
MIKC_MADS	Lsa-miR319a	Lsat_1_v5_gn_0_39281.1
MYB_related	Lsa-miR319a	Lsat_1_v5_gn_0_39281.1
AP2	Lsa-miR319a	Lsat_1_v5_gn_0_9341.1
B3	Lsa-miR319a	Lsat_1_v5_gn_0_9341.1
BBR-BPC	Lsa-miR319a	Lsat_1_v5_gn_0_9341.1
Dof	Lsa-miR319a	Lsat_1_v5_gn_0_9341.1
GRAS	Lsa-miR319a	Lsat_1_v5_gn_0_9341.1
MIKC_MADS	Lsa-miR319a	Lsat_1_v5_gn_0_9341.1
MYB_related	Lsa-miR319a	Lsat_1_v5_gn_0_9341.1
AP2	Lsa-miR319a	Lsat_1_v5_gn_1_115940.1
B3	Lsa-miR319a	Lsat_1_v5_gn_1_115940.1
BBR-BPC	Lsa-miR319a	Lsat_1_v5_gn_1_115940.1
Dof	Lsa-miR319a	Lsat_1_v5_gn_1_115940.1
GRAS	Lsa-miR319a	Lsat_1_v5_gn_1_115940.1
MIKC_MADS	Lsa-miR319a	Lsat_1_v5_gn_1_115940.1
MYB_related	Lsa-miR319a	Lsat_1_v5_gn_1_115940.1
AP2	Lsa-miR319a	Lsat_1_v5_gn_1_82341.1
B3	Lsa-miR319a	Lsat_1_v5_gn_1_82341.1
BBR-BPC	Lsa-miR319a	Lsat_1_v5_gn_1_82341.1
Dof	Lsa-miR319a	Lsat_1_v5_gn_1_82341.1
GRAS	Lsa-miR319a	Lsat_1_v5_gn_1_82341.1
MIKC_MADS	Lsa-miR319a	Lsat_1_v5_gn_1_82341.1
MYB_related	Lsa-miR319a	Lsat_1_v5_gn_1_82341.1
AP2	Lsa-miR319a	Lsat_1_v5_gn_2_38101.1
B3	Lsa-miR319a	Lsat_1_v5_gn_2_38101.1
BBR-BPC	Lsa-miR319a	Lsat_1_v5_gn_2_38101.1
Dof	Lsa-miR319a	Lsat_1_v5_gn_2_38101.1
GRAS	Lsa-miR319a	Lsat_1_v5_gn_2_38101.1
MIKC_MADS	Lsa-miR319a	Lsat_1_v5_gn_2_38101.1
MYB_related	Lsa-miR319a	Lsat_1_v5_gn_2_38101.1
AP2	Lsa-miR319a	Lsat_1_v5_gn_2_56801.1
B3	Lsa-miR319a	Lsat_1_v5_gn_2_56801.1
BBR-BPC	Lsa-miR319a	Lsat_1_v5_gn_2_56801.1
Dof	Lsa-miR319a	Lsat_1_v5_gn_2_56801.1
GRAS	Lsa-miR319a	Lsat_1_v5_gn_2_56801.1
MIKC_MADS	Lsa-miR319a	Lsat_1_v5_gn_2_56801.1
MYB_related	Lsa-miR319a	Lsat_1_v5_gn_2_56801.1
AP2	Lsa-miR319a	Lsat_1_v5_gn_2_78720.1
B3	Lsa-miR319a	Lsat_1_v5_gn_2_78720.1
BBR-BPC	Lsa-miR319a	Lsat_1_v5_gn_2_78720.1
Dof	Lsa-miR319a	Lsat_1_v5_gn_2_78720.1
GRAS	Lsa-miR319a	Lsat_1_v5_gn_2_78720.1
MIKC_MADS	Lsa-miR319a	Lsat_1_v5_gn_2_78720.1
MYB_related	Lsa-miR319a	Lsat_1_v5_gn_2_78720.1
AP2	Lsa-miR319a	Lsat_1_v5_gn_3_21740.1
B3	Lsa-miR319a	Lsat_1_v5_gn_3_21740.1
BBR-BPC	Lsa-miR319a	Lsat_1_v5_gn_3_21740.1
Dof	Lsa-miR319a	Lsat_1_v5_gn_3_21740.1
GRAS	Lsa-miR319a	Lsat_1_v5_gn_3_21740.1
MIKC_MADS	Lsa-miR319a	Lsat_1_v5_gn_3_21740.1
MYB_related	Lsa-miR319a	Lsat_1_v5_gn_3_21740.1
AP2	Lsa-miR319a	Lsat_1_v5_gn_3_76381.1
B3	Lsa-miR319a	Lsat_1_v5_gn_3_76381.1
BBR-BPC	Lsa-miR319a	Lsat_1_v5_gn_3_76381.1
Dof	Lsa-miR319a	Lsat_1_v5_gn_3_76381.1
GRAS	Lsa-miR319a	Lsat_1_v5_gn_3_76381.1
MIKC_MADS	Lsa-miR319a	Lsat_1_v5_gn_3_76381.1
MYB_related	Lsa-miR319a	Lsat_1_v5_gn_3_76381.1
AP2	Lsa-miR319a	Lsat_1_v5_gn_4_29640.1
B3	Lsa-miR319a	Lsat_1_v5_gn_4_29640.1
BBR-BPC	Lsa-miR319a	Lsat_1_v5_gn_4_29640.1
Dof	Lsa-miR319a	Lsat_1_v5_gn_4_29640.1
GRAS	Lsa-miR319a	Lsat_1_v5_gn_4_29640.1
MIKC_MADS	Lsa-miR319a	Lsat_1_v5_gn_4_29640.1
MYB_related	Lsa-miR319a	Lsat_1_v5_gn_4_29640.1
AP2	Lsa-miR319a	Lsat_1_v5_gn_4_78640.1
B3	Lsa-miR319a	Lsat_1_v5_gn_4_78640.1
BBR-BPC	Lsa-miR319a	Lsat_1_v5_gn_4_78640.1
Dof	Lsa-miR319a	Lsat_1_v5_gn_4_78640.1
GRAS	Lsa-miR319a	Lsat_1_v5_gn_4_78640.1
MIKC_MADS	Lsa-miR319a	Lsat_1_v5_gn_4_78640.1
MYB_related	Lsa-miR319a	Lsat_1_v5_gn_4_78640.1
AP2	Lsa-miR319a	Lsat_1_v5_gn_5_127021.1
B3	Lsa-miR319a	Lsat_1_v5_gn_5_127021.1
BBR-BPC	Lsa-miR319a	Lsat_1_v5_gn_5_127021.1
Dof	Lsa-miR319a	Lsat_1_v5_gn_5_127021.1
GRAS	Lsa-miR319a	Lsat_1_v5_gn_5_127021.1
MIKC_MADS	Lsa-miR319a	Lsat_1_v5_gn_5_127021.1
MYB_related	Lsa-miR319a	Lsat_1_v5_gn_5_127021.1
AP2	Lsa-miR319a	Lsat_1_v5_gn_5_62340.1
B3	Lsa-miR319a	Lsat_1_v5_gn_5_62340.1
BBR-BPC	Lsa-miR319a	Lsat_1_v5_gn_5_62340.1
Dof	Lsa-miR319a	Lsat_1_v5_gn_5_62340.1
GRAS	Lsa-miR319a	Lsat_1_v5_gn_5_62340.1
MIKC_MADS	Lsa-miR319a	Lsat_1_v5_gn_5_62340.1
MYB_related	Lsa-miR319a	Lsat_1_v5_gn_5_62340.1
AP2	Lsa-miR319a	Lsat_1_v5_gn_5_75800.1
B3	Lsa-miR319a	Lsat_1_v5_gn_5_75800.1
BBR-BPC	Lsa-miR319a	Lsat_1_v5_gn_5_75800.1
Dof	Lsa-miR319a	Lsat_1_v5_gn_5_75800.1
GRAS	Lsa-miR319a	Lsat_1_v5_gn_5_75800.1
MIKC_MADS	Lsa-miR319a	Lsat_1_v5_gn_5_75800.1
MYB_related	Lsa-miR319a	Lsat_1_v5_gn_5_75800.1
AP2	Lsa-miR319a	Lsat_1_v5_gn_6_111621.1
B3	Lsa-miR319a	Lsat_1_v5_gn_6_111621.1
BBR-BPC	Lsa-miR319a	Lsat_1_v5_gn_6_111621.1
Dof	Lsa-miR319a	Lsat_1_v5_gn_6_111621.1
GRAS	Lsa-miR319a	Lsat_1_v5_gn_6_111621.1
MIKC_MADS	Lsa-miR319a	Lsat_1_v5_gn_6_111621.1
MYB_related	Lsa-miR319a	Lsat_1_v5_gn_6_111621.1
AP2	Lsa-miR319a	Lsat_1_v5_gn_7_23540.1
B3	Lsa-miR319a	Lsat_1_v5_gn_7_23540.1
BBR-BPC	Lsa-miR319a	Lsat_1_v5_gn_7_23540.1
Dof	Lsa-miR319a	Lsat_1_v5_gn_7_23540.1
GRAS	Lsa-miR319a	Lsat_1_v5_gn_7_23540.1
MIKC_MADS	Lsa-miR319a	Lsat_1_v5_gn_7_23540.1
MYB_related	Lsa-miR319a	Lsat_1_v5_gn_7_23540.1
AP2	Lsa-miR319a	Lsat_1_v5_gn_7_23681.1
B3	Lsa-miR319a	Lsat_1_v5_gn_7_23681.1
BBR-BPC	Lsa-miR319a	Lsat_1_v5_gn_7_23681.1
Dof	Lsa-miR319a	Lsat_1_v5_gn_7_23681.1
GRAS	Lsa-miR319a	Lsat_1_v5_gn_7_23681.1
MIKC_MADS	Lsa-miR319a	Lsat_1_v5_gn_7_23681.1
MYB_related	Lsa-miR319a	Lsat_1_v5_gn_7_23681.1
AP2	Lsa-miR319a	Lsat_1_v5_gn_7_27781.1
B3	Lsa-miR319a	Lsat_1_v5_gn_7_27781.1
BBR-BPC	Lsa-miR319a	Lsat_1_v5_gn_7_27781.1
Dof	Lsa-miR319a	Lsat_1_v5_gn_7_27781.1
GRAS	Lsa-miR319a	Lsat_1_v5_gn_7_27781.1
MIKC_MADS	Lsa-miR319a	Lsat_1_v5_gn_7_27781.1
MYB_related	Lsa-miR319a	Lsat_1_v5_gn_7_27781.1
AP2	Lsa-miR319a	Lsat_1_v5_gn_7_92401.1
B3	Lsa-miR319a	Lsat_1_v5_gn_7_92401.1
BBR-BPC	Lsa-miR319a	Lsat_1_v5_gn_7_92401.1
Dof	Lsa-miR319a	Lsat_1_v5_gn_7_92401.1
GRAS	Lsa-miR319a	Lsat_1_v5_gn_7_92401.1
MIKC_MADS	Lsa-miR319a	Lsat_1_v5_gn_7_92401.1
MYB_related	Lsa-miR319a	Lsat_1_v5_gn_7_92401.1
AP2	Lsa-miR319a	Lsat_1_v5_gn_8_25121.1
B3	Lsa-miR319a	Lsat_1_v5_gn_8_25121.1
BBR-BPC	Lsa-miR319a	Lsat_1_v5_gn_8_25121.1
Dof	Lsa-miR319a	Lsat_1_v5_gn_8_25121.1
GRAS	Lsa-miR319a	Lsat_1_v5_gn_8_25121.1
MIKC_MADS	Lsa-miR319a	Lsat_1_v5_gn_8_25121.1
MYB_related	Lsa-miR319a	Lsat_1_v5_gn_8_25121.1
AP2	Lsa-miR319a	Lsat_1_v5_gn_8_70661.1
B3	Lsa-miR319a	Lsat_1_v5_gn_8_70661.1
BBR-BPC	Lsa-miR319a	Lsat_1_v5_gn_8_70661.1
Dof	Lsa-miR319a	Lsat_1_v5_gn_8_70661.1
GRAS	Lsa-miR319a	Lsat_1_v5_gn_8_70661.1
MIKC_MADS	Lsa-miR319a	Lsat_1_v5_gn_8_70661.1
MYB_related	Lsa-miR319a	Lsat_1_v5_gn_8_70661.1
AP2	Lsa-miR319a	Lsat_1_v5_gn_9_19881.1
B3	Lsa-miR319a	Lsat_1_v5_gn_9_19881.1
BBR-BPC	Lsa-miR319a	Lsat_1_v5_gn_9_19881.1
Dof	Lsa-miR319a	Lsat_1_v5_gn_9_19881.1
GRAS	Lsa-miR319a	Lsat_1_v5_gn_9_19881.1
MIKC_MADS	Lsa-miR319a	Lsat_1_v5_gn_9_19881.1
MYB_related	Lsa-miR319a	Lsat_1_v5_gn_9_19881.1
AP2	Lsa-miR319a	Lsat_1_v5_gn_9_9761.1
B3	Lsa-miR319a	Lsat_1_v5_gn_9_9761.1
BBR-BPC	Lsa-miR319a	Lsat_1_v5_gn_9_9761.1
Dof	Lsa-miR319a	Lsat_1_v5_gn_9_9761.1
GRAS	Lsa-miR319a	Lsat_1_v5_gn_9_9761.1
MIKC_MADS	Lsa-miR319a	Lsat_1_v5_gn_9_9761.1
MYB_related	Lsa-miR319a	Lsat_1_v5_gn_9_9761.1
AP2	Lsa-miR319a	Lsat_1_v5_gn_9_99020.1
B3	Lsa-miR319a	Lsat_1_v5_gn_9_99020.1
BBR-BPC	Lsa-miR319a	Lsat_1_v5_gn_9_99020.1
Dof	Lsa-miR319a	Lsat_1_v5_gn_9_99020.1
GRAS	Lsa-miR319a	Lsat_1_v5_gn_9_99020.1
MIKC_MADS	Lsa-miR319a	Lsat_1_v5_gn_9_99020.1
MYB_related	Lsa-miR319a	Lsat_1_v5_gn_9_99020.1
AP2	Lsa-miR319d	Lsat_1_v5_gn_0_39281.1
B3	Lsa-miR319d	Lsat_1_v5_gn_0_39281.1
Dof	Lsa-miR319d	Lsat_1_v5_gn_0_39281.1
MIKC_MADS	Lsa-miR319d	Lsat_1_v5_gn_0_39281.1
AP2	Lsa-miR319d	Lsat_1_v5_gn_0_9341.1
B3	Lsa-miR319d	Lsat_1_v5_gn_0_9341.1
Dof	Lsa-miR319d	Lsat_1_v5_gn_0_9341.1
MIKC_MADS	Lsa-miR319d	Lsat_1_v5_gn_0_9341.1
AP2	Lsa-miR319d	Lsat_1_v5_gn_1_115940.1
B3	Lsa-miR319d	Lsat_1_v5_gn_1_115940.1
Dof	Lsa-miR319d	Lsat_1_v5_gn_1_115940.1
MIKC_MADS	Lsa-miR319d	Lsat_1_v5_gn_1_115940.1
AP2	Lsa-miR319d	Lsat_1_v5_gn_1_82341.1
B3	Lsa-miR319d	Lsat_1_v5_gn_1_82341.1
Dof	Lsa-miR319d	Lsat_1_v5_gn_1_82341.1
MIKC_MADS	Lsa-miR319d	Lsat_1_v5_gn_1_82341.1
AP2	Lsa-miR319d	Lsat_1_v5_gn_2_78720.1
B3	Lsa-miR319d	Lsat_1_v5_gn_2_78720.1
Dof	Lsa-miR319d	Lsat_1_v5_gn_2_78720.1
MIKC_MADS	Lsa-miR319d	Lsat_1_v5_gn_2_78720.1
AP2	Lsa-miR319d	Lsat_1_v5_gn_3_21740.1
B3	Lsa-miR319d	Lsat_1_v5_gn_3_21740.1
Dof	Lsa-miR319d	Lsat_1_v5_gn_3_21740.1
MIKC_MADS	Lsa-miR319d	Lsat_1_v5_gn_3_21740.1
AP2	Lsa-miR319d	Lsat_1_v5_gn_4_29640.1
B3	Lsa-miR319d	Lsat_1_v5_gn_4_29640.1
Dof	Lsa-miR319d	Lsat_1_v5_gn_4_29640.1
MIKC_MADS	Lsa-miR319d	Lsat_1_v5_gn_4_29640.1
AP2	Lsa-miR319d	Lsat_1_v5_gn_5_127021.1
B3	Lsa-miR319d	Lsat_1_v5_gn_5_127021.1
Dof	Lsa-miR319d	Lsat_1_v5_gn_5_127021.1
MIKC_MADS	Lsa-miR319d	Lsat_1_v5_gn_5_127021.1
AP2	Lsa-miR319d	Lsat_1_v5_gn_5_75800.1
B3	Lsa-miR319d	Lsat_1_v5_gn_5_75800.1
Dof	Lsa-miR319d	Lsat_1_v5_gn_5_75800.1
MIKC_MADS	Lsa-miR319d	Lsat_1_v5_gn_5_75800.1
AP2	Lsa-miR319d	Lsat_1_v5_gn_6_111621.1
B3	Lsa-miR319d	Lsat_1_v5_gn_6_111621.1
Dof	Lsa-miR319d	Lsat_1_v5_gn_6_111621.1
MIKC_MADS	Lsa-miR319d	Lsat_1_v5_gn_6_111621.1
AP2	Lsa-miR319d	Lsat_1_v5_gn_7_23540.1
B3	Lsa-miR319d	Lsat_1_v5_gn_7_23540.1
Dof	Lsa-miR319d	Lsat_1_v5_gn_7_23540.1
MIKC_MADS	Lsa-miR319d	Lsat_1_v5_gn_7_23540.1
AP2	Lsa-miR319d	Lsat_1_v5_gn_7_23681.1
B3	Lsa-miR319d	Lsat_1_v5_gn_7_23681.1
Dof	Lsa-miR319d	Lsat_1_v5_gn_7_23681.1
MIKC_MADS	Lsa-miR319d	Lsat_1_v5_gn_7_23681.1
AP2	Lsa-miR319d	Lsat_1_v5_gn_7_27781.1
B3	Lsa-miR319d	Lsat_1_v5_gn_7_27781.1
Dof	Lsa-miR319d	Lsat_1_v5_gn_7_27781.1
MIKC_MADS	Lsa-miR319d	Lsat_1_v5_gn_7_27781.1
AP2	Lsa-miR319d	Lsat_1_v5_gn_7_92401.1
B3	Lsa-miR319d	Lsat_1_v5_gn_7_92401.1
Dof	Lsa-miR319d	Lsat_1_v5_gn_7_92401.1
MIKC_MADS	Lsa-miR319d	Lsat_1_v5_gn_7_92401.1
AP2	Lsa-miR319d	Lsat_1_v5_gn_8_25121.1
B3	Lsa-miR319d	Lsat_1_v5_gn_8_25121.1
Dof	Lsa-miR319d	Lsat_1_v5_gn_8_25121.1
MIKC_MADS	Lsa-miR319d	Lsat_1_v5_gn_8_25121.1
AP2	Lsa-miR319d	Lsat_1_v5_gn_8_52801.1
B3	Lsa-miR319d	Lsat_1_v5_gn_8_52801.1
Dof	Lsa-miR319d	Lsat_1_v5_gn_8_52801.1
MIKC_MADS	Lsa-miR319d	Lsat_1_v5_gn_8_52801.1
AP2	Lsa-miR319d	Lsat_1_v5_gn_8_70661.1
B3	Lsa-miR319d	Lsat_1_v5_gn_8_70661.1
Dof	Lsa-miR319d	Lsat_1_v5_gn_8_70661.1
MIKC_MADS	Lsa-miR319d	Lsat_1_v5_gn_8_70661.1
AP2	Lsa-miR319d	Lsat_1_v5_gn_9_9761.1
B3	Lsa-miR319d	Lsat_1_v5_gn_9_9761.1
Dof	Lsa-miR319d	Lsat_1_v5_gn_9_9761.1
MIKC_MADS	Lsa-miR319d	Lsat_1_v5_gn_9_9761.1
AP2	Lsa-miR319d	Lsat_1_v5_gn_9_99020.1
B3	Lsa-miR319d	Lsat_1_v5_gn_9_99020.1
Dof	Lsa-miR319d	Lsat_1_v5_gn_9_99020.1
MIKC_MADS	Lsa-miR319d	Lsat_1_v5_gn_9_99020.1
AP2	Lsa-miR319f	Lsat_1_v5_gn_0_39281.1
B3	Lsa-miR319f	Lsat_1_v5_gn_0_39281.1
BBR-BPC	Lsa-miR319f	Lsat_1_v5_gn_0_39281.1
C2H2	Lsa-miR319f	Lsat_1_v5_gn_0_39281.1
Dof	Lsa-miR319f	Lsat_1_v5_gn_0_39281.1
GRAS	Lsa-miR319f	Lsat_1_v5_gn_0_39281.1
MIKC_MADS	Lsa-miR319f	Lsat_1_v5_gn_0_39281.1
AP2	Lsa-miR319f	Lsat_1_v5_gn_0_9341.1
B3	Lsa-miR319f	Lsat_1_v5_gn_0_9341.1
BBR-BPC	Lsa-miR319f	Lsat_1_v5_gn_0_9341.1
C2H2	Lsa-miR319f	Lsat_1_v5_gn_0_9341.1
Dof	Lsa-miR319f	Lsat_1_v5_gn_0_9341.1
GRAS	Lsa-miR319f	Lsat_1_v5_gn_0_9341.1
MIKC_MADS	Lsa-miR319f	Lsat_1_v5_gn_0_9341.1
AP2	Lsa-miR319f	Lsat_1_v5_gn_1_115940.1
B3	Lsa-miR319f	Lsat_1_v5_gn_1_115940.1
BBR-BPC	Lsa-miR319f	Lsat_1_v5_gn_1_115940.1
C2H2	Lsa-miR319f	Lsat_1_v5_gn_1_115940.1
Dof	Lsa-miR319f	Lsat_1_v5_gn_1_115940.1
GRAS	Lsa-miR319f	Lsat_1_v5_gn_1_115940.1
MIKC_MADS	Lsa-miR319f	Lsat_1_v5_gn_1_115940.1
AP2	Lsa-miR319f	Lsat_1_v5_gn_1_82341.1
B3	Lsa-miR319f	Lsat_1_v5_gn_1_82341.1
BBR-BPC	Lsa-miR319f	Lsat_1_v5_gn_1_82341.1
C2H2	Lsa-miR319f	Lsat_1_v5_gn_1_82341.1
Dof	Lsa-miR319f	Lsat_1_v5_gn_1_82341.1
GRAS	Lsa-miR319f	Lsat_1_v5_gn_1_82341.1
MIKC_MADS	Lsa-miR319f	Lsat_1_v5_gn_1_82341.1
AP2	Lsa-miR319f	Lsat_1_v5_gn_2_38101.1
B3	Lsa-miR319f	Lsat_1_v5_gn_2_38101.1
BBR-BPC	Lsa-miR319f	Lsat_1_v5_gn_2_38101.1
C2H2	Lsa-miR319f	Lsat_1_v5_gn_2_38101.1
Dof	Lsa-miR319f	Lsat_1_v5_gn_2_38101.1
GRAS	Lsa-miR319f	Lsat_1_v5_gn_2_38101.1
MIKC_MADS	Lsa-miR319f	Lsat_1_v5_gn_2_38101.1
AP2	Lsa-miR319f	Lsat_1_v5_gn_2_78720.1
B3	Lsa-miR319f	Lsat_1_v5_gn_2_78720.1
BBR-BPC	Lsa-miR319f	Lsat_1_v5_gn_2_78720.1
C2H2	Lsa-miR319f	Lsat_1_v5_gn_2_78720.1
Dof	Lsa-miR319f	Lsat_1_v5_gn_2_78720.1
GRAS	Lsa-miR319f	Lsat_1_v5_gn_2_78720.1
MIKC_MADS	Lsa-miR319f	Lsat_1_v5_gn_2_78720.1
AP2	Lsa-miR319f	Lsat_1_v5_gn_3_21740.1
B3	Lsa-miR319f	Lsat_1_v5_gn_3_21740.1
BBR-BPC	Lsa-miR319f	Lsat_1_v5_gn_3_21740.1
C2H2	Lsa-miR319f	Lsat_1_v5_gn_3_21740.1
Dof	Lsa-miR319f	Lsat_1_v5_gn_3_21740.1
GRAS	Lsa-miR319f	Lsat_1_v5_gn_3_21740.1
MIKC_MADS	Lsa-miR319f	Lsat_1_v5_gn_3_21740.1
AP2	Lsa-miR319f	Lsat_1_v5_gn_4_29640.1
B3	Lsa-miR319f	Lsat_1_v5_gn_4_29640.1
BBR-BPC	Lsa-miR319f	Lsat_1_v5_gn_4_29640.1
C2H2	Lsa-miR319f	Lsat_1_v5_gn_4_29640.1
Dof	Lsa-miR319f	Lsat_1_v5_gn_4_29640.1
GRAS	Lsa-miR319f	Lsat_1_v5_gn_4_29640.1
MIKC_MADS	Lsa-miR319f	Lsat_1_v5_gn_4_29640.1
AP2	Lsa-miR319f	Lsat_1_v5_gn_5_127021.1
B3	Lsa-miR319f	Lsat_1_v5_gn_5_127021.1
BBR-BPC	Lsa-miR319f	Lsat_1_v5_gn_5_127021.1
C2H2	Lsa-miR319f	Lsat_1_v5_gn_5_127021.1
Dof	Lsa-miR319f	Lsat_1_v5_gn_5_127021.1
GRAS	Lsa-miR319f	Lsat_1_v5_gn_5_127021.1
MIKC_MADS	Lsa-miR319f	Lsat_1_v5_gn_5_127021.1
AP2	Lsa-miR319f	Lsat_1_v5_gn_5_75800.1
B3	Lsa-miR319f	Lsat_1_v5_gn_5_75800.1
BBR-BPC	Lsa-miR319f	Lsat_1_v5_gn_5_75800.1
C2H2	Lsa-miR319f	Lsat_1_v5_gn_5_75800.1
Dof	Lsa-miR319f	Lsat_1_v5_gn_5_75800.1
GRAS	Lsa-miR319f	Lsat_1_v5_gn_5_75800.1
MIKC_MADS	Lsa-miR319f	Lsat_1_v5_gn_5_75800.1
AP2	Lsa-miR319f	Lsat_1_v5_gn_6_111621.1
B3	Lsa-miR319f	Lsat_1_v5_gn_6_111621.1
BBR-BPC	Lsa-miR319f	Lsat_1_v5_gn_6_111621.1
C2H2	Lsa-miR319f	Lsat_1_v5_gn_6_111621.1
Dof	Lsa-miR319f	Lsat_1_v5_gn_6_111621.1
GRAS	Lsa-miR319f	Lsat_1_v5_gn_6_111621.1
MIKC_MADS	Lsa-miR319f	Lsat_1_v5_gn_6_111621.1
AP2	Lsa-miR319f	Lsat_1_v5_gn_6_5540.1
B3	Lsa-miR319f	Lsat_1_v5_gn_6_5540.1
BBR-BPC	Lsa-miR319f	Lsat_1_v5_gn_6_5540.1
C2H2	Lsa-miR319f	Lsat_1_v5_gn_6_5540.1
Dof	Lsa-miR319f	Lsat_1_v5_gn_6_5540.1
GRAS	Lsa-miR319f	Lsat_1_v5_gn_6_5540.1
MIKC_MADS	Lsa-miR319f	Lsat_1_v5_gn_6_5540.1
AP2	Lsa-miR319f	Lsat_1_v5_gn_7_23540.1
B3	Lsa-miR319f	Lsat_1_v5_gn_7_23540.1
BBR-BPC	Lsa-miR319f	Lsat_1_v5_gn_7_23540.1
C2H2	Lsa-miR319f	Lsat_1_v5_gn_7_23540.1
Dof	Lsa-miR319f	Lsat_1_v5_gn_7_23540.1
GRAS	Lsa-miR319f	Lsat_1_v5_gn_7_23540.1
MIKC_MADS	Lsa-miR319f	Lsat_1_v5_gn_7_23540.1
AP2	Lsa-miR319f	Lsat_1_v5_gn_7_23681.1
B3	Lsa-miR319f	Lsat_1_v5_gn_7_23681.1
BBR-BPC	Lsa-miR319f	Lsat_1_v5_gn_7_23681.1
C2H2	Lsa-miR319f	Lsat_1_v5_gn_7_23681.1
Dof	Lsa-miR319f	Lsat_1_v5_gn_7_23681.1
GRAS	Lsa-miR319f	Lsat_1_v5_gn_7_23681.1
MIKC_MADS	Lsa-miR319f	Lsat_1_v5_gn_7_23681.1
AP2	Lsa-miR319f	Lsat_1_v5_gn_7_27781.1
B3	Lsa-miR319f	Lsat_1_v5_gn_7_27781.1
BBR-BPC	Lsa-miR319f	Lsat_1_v5_gn_7_27781.1
C2H2	Lsa-miR319f	Lsat_1_v5_gn_7_27781.1
Dof	Lsa-miR319f	Lsat_1_v5_gn_7_27781.1
GRAS	Lsa-miR319f	Lsat_1_v5_gn_7_27781.1
MIKC_MADS	Lsa-miR319f	Lsat_1_v5_gn_7_27781.1
AP2	Lsa-miR319f	Lsat_1_v5_gn_7_92401.1
B3	Lsa-miR319f	Lsat_1_v5_gn_7_92401.1
BBR-BPC	Lsa-miR319f	Lsat_1_v5_gn_7_92401.1
C2H2	Lsa-miR319f	Lsat_1_v5_gn_7_92401.1
Dof	Lsa-miR319f	Lsat_1_v5_gn_7_92401.1
GRAS	Lsa-miR319f	Lsat_1_v5_gn_7_92401.1
MIKC_MADS	Lsa-miR319f	Lsat_1_v5_gn_7_92401.1
AP2	Lsa-miR319f	Lsat_1_v5_gn_8_25121.1
B3	Lsa-miR319f	Lsat_1_v5_gn_8_25121.1
BBR-BPC	Lsa-miR319f	Lsat_1_v5_gn_8_25121.1
C2H2	Lsa-miR319f	Lsat_1_v5_gn_8_25121.1
Dof	Lsa-miR319f	Lsat_1_v5_gn_8_25121.1
GRAS	Lsa-miR319f	Lsat_1_v5_gn_8_25121.1
MIKC_MADS	Lsa-miR319f	Lsat_1_v5_gn_8_25121.1
AP2	Lsa-miR319f	Lsat_1_v5_gn_8_36800.1
B3	Lsa-miR319f	Lsat_1_v5_gn_8_36800.1
BBR-BPC	Lsa-miR319f	Lsat_1_v5_gn_8_36800.1
C2H2	Lsa-miR319f	Lsat_1_v5_gn_8_36800.1
Dof	Lsa-miR319f	Lsat_1_v5_gn_8_36800.1
GRAS	Lsa-miR319f	Lsat_1_v5_gn_8_36800.1
MIKC_MADS	Lsa-miR319f	Lsat_1_v5_gn_8_36800.1
AP2	Lsa-miR319f	Lsat_1_v5_gn_8_70661.1
B3	Lsa-miR319f	Lsat_1_v5_gn_8_70661.1
BBR-BPC	Lsa-miR319f	Lsat_1_v5_gn_8_70661.1
C2H2	Lsa-miR319f	Lsat_1_v5_gn_8_70661.1
Dof	Lsa-miR319f	Lsat_1_v5_gn_8_70661.1
GRAS	Lsa-miR319f	Lsat_1_v5_gn_8_70661.1
MIKC_MADS	Lsa-miR319f	Lsat_1_v5_gn_8_70661.1
AP2	Lsa-miR319f	Lsat_1_v5_gn_9_19881.1
B3	Lsa-miR319f	Lsat_1_v5_gn_9_19881.1
BBR-BPC	Lsa-miR319f	Lsat_1_v5_gn_9_19881.1
C2H2	Lsa-miR319f	Lsat_1_v5_gn_9_19881.1
Dof	Lsa-miR319f	Lsat_1_v5_gn_9_19881.1
GRAS	Lsa-miR319f	Lsat_1_v5_gn_9_19881.1
MIKC_MADS	Lsa-miR319f	Lsat_1_v5_gn_9_19881.1
AP2	Lsa-miR319f	Lsat_1_v5_gn_9_99020.1
B3	Lsa-miR319f	Lsat_1_v5_gn_9_99020.1
BBR-BPC	Lsa-miR319f	Lsat_1_v5_gn_9_99020.1
C2H2	Lsa-miR319f	Lsat_1_v5_gn_9_99020.1
Dof	Lsa-miR319f	Lsat_1_v5_gn_9_99020.1
GRAS	Lsa-miR319f	Lsat_1_v5_gn_9_99020.1
MIKC_MADS	Lsa-miR319f	Lsat_1_v5_gn_9_99020.1
AP2	Lsa-miR394a	Lsat_1_v5_gn_0_19800.1
BBR-BPC	Lsa-miR394a	Lsat_1_v5_gn_0_19800.1
Dof	Lsa-miR394a	Lsat_1_v5_gn_0_19800.1
GRAS	Lsa-miR394a	Lsat_1_v5_gn_0_19800.1
MIKC_MADS	Lsa-miR394a	Lsat_1_v5_gn_0_19800.1
AP2	Lsa-miR394a	Lsat_1_v5_gn_0_7581.1
BBR-BPC	Lsa-miR394a	Lsat_1_v5_gn_0_7581.1
Dof	Lsa-miR394a	Lsat_1_v5_gn_0_7581.1
GRAS	Lsa-miR394a	Lsat_1_v5_gn_0_7581.1
MIKC_MADS	Lsa-miR394a	Lsat_1_v5_gn_0_7581.1
AP2	Lsa-miR394a	Lsat_1_v5_gn_0_800.1
BBR-BPC	Lsa-miR394a	Lsat_1_v5_gn_0_800.1
Dof	Lsa-miR394a	Lsat_1_v5_gn_0_800.1
GRAS	Lsa-miR394a	Lsat_1_v5_gn_0_800.1
MIKC_MADS	Lsa-miR394a	Lsat_1_v5_gn_0_800.1
AP2	Lsa-miR394a	Lsat_1_v5_gn_1_118581.1
BBR-BPC	Lsa-miR394a	Lsat_1_v5_gn_1_118581.1
Dof	Lsa-miR394a	Lsat_1_v5_gn_1_118581.1
GRAS	Lsa-miR394a	Lsat_1_v5_gn_1_118581.1
MIKC_MADS	Lsa-miR394a	Lsat_1_v5_gn_1_118581.1
AP2	Lsa-miR394a	Lsat_1_v5_gn_1_21220.1
BBR-BPC	Lsa-miR394a	Lsat_1_v5_gn_1_21220.1
Dof	Lsa-miR394a	Lsat_1_v5_gn_1_21220.1
GRAS	Lsa-miR394a	Lsat_1_v5_gn_1_21220.1
MIKC_MADS	Lsa-miR394a	Lsat_1_v5_gn_1_21220.1
AP2	Lsa-miR394a	Lsat_1_v5_gn_1_34800.1
BBR-BPC	Lsa-miR394a	Lsat_1_v5_gn_1_34800.1
Dof	Lsa-miR394a	Lsat_1_v5_gn_1_34800.1
GRAS	Lsa-miR394a	Lsat_1_v5_gn_1_34800.1
MIKC_MADS	Lsa-miR394a	Lsat_1_v5_gn_1_34800.1
AP2	Lsa-miR394a	Lsat_1_v5_gn_1_39541.1
BBR-BPC	Lsa-miR394a	Lsat_1_v5_gn_1_39541.1
Dof	Lsa-miR394a	Lsat_1_v5_gn_1_39541.1
GRAS	Lsa-miR394a	Lsat_1_v5_gn_1_39541.1
MIKC_MADS	Lsa-miR394a	Lsat_1_v5_gn_1_39541.1
AP2	Lsa-miR394a	Lsat_1_v5_gn_1_55341.1
BBR-BPC	Lsa-miR394a	Lsat_1_v5_gn_1_55341.1
Dof	Lsa-miR394a	Lsat_1_v5_gn_1_55341.1
GRAS	Lsa-miR394a	Lsat_1_v5_gn_1_55341.1
MIKC_MADS	Lsa-miR394a	Lsat_1_v5_gn_1_55341.1
AP2	Lsa-miR394a	Lsat_1_v5_gn_1_71080.1
BBR-BPC	Lsa-miR394a	Lsat_1_v5_gn_1_71080.1
Dof	Lsa-miR394a	Lsat_1_v5_gn_1_71080.1
GRAS	Lsa-miR394a	Lsat_1_v5_gn_1_71080.1
MIKC_MADS	Lsa-miR394a	Lsat_1_v5_gn_1_71080.1
AP2	Lsa-miR394a	Lsat_1_v5_gn_1_87200.1
BBR-BPC	Lsa-miR394a	Lsat_1_v5_gn_1_87200.1
Dof	Lsa-miR394a	Lsat_1_v5_gn_1_87200.1
GRAS	Lsa-miR394a	Lsat_1_v5_gn_1_87200.1
MIKC_MADS	Lsa-miR394a	Lsat_1_v5_gn_1_87200.1
AP2	Lsa-miR394a	Lsat_1_v5_gn_1_87300.1
BBR-BPC	Lsa-miR394a	Lsat_1_v5_gn_1_87300.1
Dof	Lsa-miR394a	Lsat_1_v5_gn_1_87300.1
GRAS	Lsa-miR394a	Lsat_1_v5_gn_1_87300.1
MIKC_MADS	Lsa-miR394a	Lsat_1_v5_gn_1_87300.1
AP2	Lsa-miR394a	Lsat_1_v5_gn_2_104580.1
BBR-BPC	Lsa-miR394a	Lsat_1_v5_gn_2_104580.1
Dof	Lsa-miR394a	Lsat_1_v5_gn_2_104580.1
GRAS	Lsa-miR394a	Lsat_1_v5_gn_2_104580.1
MIKC_MADS	Lsa-miR394a	Lsat_1_v5_gn_2_104580.1
AP2	Lsa-miR394a	Lsat_1_v5_gn_2_127000.1
BBR-BPC	Lsa-miR394a	Lsat_1_v5_gn_2_127000.1
Dof	Lsa-miR394a	Lsat_1_v5_gn_2_127000.1
GRAS	Lsa-miR394a	Lsat_1_v5_gn_2_127000.1
MIKC_MADS	Lsa-miR394a	Lsat_1_v5_gn_2_127000.1
AP2	Lsa-miR394a	Lsat_1_v5_gn_2_130560.1
BBR-BPC	Lsa-miR394a	Lsat_1_v5_gn_2_130560.1
Dof	Lsa-miR394a	Lsat_1_v5_gn_2_130560.1
GRAS	Lsa-miR394a	Lsat_1_v5_gn_2_130560.1
MIKC_MADS	Lsa-miR394a	Lsat_1_v5_gn_2_130560.1
AP2	Lsa-miR394a	Lsat_1_v5_gn_2_133400.1
BBR-BPC	Lsa-miR394a	Lsat_1_v5_gn_2_133400.1
Dof	Lsa-miR394a	Lsat_1_v5_gn_2_133400.1
GRAS	Lsa-miR394a	Lsat_1_v5_gn_2_133400.1
MIKC_MADS	Lsa-miR394a	Lsat_1_v5_gn_2_133400.1
AP2	Lsa-miR394a	Lsat_1_v5_gn_2_18980.1
BBR-BPC	Lsa-miR394a	Lsat_1_v5_gn_2_18980.1
Dof	Lsa-miR394a	Lsat_1_v5_gn_2_18980.1
GRAS	Lsa-miR394a	Lsat_1_v5_gn_2_18980.1
MIKC_MADS	Lsa-miR394a	Lsat_1_v5_gn_2_18980.1
AP2	Lsa-miR394a	Lsat_1_v5_gn_2_4780.1
BBR-BPC	Lsa-miR394a	Lsat_1_v5_gn_2_4780.1
Dof	Lsa-miR394a	Lsat_1_v5_gn_2_4780.1
GRAS	Lsa-miR394a	Lsat_1_v5_gn_2_4780.1
MIKC_MADS	Lsa-miR394a	Lsat_1_v5_gn_2_4780.1
AP2	Lsa-miR394a	Lsat_1_v5_gn_2_63641.1
BBR-BPC	Lsa-miR394a	Lsat_1_v5_gn_2_63641.1
Dof	Lsa-miR394a	Lsat_1_v5_gn_2_63641.1
GRAS	Lsa-miR394a	Lsat_1_v5_gn_2_63641.1
MIKC_MADS	Lsa-miR394a	Lsat_1_v5_gn_2_63641.1
AP2	Lsa-miR394a	Lsat_1_v5_gn_2_64041.1
BBR-BPC	Lsa-miR394a	Lsat_1_v5_gn_2_64041.1
Dof	Lsa-miR394a	Lsat_1_v5_gn_2_64041.1
GRAS	Lsa-miR394a	Lsat_1_v5_gn_2_64041.1
MIKC_MADS	Lsa-miR394a	Lsat_1_v5_gn_2_64041.1
AP2	Lsa-miR394a	Lsat_1_v5_gn_2_82341.1
BBR-BPC	Lsa-miR394a	Lsat_1_v5_gn_2_82341.1
Dof	Lsa-miR394a	Lsat_1_v5_gn_2_82341.1
GRAS	Lsa-miR394a	Lsat_1_v5_gn_2_82341.1
MIKC_MADS	Lsa-miR394a	Lsat_1_v5_gn_2_82341.1
AP2	Lsa-miR394a	Lsat_1_v5_gn_2_88081.1
BBR-BPC	Lsa-miR394a	Lsat_1_v5_gn_2_88081.1
Dof	Lsa-miR394a	Lsat_1_v5_gn_2_88081.1
GRAS	Lsa-miR394a	Lsat_1_v5_gn_2_88081.1
MIKC_MADS	Lsa-miR394a	Lsat_1_v5_gn_2_88081.1
AP2	Lsa-miR394a	Lsat_1_v5_gn_3_103780.1
BBR-BPC	Lsa-miR394a	Lsat_1_v5_gn_3_103780.1
Dof	Lsa-miR394a	Lsat_1_v5_gn_3_103780.1
GRAS	Lsa-miR394a	Lsat_1_v5_gn_3_103780.1
MIKC_MADS	Lsa-miR394a	Lsat_1_v5_gn_3_103780.1
AP2	Lsa-miR394a	Lsat_1_v5_gn_3_110960.1
BBR-BPC	Lsa-miR394a	Lsat_1_v5_gn_3_110960.1
Dof	Lsa-miR394a	Lsat_1_v5_gn_3_110960.1
GRAS	Lsa-miR394a	Lsat_1_v5_gn_3_110960.1
MIKC_MADS	Lsa-miR394a	Lsat_1_v5_gn_3_110960.1
AP2	Lsa-miR394a	Lsat_1_v5_gn_3_112861.1
BBR-BPC	Lsa-miR394a	Lsat_1_v5_gn_3_112861.1
Dof	Lsa-miR394a	Lsat_1_v5_gn_3_112861.1
GRAS	Lsa-miR394a	Lsat_1_v5_gn_3_112861.1
MIKC_MADS	Lsa-miR394a	Lsat_1_v5_gn_3_112861.1
AP2	Lsa-miR394a	Lsat_1_v5_gn_3_118161.1
BBR-BPC	Lsa-miR394a	Lsat_1_v5_gn_3_118161.1
Dof	Lsa-miR394a	Lsat_1_v5_gn_3_118161.1
GRAS	Lsa-miR394a	Lsat_1_v5_gn_3_118161.1
MIKC_MADS	Lsa-miR394a	Lsat_1_v5_gn_3_118161.1
AP2	Lsa-miR394a	Lsat_1_v5_gn_3_137080.1
BBR-BPC	Lsa-miR394a	Lsat_1_v5_gn_3_137080.1
Dof	Lsa-miR394a	Lsat_1_v5_gn_3_137080.1
GRAS	Lsa-miR394a	Lsat_1_v5_gn_3_137080.1
MIKC_MADS	Lsa-miR394a	Lsat_1_v5_gn_3_137080.1
AP2	Lsa-miR394a	Lsat_1_v5_gn_3_24581.1
BBR-BPC	Lsa-miR394a	Lsat_1_v5_gn_3_24581.1
Dof	Lsa-miR394a	Lsat_1_v5_gn_3_24581.1
GRAS	Lsa-miR394a	Lsat_1_v5_gn_3_24581.1
MIKC_MADS	Lsa-miR394a	Lsat_1_v5_gn_3_24581.1
AP2	Lsa-miR394a	Lsat_1_v5_gn_3_30801.1
BBR-BPC	Lsa-miR394a	Lsat_1_v5_gn_3_30801.1
Dof	Lsa-miR394a	Lsat_1_v5_gn_3_30801.1
GRAS	Lsa-miR394a	Lsat_1_v5_gn_3_30801.1
MIKC_MADS	Lsa-miR394a	Lsat_1_v5_gn_3_30801.1
AP2	Lsa-miR394a	Lsat_1_v5_gn_3_43740.1
BBR-BPC	Lsa-miR394a	Lsat_1_v5_gn_3_43740.1
Dof	Lsa-miR394a	Lsat_1_v5_gn_3_43740.1
GRAS	Lsa-miR394a	Lsat_1_v5_gn_3_43740.1
MIKC_MADS	Lsa-miR394a	Lsat_1_v5_gn_3_43740.1
AP2	Lsa-miR394a	Lsat_1_v5_gn_3_43761.1
BBR-BPC	Lsa-miR394a	Lsat_1_v5_gn_3_43761.1
Dof	Lsa-miR394a	Lsat_1_v5_gn_3_43761.1
GRAS	Lsa-miR394a	Lsat_1_v5_gn_3_43761.1
MIKC_MADS	Lsa-miR394a	Lsat_1_v5_gn_3_43761.1
AP2	Lsa-miR394a	Lsat_1_v5_gn_3_4620.1
BBR-BPC	Lsa-miR394a	Lsat_1_v5_gn_3_4620.1
Dof	Lsa-miR394a	Lsat_1_v5_gn_3_4620.1
GRAS	Lsa-miR394a	Lsat_1_v5_gn_3_4620.1
MIKC_MADS	Lsa-miR394a	Lsat_1_v5_gn_3_4620.1
AP2	Lsa-miR394a	Lsat_1_v5_gn_3_4640.1
BBR-BPC	Lsa-miR394a	Lsat_1_v5_gn_3_4640.1
Dof	Lsa-miR394a	Lsat_1_v5_gn_3_4640.1
GRAS	Lsa-miR394a	Lsat_1_v5_gn_3_4640.1
MIKC_MADS	Lsa-miR394a	Lsat_1_v5_gn_3_4640.1
AP2	Lsa-miR394a	Lsat_1_v5_gn_3_53200.1
BBR-BPC	Lsa-miR394a	Lsat_1_v5_gn_3_53200.1
Dof	Lsa-miR394a	Lsat_1_v5_gn_3_53200.1
GRAS	Lsa-miR394a	Lsat_1_v5_gn_3_53200.1
MIKC_MADS	Lsa-miR394a	Lsat_1_v5_gn_3_53200.1
AP2	Lsa-miR394a	Lsat_1_v5_gn_3_54160.1
BBR-BPC	Lsa-miR394a	Lsat_1_v5_gn_3_54160.1
Dof	Lsa-miR394a	Lsat_1_v5_gn_3_54160.1
GRAS	Lsa-miR394a	Lsat_1_v5_gn_3_54160.1
MIKC_MADS	Lsa-miR394a	Lsat_1_v5_gn_3_54160.1
AP2	Lsa-miR394a	Lsat_1_v5_gn_3_56401.1
BBR-BPC	Lsa-miR394a	Lsat_1_v5_gn_3_56401.1
Dof	Lsa-miR394a	Lsat_1_v5_gn_3_56401.1
GRAS	Lsa-miR394a	Lsat_1_v5_gn_3_56401.1
MIKC_MADS	Lsa-miR394a	Lsat_1_v5_gn_3_56401.1
AP2	Lsa-miR394a	Lsat_1_v5_gn_3_67981.1
BBR-BPC	Lsa-miR394a	Lsat_1_v5_gn_3_67981.1
Dof	Lsa-miR394a	Lsat_1_v5_gn_3_67981.1
GRAS	Lsa-miR394a	Lsat_1_v5_gn_3_67981.1
MIKC_MADS	Lsa-miR394a	Lsat_1_v5_gn_3_67981.1
AP2	Lsa-miR394a	Lsat_1_v5_gn_3_84540.1
BBR-BPC	Lsa-miR394a	Lsat_1_v5_gn_3_84540.1
Dof	Lsa-miR394a	Lsat_1_v5_gn_3_84540.1
GRAS	Lsa-miR394a	Lsat_1_v5_gn_3_84540.1
MIKC_MADS	Lsa-miR394a	Lsat_1_v5_gn_3_84540.1
AP2	Lsa-miR394a	Lsat_1_v5_gn_3_95120.1
BBR-BPC	Lsa-miR394a	Lsat_1_v5_gn_3_95120.1
Dof	Lsa-miR394a	Lsat_1_v5_gn_3_95120.1
GRAS	Lsa-miR394a	Lsat_1_v5_gn_3_95120.1
MIKC_MADS	Lsa-miR394a	Lsat_1_v5_gn_3_95120.1
AP2	Lsa-miR394a	Lsat_1_v5_gn_4_125760.1
BBR-BPC	Lsa-miR394a	Lsat_1_v5_gn_4_125760.1
Dof	Lsa-miR394a	Lsat_1_v5_gn_4_125760.1
GRAS	Lsa-miR394a	Lsat_1_v5_gn_4_125760.1
MIKC_MADS	Lsa-miR394a	Lsat_1_v5_gn_4_125760.1
AP2	Lsa-miR394a	Lsat_1_v5_gn_4_126480.1
BBR-BPC	Lsa-miR394a	Lsat_1_v5_gn_4_126480.1
Dof	Lsa-miR394a	Lsat_1_v5_gn_4_126480.1
GRAS	Lsa-miR394a	Lsat_1_v5_gn_4_126480.1
MIKC_MADS	Lsa-miR394a	Lsat_1_v5_gn_4_126480.1
AP2	Lsa-miR394a	Lsat_1_v5_gn_4_172180.1
BBR-BPC	Lsa-miR394a	Lsat_1_v5_gn_4_172180.1
Dof	Lsa-miR394a	Lsat_1_v5_gn_4_172180.1
GRAS	Lsa-miR394a	Lsat_1_v5_gn_4_172180.1
MIKC_MADS	Lsa-miR394a	Lsat_1_v5_gn_4_172180.1
AP2	Lsa-miR394a	Lsat_1_v5_gn_4_184321.1
BBR-BPC	Lsa-miR394a	Lsat_1_v5_gn_4_184321.1
Dof	Lsa-miR394a	Lsat_1_v5_gn_4_184321.1
GRAS	Lsa-miR394a	Lsat_1_v5_gn_4_184321.1
MIKC_MADS	Lsa-miR394a	Lsat_1_v5_gn_4_184321.1
AP2	Lsa-miR394a	Lsat_1_v5_gn_4_24360.1
BBR-BPC	Lsa-miR394a	Lsat_1_v5_gn_4_24360.1
Dof	Lsa-miR394a	Lsat_1_v5_gn_4_24360.1
GRAS	Lsa-miR394a	Lsat_1_v5_gn_4_24360.1
MIKC_MADS	Lsa-miR394a	Lsat_1_v5_gn_4_24360.1
AP2	Lsa-miR394a	Lsat_1_v5_gn_4_30280.1
BBR-BPC	Lsa-miR394a	Lsat_1_v5_gn_4_30280.1
Dof	Lsa-miR394a	Lsat_1_v5_gn_4_30280.1
GRAS	Lsa-miR394a	Lsat_1_v5_gn_4_30280.1
MIKC_MADS	Lsa-miR394a	Lsat_1_v5_gn_4_30280.1
AP2	Lsa-miR394a	Lsat_1_v5_gn_4_33741.1
BBR-BPC	Lsa-miR394a	Lsat_1_v5_gn_4_33741.1
Dof	Lsa-miR394a	Lsat_1_v5_gn_4_33741.1
GRAS	Lsa-miR394a	Lsat_1_v5_gn_4_33741.1
MIKC_MADS	Lsa-miR394a	Lsat_1_v5_gn_4_33741.1
AP2	Lsa-miR394a	Lsat_1_v5_gn_4_36221.1
BBR-BPC	Lsa-miR394a	Lsat_1_v5_gn_4_36221.1
Dof	Lsa-miR394a	Lsat_1_v5_gn_4_36221.1
GRAS	Lsa-miR394a	Lsat_1_v5_gn_4_36221.1
MIKC_MADS	Lsa-miR394a	Lsat_1_v5_gn_4_36221.1
AP2	Lsa-miR394a	Lsat_1_v5_gn_4_3980.1
BBR-BPC	Lsa-miR394a	Lsat_1_v5_gn_4_3980.1
Dof	Lsa-miR394a	Lsat_1_v5_gn_4_3980.1
GRAS	Lsa-miR394a	Lsat_1_v5_gn_4_3980.1
MIKC_MADS	Lsa-miR394a	Lsat_1_v5_gn_4_3980.1
AP2	Lsa-miR394a	Lsat_1_v5_gn_4_66480.1
BBR-BPC	Lsa-miR394a	Lsat_1_v5_gn_4_66480.1
Dof	Lsa-miR394a	Lsat_1_v5_gn_4_66480.1
GRAS	Lsa-miR394a	Lsat_1_v5_gn_4_66480.1
MIKC_MADS	Lsa-miR394a	Lsat_1_v5_gn_4_66480.1
AP2	Lsa-miR394a	Lsat_1_v5_gn_4_84680.1
BBR-BPC	Lsa-miR394a	Lsat_1_v5_gn_4_84680.1
Dof	Lsa-miR394a	Lsat_1_v5_gn_4_84680.1
GRAS	Lsa-miR394a	Lsat_1_v5_gn_4_84680.1
MIKC_MADS	Lsa-miR394a	Lsat_1_v5_gn_4_84680.1
AP2	Lsa-miR394a	Lsat_1_v5_gn_5_105541.1
BBR-BPC	Lsa-miR394a	Lsat_1_v5_gn_5_105541.1
Dof	Lsa-miR394a	Lsat_1_v5_gn_5_105541.1
GRAS	Lsa-miR394a	Lsat_1_v5_gn_5_105541.1
MIKC_MADS	Lsa-miR394a	Lsat_1_v5_gn_5_105541.1
AP2	Lsa-miR394a	Lsat_1_v5_gn_5_10720.1
BBR-BPC	Lsa-miR394a	Lsat_1_v5_gn_5_10720.1
Dof	Lsa-miR394a	Lsat_1_v5_gn_5_10720.1
GRAS	Lsa-miR394a	Lsat_1_v5_gn_5_10720.1
MIKC_MADS	Lsa-miR394a	Lsat_1_v5_gn_5_10720.1
AP2	Lsa-miR394a	Lsat_1_v5_gn_5_107861.1
BBR-BPC	Lsa-miR394a	Lsat_1_v5_gn_5_107861.1
Dof	Lsa-miR394a	Lsat_1_v5_gn_5_107861.1
GRAS	Lsa-miR394a	Lsat_1_v5_gn_5_107861.1
MIKC_MADS	Lsa-miR394a	Lsat_1_v5_gn_5_107861.1
AP2	Lsa-miR394a	Lsat_1_v5_gn_5_113800.1
BBR-BPC	Lsa-miR394a	Lsat_1_v5_gn_5_113800.1
Dof	Lsa-miR394a	Lsat_1_v5_gn_5_113800.1
GRAS	Lsa-miR394a	Lsat_1_v5_gn_5_113800.1
MIKC_MADS	Lsa-miR394a	Lsat_1_v5_gn_5_113800.1
AP2	Lsa-miR394a	Lsat_1_v5_gn_5_116201.1
BBR-BPC	Lsa-miR394a	Lsat_1_v5_gn_5_116201.1
Dof	Lsa-miR394a	Lsat_1_v5_gn_5_116201.1
GRAS	Lsa-miR394a	Lsat_1_v5_gn_5_116201.1
MIKC_MADS	Lsa-miR394a	Lsat_1_v5_gn_5_116201.1
AP2	Lsa-miR394a	Lsat_1_v5_gn_5_12001.1
BBR-BPC	Lsa-miR394a	Lsat_1_v5_gn_5_12001.1
Dof	Lsa-miR394a	Lsat_1_v5_gn_5_12001.1
GRAS	Lsa-miR394a	Lsat_1_v5_gn_5_12001.1
MIKC_MADS	Lsa-miR394a	Lsat_1_v5_gn_5_12001.1
AP2	Lsa-miR394a	Lsat_1_v5_gn_5_121881.1
BBR-BPC	Lsa-miR394a	Lsat_1_v5_gn_5_121881.1
Dof	Lsa-miR394a	Lsat_1_v5_gn_5_121881.1
GRAS	Lsa-miR394a	Lsat_1_v5_gn_5_121881.1
MIKC_MADS	Lsa-miR394a	Lsat_1_v5_gn_5_121881.1
AP2	Lsa-miR394a	Lsat_1_v5_gn_5_172860.1
BBR-BPC	Lsa-miR394a	Lsat_1_v5_gn_5_172860.1
Dof	Lsa-miR394a	Lsat_1_v5_gn_5_172860.1
GRAS	Lsa-miR394a	Lsat_1_v5_gn_5_172860.1
MIKC_MADS	Lsa-miR394a	Lsat_1_v5_gn_5_172860.1
AP2	Lsa-miR394a	Lsat_1_v5_gn_5_187441.1
BBR-BPC	Lsa-miR394a	Lsat_1_v5_gn_5_187441.1
Dof	Lsa-miR394a	Lsat_1_v5_gn_5_187441.1
GRAS	Lsa-miR394a	Lsat_1_v5_gn_5_187441.1
MIKC_MADS	Lsa-miR394a	Lsat_1_v5_gn_5_187441.1
AP2	Lsa-miR394a	Lsat_1_v5_gn_5_190040.1
BBR-BPC	Lsa-miR394a	Lsat_1_v5_gn_5_190040.1
Dof	Lsa-miR394a	Lsat_1_v5_gn_5_190040.1
GRAS	Lsa-miR394a	Lsat_1_v5_gn_5_190040.1
MIKC_MADS	Lsa-miR394a	Lsat_1_v5_gn_5_190040.1
AP2	Lsa-miR394a	Lsat_1_v5_gn_5_34601.1
BBR-BPC	Lsa-miR394a	Lsat_1_v5_gn_5_34601.1
Dof	Lsa-miR394a	Lsat_1_v5_gn_5_34601.1
GRAS	Lsa-miR394a	Lsat_1_v5_gn_5_34601.1
MIKC_MADS	Lsa-miR394a	Lsat_1_v5_gn_5_34601.1
AP2	Lsa-miR394a	Lsat_1_v5_gn_5_51041.1
BBR-BPC	Lsa-miR394a	Lsat_1_v5_gn_5_51041.1
Dof	Lsa-miR394a	Lsat_1_v5_gn_5_51041.1
GRAS	Lsa-miR394a	Lsat_1_v5_gn_5_51041.1
MIKC_MADS	Lsa-miR394a	Lsat_1_v5_gn_5_51041.1
AP2	Lsa-miR394a	Lsat_1_v5_gn_5_73041.1
BBR-BPC	Lsa-miR394a	Lsat_1_v5_gn_5_73041.1
Dof	Lsa-miR394a	Lsat_1_v5_gn_5_73041.1
GRAS	Lsa-miR394a	Lsat_1_v5_gn_5_73041.1
MIKC_MADS	Lsa-miR394a	Lsat_1_v5_gn_5_73041.1
AP2	Lsa-miR394a	Lsat_1_v5_gn_5_81101.1
BBR-BPC	Lsa-miR394a	Lsat_1_v5_gn_5_81101.1
Dof	Lsa-miR394a	Lsat_1_v5_gn_5_81101.1
GRAS	Lsa-miR394a	Lsat_1_v5_gn_5_81101.1
MIKC_MADS	Lsa-miR394a	Lsat_1_v5_gn_5_81101.1
AP2	Lsa-miR394a	Lsat_1_v5_gn_6_102380.1
BBR-BPC	Lsa-miR394a	Lsat_1_v5_gn_6_102380.1
Dof	Lsa-miR394a	Lsat_1_v5_gn_6_102380.1
GRAS	Lsa-miR394a	Lsat_1_v5_gn_6_102380.1
MIKC_MADS	Lsa-miR394a	Lsat_1_v5_gn_6_102380.1
AP2	Lsa-miR394a	Lsat_1_v5_gn_6_102440.1
BBR-BPC	Lsa-miR394a	Lsat_1_v5_gn_6_102440.1
Dof	Lsa-miR394a	Lsat_1_v5_gn_6_102440.1
GRAS	Lsa-miR394a	Lsat_1_v5_gn_6_102440.1
MIKC_MADS	Lsa-miR394a	Lsat_1_v5_gn_6_102440.1
AP2	Lsa-miR394a	Lsat_1_v5_gn_6_102560.1
BBR-BPC	Lsa-miR394a	Lsat_1_v5_gn_6_102560.1
Dof	Lsa-miR394a	Lsat_1_v5_gn_6_102560.1
GRAS	Lsa-miR394a	Lsat_1_v5_gn_6_102560.1
MIKC_MADS	Lsa-miR394a	Lsat_1_v5_gn_6_102560.1
AP2	Lsa-miR394a	Lsat_1_v5_gn_6_110501.1
BBR-BPC	Lsa-miR394a	Lsat_1_v5_gn_6_110501.1
Dof	Lsa-miR394a	Lsat_1_v5_gn_6_110501.1
GRAS	Lsa-miR394a	Lsat_1_v5_gn_6_110501.1
MIKC_MADS	Lsa-miR394a	Lsat_1_v5_gn_6_110501.1
AP2	Lsa-miR394a	Lsat_1_v5_gn_6_110981.1
BBR-BPC	Lsa-miR394a	Lsat_1_v5_gn_6_110981.1
Dof	Lsa-miR394a	Lsat_1_v5_gn_6_110981.1
GRAS	Lsa-miR394a	Lsat_1_v5_gn_6_110981.1
MIKC_MADS	Lsa-miR394a	Lsat_1_v5_gn_6_110981.1
AP2	Lsa-miR394a	Lsat_1_v5_gn_6_112720.1
BBR-BPC	Lsa-miR394a	Lsat_1_v5_gn_6_112720.1
Dof	Lsa-miR394a	Lsat_1_v5_gn_6_112720.1
GRAS	Lsa-miR394a	Lsat_1_v5_gn_6_112720.1
MIKC_MADS	Lsa-miR394a	Lsat_1_v5_gn_6_112720.1
AP2	Lsa-miR394a	Lsat_1_v5_gn_6_62021.1
BBR-BPC	Lsa-miR394a	Lsat_1_v5_gn_6_62021.1
Dof	Lsa-miR394a	Lsat_1_v5_gn_6_62021.1
GRAS	Lsa-miR394a	Lsat_1_v5_gn_6_62021.1
MIKC_MADS	Lsa-miR394a	Lsat_1_v5_gn_6_62021.1
AP2	Lsa-miR394a	Lsat_1_v5_gn_6_62041.1
BBR-BPC	Lsa-miR394a	Lsat_1_v5_gn_6_62041.1
Dof	Lsa-miR394a	Lsat_1_v5_gn_6_62041.1
GRAS	Lsa-miR394a	Lsat_1_v5_gn_6_62041.1
MIKC_MADS	Lsa-miR394a	Lsat_1_v5_gn_6_62041.1
AP2	Lsa-miR394a	Lsat_1_v5_gn_7_105700.1
BBR-BPC	Lsa-miR394a	Lsat_1_v5_gn_7_105700.1
Dof	Lsa-miR394a	Lsat_1_v5_gn_7_105700.1
GRAS	Lsa-miR394a	Lsat_1_v5_gn_7_105700.1
MIKC_MADS	Lsa-miR394a	Lsat_1_v5_gn_7_105700.1
AP2	Lsa-miR394a	Lsat_1_v5_gn_7_109340.1
BBR-BPC	Lsa-miR394a	Lsat_1_v5_gn_7_109340.1
Dof	Lsa-miR394a	Lsat_1_v5_gn_7_109340.1
GRAS	Lsa-miR394a	Lsat_1_v5_gn_7_109340.1
MIKC_MADS	Lsa-miR394a	Lsat_1_v5_gn_7_109340.1
AP2	Lsa-miR394a	Lsat_1_v5_gn_7_114181.1
BBR-BPC	Lsa-miR394a	Lsat_1_v5_gn_7_114181.1
Dof	Lsa-miR394a	Lsat_1_v5_gn_7_114181.1
GRAS	Lsa-miR394a	Lsat_1_v5_gn_7_114181.1
MIKC_MADS	Lsa-miR394a	Lsat_1_v5_gn_7_114181.1
AP2	Lsa-miR394a	Lsat_1_v5_gn_7_16240.1
BBR-BPC	Lsa-miR394a	Lsat_1_v5_gn_7_16240.1
Dof	Lsa-miR394a	Lsat_1_v5_gn_7_16240.1
GRAS	Lsa-miR394a	Lsat_1_v5_gn_7_16240.1
MIKC_MADS	Lsa-miR394a	Lsat_1_v5_gn_7_16240.1
AP2	Lsa-miR394a	Lsat_1_v5_gn_7_36821.1
BBR-BPC	Lsa-miR394a	Lsat_1_v5_gn_7_36821.1
Dof	Lsa-miR394a	Lsat_1_v5_gn_7_36821.1
GRAS	Lsa-miR394a	Lsat_1_v5_gn_7_36821.1
MIKC_MADS	Lsa-miR394a	Lsat_1_v5_gn_7_36821.1
AP2	Lsa-miR394a	Lsat_1_v5_gn_7_47101.1
BBR-BPC	Lsa-miR394a	Lsat_1_v5_gn_7_47101.1
Dof	Lsa-miR394a	Lsat_1_v5_gn_7_47101.1
GRAS	Lsa-miR394a	Lsat_1_v5_gn_7_47101.1
MIKC_MADS	Lsa-miR394a	Lsat_1_v5_gn_7_47101.1
AP2	Lsa-miR394a	Lsat_1_v5_gn_7_64620.1
BBR-BPC	Lsa-miR394a	Lsat_1_v5_gn_7_64620.1
Dof	Lsa-miR394a	Lsat_1_v5_gn_7_64620.1
GRAS	Lsa-miR394a	Lsat_1_v5_gn_7_64620.1
MIKC_MADS	Lsa-miR394a	Lsat_1_v5_gn_7_64620.1
AP2	Lsa-miR394a	Lsat_1_v5_gn_7_69840.1
BBR-BPC	Lsa-miR394a	Lsat_1_v5_gn_7_69840.1
Dof	Lsa-miR394a	Lsat_1_v5_gn_7_69840.1
GRAS	Lsa-miR394a	Lsat_1_v5_gn_7_69840.1
MIKC_MADS	Lsa-miR394a	Lsat_1_v5_gn_7_69840.1
AP2	Lsa-miR394a	Lsat_1_v5_gn_7_74920.1
BBR-BPC	Lsa-miR394a	Lsat_1_v5_gn_7_74920.1
Dof	Lsa-miR394a	Lsat_1_v5_gn_7_74920.1
GRAS	Lsa-miR394a	Lsat_1_v5_gn_7_74920.1
MIKC_MADS	Lsa-miR394a	Lsat_1_v5_gn_7_74920.1
AP2	Lsa-miR394a	Lsat_1_v5_gn_7_87360.1
BBR-BPC	Lsa-miR394a	Lsat_1_v5_gn_7_87360.1
Dof	Lsa-miR394a	Lsat_1_v5_gn_7_87360.1
GRAS	Lsa-miR394a	Lsat_1_v5_gn_7_87360.1
MIKC_MADS	Lsa-miR394a	Lsat_1_v5_gn_7_87360.1
AP2	Lsa-miR394a	Lsat_1_v5_gn_8_102781.1
BBR-BPC	Lsa-miR394a	Lsat_1_v5_gn_8_102781.1
Dof	Lsa-miR394a	Lsat_1_v5_gn_8_102781.1
GRAS	Lsa-miR394a	Lsat_1_v5_gn_8_102781.1
MIKC_MADS	Lsa-miR394a	Lsat_1_v5_gn_8_102781.1
AP2	Lsa-miR394a	Lsat_1_v5_gn_8_147861.1
BBR-BPC	Lsa-miR394a	Lsat_1_v5_gn_8_147861.1
Dof	Lsa-miR394a	Lsat_1_v5_gn_8_147861.1
GRAS	Lsa-miR394a	Lsat_1_v5_gn_8_147861.1
MIKC_MADS	Lsa-miR394a	Lsat_1_v5_gn_8_147861.1
AP2	Lsa-miR394a	Lsat_1_v5_gn_8_149900.1
BBR-BPC	Lsa-miR394a	Lsat_1_v5_gn_8_149900.1
Dof	Lsa-miR394a	Lsat_1_v5_gn_8_149900.1
GRAS	Lsa-miR394a	Lsat_1_v5_gn_8_149900.1
MIKC_MADS	Lsa-miR394a	Lsat_1_v5_gn_8_149900.1
AP2	Lsa-miR394a	Lsat_1_v5_gn_8_62421.1
BBR-BPC	Lsa-miR394a	Lsat_1_v5_gn_8_62421.1
Dof	Lsa-miR394a	Lsat_1_v5_gn_8_62421.1
GRAS	Lsa-miR394a	Lsat_1_v5_gn_8_62421.1
MIKC_MADS	Lsa-miR394a	Lsat_1_v5_gn_8_62421.1
AP2	Lsa-miR394a	Lsat_1_v5_gn_8_72280.1
BBR-BPC	Lsa-miR394a	Lsat_1_v5_gn_8_72280.1
Dof	Lsa-miR394a	Lsat_1_v5_gn_8_72280.1
GRAS	Lsa-miR394a	Lsat_1_v5_gn_8_72280.1
MIKC_MADS	Lsa-miR394a	Lsat_1_v5_gn_8_72280.1
AP2	Lsa-miR394a	Lsat_1_v5_gn_8_95001.1
BBR-BPC	Lsa-miR394a	Lsat_1_v5_gn_8_95001.1
Dof	Lsa-miR394a	Lsat_1_v5_gn_8_95001.1
GRAS	Lsa-miR394a	Lsat_1_v5_gn_8_95001.1
MIKC_MADS	Lsa-miR394a	Lsat_1_v5_gn_8_95001.1
AP2	Lsa-miR394a	Lsat_1_v5_gn_9_10560.1
BBR-BPC	Lsa-miR394a	Lsat_1_v5_gn_9_10560.1
Dof	Lsa-miR394a	Lsat_1_v5_gn_9_10560.1
GRAS	Lsa-miR394a	Lsat_1_v5_gn_9_10560.1
MIKC_MADS	Lsa-miR394a	Lsat_1_v5_gn_9_10560.1
AP2	Lsa-miR394a	Lsat_1_v5_gn_9_107080.1
BBR-BPC	Lsa-miR394a	Lsat_1_v5_gn_9_107080.1
Dof	Lsa-miR394a	Lsat_1_v5_gn_9_107080.1
GRAS	Lsa-miR394a	Lsat_1_v5_gn_9_107080.1
MIKC_MADS	Lsa-miR394a	Lsat_1_v5_gn_9_107080.1
AP2	Lsa-miR394a	Lsat_1_v5_gn_9_11040.1
BBR-BPC	Lsa-miR394a	Lsat_1_v5_gn_9_11040.1
Dof	Lsa-miR394a	Lsat_1_v5_gn_9_11040.1
GRAS	Lsa-miR394a	Lsat_1_v5_gn_9_11040.1
MIKC_MADS	Lsa-miR394a	Lsat_1_v5_gn_9_11040.1
AP2	Lsa-miR394a	Lsat_1_v5_gn_9_113620.1
BBR-BPC	Lsa-miR394a	Lsat_1_v5_gn_9_113620.1
Dof	Lsa-miR394a	Lsat_1_v5_gn_9_113620.1
GRAS	Lsa-miR394a	Lsat_1_v5_gn_9_113620.1
MIKC_MADS	Lsa-miR394a	Lsat_1_v5_gn_9_113620.1
AP2	Lsa-miR394a	Lsat_1_v5_gn_9_11520.1
BBR-BPC	Lsa-miR394a	Lsat_1_v5_gn_9_11520.1
Dof	Lsa-miR394a	Lsat_1_v5_gn_9_11520.1
GRAS	Lsa-miR394a	Lsat_1_v5_gn_9_11520.1
MIKC_MADS	Lsa-miR394a	Lsat_1_v5_gn_9_11520.1
AP2	Lsa-miR394a	Lsat_1_v5_gn_9_119760.1
BBR-BPC	Lsa-miR394a	Lsat_1_v5_gn_9_119760.1
Dof	Lsa-miR394a	Lsat_1_v5_gn_9_119760.1
GRAS	Lsa-miR394a	Lsat_1_v5_gn_9_119760.1
MIKC_MADS	Lsa-miR394a	Lsat_1_v5_gn_9_119760.1
AP2	Lsa-miR394a	Lsat_1_v5_gn_9_15441.1
BBR-BPC	Lsa-miR394a	Lsat_1_v5_gn_9_15441.1
Dof	Lsa-miR394a	Lsat_1_v5_gn_9_15441.1
GRAS	Lsa-miR394a	Lsat_1_v5_gn_9_15441.1
MIKC_MADS	Lsa-miR394a	Lsat_1_v5_gn_9_15441.1
AP2	Lsa-miR394a	Lsat_1_v5_gn_9_24181.1
BBR-BPC	Lsa-miR394a	Lsat_1_v5_gn_9_24181.1
Dof	Lsa-miR394a	Lsat_1_v5_gn_9_24181.1
GRAS	Lsa-miR394a	Lsat_1_v5_gn_9_24181.1
MIKC_MADS	Lsa-miR394a	Lsat_1_v5_gn_9_24181.1
AP2	Lsa-miR394a	Lsat_1_v5_gn_9_29020.1
BBR-BPC	Lsa-miR394a	Lsat_1_v5_gn_9_29020.1
Dof	Lsa-miR394a	Lsat_1_v5_gn_9_29020.1
GRAS	Lsa-miR394a	Lsat_1_v5_gn_9_29020.1
MIKC_MADS	Lsa-miR394a	Lsat_1_v5_gn_9_29020.1
AP2	Lsa-miR394a	Lsat_1_v5_gn_9_29121.1
BBR-BPC	Lsa-miR394a	Lsat_1_v5_gn_9_29121.1
Dof	Lsa-miR394a	Lsat_1_v5_gn_9_29121.1
GRAS	Lsa-miR394a	Lsat_1_v5_gn_9_29121.1
MIKC_MADS	Lsa-miR394a	Lsat_1_v5_gn_9_29121.1
AP2	Lsa-miR394a	Lsat_1_v5_gn_9_33161.1
BBR-BPC	Lsa-miR394a	Lsat_1_v5_gn_9_33161.1
Dof	Lsa-miR394a	Lsat_1_v5_gn_9_33161.1
GRAS	Lsa-miR394a	Lsat_1_v5_gn_9_33161.1
MIKC_MADS	Lsa-miR394a	Lsat_1_v5_gn_9_33161.1
AP2	Lsa-miR394a	Lsat_1_v5_gn_9_33260.1
BBR-BPC	Lsa-miR394a	Lsat_1_v5_gn_9_33260.1
Dof	Lsa-miR394a	Lsat_1_v5_gn_9_33260.1
GRAS	Lsa-miR394a	Lsat_1_v5_gn_9_33260.1
MIKC_MADS	Lsa-miR394a	Lsat_1_v5_gn_9_33260.1
AP2	Lsa-miR394a	Lsat_1_v5_gn_9_33601.1
BBR-BPC	Lsa-miR394a	Lsat_1_v5_gn_9_33601.1
Dof	Lsa-miR394a	Lsat_1_v5_gn_9_33601.1
GRAS	Lsa-miR394a	Lsat_1_v5_gn_9_33601.1
MIKC_MADS	Lsa-miR394a	Lsat_1_v5_gn_9_33601.1
AP2	Lsa-miR394a	Lsat_1_v5_gn_9_39861.1
BBR-BPC	Lsa-miR394a	Lsat_1_v5_gn_9_39861.1
Dof	Lsa-miR394a	Lsat_1_v5_gn_9_39861.1
GRAS	Lsa-miR394a	Lsat_1_v5_gn_9_39861.1
MIKC_MADS	Lsa-miR394a	Lsat_1_v5_gn_9_39861.1
AP2	Lsa-miR394a	Lsat_1_v5_gn_9_43360.1
BBR-BPC	Lsa-miR394a	Lsat_1_v5_gn_9_43360.1
Dof	Lsa-miR394a	Lsat_1_v5_gn_9_43360.1
GRAS	Lsa-miR394a	Lsat_1_v5_gn_9_43360.1
MIKC_MADS	Lsa-miR394a	Lsat_1_v5_gn_9_43360.1
AP2	Lsa-miR394a	Lsat_1_v5_gn_9_50160.1
BBR-BPC	Lsa-miR394a	Lsat_1_v5_gn_9_50160.1
Dof	Lsa-miR394a	Lsat_1_v5_gn_9_50160.1
GRAS	Lsa-miR394a	Lsat_1_v5_gn_9_50160.1
MIKC_MADS	Lsa-miR394a	Lsat_1_v5_gn_9_50160.1
AP2	Lsa-miR394a	Lsat_1_v5_gn_9_57081.1
BBR-BPC	Lsa-miR394a	Lsat_1_v5_gn_9_57081.1
Dof	Lsa-miR394a	Lsat_1_v5_gn_9_57081.1
GRAS	Lsa-miR394a	Lsat_1_v5_gn_9_57081.1
MIKC_MADS	Lsa-miR394a	Lsat_1_v5_gn_9_57081.1
AP2	Lsa-miR394a	Lsat_1_v5_gn_9_67980.1
BBR-BPC	Lsa-miR394a	Lsat_1_v5_gn_9_67980.1
Dof	Lsa-miR394a	Lsat_1_v5_gn_9_67980.1
GRAS	Lsa-miR394a	Lsat_1_v5_gn_9_67980.1
MIKC_MADS	Lsa-miR394a	Lsat_1_v5_gn_9_67980.1
AP2	Lsa-miR394a	Lsat_1_v5_gn_9_6821.1
BBR-BPC	Lsa-miR394a	Lsat_1_v5_gn_9_6821.1
Dof	Lsa-miR394a	Lsat_1_v5_gn_9_6821.1
GRAS	Lsa-miR394a	Lsat_1_v5_gn_9_6821.1
MIKC_MADS	Lsa-miR394a	Lsat_1_v5_gn_9_6821.1
AP2	Lsa-miR394a	Lsat_1_v5_gn_9_70241.1
BBR-BPC	Lsa-miR394a	Lsat_1_v5_gn_9_70241.1
Dof	Lsa-miR394a	Lsat_1_v5_gn_9_70241.1
GRAS	Lsa-miR394a	Lsat_1_v5_gn_9_70241.1
MIKC_MADS	Lsa-miR394a	Lsat_1_v5_gn_9_70241.1
AP2	Lsa-miR394a	Lsat_1_v5_gn_9_70641.1
BBR-BPC	Lsa-miR394a	Lsat_1_v5_gn_9_70641.1
Dof	Lsa-miR394a	Lsat_1_v5_gn_9_70641.1
GRAS	Lsa-miR394a	Lsat_1_v5_gn_9_70641.1
MIKC_MADS	Lsa-miR394a	Lsat_1_v5_gn_9_70641.1
AP2	Lsa-miR394a	Lsat_1_v5_gn_9_921.1
BBR-BPC	Lsa-miR394a	Lsat_1_v5_gn_9_921.1
Dof	Lsa-miR394a	Lsat_1_v5_gn_9_921.1
GRAS	Lsa-miR394a	Lsat_1_v5_gn_9_921.1
MIKC_MADS	Lsa-miR394a	Lsat_1_v5_gn_9_921.1
AP2	Lsa-miR395s	Lsat_1_v5_gn_1_54360.1
B3	Lsa-miR395s	Lsat_1_v5_gn_1_54360.1
Dof	Lsa-miR395s	Lsat_1_v5_gn_1_54360.1
MIKC_MADS	Lsa-miR395s	Lsat_1_v5_gn_1_54360.1
MYB	Lsa-miR395s	Lsat_1_v5_gn_1_54360.1
AP2	Lsa-miR395s	Lsat_1_v5_gn_1_66741.1
B3	Lsa-miR395s	Lsat_1_v5_gn_1_66741.1
Dof	Lsa-miR395s	Lsat_1_v5_gn_1_66741.1
MIKC_MADS	Lsa-miR395s	Lsat_1_v5_gn_1_66741.1
MYB	Lsa-miR395s	Lsat_1_v5_gn_1_66741.1
AP2	Lsa-miR395s	Lsat_1_v5_gn_2_6321.1
B3	Lsa-miR395s	Lsat_1_v5_gn_2_6321.1
Dof	Lsa-miR395s	Lsat_1_v5_gn_2_6321.1
MIKC_MADS	Lsa-miR395s	Lsat_1_v5_gn_2_6321.1
MYB	Lsa-miR395s	Lsat_1_v5_gn_2_6321.1
AP2	Lsa-miR395s	Lsat_1_v5_gn_4_38461.1
B3	Lsa-miR395s	Lsat_1_v5_gn_4_38461.1
Dof	Lsa-miR395s	Lsat_1_v5_gn_4_38461.1
MIKC_MADS	Lsa-miR395s	Lsat_1_v5_gn_4_38461.1
MYB	Lsa-miR395s	Lsat_1_v5_gn_4_38461.1
AP2	Lsa-miR395s	Lsat_1_v5_gn_4_40881.1
B3	Lsa-miR395s	Lsat_1_v5_gn_4_40881.1
Dof	Lsa-miR395s	Lsat_1_v5_gn_4_40881.1
MIKC_MADS	Lsa-miR395s	Lsat_1_v5_gn_4_40881.1
MYB	Lsa-miR395s	Lsat_1_v5_gn_4_40881.1
AP2	Lsa-miR395s	Lsat_1_v5_gn_5_146820.1
B3	Lsa-miR395s	Lsat_1_v5_gn_5_146820.1
Dof	Lsa-miR395s	Lsat_1_v5_gn_5_146820.1
MIKC_MADS	Lsa-miR395s	Lsat_1_v5_gn_5_146820.1
MYB	Lsa-miR395s	Lsat_1_v5_gn_5_146820.1
AP2	Lsa-miR395s	Lsat_1_v5_gn_6_44060.1
B3	Lsa-miR395s	Lsat_1_v5_gn_6_44060.1
Dof	Lsa-miR395s	Lsat_1_v5_gn_6_44060.1
MIKC_MADS	Lsa-miR395s	Lsat_1_v5_gn_6_44060.1
MYB	Lsa-miR395s	Lsat_1_v5_gn_6_44060.1
AP2	Lsa-miR395s	Lsat_1_v5_gn_6_45421.1
B3	Lsa-miR395s	Lsat_1_v5_gn_6_45421.1
Dof	Lsa-miR395s	Lsat_1_v5_gn_6_45421.1
MIKC_MADS	Lsa-miR395s	Lsat_1_v5_gn_6_45421.1
MYB	Lsa-miR395s	Lsat_1_v5_gn_6_45421.1
AP2	Lsa-miR395s	Lsat_1_v5_gn_6_46681.1
B3	Lsa-miR395s	Lsat_1_v5_gn_6_46681.1
Dof	Lsa-miR395s	Lsat_1_v5_gn_6_46681.1
MIKC_MADS	Lsa-miR395s	Lsat_1_v5_gn_6_46681.1
MYB	Lsa-miR395s	Lsat_1_v5_gn_6_46681.1
AP2	Lsa-miR395s	Lsat_1_v5_gn_7_48281.1
B3	Lsa-miR395s	Lsat_1_v5_gn_7_48281.1
Dof	Lsa-miR395s	Lsat_1_v5_gn_7_48281.1
MIKC_MADS	Lsa-miR395s	Lsat_1_v5_gn_7_48281.1
MYB	Lsa-miR395s	Lsat_1_v5_gn_7_48281.1
AP2	Lsa-miR395s	Lsat_1_v5_gn_8_103380.1
B3	Lsa-miR395s	Lsat_1_v5_gn_8_103380.1
Dof	Lsa-miR395s	Lsat_1_v5_gn_8_103380.1
MIKC_MADS	Lsa-miR395s	Lsat_1_v5_gn_8_103380.1
MYB	Lsa-miR395s	Lsat_1_v5_gn_8_103380.1
AP2	Lsa-miR395s	Lsat_1_v5_gn_8_13521.1
B3	Lsa-miR395s	Lsat_1_v5_gn_8_13521.1
Dof	Lsa-miR395s	Lsat_1_v5_gn_8_13521.1
MIKC_MADS	Lsa-miR395s	Lsat_1_v5_gn_8_13521.1
MYB	Lsa-miR395s	Lsat_1_v5_gn_8_13521.1
AP2	Lsa-miR395s	Lsat_1_v5_gn_8_96780.1
B3	Lsa-miR395s	Lsat_1_v5_gn_8_96780.1
Dof	Lsa-miR395s	Lsat_1_v5_gn_8_96780.1
MIKC_MADS	Lsa-miR395s	Lsat_1_v5_gn_8_96780.1
MYB	Lsa-miR395s	Lsat_1_v5_gn_8_96780.1
AP2	Lsa-miR395s	Lsat_1_v5_gn_9_124380.1
B3	Lsa-miR395s	Lsat_1_v5_gn_9_124380.1
Dof	Lsa-miR395s	Lsat_1_v5_gn_9_124380.1
MIKC_MADS	Lsa-miR395s	Lsat_1_v5_gn_9_124380.1
MYB	Lsa-miR395s	Lsat_1_v5_gn_9_124380.1
AP2	Lsa-miR395s	Lsat_1_v5_gn_9_44640.1
B3	Lsa-miR395s	Lsat_1_v5_gn_9_44640.1
Dof	Lsa-miR395s	Lsat_1_v5_gn_9_44640.1
MIKC_MADS	Lsa-miR395s	Lsat_1_v5_gn_9_44640.1
MYB	Lsa-miR395s	Lsat_1_v5_gn_9_44640.1
AP2	Lsa-miR395s	Lsat_1_v5_gn_9_48000.1
B3	Lsa-miR395s	Lsat_1_v5_gn_9_48000.1
Dof	Lsa-miR395s	Lsat_1_v5_gn_9_48000.1
MIKC_MADS	Lsa-miR395s	Lsat_1_v5_gn_9_48000.1
MYB	Lsa-miR395s	Lsat_1_v5_gn_9_48000.1
B3	Lsa-miR395t	Lsat_1_v5_gn_1_2380.1
Dof	Lsa-miR395t	Lsat_1_v5_gn_1_2380.1
MIKC_MADS	Lsa-miR395t	Lsat_1_v5_gn_1_2380.1
MYB	Lsa-miR395t	Lsat_1_v5_gn_1_2380.1
B3	Lsa-miR395t	Lsat_1_v5_gn_1_54360.1
Dof	Lsa-miR395t	Lsat_1_v5_gn_1_54360.1
MIKC_MADS	Lsa-miR395t	Lsat_1_v5_gn_1_54360.1
MYB	Lsa-miR395t	Lsat_1_v5_gn_1_54360.1
B3	Lsa-miR395t	Lsat_1_v5_gn_1_66741.1
Dof	Lsa-miR395t	Lsat_1_v5_gn_1_66741.1
MIKC_MADS	Lsa-miR395t	Lsat_1_v5_gn_1_66741.1
MYB	Lsa-miR395t	Lsat_1_v5_gn_1_66741.1
B3	Lsa-miR395t	Lsat_1_v5_gn_2_6321.1
Dof	Lsa-miR395t	Lsat_1_v5_gn_2_6321.1
MIKC_MADS	Lsa-miR395t	Lsat_1_v5_gn_2_6321.1
MYB	Lsa-miR395t	Lsat_1_v5_gn_2_6321.1
B3	Lsa-miR395t	Lsat_1_v5_gn_4_38461.1
Dof	Lsa-miR395t	Lsat_1_v5_gn_4_38461.1
MIKC_MADS	Lsa-miR395t	Lsat_1_v5_gn_4_38461.1
MYB	Lsa-miR395t	Lsat_1_v5_gn_4_38461.1
B3	Lsa-miR395t	Lsat_1_v5_gn_4_40881.1
Dof	Lsa-miR395t	Lsat_1_v5_gn_4_40881.1
MIKC_MADS	Lsa-miR395t	Lsat_1_v5_gn_4_40881.1
MYB	Lsa-miR395t	Lsat_1_v5_gn_4_40881.1
B3	Lsa-miR395t	Lsat_1_v5_gn_5_146820.1
Dof	Lsa-miR395t	Lsat_1_v5_gn_5_146820.1
MIKC_MADS	Lsa-miR395t	Lsat_1_v5_gn_5_146820.1
MYB	Lsa-miR395t	Lsat_1_v5_gn_5_146820.1
B3	Lsa-miR395t	Lsat_1_v5_gn_6_44060.1
Dof	Lsa-miR395t	Lsat_1_v5_gn_6_44060.1
MIKC_MADS	Lsa-miR395t	Lsat_1_v5_gn_6_44060.1
MYB	Lsa-miR395t	Lsat_1_v5_gn_6_44060.1
B3	Lsa-miR395t	Lsat_1_v5_gn_6_45421.1
Dof	Lsa-miR395t	Lsat_1_v5_gn_6_45421.1
MIKC_MADS	Lsa-miR395t	Lsat_1_v5_gn_6_45421.1
MYB	Lsa-miR395t	Lsat_1_v5_gn_6_45421.1
B3	Lsa-miR395t	Lsat_1_v5_gn_6_46681.1
Dof	Lsa-miR395t	Lsat_1_v5_gn_6_46681.1
MIKC_MADS	Lsa-miR395t	Lsat_1_v5_gn_6_46681.1
MYB	Lsa-miR395t	Lsat_1_v5_gn_6_46681.1
B3	Lsa-miR395t	Lsat_1_v5_gn_8_103380.1
Dof	Lsa-miR395t	Lsat_1_v5_gn_8_103380.1
MIKC_MADS	Lsa-miR395t	Lsat_1_v5_gn_8_103380.1
MYB	Lsa-miR395t	Lsat_1_v5_gn_8_103380.1
B3	Lsa-miR395t	Lsat_1_v5_gn_8_13521.1
Dof	Lsa-miR395t	Lsat_1_v5_gn_8_13521.1
MIKC_MADS	Lsa-miR395t	Lsat_1_v5_gn_8_13521.1
MYB	Lsa-miR395t	Lsat_1_v5_gn_8_13521.1
B3	Lsa-miR395t	Lsat_1_v5_gn_8_96780.1
Dof	Lsa-miR395t	Lsat_1_v5_gn_8_96780.1
MIKC_MADS	Lsa-miR395t	Lsat_1_v5_gn_8_96780.1
MYB	Lsa-miR395t	Lsat_1_v5_gn_8_96780.1
B3	Lsa-miR395t	Lsat_1_v5_gn_9_124380.1
Dof	Lsa-miR395t	Lsat_1_v5_gn_9_124380.1
MIKC_MADS	Lsa-miR395t	Lsat_1_v5_gn_9_124380.1
MYB	Lsa-miR395t	Lsat_1_v5_gn_9_124380.1
B3	Lsa-miR395t	Lsat_1_v5_gn_9_44640.1
Dof	Lsa-miR395t	Lsat_1_v5_gn_9_44640.1
MIKC_MADS	Lsa-miR395t	Lsat_1_v5_gn_9_44640.1
MYB	Lsa-miR395t	Lsat_1_v5_gn_9_44640.1
AP2	Lsa-miR395a	Lsat_1_v5_gn_1_54360.1
B3	Lsa-miR395a	Lsat_1_v5_gn_1_54360.1
Dof	Lsa-miR395a	Lsat_1_v5_gn_1_54360.1
GRAS	Lsa-miR395a	Lsat_1_v5_gn_1_54360.1
MIKC_MADS	Lsa-miR395a	Lsat_1_v5_gn_1_54360.1
MYB	Lsa-miR395a	Lsat_1_v5_gn_1_54360.1
AP2	Lsa-miR395a	Lsat_1_v5_gn_1_66741.1
B3	Lsa-miR395a	Lsat_1_v5_gn_1_66741.1
Dof	Lsa-miR395a	Lsat_1_v5_gn_1_66741.1
GRAS	Lsa-miR395a	Lsat_1_v5_gn_1_66741.1
MIKC_MADS	Lsa-miR395a	Lsat_1_v5_gn_1_66741.1
MYB	Lsa-miR395a	Lsat_1_v5_gn_1_66741.1
AP2	Lsa-miR395a	Lsat_1_v5_gn_2_6321.1
B3	Lsa-miR395a	Lsat_1_v5_gn_2_6321.1
Dof	Lsa-miR395a	Lsat_1_v5_gn_2_6321.1
GRAS	Lsa-miR395a	Lsat_1_v5_gn_2_6321.1
MIKC_MADS	Lsa-miR395a	Lsat_1_v5_gn_2_6321.1
MYB	Lsa-miR395a	Lsat_1_v5_gn_2_6321.1
AP2	Lsa-miR395a	Lsat_1_v5_gn_4_169921.1
B3	Lsa-miR395a	Lsat_1_v5_gn_4_169921.1
Dof	Lsa-miR395a	Lsat_1_v5_gn_4_169921.1
GRAS	Lsa-miR395a	Lsat_1_v5_gn_4_169921.1
MIKC_MADS	Lsa-miR395a	Lsat_1_v5_gn_4_169921.1
MYB	Lsa-miR395a	Lsat_1_v5_gn_4_169921.1
AP2	Lsa-miR395a	Lsat_1_v5_gn_4_38461.1
B3	Lsa-miR395a	Lsat_1_v5_gn_4_38461.1
Dof	Lsa-miR395a	Lsat_1_v5_gn_4_38461.1
GRAS	Lsa-miR395a	Lsat_1_v5_gn_4_38461.1
MIKC_MADS	Lsa-miR395a	Lsat_1_v5_gn_4_38461.1
MYB	Lsa-miR395a	Lsat_1_v5_gn_4_38461.1
AP2	Lsa-miR395a	Lsat_1_v5_gn_4_40881.1
B3	Lsa-miR395a	Lsat_1_v5_gn_4_40881.1
Dof	Lsa-miR395a	Lsat_1_v5_gn_4_40881.1
GRAS	Lsa-miR395a	Lsat_1_v5_gn_4_40881.1
MIKC_MADS	Lsa-miR395a	Lsat_1_v5_gn_4_40881.1
MYB	Lsa-miR395a	Lsat_1_v5_gn_4_40881.1
AP2	Lsa-miR395a	Lsat_1_v5_gn_5_146820.1
B3	Lsa-miR395a	Lsat_1_v5_gn_5_146820.1
Dof	Lsa-miR395a	Lsat_1_v5_gn_5_146820.1
GRAS	Lsa-miR395a	Lsat_1_v5_gn_5_146820.1
MIKC_MADS	Lsa-miR395a	Lsat_1_v5_gn_5_146820.1
MYB	Lsa-miR395a	Lsat_1_v5_gn_5_146820.1
AP2	Lsa-miR395a	Lsat_1_v5_gn_6_44060.1
B3	Lsa-miR395a	Lsat_1_v5_gn_6_44060.1
Dof	Lsa-miR395a	Lsat_1_v5_gn_6_44060.1
GRAS	Lsa-miR395a	Lsat_1_v5_gn_6_44060.1
MIKC_MADS	Lsa-miR395a	Lsat_1_v5_gn_6_44060.1
MYB	Lsa-miR395a	Lsat_1_v5_gn_6_44060.1
AP2	Lsa-miR395a	Lsat_1_v5_gn_6_45421.1
B3	Lsa-miR395a	Lsat_1_v5_gn_6_45421.1
Dof	Lsa-miR395a	Lsat_1_v5_gn_6_45421.1
GRAS	Lsa-miR395a	Lsat_1_v5_gn_6_45421.1
MIKC_MADS	Lsa-miR395a	Lsat_1_v5_gn_6_45421.1
MYB	Lsa-miR395a	Lsat_1_v5_gn_6_45421.1
AP2	Lsa-miR395a	Lsat_1_v5_gn_6_46681.1
B3	Lsa-miR395a	Lsat_1_v5_gn_6_46681.1
Dof	Lsa-miR395a	Lsat_1_v5_gn_6_46681.1
GRAS	Lsa-miR395a	Lsat_1_v5_gn_6_46681.1
MIKC_MADS	Lsa-miR395a	Lsat_1_v5_gn_6_46681.1
MYB	Lsa-miR395a	Lsat_1_v5_gn_6_46681.1
AP2	Lsa-miR395a	Lsat_1_v5_gn_7_64380.1
B3	Lsa-miR395a	Lsat_1_v5_gn_7_64380.1
Dof	Lsa-miR395a	Lsat_1_v5_gn_7_64380.1
GRAS	Lsa-miR395a	Lsat_1_v5_gn_7_64380.1
MIKC_MADS	Lsa-miR395a	Lsat_1_v5_gn_7_64380.1
MYB	Lsa-miR395a	Lsat_1_v5_gn_7_64380.1
AP2	Lsa-miR395a	Lsat_1_v5_gn_8_103380.1
B3	Lsa-miR395a	Lsat_1_v5_gn_8_103380.1
Dof	Lsa-miR395a	Lsat_1_v5_gn_8_103380.1
GRAS	Lsa-miR395a	Lsat_1_v5_gn_8_103380.1
MIKC_MADS	Lsa-miR395a	Lsat_1_v5_gn_8_103380.1
MYB	Lsa-miR395a	Lsat_1_v5_gn_8_103380.1
AP2	Lsa-miR395a	Lsat_1_v5_gn_8_13521.1
B3	Lsa-miR395a	Lsat_1_v5_gn_8_13521.1
Dof	Lsa-miR395a	Lsat_1_v5_gn_8_13521.1
GRAS	Lsa-miR395a	Lsat_1_v5_gn_8_13521.1
MIKC_MADS	Lsa-miR395a	Lsat_1_v5_gn_8_13521.1
MYB	Lsa-miR395a	Lsat_1_v5_gn_8_13521.1
AP2	Lsa-miR395a	Lsat_1_v5_gn_8_96780.1
B3	Lsa-miR395a	Lsat_1_v5_gn_8_96780.1
Dof	Lsa-miR395a	Lsat_1_v5_gn_8_96780.1
GRAS	Lsa-miR395a	Lsat_1_v5_gn_8_96780.1
MIKC_MADS	Lsa-miR395a	Lsat_1_v5_gn_8_96780.1
MYB	Lsa-miR395a	Lsat_1_v5_gn_8_96780.1
AP2	Lsa-miR395a	Lsat_1_v5_gn_9_124380.1
B3	Lsa-miR395a	Lsat_1_v5_gn_9_124380.1
Dof	Lsa-miR395a	Lsat_1_v5_gn_9_124380.1
GRAS	Lsa-miR395a	Lsat_1_v5_gn_9_124380.1
MIKC_MADS	Lsa-miR395a	Lsat_1_v5_gn_9_124380.1
MYB	Lsa-miR395a	Lsat_1_v5_gn_9_124380.1
AP2	Lsa-miR395a	Lsat_1_v5_gn_9_44640.1
B3	Lsa-miR395a	Lsat_1_v5_gn_9_44640.1
Dof	Lsa-miR395a	Lsat_1_v5_gn_9_44640.1
GRAS	Lsa-miR395a	Lsat_1_v5_gn_9_44640.1
MIKC_MADS	Lsa-miR395a	Lsat_1_v5_gn_9_44640.1
MYB	Lsa-miR395a	Lsat_1_v5_gn_9_44640.1
AP2	Lsa-miR395b	Lsat_1_v5_gn_1_54360.1
B3	Lsa-miR395b	Lsat_1_v5_gn_1_54360.1
Dof	Lsa-miR395b	Lsat_1_v5_gn_1_54360.1
GRAS	Lsa-miR395b	Lsat_1_v5_gn_1_54360.1
MIKC_MADS	Lsa-miR395b	Lsat_1_v5_gn_1_54360.1
MYB	Lsa-miR395b	Lsat_1_v5_gn_1_54360.1
AP2	Lsa-miR395b	Lsat_1_v5_gn_1_66741.1
B3	Lsa-miR395b	Lsat_1_v5_gn_1_66741.1
Dof	Lsa-miR395b	Lsat_1_v5_gn_1_66741.1
GRAS	Lsa-miR395b	Lsat_1_v5_gn_1_66741.1
MIKC_MADS	Lsa-miR395b	Lsat_1_v5_gn_1_66741.1
MYB	Lsa-miR395b	Lsat_1_v5_gn_1_66741.1
AP2	Lsa-miR395b	Lsat_1_v5_gn_2_6321.1
B3	Lsa-miR395b	Lsat_1_v5_gn_2_6321.1
Dof	Lsa-miR395b	Lsat_1_v5_gn_2_6321.1
GRAS	Lsa-miR395b	Lsat_1_v5_gn_2_6321.1
MIKC_MADS	Lsa-miR395b	Lsat_1_v5_gn_2_6321.1
MYB	Lsa-miR395b	Lsat_1_v5_gn_2_6321.1
AP2	Lsa-miR395b	Lsat_1_v5_gn_4_38461.1
B3	Lsa-miR395b	Lsat_1_v5_gn_4_38461.1
Dof	Lsa-miR395b	Lsat_1_v5_gn_4_38461.1
GRAS	Lsa-miR395b	Lsat_1_v5_gn_4_38461.1
MIKC_MADS	Lsa-miR395b	Lsat_1_v5_gn_4_38461.1
MYB	Lsa-miR395b	Lsat_1_v5_gn_4_38461.1
AP2	Lsa-miR395b	Lsat_1_v5_gn_4_40881.1
B3	Lsa-miR395b	Lsat_1_v5_gn_4_40881.1
Dof	Lsa-miR395b	Lsat_1_v5_gn_4_40881.1
GRAS	Lsa-miR395b	Lsat_1_v5_gn_4_40881.1
MIKC_MADS	Lsa-miR395b	Lsat_1_v5_gn_4_40881.1
MYB	Lsa-miR395b	Lsat_1_v5_gn_4_40881.1
AP2	Lsa-miR395b	Lsat_1_v5_gn_5_146820.1
B3	Lsa-miR395b	Lsat_1_v5_gn_5_146820.1
Dof	Lsa-miR395b	Lsat_1_v5_gn_5_146820.1
GRAS	Lsa-miR395b	Lsat_1_v5_gn_5_146820.1
MIKC_MADS	Lsa-miR395b	Lsat_1_v5_gn_5_146820.1
MYB	Lsa-miR395b	Lsat_1_v5_gn_5_146820.1
AP2	Lsa-miR395b	Lsat_1_v5_gn_6_44060.1
B3	Lsa-miR395b	Lsat_1_v5_gn_6_44060.1
Dof	Lsa-miR395b	Lsat_1_v5_gn_6_44060.1
GRAS	Lsa-miR395b	Lsat_1_v5_gn_6_44060.1
MIKC_MADS	Lsa-miR395b	Lsat_1_v5_gn_6_44060.1
MYB	Lsa-miR395b	Lsat_1_v5_gn_6_44060.1
AP2	Lsa-miR395b	Lsat_1_v5_gn_6_45421.1
B3	Lsa-miR395b	Lsat_1_v5_gn_6_45421.1
Dof	Lsa-miR395b	Lsat_1_v5_gn_6_45421.1
GRAS	Lsa-miR395b	Lsat_1_v5_gn_6_45421.1
MIKC_MADS	Lsa-miR395b	Lsat_1_v5_gn_6_45421.1
MYB	Lsa-miR395b	Lsat_1_v5_gn_6_45421.1
AP2	Lsa-miR395b	Lsat_1_v5_gn_6_46681.1
B3	Lsa-miR395b	Lsat_1_v5_gn_6_46681.1
Dof	Lsa-miR395b	Lsat_1_v5_gn_6_46681.1
GRAS	Lsa-miR395b	Lsat_1_v5_gn_6_46681.1
MIKC_MADS	Lsa-miR395b	Lsat_1_v5_gn_6_46681.1
MYB	Lsa-miR395b	Lsat_1_v5_gn_6_46681.1
AP2	Lsa-miR395b	Lsat_1_v5_gn_7_48281.1
B3	Lsa-miR395b	Lsat_1_v5_gn_7_48281.1
Dof	Lsa-miR395b	Lsat_1_v5_gn_7_48281.1
GRAS	Lsa-miR395b	Lsat_1_v5_gn_7_48281.1
MIKC_MADS	Lsa-miR395b	Lsat_1_v5_gn_7_48281.1
MYB	Lsa-miR395b	Lsat_1_v5_gn_7_48281.1
AP2	Lsa-miR395b	Lsat_1_v5_gn_8_103380.1
B3	Lsa-miR395b	Lsat_1_v5_gn_8_103380.1
Dof	Lsa-miR395b	Lsat_1_v5_gn_8_103380.1
GRAS	Lsa-miR395b	Lsat_1_v5_gn_8_103380.1
MIKC_MADS	Lsa-miR395b	Lsat_1_v5_gn_8_103380.1
MYB	Lsa-miR395b	Lsat_1_v5_gn_8_103380.1
AP2	Lsa-miR395b	Lsat_1_v5_gn_8_13521.1
B3	Lsa-miR395b	Lsat_1_v5_gn_8_13521.1
Dof	Lsa-miR395b	Lsat_1_v5_gn_8_13521.1
GRAS	Lsa-miR395b	Lsat_1_v5_gn_8_13521.1
MIKC_MADS	Lsa-miR395b	Lsat_1_v5_gn_8_13521.1
MYB	Lsa-miR395b	Lsat_1_v5_gn_8_13521.1
AP2	Lsa-miR395b	Lsat_1_v5_gn_8_96780.1
B3	Lsa-miR395b	Lsat_1_v5_gn_8_96780.1
Dof	Lsa-miR395b	Lsat_1_v5_gn_8_96780.1
GRAS	Lsa-miR395b	Lsat_1_v5_gn_8_96780.1
MIKC_MADS	Lsa-miR395b	Lsat_1_v5_gn_8_96780.1
MYB	Lsa-miR395b	Lsat_1_v5_gn_8_96780.1
AP2	Lsa-miR395b	Lsat_1_v5_gn_9_124380.1
B3	Lsa-miR395b	Lsat_1_v5_gn_9_124380.1
Dof	Lsa-miR395b	Lsat_1_v5_gn_9_124380.1
GRAS	Lsa-miR395b	Lsat_1_v5_gn_9_124380.1
MIKC_MADS	Lsa-miR395b	Lsat_1_v5_gn_9_124380.1
MYB	Lsa-miR395b	Lsat_1_v5_gn_9_124380.1
AP2	Lsa-miR395b	Lsat_1_v5_gn_9_44640.1
B3	Lsa-miR395b	Lsat_1_v5_gn_9_44640.1
Dof	Lsa-miR395b	Lsat_1_v5_gn_9_44640.1
[truncated: 44,085 more rows]
