# Supplementary material for: Comprehensive Annotation and Functional Exploration of MicroRNAs in Lettuce
Source: Front Plant Sci. 2021 Dec 24;12:781836. doi: 10.3389/fpls.2021.781836 (PMC8739914; doi:10.3389/fpls.2021.781836)
Supplement: Supplementary Table 1 — Reads summary in sRNA libraries. [file Data_Sheet_7.ZIP › Supplementary Table15.xlsx]

## Sheet: Sheet1
Supplementary Table 15. Detailed information of 8,859 Cascade motifs based on ‘intersection’ datasets.
TFs	miRNAs	Targets
AP2	Lsa-miR156a	Lsat_1_v5_gn_1_128400.1
B3	Lsa-miR156a	Lsat_1_v5_gn_1_128400.1
C2H2	Lsa-miR156a	Lsat_1_v5_gn_1_128400.1
Dof	Lsa-miR156a	Lsat_1_v5_gn_1_128400.1
GRAS	Lsa-miR156a	Lsat_1_v5_gn_1_128400.1
MIKC_MADS	Lsa-miR156a	Lsat_1_v5_gn_1_128400.1
MYB_related	Lsa-miR156a	Lsat_1_v5_gn_1_128400.1
AP2	Lsa-miR156a	Lsat_1_v5_gn_1_14560.1
B3	Lsa-miR156a	Lsat_1_v5_gn_1_14560.1
C2H2	Lsa-miR156a	Lsat_1_v5_gn_1_14560.1
Dof	Lsa-miR156a	Lsat_1_v5_gn_1_14560.1
GRAS	Lsa-miR156a	Lsat_1_v5_gn_1_14560.1
MIKC_MADS	Lsa-miR156a	Lsat_1_v5_gn_1_14560.1
MYB_related	Lsa-miR156a	Lsat_1_v5_gn_1_14560.1
AP2	Lsa-miR156a	Lsat_1_v5_gn_3_31000.1
B3	Lsa-miR156a	Lsat_1_v5_gn_3_31000.1
C2H2	Lsa-miR156a	Lsat_1_v5_gn_3_31000.1
Dof	Lsa-miR156a	Lsat_1_v5_gn_3_31000.1
GRAS	Lsa-miR156a	Lsat_1_v5_gn_3_31000.1
MIKC_MADS	Lsa-miR156a	Lsat_1_v5_gn_3_31000.1
MYB_related	Lsa-miR156a	Lsat_1_v5_gn_3_31000.1
AP2	Lsa-miR156a	Lsat_1_v5_gn_4_113241.1
B3	Lsa-miR156a	Lsat_1_v5_gn_4_113241.1
C2H2	Lsa-miR156a	Lsat_1_v5_gn_4_113241.1
Dof	Lsa-miR156a	Lsat_1_v5_gn_4_113241.1
GRAS	Lsa-miR156a	Lsat_1_v5_gn_4_113241.1
MIKC_MADS	Lsa-miR156a	Lsat_1_v5_gn_4_113241.1
MYB_related	Lsa-miR156a	Lsat_1_v5_gn_4_113241.1
AP2	Lsa-miR156a	Lsat_1_v5_gn_4_1141.1
B3	Lsa-miR156a	Lsat_1_v5_gn_4_1141.1
C2H2	Lsa-miR156a	Lsat_1_v5_gn_4_1141.1
Dof	Lsa-miR156a	Lsat_1_v5_gn_4_1141.1
GRAS	Lsa-miR156a	Lsat_1_v5_gn_4_1141.1
MIKC_MADS	Lsa-miR156a	Lsat_1_v5_gn_4_1141.1
MYB_related	Lsa-miR156a	Lsat_1_v5_gn_4_1141.1
AP2	Lsa-miR156a	Lsat_1_v5_gn_4_184960.1
B3	Lsa-miR156a	Lsat_1_v5_gn_4_184960.1
C2H2	Lsa-miR156a	Lsat_1_v5_gn_4_184960.1
Dof	Lsa-miR156a	Lsat_1_v5_gn_4_184960.1
GRAS	Lsa-miR156a	Lsat_1_v5_gn_4_184960.1
MIKC_MADS	Lsa-miR156a	Lsat_1_v5_gn_4_184960.1
MYB_related	Lsa-miR156a	Lsat_1_v5_gn_4_184960.1
AP2	Lsa-miR156a	Lsat_1_v5_gn_4_421.1
B3	Lsa-miR156a	Lsat_1_v5_gn_4_421.1
C2H2	Lsa-miR156a	Lsat_1_v5_gn_4_421.1
Dof	Lsa-miR156a	Lsat_1_v5_gn_4_421.1
GRAS	Lsa-miR156a	Lsat_1_v5_gn_4_421.1
MIKC_MADS	Lsa-miR156a	Lsat_1_v5_gn_4_421.1
MYB_related	Lsa-miR156a	Lsat_1_v5_gn_4_421.1
AP2	Lsa-miR156a	Lsat_1_v5_gn_4_81541.1
B3	Lsa-miR156a	Lsat_1_v5_gn_4_81541.1
C2H2	Lsa-miR156a	Lsat_1_v5_gn_4_81541.1
Dof	Lsa-miR156a	Lsat_1_v5_gn_4_81541.1
GRAS	Lsa-miR156a	Lsat_1_v5_gn_4_81541.1
MIKC_MADS	Lsa-miR156a	Lsat_1_v5_gn_4_81541.1
MYB_related	Lsa-miR156a	Lsat_1_v5_gn_4_81541.1
AP2	Lsa-miR156a	Lsat_1_v5_gn_7_11040.1
B3	Lsa-miR156a	Lsat_1_v5_gn_7_11040.1
C2H2	Lsa-miR156a	Lsat_1_v5_gn_7_11040.1
Dof	Lsa-miR156a	Lsat_1_v5_gn_7_11040.1
GRAS	Lsa-miR156a	Lsat_1_v5_gn_7_11040.1
MIKC_MADS	Lsa-miR156a	Lsat_1_v5_gn_7_11040.1
MYB_related	Lsa-miR156a	Lsat_1_v5_gn_7_11040.1
AP2	Lsa-miR156a	Lsat_1_v5_gn_8_134640.1
B3	Lsa-miR156a	Lsat_1_v5_gn_8_134640.1
C2H2	Lsa-miR156a	Lsat_1_v5_gn_8_134640.1
Dof	Lsa-miR156a	Lsat_1_v5_gn_8_134640.1
GRAS	Lsa-miR156a	Lsat_1_v5_gn_8_134640.1
MIKC_MADS	Lsa-miR156a	Lsat_1_v5_gn_8_134640.1
MYB_related	Lsa-miR156a	Lsat_1_v5_gn_8_134640.1
AP2	Lsa-miR156a	Lsat_1_v5_gn_9_28021.1
B3	Lsa-miR156a	Lsat_1_v5_gn_9_28021.1
C2H2	Lsa-miR156a	Lsat_1_v5_gn_9_28021.1
Dof	Lsa-miR156a	Lsat_1_v5_gn_9_28021.1
GRAS	Lsa-miR156a	Lsat_1_v5_gn_9_28021.1
MIKC_MADS	Lsa-miR156a	Lsat_1_v5_gn_9_28021.1
MYB_related	Lsa-miR156a	Lsat_1_v5_gn_9_28021.1
AP2	Lsa-miR156b	Lsat_1_v5_gn_1_128400.1
B3	Lsa-miR156b	Lsat_1_v5_gn_1_128400.1
BBR-BPC	Lsa-miR156b	Lsat_1_v5_gn_1_128400.1
C2H2	Lsa-miR156b	Lsat_1_v5_gn_1_128400.1
Dof	Lsa-miR156b	Lsat_1_v5_gn_1_128400.1
GRAS	Lsa-miR156b	Lsat_1_v5_gn_1_128400.1
MIKC_MADS	Lsa-miR156b	Lsat_1_v5_gn_1_128400.1
MYB_related	Lsa-miR156b	Lsat_1_v5_gn_1_128400.1
AP2	Lsa-miR156b	Lsat_1_v5_gn_1_14560.1
B3	Lsa-miR156b	Lsat_1_v5_gn_1_14560.1
BBR-BPC	Lsa-miR156b	Lsat_1_v5_gn_1_14560.1
C2H2	Lsa-miR156b	Lsat_1_v5_gn_1_14560.1
Dof	Lsa-miR156b	Lsat_1_v5_gn_1_14560.1
GRAS	Lsa-miR156b	Lsat_1_v5_gn_1_14560.1
MIKC_MADS	Lsa-miR156b	Lsat_1_v5_gn_1_14560.1
MYB_related	Lsa-miR156b	Lsat_1_v5_gn_1_14560.1
AP2	Lsa-miR156b	Lsat_1_v5_gn_3_31000.1
B3	Lsa-miR156b	Lsat_1_v5_gn_3_31000.1
BBR-BPC	Lsa-miR156b	Lsat_1_v5_gn_3_31000.1
C2H2	Lsa-miR156b	Lsat_1_v5_gn_3_31000.1
Dof	Lsa-miR156b	Lsat_1_v5_gn_3_31000.1
GRAS	Lsa-miR156b	Lsat_1_v5_gn_3_31000.1
MIKC_MADS	Lsa-miR156b	Lsat_1_v5_gn_3_31000.1
MYB_related	Lsa-miR156b	Lsat_1_v5_gn_3_31000.1
AP2	Lsa-miR156b	Lsat_1_v5_gn_4_113241.1
B3	Lsa-miR156b	Lsat_1_v5_gn_4_113241.1
BBR-BPC	Lsa-miR156b	Lsat_1_v5_gn_4_113241.1
C2H2	Lsa-miR156b	Lsat_1_v5_gn_4_113241.1
Dof	Lsa-miR156b	Lsat_1_v5_gn_4_113241.1
GRAS	Lsa-miR156b	Lsat_1_v5_gn_4_113241.1
MIKC_MADS	Lsa-miR156b	Lsat_1_v5_gn_4_113241.1
MYB_related	Lsa-miR156b	Lsat_1_v5_gn_4_113241.1
AP2	Lsa-miR156b	Lsat_1_v5_gn_4_1141.1
B3	Lsa-miR156b	Lsat_1_v5_gn_4_1141.1
BBR-BPC	Lsa-miR156b	Lsat_1_v5_gn_4_1141.1
C2H2	Lsa-miR156b	Lsat_1_v5_gn_4_1141.1
Dof	Lsa-miR156b	Lsat_1_v5_gn_4_1141.1
GRAS	Lsa-miR156b	Lsat_1_v5_gn_4_1141.1
MIKC_MADS	Lsa-miR156b	Lsat_1_v5_gn_4_1141.1
MYB_related	Lsa-miR156b	Lsat_1_v5_gn_4_1141.1
AP2	Lsa-miR156b	Lsat_1_v5_gn_4_184960.1
B3	Lsa-miR156b	Lsat_1_v5_gn_4_184960.1
BBR-BPC	Lsa-miR156b	Lsat_1_v5_gn_4_184960.1
C2H2	Lsa-miR156b	Lsat_1_v5_gn_4_184960.1
Dof	Lsa-miR156b	Lsat_1_v5_gn_4_184960.1
GRAS	Lsa-miR156b	Lsat_1_v5_gn_4_184960.1
MIKC_MADS	Lsa-miR156b	Lsat_1_v5_gn_4_184960.1
MYB_related	Lsa-miR156b	Lsat_1_v5_gn_4_184960.1
AP2	Lsa-miR156b	Lsat_1_v5_gn_4_81541.1
B3	Lsa-miR156b	Lsat_1_v5_gn_4_81541.1
BBR-BPC	Lsa-miR156b	Lsat_1_v5_gn_4_81541.1
C2H2	Lsa-miR156b	Lsat_1_v5_gn_4_81541.1
Dof	Lsa-miR156b	Lsat_1_v5_gn_4_81541.1
GRAS	Lsa-miR156b	Lsat_1_v5_gn_4_81541.1
MIKC_MADS	Lsa-miR156b	Lsat_1_v5_gn_4_81541.1
MYB_related	Lsa-miR156b	Lsat_1_v5_gn_4_81541.1
AP2	Lsa-miR156b	Lsat_1_v5_gn_7_11040.1
B3	Lsa-miR156b	Lsat_1_v5_gn_7_11040.1
BBR-BPC	Lsa-miR156b	Lsat_1_v5_gn_7_11040.1
C2H2	Lsa-miR156b	Lsat_1_v5_gn_7_11040.1
Dof	Lsa-miR156b	Lsat_1_v5_gn_7_11040.1
GRAS	Lsa-miR156b	Lsat_1_v5_gn_7_11040.1
MIKC_MADS	Lsa-miR156b	Lsat_1_v5_gn_7_11040.1
MYB_related	Lsa-miR156b	Lsat_1_v5_gn_7_11040.1
AP2	Lsa-miR156b	Lsat_1_v5_gn_8_134640.1
B3	Lsa-miR156b	Lsat_1_v5_gn_8_134640.1
BBR-BPC	Lsa-miR156b	Lsat_1_v5_gn_8_134640.1
C2H2	Lsa-miR156b	Lsat_1_v5_gn_8_134640.1
Dof	Lsa-miR156b	Lsat_1_v5_gn_8_134640.1
GRAS	Lsa-miR156b	Lsat_1_v5_gn_8_134640.1
MIKC_MADS	Lsa-miR156b	Lsat_1_v5_gn_8_134640.1
MYB_related	Lsa-miR156b	Lsat_1_v5_gn_8_134640.1
AP2	Lsa-miR156b	Lsat_1_v5_gn_9_28021.1
B3	Lsa-miR156b	Lsat_1_v5_gn_9_28021.1
BBR-BPC	Lsa-miR156b	Lsat_1_v5_gn_9_28021.1
C2H2	Lsa-miR156b	Lsat_1_v5_gn_9_28021.1
Dof	Lsa-miR156b	Lsat_1_v5_gn_9_28021.1
GRAS	Lsa-miR156b	Lsat_1_v5_gn_9_28021.1
MIKC_MADS	Lsa-miR156b	Lsat_1_v5_gn_9_28021.1
MYB_related	Lsa-miR156b	Lsat_1_v5_gn_9_28021.1
AP2	Lsa-miR171a	Lsat_1_v5_gn_3_128721.1
B3	Lsa-miR171a	Lsat_1_v5_gn_3_128721.1
BBR-BPC	Lsa-miR171a	Lsat_1_v5_gn_3_128721.1
C2H2	Lsa-miR171a	Lsat_1_v5_gn_3_128721.1
Dof	Lsa-miR171a	Lsat_1_v5_gn_3_128721.1
ERF	Lsa-miR171a	Lsat_1_v5_gn_3_128721.1
GATA	Lsa-miR171a	Lsat_1_v5_gn_3_128721.1
GRAS	Lsa-miR171a	Lsat_1_v5_gn_3_128721.1
MIKC_MADS	Lsa-miR171a	Lsat_1_v5_gn_3_128721.1
MYB	Lsa-miR171a	Lsat_1_v5_gn_3_128721.1
AP2	Lsa-miR171a	Lsat_1_v5_gn_3_681.1
B3	Lsa-miR171a	Lsat_1_v5_gn_3_681.1
BBR-BPC	Lsa-miR171a	Lsat_1_v5_gn_3_681.1
C2H2	Lsa-miR171a	Lsat_1_v5_gn_3_681.1
Dof	Lsa-miR171a	Lsat_1_v5_gn_3_681.1
ERF	Lsa-miR171a	Lsat_1_v5_gn_3_681.1
GATA	Lsa-miR171a	Lsat_1_v5_gn_3_681.1
GRAS	Lsa-miR171a	Lsat_1_v5_gn_3_681.1
MIKC_MADS	Lsa-miR171a	Lsat_1_v5_gn_3_681.1
MYB	Lsa-miR171a	Lsat_1_v5_gn_3_681.1
AP2	Lsa-miR171a	Lsat_1_v5_gn_3_78621.1
B3	Lsa-miR171a	Lsat_1_v5_gn_3_78621.1
BBR-BPC	Lsa-miR171a	Lsat_1_v5_gn_3_78621.1
C2H2	Lsa-miR171a	Lsat_1_v5_gn_3_78621.1
Dof	Lsa-miR171a	Lsat_1_v5_gn_3_78621.1
ERF	Lsa-miR171a	Lsat_1_v5_gn_3_78621.1
GATA	Lsa-miR171a	Lsat_1_v5_gn_3_78621.1
GRAS	Lsa-miR171a	Lsat_1_v5_gn_3_78621.1
MIKC_MADS	Lsa-miR171a	Lsat_1_v5_gn_3_78621.1
MYB	Lsa-miR171a	Lsat_1_v5_gn_3_78621.1
AP2	Lsa-miR171a	Lsat_1_v5_gn_4_109141.1
B3	Lsa-miR171a	Lsat_1_v5_gn_4_109141.1
BBR-BPC	Lsa-miR171a	Lsat_1_v5_gn_4_109141.1
C2H2	Lsa-miR171a	Lsat_1_v5_gn_4_109141.1
Dof	Lsa-miR171a	Lsat_1_v5_gn_4_109141.1
ERF	Lsa-miR171a	Lsat_1_v5_gn_4_109141.1
GATA	Lsa-miR171a	Lsat_1_v5_gn_4_109141.1
GRAS	Lsa-miR171a	Lsat_1_v5_gn_4_109141.1
MIKC_MADS	Lsa-miR171a	Lsat_1_v5_gn_4_109141.1
MYB	Lsa-miR171a	Lsat_1_v5_gn_4_109141.1
AP2	Lsa-miR171a	Lsat_1_v5_gn_4_153400.1
B3	Lsa-miR171a	Lsat_1_v5_gn_4_153400.1
BBR-BPC	Lsa-miR171a	Lsat_1_v5_gn_4_153400.1
C2H2	Lsa-miR171a	Lsat_1_v5_gn_4_153400.1
Dof	Lsa-miR171a	Lsat_1_v5_gn_4_153400.1
ERF	Lsa-miR171a	Lsat_1_v5_gn_4_153400.1
GATA	Lsa-miR171a	Lsat_1_v5_gn_4_153400.1
GRAS	Lsa-miR171a	Lsat_1_v5_gn_4_153400.1
MIKC_MADS	Lsa-miR171a	Lsat_1_v5_gn_4_153400.1
MYB	Lsa-miR171a	Lsat_1_v5_gn_4_153400.1
AP2	Lsa-miR171a	Lsat_1_v5_gn_4_164800.1
B3	Lsa-miR171a	Lsat_1_v5_gn_4_164800.1
BBR-BPC	Lsa-miR171a	Lsat_1_v5_gn_4_164800.1
C2H2	Lsa-miR171a	Lsat_1_v5_gn_4_164800.1
Dof	Lsa-miR171a	Lsat_1_v5_gn_4_164800.1
ERF	Lsa-miR171a	Lsat_1_v5_gn_4_164800.1
GATA	Lsa-miR171a	Lsat_1_v5_gn_4_164800.1
GRAS	Lsa-miR171a	Lsat_1_v5_gn_4_164800.1
MIKC_MADS	Lsa-miR171a	Lsat_1_v5_gn_4_164800.1
MYB	Lsa-miR171a	Lsat_1_v5_gn_4_164800.1
AP2	Lsa-miR171a	Lsat_1_v5_gn_6_3180.1
B3	Lsa-miR171a	Lsat_1_v5_gn_6_3180.1
BBR-BPC	Lsa-miR171a	Lsat_1_v5_gn_6_3180.1
C2H2	Lsa-miR171a	Lsat_1_v5_gn_6_3180.1
Dof	Lsa-miR171a	Lsat_1_v5_gn_6_3180.1
ERF	Lsa-miR171a	Lsat_1_v5_gn_6_3180.1
GATA	Lsa-miR171a	Lsat_1_v5_gn_6_3180.1
GRAS	Lsa-miR171a	Lsat_1_v5_gn_6_3180.1
MIKC_MADS	Lsa-miR171a	Lsat_1_v5_gn_6_3180.1
MYB	Lsa-miR171a	Lsat_1_v5_gn_6_3180.1
AP2	Lsa-miR319a	Lsat_1_v5_gn_1_115940.1
B3	Lsa-miR319a	Lsat_1_v5_gn_1_115940.1
BBR-BPC	Lsa-miR319a	Lsat_1_v5_gn_1_115940.1
Dof	Lsa-miR319a	Lsat_1_v5_gn_1_115940.1
GRAS	Lsa-miR319a	Lsat_1_v5_gn_1_115940.1
MIKC_MADS	Lsa-miR319a	Lsat_1_v5_gn_1_115940.1
MYB_related	Lsa-miR319a	Lsat_1_v5_gn_1_115940.1
AP2	Lsa-miR319a	Lsat_1_v5_gn_4_29640.1
B3	Lsa-miR319a	Lsat_1_v5_gn_4_29640.1
BBR-BPC	Lsa-miR319a	Lsat_1_v5_gn_4_29640.1
Dof	Lsa-miR319a	Lsat_1_v5_gn_4_29640.1
GRAS	Lsa-miR319a	Lsat_1_v5_gn_4_29640.1
MIKC_MADS	Lsa-miR319a	Lsat_1_v5_gn_4_29640.1
MYB_related	Lsa-miR319a	Lsat_1_v5_gn_4_29640.1
AP2	Lsa-miR319a	Lsat_1_v5_gn_5_127021.1
B3	Lsa-miR319a	Lsat_1_v5_gn_5_127021.1
BBR-BPC	Lsa-miR319a	Lsat_1_v5_gn_5_127021.1
Dof	Lsa-miR319a	Lsat_1_v5_gn_5_127021.1
GRAS	Lsa-miR319a	Lsat_1_v5_gn_5_127021.1
MIKC_MADS	Lsa-miR319a	Lsat_1_v5_gn_5_127021.1
MYB_related	Lsa-miR319a	Lsat_1_v5_gn_5_127021.1
AP2	Lsa-miR319a	Lsat_1_v5_gn_7_23540.1
B3	Lsa-miR319a	Lsat_1_v5_gn_7_23540.1
BBR-BPC	Lsa-miR319a	Lsat_1_v5_gn_7_23540.1
Dof	Lsa-miR319a	Lsat_1_v5_gn_7_23540.1
GRAS	Lsa-miR319a	Lsat_1_v5_gn_7_23540.1
MIKC_MADS	Lsa-miR319a	Lsat_1_v5_gn_7_23540.1
MYB_related	Lsa-miR319a	Lsat_1_v5_gn_7_23540.1
AP2	Lsa-miR319a	Lsat_1_v5_gn_9_99020.1
B3	Lsa-miR319a	Lsat_1_v5_gn_9_99020.1
BBR-BPC	Lsa-miR319a	Lsat_1_v5_gn_9_99020.1
Dof	Lsa-miR319a	Lsat_1_v5_gn_9_99020.1
GRAS	Lsa-miR319a	Lsat_1_v5_gn_9_99020.1
MIKC_MADS	Lsa-miR319a	Lsat_1_v5_gn_9_99020.1
MYB_related	Lsa-miR319a	Lsat_1_v5_gn_9_99020.1
AP2	Lsa-miR319d	Lsat_1_v5_gn_1_115940.1
B3	Lsa-miR319d	Lsat_1_v5_gn_1_115940.1
Dof	Lsa-miR319d	Lsat_1_v5_gn_1_115940.1
MIKC_MADS	Lsa-miR319d	Lsat_1_v5_gn_1_115940.1
AP2	Lsa-miR319d	Lsat_1_v5_gn_5_127021.1
B3	Lsa-miR319d	Lsat_1_v5_gn_5_127021.1
Dof	Lsa-miR319d	Lsat_1_v5_gn_5_127021.1
MIKC_MADS	Lsa-miR319d	Lsat_1_v5_gn_5_127021.1
AP2	Lsa-miR319d	Lsat_1_v5_gn_9_99020.1
B3	Lsa-miR319d	Lsat_1_v5_gn_9_99020.1
Dof	Lsa-miR319d	Lsat_1_v5_gn_9_99020.1
MIKC_MADS	Lsa-miR319d	Lsat_1_v5_gn_9_99020.1
AP2	Lsa-miR319f	Lsat_1_v5_gn_1_115940.1
B3	Lsa-miR319f	Lsat_1_v5_gn_1_115940.1
BBR-BPC	Lsa-miR319f	Lsat_1_v5_gn_1_115940.1
C2H2	Lsa-miR319f	Lsat_1_v5_gn_1_115940.1
Dof	Lsa-miR319f	Lsat_1_v5_gn_1_115940.1
GRAS	Lsa-miR319f	Lsat_1_v5_gn_1_115940.1
MIKC_MADS	Lsa-miR319f	Lsat_1_v5_gn_1_115940.1
AP2	Lsa-miR319f	Lsat_1_v5_gn_4_29640.1
B3	Lsa-miR319f	Lsat_1_v5_gn_4_29640.1
BBR-BPC	Lsa-miR319f	Lsat_1_v5_gn_4_29640.1
C2H2	Lsa-miR319f	Lsat_1_v5_gn_4_29640.1
Dof	Lsa-miR319f	Lsat_1_v5_gn_4_29640.1
GRAS	Lsa-miR319f	Lsat_1_v5_gn_4_29640.1
MIKC_MADS	Lsa-miR319f	Lsat_1_v5_gn_4_29640.1
AP2	Lsa-miR319f	Lsat_1_v5_gn_5_127021.1
B3	Lsa-miR319f	Lsat_1_v5_gn_5_127021.1
BBR-BPC	Lsa-miR319f	Lsat_1_v5_gn_5_127021.1
C2H2	Lsa-miR319f	Lsat_1_v5_gn_5_127021.1
Dof	Lsa-miR319f	Lsat_1_v5_gn_5_127021.1
GRAS	Lsa-miR319f	Lsat_1_v5_gn_5_127021.1
MIKC_MADS	Lsa-miR319f	Lsat_1_v5_gn_5_127021.1
AP2	Lsa-miR319f	Lsat_1_v5_gn_7_23540.1
B3	Lsa-miR319f	Lsat_1_v5_gn_7_23540.1
BBR-BPC	Lsa-miR319f	Lsat_1_v5_gn_7_23540.1
C2H2	Lsa-miR319f	Lsat_1_v5_gn_7_23540.1
Dof	Lsa-miR319f	Lsat_1_v5_gn_7_23540.1
GRAS	Lsa-miR319f	Lsat_1_v5_gn_7_23540.1
MIKC_MADS	Lsa-miR319f	Lsat_1_v5_gn_7_23540.1
AP2	Lsa-miR319f	Lsat_1_v5_gn_7_27781.1
B3	Lsa-miR319f	Lsat_1_v5_gn_7_27781.1
BBR-BPC	Lsa-miR319f	Lsat_1_v5_gn_7_27781.1
C2H2	Lsa-miR319f	Lsat_1_v5_gn_7_27781.1
Dof	Lsa-miR319f	Lsat_1_v5_gn_7_27781.1
GRAS	Lsa-miR319f	Lsat_1_v5_gn_7_27781.1
MIKC_MADS	Lsa-miR319f	Lsat_1_v5_gn_7_27781.1
AP2	Lsa-miR319f	Lsat_1_v5_gn_9_99020.1
B3	Lsa-miR319f	Lsat_1_v5_gn_9_99020.1
BBR-BPC	Lsa-miR319f	Lsat_1_v5_gn_9_99020.1
C2H2	Lsa-miR319f	Lsat_1_v5_gn_9_99020.1
Dof	Lsa-miR319f	Lsat_1_v5_gn_9_99020.1
GRAS	Lsa-miR319f	Lsat_1_v5_gn_9_99020.1
MIKC_MADS	Lsa-miR319f	Lsat_1_v5_gn_9_99020.1
AP2	Lsa-miR394a	Lsat_1_v5_gn_0_7581.1
BBR-BPC	Lsa-miR394a	Lsat_1_v5_gn_0_7581.1
Dof	Lsa-miR394a	Lsat_1_v5_gn_0_7581.1
GRAS	Lsa-miR394a	Lsat_1_v5_gn_0_7581.1
MIKC_MADS	Lsa-miR394a	Lsat_1_v5_gn_0_7581.1
AP2	Lsa-miR394a	Lsat_1_v5_gn_3_30801.1
BBR-BPC	Lsa-miR394a	Lsat_1_v5_gn_3_30801.1
Dof	Lsa-miR394a	Lsat_1_v5_gn_3_30801.1
GRAS	Lsa-miR394a	Lsat_1_v5_gn_3_30801.1
MIKC_MADS	Lsa-miR394a	Lsat_1_v5_gn_3_30801.1
AP2	Lsa-miR394a	Lsat_1_v5_gn_6_110501.1
BBR-BPC	Lsa-miR394a	Lsat_1_v5_gn_6_110501.1
Dof	Lsa-miR394a	Lsat_1_v5_gn_6_110501.1
GRAS	Lsa-miR394a	Lsat_1_v5_gn_6_110501.1
MIKC_MADS	Lsa-miR394a	Lsat_1_v5_gn_6_110501.1
AP2	Lsa-miR394a	Lsat_1_v5_gn_7_109340.1
BBR-BPC	Lsa-miR394a	Lsat_1_v5_gn_7_109340.1
Dof	Lsa-miR394a	Lsat_1_v5_gn_7_109340.1
GRAS	Lsa-miR394a	Lsat_1_v5_gn_7_109340.1
MIKC_MADS	Lsa-miR394a	Lsat_1_v5_gn_7_109340.1
AP2	Lsa-miR394a	Lsat_1_v5_gn_8_147861.1
BBR-BPC	Lsa-miR394a	Lsat_1_v5_gn_8_147861.1
Dof	Lsa-miR394a	Lsat_1_v5_gn_8_147861.1
GRAS	Lsa-miR394a	Lsat_1_v5_gn_8_147861.1
MIKC_MADS	Lsa-miR394a	Lsat_1_v5_gn_8_147861.1
AP2	Lsa-miR394a	Lsat_1_v5_gn_8_95001.1
BBR-BPC	Lsa-miR394a	Lsat_1_v5_gn_8_95001.1
Dof	Lsa-miR394a	Lsat_1_v5_gn_8_95001.1
GRAS	Lsa-miR394a	Lsat_1_v5_gn_8_95001.1
MIKC_MADS	Lsa-miR394a	Lsat_1_v5_gn_8_95001.1
AP2	Lsa-miR394a	Lsat_1_v5_gn_9_11040.1
BBR-BPC	Lsa-miR394a	Lsat_1_v5_gn_9_11040.1
Dof	Lsa-miR394a	Lsat_1_v5_gn_9_11040.1
GRAS	Lsa-miR394a	Lsat_1_v5_gn_9_11040.1
MIKC_MADS	Lsa-miR394a	Lsat_1_v5_gn_9_11040.1
AP2	Lsa-miR394a	Lsat_1_v5_gn_9_50160.1
BBR-BPC	Lsa-miR394a	Lsat_1_v5_gn_9_50160.1
Dof	Lsa-miR394a	Lsat_1_v5_gn_9_50160.1
GRAS	Lsa-miR394a	Lsat_1_v5_gn_9_50160.1
MIKC_MADS	Lsa-miR394a	Lsat_1_v5_gn_9_50160.1
AP2	Lsa-miR395s	Lsat_1_v5_gn_5_146820.1
B3	Lsa-miR395s	Lsat_1_v5_gn_5_146820.1
Dof	Lsa-miR395s	Lsat_1_v5_gn_5_146820.1
MIKC_MADS	Lsa-miR395s	Lsat_1_v5_gn_5_146820.1
MYB	Lsa-miR395s	Lsat_1_v5_gn_5_146820.1
AP2	Lsa-miR395s	Lsat_1_v5_gn_8_96780.1
B3	Lsa-miR395s	Lsat_1_v5_gn_8_96780.1
Dof	Lsa-miR395s	Lsat_1_v5_gn_8_96780.1
MIKC_MADS	Lsa-miR395s	Lsat_1_v5_gn_8_96780.1
MYB	Lsa-miR395s	Lsat_1_v5_gn_8_96780.1
B3	Lsa-miR395t	Lsat_1_v5_gn_5_146820.1
Dof	Lsa-miR395t	Lsat_1_v5_gn_5_146820.1
MIKC_MADS	Lsa-miR395t	Lsat_1_v5_gn_5_146820.1
MYB	Lsa-miR395t	Lsat_1_v5_gn_5_146820.1
B3	Lsa-miR395t	Lsat_1_v5_gn_8_96780.1
Dof	Lsa-miR395t	Lsat_1_v5_gn_8_96780.1
MIKC_MADS	Lsa-miR395t	Lsat_1_v5_gn_8_96780.1
MYB	Lsa-miR395t	Lsat_1_v5_gn_8_96780.1
B3	Lsa-miR395t	Lsat_1_v5_gn_9_44640.1
Dof	Lsa-miR395t	Lsat_1_v5_gn_9_44640.1
MIKC_MADS	Lsa-miR395t	Lsat_1_v5_gn_9_44640.1
MYB	Lsa-miR395t	Lsat_1_v5_gn_9_44640.1
AP2	Lsa-miR395a	Lsat_1_v5_gn_5_146820.1
B3	Lsa-miR395a	Lsat_1_v5_gn_5_146820.1
Dof	Lsa-miR395a	Lsat_1_v5_gn_5_146820.1
GRAS	Lsa-miR395a	Lsat_1_v5_gn_5_146820.1
MIKC_MADS	Lsa-miR395a	Lsat_1_v5_gn_5_146820.1
MYB	Lsa-miR395a	Lsat_1_v5_gn_5_146820.1
AP2	Lsa-miR395a	Lsat_1_v5_gn_8_96780.1
B3	Lsa-miR395a	Lsat_1_v5_gn_8_96780.1
Dof	Lsa-miR395a	Lsat_1_v5_gn_8_96780.1
GRAS	Lsa-miR395a	Lsat_1_v5_gn_8_96780.1
MIKC_MADS	Lsa-miR395a	Lsat_1_v5_gn_8_96780.1
MYB	Lsa-miR395a	Lsat_1_v5_gn_8_96780.1
AP2	Lsa-miR395a	Lsat_1_v5_gn_9_44640.1
B3	Lsa-miR395a	Lsat_1_v5_gn_9_44640.1
Dof	Lsa-miR395a	Lsat_1_v5_gn_9_44640.1
GRAS	Lsa-miR395a	Lsat_1_v5_gn_9_44640.1
MIKC_MADS	Lsa-miR395a	Lsat_1_v5_gn_9_44640.1
MYB	Lsa-miR395a	Lsat_1_v5_gn_9_44640.1
AP2	Lsa-miR395b	Lsat_1_v5_gn_5_146820.1
B3	Lsa-miR395b	Lsat_1_v5_gn_5_146820.1
Dof	Lsa-miR395b	Lsat_1_v5_gn_5_146820.1
GRAS	Lsa-miR395b	Lsat_1_v5_gn_5_146820.1
MIKC_MADS	Lsa-miR395b	Lsat_1_v5_gn_5_146820.1
MYB	Lsa-miR395b	Lsat_1_v5_gn_5_146820.1
AP2	Lsa-miR395b	Lsat_1_v5_gn_8_96780.1
B3	Lsa-miR395b	Lsat_1_v5_gn_8_96780.1
Dof	Lsa-miR395b	Lsat_1_v5_gn_8_96780.1
GRAS	Lsa-miR395b	Lsat_1_v5_gn_8_96780.1
MIKC_MADS	Lsa-miR395b	Lsat_1_v5_gn_8_96780.1
MYB	Lsa-miR395b	Lsat_1_v5_gn_8_96780.1
AP2	Lsa-miR395c	Lsat_1_v5_gn_5_146820.1
B3	Lsa-miR395c	Lsat_1_v5_gn_5_146820.1
Dof	Lsa-miR395c	Lsat_1_v5_gn_5_146820.1
MIKC_MADS	Lsa-miR395c	Lsat_1_v5_gn_5_146820.1
MYB	Lsa-miR395c	Lsat_1_v5_gn_5_146820.1
AP2	Lsa-miR395c	Lsat_1_v5_gn_8_96780.1
B3	Lsa-miR395c	Lsat_1_v5_gn_8_96780.1
Dof	Lsa-miR395c	Lsat_1_v5_gn_8_96780.1
MIKC_MADS	Lsa-miR395c	Lsat_1_v5_gn_8_96780.1
MYB	Lsa-miR395c	Lsat_1_v5_gn_8_96780.1
B3	Lsa-miR395d	Lsat_1_v5_gn_5_146820.1
Dof	Lsa-miR395d	Lsat_1_v5_gn_5_146820.1
MIKC_MADS	Lsa-miR395d	Lsat_1_v5_gn_5_146820.1
MYB	Lsa-miR395d	Lsat_1_v5_gn_5_146820.1
B3	Lsa-miR395d	Lsat_1_v5_gn_8_96780.1
Dof	Lsa-miR395d	Lsat_1_v5_gn_8_96780.1
MIKC_MADS	Lsa-miR395d	Lsat_1_v5_gn_8_96780.1
MYB	Lsa-miR395d	Lsat_1_v5_gn_8_96780.1
AP2	Lsa-miR395e	Lsat_1_v5_gn_5_146820.1
B3	Lsa-miR395e	Lsat_1_v5_gn_5_146820.1
Dof	Lsa-miR395e	Lsat_1_v5_gn_5_146820.1
MIKC_MADS	Lsa-miR395e	Lsat_1_v5_gn_5_146820.1
MYB	Lsa-miR395e	Lsat_1_v5_gn_5_146820.1
AP2	Lsa-miR395e	Lsat_1_v5_gn_8_96780.1
B3	Lsa-miR395e	Lsat_1_v5_gn_8_96780.1
Dof	Lsa-miR395e	Lsat_1_v5_gn_8_96780.1
MIKC_MADS	Lsa-miR395e	Lsat_1_v5_gn_8_96780.1
MYB	Lsa-miR395e	Lsat_1_v5_gn_8_96780.1
B3	Lsa-miR395f	Lsat_1_v5_gn_5_146820.1
Dof	Lsa-miR395f	Lsat_1_v5_gn_5_146820.1
MIKC_MADS	Lsa-miR395f	Lsat_1_v5_gn_5_146820.1
MYB	Lsa-miR395f	Lsat_1_v5_gn_5_146820.1
B3	Lsa-miR395f	Lsat_1_v5_gn_8_96780.1
Dof	Lsa-miR395f	Lsat_1_v5_gn_8_96780.1
MIKC_MADS	Lsa-miR395f	Lsat_1_v5_gn_8_96780.1
MYB	Lsa-miR395f	Lsat_1_v5_gn_8_96780.1
AP2	Lsa-miR395g	Lsat_1_v5_gn_5_146820.1
B3	Lsa-miR395g	Lsat_1_v5_gn_5_146820.1
Dof	Lsa-miR395g	Lsat_1_v5_gn_5_146820.1
GRAS	Lsa-miR395g	Lsat_1_v5_gn_5_146820.1
MIKC_MADS	Lsa-miR395g	Lsat_1_v5_gn_5_146820.1
MYB	Lsa-miR395g	Lsat_1_v5_gn_5_146820.1
AP2	Lsa-miR395g	Lsat_1_v5_gn_8_96780.1
B3	Lsa-miR395g	Lsat_1_v5_gn_8_96780.1
Dof	Lsa-miR395g	Lsat_1_v5_gn_8_96780.1
GRAS	Lsa-miR395g	Lsat_1_v5_gn_8_96780.1
MIKC_MADS	Lsa-miR395g	Lsat_1_v5_gn_8_96780.1
MYB	Lsa-miR395g	Lsat_1_v5_gn_8_96780.1
AP2	Lsa-miR395h	Lsat_1_v5_gn_5_146820.1
B3	Lsa-miR395h	Lsat_1_v5_gn_5_146820.1
Dof	Lsa-miR395h	Lsat_1_v5_gn_5_146820.1
MIKC_MADS	Lsa-miR395h	Lsat_1_v5_gn_5_146820.1
MYB	Lsa-miR395h	Lsat_1_v5_gn_5_146820.1
AP2	Lsa-miR395h	Lsat_1_v5_gn_8_96780.1
B3	Lsa-miR395h	Lsat_1_v5_gn_8_96780.1
Dof	Lsa-miR395h	Lsat_1_v5_gn_8_96780.1
MIKC_MADS	Lsa-miR395h	Lsat_1_v5_gn_8_96780.1
MYB	Lsa-miR395h	Lsat_1_v5_gn_8_96780.1
AP2	Lsa-miR395i	Lsat_1_v5_gn_5_146820.1
B3	Lsa-miR395i	Lsat_1_v5_gn_5_146820.1
Dof	Lsa-miR395i	Lsat_1_v5_gn_5_146820.1
GRAS	Lsa-miR395i	Lsat_1_v5_gn_5_146820.1
MIKC_MADS	Lsa-miR395i	Lsat_1_v5_gn_5_146820.1
MYB	Lsa-miR395i	Lsat_1_v5_gn_5_146820.1
AP2	Lsa-miR395i	Lsat_1_v5_gn_8_96780.1
B3	Lsa-miR395i	Lsat_1_v5_gn_8_96780.1
Dof	Lsa-miR395i	Lsat_1_v5_gn_8_96780.1
GRAS	Lsa-miR395i	Lsat_1_v5_gn_8_96780.1
MIKC_MADS	Lsa-miR395i	Lsat_1_v5_gn_8_96780.1
MYB	Lsa-miR395i	Lsat_1_v5_gn_8_96780.1
AP2	Lsa-miR395j	Lsat_1_v5_gn_5_146820.1
B3	Lsa-miR395j	Lsat_1_v5_gn_5_146820.1
Dof	Lsa-miR395j	Lsat_1_v5_gn_5_146820.1
MIKC_MADS	Lsa-miR395j	Lsat_1_v5_gn_5_146820.1
AP2	Lsa-miR395j	Lsat_1_v5_gn_8_96780.1
B3	Lsa-miR395j	Lsat_1_v5_gn_8_96780.1
Dof	Lsa-miR395j	Lsat_1_v5_gn_8_96780.1
MIKC_MADS	Lsa-miR395j	Lsat_1_v5_gn_8_96780.1
AP2	Lsa-miR395k	Lsat_1_v5_gn_5_146820.1
B3	Lsa-miR395k	Lsat_1_v5_gn_5_146820.1
Dof	Lsa-miR395k	Lsat_1_v5_gn_5_146820.1
MIKC_MADS	Lsa-miR395k	Lsat_1_v5_gn_5_146820.1
AP2	Lsa-miR395k	Lsat_1_v5_gn_8_96780.1
B3	Lsa-miR395k	Lsat_1_v5_gn_8_96780.1
Dof	Lsa-miR395k	Lsat_1_v5_gn_8_96780.1
MIKC_MADS	Lsa-miR395k	Lsat_1_v5_gn_8_96780.1
AP2	Lsa-miR395l	Lsat_1_v5_gn_5_146820.1
B3	Lsa-miR395l	Lsat_1_v5_gn_5_146820.1
Dof	Lsa-miR395l	Lsat_1_v5_gn_5_146820.1
GRAS	Lsa-miR395l	Lsat_1_v5_gn_5_146820.1
MIKC_MADS	Lsa-miR395l	Lsat_1_v5_gn_5_146820.1
AP2	Lsa-miR395l	Lsat_1_v5_gn_8_96780.1
B3	Lsa-miR395l	Lsat_1_v5_gn_8_96780.1
Dof	Lsa-miR395l	Lsat_1_v5_gn_8_96780.1
GRAS	Lsa-miR395l	Lsat_1_v5_gn_8_96780.1
MIKC_MADS	Lsa-miR395l	Lsat_1_v5_gn_8_96780.1
B3	Lsa-miR395m	Lsat_1_v5_gn_5_146820.1
C2H2	Lsa-miR395m	Lsat_1_v5_gn_5_146820.1
ERF	Lsa-miR395m	Lsat_1_v5_gn_5_146820.1
GRAS	Lsa-miR395m	Lsat_1_v5_gn_5_146820.1
MIKC_MADS	Lsa-miR395m	Lsat_1_v5_gn_5_146820.1
TCP	Lsa-miR395m	Lsat_1_v5_gn_5_146820.1
B3	Lsa-miR395m	Lsat_1_v5_gn_8_96780.1
C2H2	Lsa-miR395m	Lsat_1_v5_gn_8_96780.1
ERF	Lsa-miR395m	Lsat_1_v5_gn_8_96780.1
GRAS	Lsa-miR395m	Lsat_1_v5_gn_8_96780.1
MIKC_MADS	Lsa-miR395m	Lsat_1_v5_gn_8_96780.1
TCP	Lsa-miR395m	Lsat_1_v5_gn_8_96780.1
AP2	Lsa-miR395n	Lsat_1_v5_gn_5_146820.1
B3	Lsa-miR395n	Lsat_1_v5_gn_5_146820.1
Dof	Lsa-miR395n	Lsat_1_v5_gn_5_146820.1
GRAS	Lsa-miR395n	Lsat_1_v5_gn_5_146820.1
MIKC_MADS	Lsa-miR395n	Lsat_1_v5_gn_5_146820.1
NAC	Lsa-miR395n	Lsat_1_v5_gn_5_146820.1
AP2	Lsa-miR395n	Lsat_1_v5_gn_8_96780.1
B3	Lsa-miR395n	Lsat_1_v5_gn_8_96780.1
Dof	Lsa-miR395n	Lsat_1_v5_gn_8_96780.1
GRAS	Lsa-miR395n	Lsat_1_v5_gn_8_96780.1
MIKC_MADS	Lsa-miR395n	Lsat_1_v5_gn_8_96780.1
NAC	Lsa-miR395n	Lsat_1_v5_gn_8_96780.1
AP2	Lsa-miR395o	Lsat_1_v5_gn_5_146820.1
Dof	Lsa-miR395o	Lsat_1_v5_gn_5_146820.1
MIKC_MADS	Lsa-miR395o	Lsat_1_v5_gn_5_146820.1
AP2	Lsa-miR395o	Lsat_1_v5_gn_8_96780.1
Dof	Lsa-miR395o	Lsat_1_v5_gn_8_96780.1
MIKC_MADS	Lsa-miR395o	Lsat_1_v5_gn_8_96780.1
AP2	Lsa-miR395p	Lsat_1_v5_gn_5_146820.1
B3	Lsa-miR395p	Lsat_1_v5_gn_5_146820.1
Dof	Lsa-miR395p	Lsat_1_v5_gn_5_146820.1
MIKC_MADS	Lsa-miR395p	Lsat_1_v5_gn_5_146820.1
AP2	Lsa-miR395p	Lsat_1_v5_gn_8_96780.1
B3	Lsa-miR395p	Lsat_1_v5_gn_8_96780.1
Dof	Lsa-miR395p	Lsat_1_v5_gn_8_96780.1
MIKC_MADS	Lsa-miR395p	Lsat_1_v5_gn_8_96780.1
AP2	Lsa-miR395q	Lsat_1_v5_gn_5_146820.1
B3	Lsa-miR395q	Lsat_1_v5_gn_5_146820.1
BBR-BPC	Lsa-miR395q	Lsat_1_v5_gn_5_146820.1
C2H2	Lsa-miR395q	Lsat_1_v5_gn_5_146820.1
Dof	Lsa-miR395q	Lsat_1_v5_gn_5_146820.1
GRAS	Lsa-miR395q	Lsat_1_v5_gn_5_146820.1
MIKC_MADS	Lsa-miR395q	Lsat_1_v5_gn_5_146820.1
AP2	Lsa-miR395q	Lsat_1_v5_gn_8_96780.1
B3	Lsa-miR395q	Lsat_1_v5_gn_8_96780.1
BBR-BPC	Lsa-miR395q	Lsat_1_v5_gn_8_96780.1
C2H2	Lsa-miR395q	Lsat_1_v5_gn_8_96780.1
Dof	Lsa-miR395q	Lsat_1_v5_gn_8_96780.1
GRAS	Lsa-miR395q	Lsat_1_v5_gn_8_96780.1
MIKC_MADS	Lsa-miR395q	Lsat_1_v5_gn_8_96780.1
AP2	Lsa-miR395r	Lsat_1_v5_gn_5_146820.1
B3	Lsa-miR395r	Lsat_1_v5_gn_5_146820.1
BBR-BPC	Lsa-miR395r	Lsat_1_v5_gn_5_146820.1
C2H2	Lsa-miR395r	Lsat_1_v5_gn_5_146820.1
Dof	Lsa-miR395r	Lsat_1_v5_gn_5_146820.1
MIKC_MADS	Lsa-miR395r	Lsat_1_v5_gn_5_146820.1
AP2	Lsa-miR395r	Lsat_1_v5_gn_8_96780.1
B3	Lsa-miR395r	Lsat_1_v5_gn_8_96780.1
BBR-BPC	Lsa-miR395r	Lsat_1_v5_gn_8_96780.1
C2H2	Lsa-miR395r	Lsat_1_v5_gn_8_96780.1
Dof	Lsa-miR395r	Lsat_1_v5_gn_8_96780.1
MIKC_MADS	Lsa-miR395r	Lsat_1_v5_gn_8_96780.1
B3	Lsa-miR477b	Lsat_1_v5_gn_4_78740.1
C2H2	Lsa-miR477b	Lsat_1_v5_gn_4_78740.1
Dof	Lsa-miR477b	Lsat_1_v5_gn_4_78740.1
MIKC_MADS	Lsa-miR477b	Lsat_1_v5_gn_4_78740.1
B3	Lsa-miR477b	Lsat_1_v5_gn_5_13301.1
C2H2	Lsa-miR477b	Lsat_1_v5_gn_5_13301.1
Dof	Lsa-miR477b	Lsat_1_v5_gn_5_13301.1
MIKC_MADS	Lsa-miR477b	Lsat_1_v5_gn_5_13301.1
B3	Lsa-miR477b	Lsat_1_v5_gn_7_10680.1
C2H2	Lsa-miR477b	Lsat_1_v5_gn_7_10680.1
Dof	Lsa-miR477b	Lsat_1_v5_gn_7_10680.1
MIKC_MADS	Lsa-miR477b	Lsat_1_v5_gn_7_10680.1
B3	Lsa-miR477c	Lsat_1_v5_gn_4_78740.1
C2H2	Lsa-miR477c	Lsat_1_v5_gn_4_78740.1
Dof	Lsa-miR477c	Lsat_1_v5_gn_4_78740.1
ERF	Lsa-miR477c	Lsat_1_v5_gn_4_78740.1
GRAS	Lsa-miR477c	Lsat_1_v5_gn_4_78740.1
LBD	Lsa-miR477c	Lsat_1_v5_gn_4_78740.1
MIKC_MADS	Lsa-miR477c	Lsat_1_v5_gn_4_78740.1
TCP	Lsa-miR477c	Lsat_1_v5_gn_4_78740.1
B3	Lsa-miR477c	Lsat_1_v5_gn_5_13301.1
C2H2	Lsa-miR477c	Lsat_1_v5_gn_5_13301.1
Dof	Lsa-miR477c	Lsat_1_v5_gn_5_13301.1
ERF	Lsa-miR477c	Lsat_1_v5_gn_5_13301.1
GRAS	Lsa-miR477c	Lsat_1_v5_gn_5_13301.1
LBD	Lsa-miR477c	Lsat_1_v5_gn_5_13301.1
MIKC_MADS	Lsa-miR477c	Lsat_1_v5_gn_5_13301.1
TCP	Lsa-miR477c	Lsat_1_v5_gn_5_13301.1
B3	Lsa-miR477c	Lsat_1_v5_gn_7_10680.1
C2H2	Lsa-miR477c	Lsat_1_v5_gn_7_10680.1
Dof	Lsa-miR477c	Lsat_1_v5_gn_7_10680.1
ERF	Lsa-miR477c	Lsat_1_v5_gn_7_10680.1
GRAS	Lsa-miR477c	Lsat_1_v5_gn_7_10680.1
LBD	Lsa-miR477c	Lsat_1_v5_gn_7_10680.1
MIKC_MADS	Lsa-miR477c	Lsat_1_v5_gn_7_10680.1
TCP	Lsa-miR477c	Lsat_1_v5_gn_7_10680.1
B3	Lsa-miRN1651	Lsat_1_v5_gn_5_152461.1
BBR-BPC	Lsa-miRN1651	Lsat_1_v5_gn_5_152461.1
C2H2	Lsa-miRN1651	Lsat_1_v5_gn_5_152461.1
Dof	Lsa-miRN1651	Lsat_1_v5_gn_5_152461.1
ERF	Lsa-miRN1651	Lsat_1_v5_gn_5_152461.1
GRAS	Lsa-miRN1651	Lsat_1_v5_gn_5_152461.1
LBD	Lsa-miRN1651	Lsat_1_v5_gn_5_152461.1
MIKC_MADS	Lsa-miRN1651	Lsat_1_v5_gn_5_152461.1
MYB	Lsa-miRN1651	Lsat_1_v5_gn_5_152461.1
MYB_related	Lsa-miRN1651	Lsat_1_v5_gn_5_152461.1
NAC	Lsa-miRN1651	Lsat_1_v5_gn_5_152461.1
B3	Lsa-miRN1651	Lsat_1_v5_gn_8_67821.1
BBR-BPC	Lsa-miRN1651	Lsat_1_v5_gn_8_67821.1
C2H2	Lsa-miRN1651	Lsat_1_v5_gn_8_67821.1
Dof	Lsa-miRN1651	Lsat_1_v5_gn_8_67821.1
ERF	Lsa-miRN1651	Lsat_1_v5_gn_8_67821.1
GRAS	Lsa-miRN1651	Lsat_1_v5_gn_8_67821.1
LBD	Lsa-miRN1651	Lsat_1_v5_gn_8_67821.1
MIKC_MADS	Lsa-miRN1651	Lsat_1_v5_gn_8_67821.1
MYB	Lsa-miRN1651	Lsat_1_v5_gn_8_67821.1
MYB_related	Lsa-miRN1651	Lsat_1_v5_gn_8_67821.1
NAC	Lsa-miRN1651	Lsat_1_v5_gn_8_67821.1
B3	Lsa-miRN1651	Lsat_1_v5_gn_9_56880.1
BBR-BPC	Lsa-miRN1651	Lsat_1_v5_gn_9_56880.1
C2H2	Lsa-miRN1651	Lsat_1_v5_gn_9_56880.1
Dof	Lsa-miRN1651	Lsat_1_v5_gn_9_56880.1
ERF	Lsa-miRN1651	Lsat_1_v5_gn_9_56880.1
GRAS	Lsa-miRN1651	Lsat_1_v5_gn_9_56880.1
LBD	Lsa-miRN1651	Lsat_1_v5_gn_9_56880.1
MIKC_MADS	Lsa-miRN1651	Lsat_1_v5_gn_9_56880.1
MYB	Lsa-miRN1651	Lsat_1_v5_gn_9_56880.1
MYB_related	Lsa-miRN1651	Lsat_1_v5_gn_9_56880.1
NAC	Lsa-miRN1651	Lsat_1_v5_gn_9_56880.1
AP2	Lsa-miRN1652a	Lsat_1_v5_gn_1_102200.1
B3	Lsa-miRN1652a	Lsat_1_v5_gn_1_102200.1
BBR-BPC	Lsa-miRN1652a	Lsat_1_v5_gn_1_102200.1
C2H2	Lsa-miRN1652a	Lsat_1_v5_gn_1_102200.1
Dof	Lsa-miRN1652a	Lsat_1_v5_gn_1_102200.1
ERF	Lsa-miRN1652a	Lsat_1_v5_gn_1_102200.1
GATA	Lsa-miRN1652a	Lsat_1_v5_gn_1_102200.1
GRAS	Lsa-miRN1652a	Lsat_1_v5_gn_1_102200.1
MIKC_MADS	Lsa-miRN1652a	Lsat_1_v5_gn_1_102200.1
MYB_related	Lsa-miRN1652a	Lsat_1_v5_gn_1_102200.1
AP2	Lsa-miRN1652a	Lsat_1_v5_gn_1_102280.1
B3	Lsa-miRN1652a	Lsat_1_v5_gn_1_102280.1
BBR-BPC	Lsa-miRN1652a	Lsat_1_v5_gn_1_102280.1
C2H2	Lsa-miRN1652a	Lsat_1_v5_gn_1_102280.1
Dof	Lsa-miRN1652a	Lsat_1_v5_gn_1_102280.1
ERF	Lsa-miRN1652a	Lsat_1_v5_gn_1_102280.1
GATA	Lsa-miRN1652a	Lsat_1_v5_gn_1_102280.1
GRAS	Lsa-miRN1652a	Lsat_1_v5_gn_1_102280.1
MIKC_MADS	Lsa-miRN1652a	Lsat_1_v5_gn_1_102280.1
MYB_related	Lsa-miRN1652a	Lsat_1_v5_gn_1_102280.1
AP2	Lsa-miRN1652a	Lsat_1_v5_gn_1_77280.1
B3	Lsa-miRN1652a	Lsat_1_v5_gn_1_77280.1
BBR-BPC	Lsa-miRN1652a	Lsat_1_v5_gn_1_77280.1
C2H2	Lsa-miRN1652a	Lsat_1_v5_gn_1_77280.1
Dof	Lsa-miRN1652a	Lsat_1_v5_gn_1_77280.1
ERF	Lsa-miRN1652a	Lsat_1_v5_gn_1_77280.1
GATA	Lsa-miRN1652a	Lsat_1_v5_gn_1_77280.1
GRAS	Lsa-miRN1652a	Lsat_1_v5_gn_1_77280.1
MIKC_MADS	Lsa-miRN1652a	Lsat_1_v5_gn_1_77280.1
MYB_related	Lsa-miRN1652a	Lsat_1_v5_gn_1_77280.1
AP2	Lsa-miRN1652a	Lsat_1_v5_gn_1_77600.1
B3	Lsa-miRN1652a	Lsat_1_v5_gn_1_77600.1
BBR-BPC	Lsa-miRN1652a	Lsat_1_v5_gn_1_77600.1
C2H2	Lsa-miRN1652a	Lsat_1_v5_gn_1_77600.1
Dof	Lsa-miRN1652a	Lsat_1_v5_gn_1_77600.1
ERF	Lsa-miRN1652a	Lsat_1_v5_gn_1_77600.1
GATA	Lsa-miRN1652a	Lsat_1_v5_gn_1_77600.1
GRAS	Lsa-miRN1652a	Lsat_1_v5_gn_1_77600.1
MIKC_MADS	Lsa-miRN1652a	Lsat_1_v5_gn_1_77600.1
MYB_related	Lsa-miRN1652a	Lsat_1_v5_gn_1_77600.1
AP2	Lsa-miRN1652a	Lsat_1_v5_gn_1_78540.1
B3	Lsa-miRN1652a	Lsat_1_v5_gn_1_78540.1
BBR-BPC	Lsa-miRN1652a	Lsat_1_v5_gn_1_78540.1
C2H2	Lsa-miRN1652a	Lsat_1_v5_gn_1_78540.1
Dof	Lsa-miRN1652a	Lsat_1_v5_gn_1_78540.1
ERF	Lsa-miRN1652a	Lsat_1_v5_gn_1_78540.1
GATA	Lsa-miRN1652a	Lsat_1_v5_gn_1_78540.1
GRAS	Lsa-miRN1652a	Lsat_1_v5_gn_1_78540.1
MIKC_MADS	Lsa-miRN1652a	Lsat_1_v5_gn_1_78540.1
MYB_related	Lsa-miRN1652a	Lsat_1_v5_gn_1_78540.1
AP2	Lsa-miRN1652a	Lsat_1_v5_gn_1_91840.1
B3	Lsa-miRN1652a	Lsat_1_v5_gn_1_91840.1
BBR-BPC	Lsa-miRN1652a	Lsat_1_v5_gn_1_91840.1
C2H2	Lsa-miRN1652a	Lsat_1_v5_gn_1_91840.1
Dof	Lsa-miRN1652a	Lsat_1_v5_gn_1_91840.1
ERF	Lsa-miRN1652a	Lsat_1_v5_gn_1_91840.1
GATA	Lsa-miRN1652a	Lsat_1_v5_gn_1_91840.1
GRAS	Lsa-miRN1652a	Lsat_1_v5_gn_1_91840.1
MIKC_MADS	Lsa-miRN1652a	Lsat_1_v5_gn_1_91840.1
MYB_related	Lsa-miRN1652a	Lsat_1_v5_gn_1_91840.1
AP2	Lsa-miRN1652a	Lsat_1_v5_gn_1_91860.1
B3	Lsa-miRN1652a	Lsat_1_v5_gn_1_91860.1
BBR-BPC	Lsa-miRN1652a	Lsat_1_v5_gn_1_91860.1
C2H2	Lsa-miRN1652a	Lsat_1_v5_gn_1_91860.1
Dof	Lsa-miRN1652a	Lsat_1_v5_gn_1_91860.1
ERF	Lsa-miRN1652a	Lsat_1_v5_gn_1_91860.1
GATA	Lsa-miRN1652a	Lsat_1_v5_gn_1_91860.1
GRAS	Lsa-miRN1652a	Lsat_1_v5_gn_1_91860.1
MIKC_MADS	Lsa-miRN1652a	Lsat_1_v5_gn_1_91860.1
MYB_related	Lsa-miRN1652a	Lsat_1_v5_gn_1_91860.1
AP2	Lsa-miRN1652a	Lsat_1_v5_gn_1_91880.1
B3	Lsa-miRN1652a	Lsat_1_v5_gn_1_91880.1
BBR-BPC	Lsa-miRN1652a	Lsat_1_v5_gn_1_91880.1
C2H2	Lsa-miRN1652a	Lsat_1_v5_gn_1_91880.1
Dof	Lsa-miRN1652a	Lsat_1_v5_gn_1_91880.1
ERF	Lsa-miRN1652a	Lsat_1_v5_gn_1_91880.1
GATA	Lsa-miRN1652a	Lsat_1_v5_gn_1_91880.1
GRAS	Lsa-miRN1652a	Lsat_1_v5_gn_1_91880.1
MIKC_MADS	Lsa-miRN1652a	Lsat_1_v5_gn_1_91880.1
MYB_related	Lsa-miRN1652a	Lsat_1_v5_gn_1_91880.1
AP2	Lsa-miRN1652a	Lsat_1_v5_gn_1_91940.1
B3	Lsa-miRN1652a	Lsat_1_v5_gn_1_91940.1
BBR-BPC	Lsa-miRN1652a	Lsat_1_v5_gn_1_91940.1
C2H2	Lsa-miRN1652a	Lsat_1_v5_gn_1_91940.1
Dof	Lsa-miRN1652a	Lsat_1_v5_gn_1_91940.1
ERF	Lsa-miRN1652a	Lsat_1_v5_gn_1_91940.1
GATA	Lsa-miRN1652a	Lsat_1_v5_gn_1_91940.1
GRAS	Lsa-miRN1652a	Lsat_1_v5_gn_1_91940.1
MIKC_MADS	Lsa-miRN1652a	Lsat_1_v5_gn_1_91940.1
MYB_related	Lsa-miRN1652a	Lsat_1_v5_gn_1_91940.1
AP2	Lsa-miRN1652a	Lsat_1_v5_gn_1_93520.1
B3	Lsa-miRN1652a	Lsat_1_v5_gn_1_93520.1
BBR-BPC	Lsa-miRN1652a	Lsat_1_v5_gn_1_93520.1
C2H2	Lsa-miRN1652a	Lsat_1_v5_gn_1_93520.1
Dof	Lsa-miRN1652a	Lsat_1_v5_gn_1_93520.1
ERF	Lsa-miRN1652a	Lsat_1_v5_gn_1_93520.1
GATA	Lsa-miRN1652a	Lsat_1_v5_gn_1_93520.1
GRAS	Lsa-miRN1652a	Lsat_1_v5_gn_1_93520.1
MIKC_MADS	Lsa-miRN1652a	Lsat_1_v5_gn_1_93520.1
MYB_related	Lsa-miRN1652a	Lsat_1_v5_gn_1_93520.1
AP2	Lsa-miRN1652a	Lsat_1_v5_gn_1_93600.1
B3	Lsa-miRN1652a	Lsat_1_v5_gn_1_93600.1
BBR-BPC	Lsa-miRN1652a	Lsat_1_v5_gn_1_93600.1
C2H2	Lsa-miRN1652a	Lsat_1_v5_gn_1_93600.1
Dof	Lsa-miRN1652a	Lsat_1_v5_gn_1_93600.1
ERF	Lsa-miRN1652a	Lsat_1_v5_gn_1_93600.1
GATA	Lsa-miRN1652a	Lsat_1_v5_gn_1_93600.1
GRAS	Lsa-miRN1652a	Lsat_1_v5_gn_1_93600.1
MIKC_MADS	Lsa-miRN1652a	Lsat_1_v5_gn_1_93600.1
MYB_related	Lsa-miRN1652a	Lsat_1_v5_gn_1_93600.1
AP2	Lsa-miRN1652a	Lsat_1_v5_gn_1_94121.1
B3	Lsa-miRN1652a	Lsat_1_v5_gn_1_94121.1
BBR-BPC	Lsa-miRN1652a	Lsat_1_v5_gn_1_94121.1
C2H2	Lsa-miRN1652a	Lsat_1_v5_gn_1_94121.1
Dof	Lsa-miRN1652a	Lsat_1_v5_gn_1_94121.1
ERF	Lsa-miRN1652a	Lsat_1_v5_gn_1_94121.1
GATA	Lsa-miRN1652a	Lsat_1_v5_gn_1_94121.1
GRAS	Lsa-miRN1652a	Lsat_1_v5_gn_1_94121.1
MIKC_MADS	Lsa-miRN1652a	Lsat_1_v5_gn_1_94121.1
MYB_related	Lsa-miRN1652a	Lsat_1_v5_gn_1_94121.1
AP2	Lsa-miRN1652a	Lsat_1_v5_gn_1_94261.1
B3	Lsa-miRN1652a	Lsat_1_v5_gn_1_94261.1
BBR-BPC	Lsa-miRN1652a	Lsat_1_v5_gn_1_94261.1
C2H2	Lsa-miRN1652a	Lsat_1_v5_gn_1_94261.1
Dof	Lsa-miRN1652a	Lsat_1_v5_gn_1_94261.1
ERF	Lsa-miRN1652a	Lsat_1_v5_gn_1_94261.1
GATA	Lsa-miRN1652a	Lsat_1_v5_gn_1_94261.1
GRAS	Lsa-miRN1652a	Lsat_1_v5_gn_1_94261.1
MIKC_MADS	Lsa-miRN1652a	Lsat_1_v5_gn_1_94261.1
MYB_related	Lsa-miRN1652a	Lsat_1_v5_gn_1_94261.1
AP2	Lsa-miRN1652a	Lsat_1_v5_gn_1_94401.1
B3	Lsa-miRN1652a	Lsat_1_v5_gn_1_94401.1
BBR-BPC	Lsa-miRN1652a	Lsat_1_v5_gn_1_94401.1
C2H2	Lsa-miRN1652a	Lsat_1_v5_gn_1_94401.1
Dof	Lsa-miRN1652a	Lsat_1_v5_gn_1_94401.1
ERF	Lsa-miRN1652a	Lsat_1_v5_gn_1_94401.1
GATA	Lsa-miRN1652a	Lsat_1_v5_gn_1_94401.1
GRAS	Lsa-miRN1652a	Lsat_1_v5_gn_1_94401.1
MIKC_MADS	Lsa-miRN1652a	Lsat_1_v5_gn_1_94401.1
MYB_related	Lsa-miRN1652a	Lsat_1_v5_gn_1_94401.1
AP2	Lsa-miRN1652a	Lsat_1_v5_gn_1_94481.1
B3	Lsa-miRN1652a	Lsat_1_v5_gn_1_94481.1
BBR-BPC	Lsa-miRN1652a	Lsat_1_v5_gn_1_94481.1
C2H2	Lsa-miRN1652a	Lsat_1_v5_gn_1_94481.1
Dof	Lsa-miRN1652a	Lsat_1_v5_gn_1_94481.1
ERF	Lsa-miRN1652a	Lsat_1_v5_gn_1_94481.1
GATA	Lsa-miRN1652a	Lsat_1_v5_gn_1_94481.1
GRAS	Lsa-miRN1652a	Lsat_1_v5_gn_1_94481.1
MIKC_MADS	Lsa-miRN1652a	Lsat_1_v5_gn_1_94481.1
MYB_related	Lsa-miRN1652a	Lsat_1_v5_gn_1_94481.1
AP2	Lsa-miRN1652a	Lsat_1_v5_gn_1_94641.1
B3	Lsa-miRN1652a	Lsat_1_v5_gn_1_94641.1
BBR-BPC	Lsa-miRN1652a	Lsat_1_v5_gn_1_94641.1
C2H2	Lsa-miRN1652a	Lsat_1_v5_gn_1_94641.1
Dof	Lsa-miRN1652a	Lsat_1_v5_gn_1_94641.1
ERF	Lsa-miRN1652a	Lsat_1_v5_gn_1_94641.1
GATA	Lsa-miRN1652a	Lsat_1_v5_gn_1_94641.1
GRAS	Lsa-miRN1652a	Lsat_1_v5_gn_1_94641.1
MIKC_MADS	Lsa-miRN1652a	Lsat_1_v5_gn_1_94641.1
MYB_related	Lsa-miRN1652a	Lsat_1_v5_gn_1_94641.1
AP2	Lsa-miRN1652a	Lsat_1_v5_gn_1_95000.1
B3	Lsa-miRN1652a	Lsat_1_v5_gn_1_95000.1
BBR-BPC	Lsa-miRN1652a	Lsat_1_v5_gn_1_95000.1
C2H2	Lsa-miRN1652a	Lsat_1_v5_gn_1_95000.1
Dof	Lsa-miRN1652a	Lsat_1_v5_gn_1_95000.1
ERF	Lsa-miRN1652a	Lsat_1_v5_gn_1_95000.1
GATA	Lsa-miRN1652a	Lsat_1_v5_gn_1_95000.1
GRAS	Lsa-miRN1652a	Lsat_1_v5_gn_1_95000.1
MIKC_MADS	Lsa-miRN1652a	Lsat_1_v5_gn_1_95000.1
MYB_related	Lsa-miRN1652a	Lsat_1_v5_gn_1_95000.1
AP2	Lsa-miRN1652a	Lsat_1_v5_gn_2_13121.1
B3	Lsa-miRN1652a	Lsat_1_v5_gn_2_13121.1
BBR-BPC	Lsa-miRN1652a	Lsat_1_v5_gn_2_13121.1
C2H2	Lsa-miRN1652a	Lsat_1_v5_gn_2_13121.1
Dof	Lsa-miRN1652a	Lsat_1_v5_gn_2_13121.1
ERF	Lsa-miRN1652a	Lsat_1_v5_gn_2_13121.1
GATA	Lsa-miRN1652a	Lsat_1_v5_gn_2_13121.1
GRAS	Lsa-miRN1652a	Lsat_1_v5_gn_2_13121.1
MIKC_MADS	Lsa-miRN1652a	Lsat_1_v5_gn_2_13121.1
MYB_related	Lsa-miRN1652a	Lsat_1_v5_gn_2_13121.1
AP2	Lsa-miRN1652a	Lsat_1_v5_gn_2_13161.1
B3	Lsa-miRN1652a	Lsat_1_v5_gn_2_13161.1
BBR-BPC	Lsa-miRN1652a	Lsat_1_v5_gn_2_13161.1
C2H2	Lsa-miRN1652a	Lsat_1_v5_gn_2_13161.1
Dof	Lsa-miRN1652a	Lsat_1_v5_gn_2_13161.1
ERF	Lsa-miRN1652a	Lsat_1_v5_gn_2_13161.1
GATA	Lsa-miRN1652a	Lsat_1_v5_gn_2_13161.1
GRAS	Lsa-miRN1652a	Lsat_1_v5_gn_2_13161.1
MIKC_MADS	Lsa-miRN1652a	Lsat_1_v5_gn_2_13161.1
MYB_related	Lsa-miRN1652a	Lsat_1_v5_gn_2_13161.1
AP2	Lsa-miRN1652a	Lsat_1_v5_gn_2_14340.1
B3	Lsa-miRN1652a	Lsat_1_v5_gn_2_14340.1
BBR-BPC	Lsa-miRN1652a	Lsat_1_v5_gn_2_14340.1
C2H2	Lsa-miRN1652a	Lsat_1_v5_gn_2_14340.1
Dof	Lsa-miRN1652a	Lsat_1_v5_gn_2_14340.1
ERF	Lsa-miRN1652a	Lsat_1_v5_gn_2_14340.1
GATA	Lsa-miRN1652a	Lsat_1_v5_gn_2_14340.1
GRAS	Lsa-miRN1652a	Lsat_1_v5_gn_2_14340.1
MIKC_MADS	Lsa-miRN1652a	Lsat_1_v5_gn_2_14340.1
MYB_related	Lsa-miRN1652a	Lsat_1_v5_gn_2_14340.1
AP2	Lsa-miRN1652a	Lsat_1_v5_gn_2_15941.1
B3	Lsa-miRN1652a	Lsat_1_v5_gn_2_15941.1
BBR-BPC	Lsa-miRN1652a	Lsat_1_v5_gn_2_15941.1
C2H2	Lsa-miRN1652a	Lsat_1_v5_gn_2_15941.1
Dof	Lsa-miRN1652a	Lsat_1_v5_gn_2_15941.1
ERF	Lsa-miRN1652a	Lsat_1_v5_gn_2_15941.1
GATA	Lsa-miRN1652a	Lsat_1_v5_gn_2_15941.1
GRAS	Lsa-miRN1652a	Lsat_1_v5_gn_2_15941.1
MIKC_MADS	Lsa-miRN1652a	Lsat_1_v5_gn_2_15941.1
MYB_related	Lsa-miRN1652a	Lsat_1_v5_gn_2_15941.1
AP2	Lsa-miRN1652a	Lsat_1_v5_gn_2_31321.1
B3	Lsa-miRN1652a	Lsat_1_v5_gn_2_31321.1
BBR-BPC	Lsa-miRN1652a	Lsat_1_v5_gn_2_31321.1
C2H2	Lsa-miRN1652a	Lsat_1_v5_gn_2_31321.1
Dof	Lsa-miRN1652a	Lsat_1_v5_gn_2_31321.1
ERF	Lsa-miRN1652a	Lsat_1_v5_gn_2_31321.1
GATA	Lsa-miRN1652a	Lsat_1_v5_gn_2_31321.1
GRAS	Lsa-miRN1652a	Lsat_1_v5_gn_2_31321.1
MIKC_MADS	Lsa-miRN1652a	Lsat_1_v5_gn_2_31321.1
MYB_related	Lsa-miRN1652a	Lsat_1_v5_gn_2_31321.1
AP2	Lsa-miRN1652a	Lsat_1_v5_gn_2_60401.1
B3	Lsa-miRN1652a	Lsat_1_v5_gn_2_60401.1
BBR-BPC	Lsa-miRN1652a	Lsat_1_v5_gn_2_60401.1
C2H2	Lsa-miRN1652a	Lsat_1_v5_gn_2_60401.1
Dof	Lsa-miRN1652a	Lsat_1_v5_gn_2_60401.1
ERF	Lsa-miRN1652a	Lsat_1_v5_gn_2_60401.1
GATA	Lsa-miRN1652a	Lsat_1_v5_gn_2_60401.1
GRAS	Lsa-miRN1652a	Lsat_1_v5_gn_2_60401.1
MIKC_MADS	Lsa-miRN1652a	Lsat_1_v5_gn_2_60401.1
MYB_related	Lsa-miRN1652a	Lsat_1_v5_gn_2_60401.1
AP2	Lsa-miRN1652a	Lsat_1_v5_gn_5_101660.1
B3	Lsa-miRN1652a	Lsat_1_v5_gn_5_101660.1
BBR-BPC	Lsa-miRN1652a	Lsat_1_v5_gn_5_101660.1
C2H2	Lsa-miRN1652a	Lsat_1_v5_gn_5_101660.1
Dof	Lsa-miRN1652a	Lsat_1_v5_gn_5_101660.1
ERF	Lsa-miRN1652a	Lsat_1_v5_gn_5_101660.1
GATA	Lsa-miRN1652a	Lsat_1_v5_gn_5_101660.1
GRAS	Lsa-miRN1652a	Lsat_1_v5_gn_5_101660.1
MIKC_MADS	Lsa-miRN1652a	Lsat_1_v5_gn_5_101660.1
MYB_related	Lsa-miRN1652a	Lsat_1_v5_gn_5_101660.1
AP2	Lsa-miRN1652a	Lsat_1_v5_gn_5_159861.1
B3	Lsa-miRN1652a	Lsat_1_v5_gn_5_159861.1
BBR-BPC	Lsa-miRN1652a	Lsat_1_v5_gn_5_159861.1
C2H2	Lsa-miRN1652a	Lsat_1_v5_gn_5_159861.1
Dof	Lsa-miRN1652a	Lsat_1_v5_gn_5_159861.1
ERF	Lsa-miRN1652a	Lsat_1_v5_gn_5_159861.1
GATA	Lsa-miRN1652a	Lsat_1_v5_gn_5_159861.1
GRAS	Lsa-miRN1652a	Lsat_1_v5_gn_5_159861.1
MIKC_MADS	Lsa-miRN1652a	Lsat_1_v5_gn_5_159861.1
MYB_related	Lsa-miRN1652a	Lsat_1_v5_gn_5_159861.1
AP2	Lsa-miRN1652a	Lsat_1_v5_gn_5_78281.1
B3	Lsa-miRN1652a	Lsat_1_v5_gn_5_78281.1
BBR-BPC	Lsa-miRN1652a	Lsat_1_v5_gn_5_78281.1
C2H2	Lsa-miRN1652a	Lsat_1_v5_gn_5_78281.1
Dof	Lsa-miRN1652a	Lsat_1_v5_gn_5_78281.1
ERF	Lsa-miRN1652a	Lsat_1_v5_gn_5_78281.1
GATA	Lsa-miRN1652a	Lsat_1_v5_gn_5_78281.1
GRAS	Lsa-miRN1652a	Lsat_1_v5_gn_5_78281.1
MIKC_MADS	Lsa-miRN1652a	Lsat_1_v5_gn_5_78281.1
MYB_related	Lsa-miRN1652a	Lsat_1_v5_gn_5_78281.1
AP2	Lsa-miRN1652a	Lsat_1_v5_gn_6_74641.1
B3	Lsa-miRN1652a	Lsat_1_v5_gn_6_74641.1
BBR-BPC	Lsa-miRN1652a	Lsat_1_v5_gn_6_74641.1
C2H2	Lsa-miRN1652a	Lsat_1_v5_gn_6_74641.1
Dof	Lsa-miRN1652a	Lsat_1_v5_gn_6_74641.1
ERF	Lsa-miRN1652a	Lsat_1_v5_gn_6_74641.1
GATA	Lsa-miRN1652a	Lsat_1_v5_gn_6_74641.1
GRAS	Lsa-miRN1652a	Lsat_1_v5_gn_6_74641.1
MIKC_MADS	Lsa-miRN1652a	Lsat_1_v5_gn_6_74641.1
MYB_related	Lsa-miRN1652a	Lsat_1_v5_gn_6_74641.1
AP2	Lsa-miRN1652a	Lsat_1_v5_gn_7_35540.1
B3	Lsa-miRN1652a	Lsat_1_v5_gn_7_35540.1
BBR-BPC	Lsa-miRN1652a	Lsat_1_v5_gn_7_35540.1
C2H2	Lsa-miRN1652a	Lsat_1_v5_gn_7_35540.1
Dof	Lsa-miRN1652a	Lsat_1_v5_gn_7_35540.1
ERF	Lsa-miRN1652a	Lsat_1_v5_gn_7_35540.1
GATA	Lsa-miRN1652a	Lsat_1_v5_gn_7_35540.1
GRAS	Lsa-miRN1652a	Lsat_1_v5_gn_7_35540.1
MIKC_MADS	Lsa-miRN1652a	Lsat_1_v5_gn_7_35540.1
MYB_related	Lsa-miRN1652a	Lsat_1_v5_gn_7_35540.1
AP2	Lsa-miRN1652a	Lsat_1_v5_gn_7_44820.1
B3	Lsa-miRN1652a	Lsat_1_v5_gn_7_44820.1
BBR-BPC	Lsa-miRN1652a	Lsat_1_v5_gn_7_44820.1
C2H2	Lsa-miRN1652a	Lsat_1_v5_gn_7_44820.1
Dof	Lsa-miRN1652a	Lsat_1_v5_gn_7_44820.1
ERF	Lsa-miRN1652a	Lsat_1_v5_gn_7_44820.1
GATA	Lsa-miRN1652a	Lsat_1_v5_gn_7_44820.1
GRAS	Lsa-miRN1652a	Lsat_1_v5_gn_7_44820.1
MIKC_MADS	Lsa-miRN1652a	Lsat_1_v5_gn_7_44820.1
MYB_related	Lsa-miRN1652a	Lsat_1_v5_gn_7_44820.1
AP2	Lsa-miRN1652a	Lsat_1_v5_gn_7_46640.1
B3	Lsa-miRN1652a	Lsat_1_v5_gn_7_46640.1
BBR-BPC	Lsa-miRN1652a	Lsat_1_v5_gn_7_46640.1
C2H2	Lsa-miRN1652a	Lsat_1_v5_gn_7_46640.1
Dof	Lsa-miRN1652a	Lsat_1_v5_gn_7_46640.1
ERF	Lsa-miRN1652a	Lsat_1_v5_gn_7_46640.1
GATA	Lsa-miRN1652a	Lsat_1_v5_gn_7_46640.1
GRAS	Lsa-miRN1652a	Lsat_1_v5_gn_7_46640.1
MIKC_MADS	Lsa-miRN1652a	Lsat_1_v5_gn_7_46640.1
MYB_related	Lsa-miRN1652a	Lsat_1_v5_gn_7_46640.1
AP2	Lsa-miRN1652a	Lsat_1_v5_gn_7_48041.1
B3	Lsa-miRN1652a	Lsat_1_v5_gn_7_48041.1
BBR-BPC	Lsa-miRN1652a	Lsat_1_v5_gn_7_48041.1
C2H2	Lsa-miRN1652a	Lsat_1_v5_gn_7_48041.1
Dof	Lsa-miRN1652a	Lsat_1_v5_gn_7_48041.1
ERF	Lsa-miRN1652a	Lsat_1_v5_gn_7_48041.1
GATA	Lsa-miRN1652a	Lsat_1_v5_gn_7_48041.1
GRAS	Lsa-miRN1652a	Lsat_1_v5_gn_7_48041.1
MIKC_MADS	Lsa-miRN1652a	Lsat_1_v5_gn_7_48041.1
MYB_related	Lsa-miRN1652a	Lsat_1_v5_gn_7_48041.1
AP2	Lsa-miRN1652a	Lsat_1_v5_gn_7_48060.1
B3	Lsa-miRN1652a	Lsat_1_v5_gn_7_48060.1
BBR-BPC	Lsa-miRN1652a	Lsat_1_v5_gn_7_48060.1
C2H2	Lsa-miRN1652a	Lsat_1_v5_gn_7_48060.1
Dof	Lsa-miRN1652a	Lsat_1_v5_gn_7_48060.1
ERF	Lsa-miRN1652a	Lsat_1_v5_gn_7_48060.1
GATA	Lsa-miRN1652a	Lsat_1_v5_gn_7_48060.1
GRAS	Lsa-miRN1652a	Lsat_1_v5_gn_7_48060.1
MIKC_MADS	Lsa-miRN1652a	Lsat_1_v5_gn_7_48060.1
MYB_related	Lsa-miRN1652a	Lsat_1_v5_gn_7_48060.1
AP2	Lsa-miRN1652a	Lsat_1_v5_gn_7_48101.1
B3	Lsa-miRN1652a	Lsat_1_v5_gn_7_48101.1
BBR-BPC	Lsa-miRN1652a	Lsat_1_v5_gn_7_48101.1
C2H2	Lsa-miRN1652a	Lsat_1_v5_gn_7_48101.1
Dof	Lsa-miRN1652a	Lsat_1_v5_gn_7_48101.1
ERF	Lsa-miRN1652a	Lsat_1_v5_gn_7_48101.1
GATA	Lsa-miRN1652a	Lsat_1_v5_gn_7_48101.1
GRAS	Lsa-miRN1652a	Lsat_1_v5_gn_7_48101.1
MIKC_MADS	Lsa-miRN1652a	Lsat_1_v5_gn_7_48101.1
MYB_related	Lsa-miRN1652a	Lsat_1_v5_gn_7_48101.1
AP2	Lsa-miRN1652a	Lsat_1_v5_gn_7_48140.1
B3	Lsa-miRN1652a	Lsat_1_v5_gn_7_48140.1
BBR-BPC	Lsa-miRN1652a	Lsat_1_v5_gn_7_48140.1
C2H2	Lsa-miRN1652a	Lsat_1_v5_gn_7_48140.1
Dof	Lsa-miRN1652a	Lsat_1_v5_gn_7_48140.1
ERF	Lsa-miRN1652a	Lsat_1_v5_gn_7_48140.1
GATA	Lsa-miRN1652a	Lsat_1_v5_gn_7_48140.1
GRAS	Lsa-miRN1652a	Lsat_1_v5_gn_7_48140.1
MIKC_MADS	Lsa-miRN1652a	Lsat_1_v5_gn_7_48140.1
MYB_related	Lsa-miRN1652a	Lsat_1_v5_gn_7_48140.1
AP2	Lsa-miRN1652a	Lsat_1_v5_gn_7_48220.1
B3	Lsa-miRN1652a	Lsat_1_v5_gn_7_48220.1
BBR-BPC	Lsa-miRN1652a	Lsat_1_v5_gn_7_48220.1
C2H2	Lsa-miRN1652a	Lsat_1_v5_gn_7_48220.1
Dof	Lsa-miRN1652a	Lsat_1_v5_gn_7_48220.1
ERF	Lsa-miRN1652a	Lsat_1_v5_gn_7_48220.1
GATA	Lsa-miRN1652a	Lsat_1_v5_gn_7_48220.1
GRAS	Lsa-miRN1652a	Lsat_1_v5_gn_7_48220.1
MIKC_MADS	Lsa-miRN1652a	Lsat_1_v5_gn_7_48220.1
MYB_related	Lsa-miRN1652a	Lsat_1_v5_gn_7_48220.1
AP2	Lsa-miRN1652a	Lsat_1_v5_gn_7_66420.1
B3	Lsa-miRN1652a	Lsat_1_v5_gn_7_66420.1
BBR-BPC	Lsa-miRN1652a	Lsat_1_v5_gn_7_66420.1
C2H2	Lsa-miRN1652a	Lsat_1_v5_gn_7_66420.1
Dof	Lsa-miRN1652a	Lsat_1_v5_gn_7_66420.1
ERF	Lsa-miRN1652a	Lsat_1_v5_gn_7_66420.1
GATA	Lsa-miRN1652a	Lsat_1_v5_gn_7_66420.1
GRAS	Lsa-miRN1652a	Lsat_1_v5_gn_7_66420.1
MIKC_MADS	Lsa-miRN1652a	Lsat_1_v5_gn_7_66420.1
MYB_related	Lsa-miRN1652a	Lsat_1_v5_gn_7_66420.1
AP2	Lsa-miRN1652a	Lsat_1_v5_gn_9_123641.1
B3	Lsa-miRN1652a	Lsat_1_v5_gn_9_123641.1
BBR-BPC	Lsa-miRN1652a	Lsat_1_v5_gn_9_123641.1
C2H2	Lsa-miRN1652a	Lsat_1_v5_gn_9_123641.1
Dof	Lsa-miRN1652a	Lsat_1_v5_gn_9_123641.1
ERF	Lsa-miRN1652a	Lsat_1_v5_gn_9_123641.1
GATA	Lsa-miRN1652a	Lsat_1_v5_gn_9_123641.1
GRAS	Lsa-miRN1652a	Lsat_1_v5_gn_9_123641.1
MIKC_MADS	Lsa-miRN1652a	Lsat_1_v5_gn_9_123641.1
MYB_related	Lsa-miRN1652a	Lsat_1_v5_gn_9_123641.1
AP2	Lsa-miRN1652a	Lsat_1_v5_gn_9_14781.1
B3	Lsa-miRN1652a	Lsat_1_v5_gn_9_14781.1
BBR-BPC	Lsa-miRN1652a	Lsat_1_v5_gn_9_14781.1
C2H2	Lsa-miRN1652a	Lsat_1_v5_gn_9_14781.1
Dof	Lsa-miRN1652a	Lsat_1_v5_gn_9_14781.1
ERF	Lsa-miRN1652a	Lsat_1_v5_gn_9_14781.1
GATA	Lsa-miRN1652a	Lsat_1_v5_gn_9_14781.1
GRAS	Lsa-miRN1652a	Lsat_1_v5_gn_9_14781.1
MIKC_MADS	Lsa-miRN1652a	Lsat_1_v5_gn_9_14781.1
MYB_related	Lsa-miRN1652a	Lsat_1_v5_gn_9_14781.1
AP2	Lsa-miRN1652a	Lsat_1_v5_gn_9_61900.1
B3	Lsa-miRN1652a	Lsat_1_v5_gn_9_61900.1
BBR-BPC	Lsa-miRN1652a	Lsat_1_v5_gn_9_61900.1
C2H2	Lsa-miRN1652a	Lsat_1_v5_gn_9_61900.1
Dof	Lsa-miRN1652a	Lsat_1_v5_gn_9_61900.1
ERF	Lsa-miRN1652a	Lsat_1_v5_gn_9_61900.1
GATA	Lsa-miRN1652a	Lsat_1_v5_gn_9_61900.1
GRAS	Lsa-miRN1652a	Lsat_1_v5_gn_9_61900.1
MIKC_MADS	Lsa-miRN1652a	Lsat_1_v5_gn_9_61900.1
MYB_related	Lsa-miRN1652a	Lsat_1_v5_gn_9_61900.1
AP2	Lsa-miRN1652a	Lsat_1_v5_gn_9_90700.1
B3	Lsa-miRN1652a	Lsat_1_v5_gn_9_90700.1
BBR-BPC	Lsa-miRN1652a	Lsat_1_v5_gn_9_90700.1
C2H2	Lsa-miRN1652a	Lsat_1_v5_gn_9_90700.1
Dof	Lsa-miRN1652a	Lsat_1_v5_gn_9_90700.1
ERF	Lsa-miRN1652a	Lsat_1_v5_gn_9_90700.1
GATA	Lsa-miRN1652a	Lsat_1_v5_gn_9_90700.1
GRAS	Lsa-miRN1652a	Lsat_1_v5_gn_9_90700.1
MIKC_MADS	Lsa-miRN1652a	Lsat_1_v5_gn_9_90700.1
MYB_related	Lsa-miRN1652a	Lsat_1_v5_gn_9_90700.1
AP2	Lsa-miRN1652a	Lsat_1_v5_gn_9_91361.1
B3	Lsa-miRN1652a	Lsat_1_v5_gn_9_91361.1
BBR-BPC	Lsa-miRN1652a	Lsat_1_v5_gn_9_91361.1
C2H2	Lsa-miRN1652a	Lsat_1_v5_gn_9_91361.1
Dof	Lsa-miRN1652a	Lsat_1_v5_gn_9_91361.1
ERF	Lsa-miRN1652a	Lsat_1_v5_gn_9_91361.1
GATA	Lsa-miRN1652a	Lsat_1_v5_gn_9_91361.1
GRAS	Lsa-miRN1652a	Lsat_1_v5_gn_9_91361.1
MIKC_MADS	Lsa-miRN1652a	Lsat_1_v5_gn_9_91361.1
MYB_related	Lsa-miRN1652a	Lsat_1_v5_gn_9_91361.1
AP2	Lsa-miRN1652a	Lsat_1_v5_gn_9_92681.1
B3	Lsa-miRN1652a	Lsat_1_v5_gn_9_92681.1
BBR-BPC	Lsa-miRN1652a	Lsat_1_v5_gn_9_92681.1
C2H2	Lsa-miRN1652a	Lsat_1_v5_gn_9_92681.1
Dof	Lsa-miRN1652a	Lsat_1_v5_gn_9_92681.1
ERF	Lsa-miRN1652a	Lsat_1_v5_gn_9_92681.1
GATA	Lsa-miRN1652a	Lsat_1_v5_gn_9_92681.1
GRAS	Lsa-miRN1652a	Lsat_1_v5_gn_9_92681.1
MIKC_MADS	Lsa-miRN1652a	Lsat_1_v5_gn_9_92681.1
MYB_related	Lsa-miRN1652a	Lsat_1_v5_gn_9_92681.1
AP2	Lsa-miR1446	Lsat_1_v5_gn_3_102160.1
BBR-BPC	Lsa-miR1446	Lsat_1_v5_gn_3_102160.1
C2H2	Lsa-miR1446	Lsat_1_v5_gn_3_102160.1
Dof	Lsa-miR1446	Lsat_1_v5_gn_3_102160.1
ERF	Lsa-miR1446	Lsat_1_v5_gn_3_102160.1
GRAS	Lsa-miR1446	Lsat_1_v5_gn_3_102160.1
MIKC_MADS	Lsa-miR1446	Lsat_1_v5_gn_3_102160.1
MYB	Lsa-miR1446	Lsat_1_v5_gn_3_102160.1
TCP	Lsa-miR1446	Lsat_1_v5_gn_3_102160.1
AP2	Lsa-miR1446	Lsat_1_v5_gn_3_1221.1
BBR-BPC	Lsa-miR1446	Lsat_1_v5_gn_3_1221.1
C2H2	Lsa-miR1446	Lsat_1_v5_gn_3_1221.1
Dof	Lsa-miR1446	Lsat_1_v5_gn_3_1221.1
ERF	Lsa-miR1446	Lsat_1_v5_gn_3_1221.1
GRAS	Lsa-miR1446	Lsat_1_v5_gn_3_1221.1
MIKC_MADS	Lsa-miR1446	Lsat_1_v5_gn_3_1221.1
MYB	Lsa-miR1446	Lsat_1_v5_gn_3_1221.1
TCP	Lsa-miR1446	Lsat_1_v5_gn_3_1221.1
AP2	Lsa-miR1446	Lsat_1_v5_gn_3_32820.1
BBR-BPC	Lsa-miR1446	Lsat_1_v5_gn_3_32820.1
C2H2	Lsa-miR1446	Lsat_1_v5_gn_3_32820.1
Dof	Lsa-miR1446	Lsat_1_v5_gn_3_32820.1
ERF	Lsa-miR1446	Lsat_1_v5_gn_3_32820.1
GRAS	Lsa-miR1446	Lsat_1_v5_gn_3_32820.1
MIKC_MADS	Lsa-miR1446	Lsat_1_v5_gn_3_32820.1
MYB	Lsa-miR1446	Lsat_1_v5_gn_3_32820.1
TCP	Lsa-miR1446	Lsat_1_v5_gn_3_32820.1
AP2	Lsa-miR1446	Lsat_1_v5_gn_3_49880.1
BBR-BPC	Lsa-miR1446	Lsat_1_v5_gn_3_49880.1
C2H2	Lsa-miR1446	Lsat_1_v5_gn_3_49880.1
Dof	Lsa-miR1446	Lsat_1_v5_gn_3_49880.1
ERF	Lsa-miR1446	Lsat_1_v5_gn_3_49880.1
GRAS	Lsa-miR1446	Lsat_1_v5_gn_3_49880.1
MIKC_MADS	Lsa-miR1446	Lsat_1_v5_gn_3_49880.1
MYB	Lsa-miR1446	Lsat_1_v5_gn_3_49880.1
TCP	Lsa-miR1446	Lsat_1_v5_gn_3_49880.1
AP2	Lsa-miR1446	Lsat_1_v5_gn_6_110501.1
BBR-BPC	Lsa-miR1446	Lsat_1_v5_gn_6_110501.1
C2H2	Lsa-miR1446	Lsat_1_v5_gn_6_110501.1
Dof	Lsa-miR1446	Lsat_1_v5_gn_6_110501.1
ERF	Lsa-miR1446	Lsat_1_v5_gn_6_110501.1
GRAS	Lsa-miR1446	Lsat_1_v5_gn_6_110501.1
MIKC_MADS	Lsa-miR1446	Lsat_1_v5_gn_6_110501.1
MYB	Lsa-miR1446	Lsat_1_v5_gn_6_110501.1
TCP	Lsa-miR1446	Lsat_1_v5_gn_6_110501.1
AP2	Lsa-miR1446	Lsat_1_v5_gn_6_7721.1
BBR-BPC	Lsa-miR1446	Lsat_1_v5_gn_6_7721.1
C2H2	Lsa-miR1446	Lsat_1_v5_gn_6_7721.1
Dof	Lsa-miR1446	Lsat_1_v5_gn_6_7721.1
ERF	Lsa-miR1446	Lsat_1_v5_gn_6_7721.1
GRAS	Lsa-miR1446	Lsat_1_v5_gn_6_7721.1
MIKC_MADS	Lsa-miR1446	Lsat_1_v5_gn_6_7721.1
MYB	Lsa-miR1446	Lsat_1_v5_gn_6_7721.1
TCP	Lsa-miR1446	Lsat_1_v5_gn_6_7721.1
AP2	Lsa-miR1446	Lsat_1_v5_gn_6_78060.1
BBR-BPC	Lsa-miR1446	Lsat_1_v5_gn_6_78060.1
C2H2	Lsa-miR1446	Lsat_1_v5_gn_6_78060.1
Dof	Lsa-miR1446	Lsat_1_v5_gn_6_78060.1
ERF	Lsa-miR1446	Lsat_1_v5_gn_6_78060.1
GRAS	Lsa-miR1446	Lsat_1_v5_gn_6_78060.1
MIKC_MADS	Lsa-miR1446	Lsat_1_v5_gn_6_78060.1
MYB	Lsa-miR1446	Lsat_1_v5_gn_6_78060.1
TCP	Lsa-miR1446	Lsat_1_v5_gn_6_78060.1
AP2	Lsa-miR1446	Lsat_1_v5_gn_8_167200.1
BBR-BPC	Lsa-miR1446	Lsat_1_v5_gn_8_167200.1
C2H2	Lsa-miR1446	Lsat_1_v5_gn_8_167200.1
Dof	Lsa-miR1446	Lsat_1_v5_gn_8_167200.1
ERF	Lsa-miR1446	Lsat_1_v5_gn_8_167200.1
GRAS	Lsa-miR1446	Lsat_1_v5_gn_8_167200.1
MIKC_MADS	Lsa-miR1446	Lsat_1_v5_gn_8_167200.1
MYB	Lsa-miR1446	Lsat_1_v5_gn_8_167200.1
TCP	Lsa-miR1446	Lsat_1_v5_gn_8_167200.1
BBR-BPC	Lsa-miR157a	Lsat_1_v5_gn_1_128400.1
Dof	Lsa-miR157a	Lsat_1_v5_gn_1_128400.1
BBR-BPC	Lsa-miR157a	Lsat_1_v5_gn_1_14560.1
Dof	Lsa-miR157a	Lsat_1_v5_gn_1_14560.1
BBR-BPC	Lsa-miR157a	Lsat_1_v5_gn_2_134361.1
Dof	Lsa-miR157a	Lsat_1_v5_gn_2_134361.1
BBR-BPC	Lsa-miR157a	Lsat_1_v5_gn_2_60101.1
Dof	Lsa-miR157a	Lsat_1_v5_gn_2_60101.1
BBR-BPC	Lsa-miR157a	Lsat_1_v5_gn_3_31000.1
Dof	Lsa-miR157a	Lsat_1_v5_gn_3_31000.1
BBR-BPC	Lsa-miR157a	Lsat_1_v5_gn_3_98860.1
Dof	Lsa-miR157a	Lsat_1_v5_gn_3_98860.1
BBR-BPC	Lsa-miR157a	Lsat_1_v5_gn_4_113241.1
Dof	Lsa-miR157a	Lsat_1_v5_gn_4_113241.1
BBR-BPC	Lsa-miR157a	Lsat_1_v5_gn_4_1141.1
Dof	Lsa-miR157a	Lsat_1_v5_gn_4_1141.1
BBR-BPC	Lsa-miR157a	Lsat_1_v5_gn_4_184960.1
Dof	Lsa-miR157a	Lsat_1_v5_gn_4_184960.1
BBR-BPC	Lsa-miR157a	Lsat_1_v5_gn_4_421.1
Dof	Lsa-miR157a	Lsat_1_v5_gn_4_421.1
BBR-BPC	Lsa-miR157a	Lsat_1_v5_gn_4_81541.1
Dof	Lsa-miR157a	Lsat_1_v5_gn_4_81541.1
BBR-BPC	Lsa-miR157a	Lsat_1_v5_gn_5_94240.1
Dof	Lsa-miR157a	Lsat_1_v5_gn_5_94240.1
BBR-BPC	Lsa-miR157a	Lsat_1_v5_gn_7_11040.1
Dof	Lsa-miR157a	Lsat_1_v5_gn_7_11040.1
BBR-BPC	Lsa-miR157a	Lsat_1_v5_gn_7_50561.1
Dof	Lsa-miR157a	Lsat_1_v5_gn_7_50561.1
BBR-BPC	Lsa-miR157a	Lsat_1_v5_gn_8_134640.1
Dof	Lsa-miR157a	Lsat_1_v5_gn_8_134640.1
BBR-BPC	Lsa-miR157a	Lsat_1_v5_gn_9_28021.1
Dof	Lsa-miR157a	Lsat_1_v5_gn_9_28021.1
AP2	Lsa-miR157b	Lsat_1_v5_gn_1_128400.1
B3	Lsa-miR157b	Lsat_1_v5_gn_1_128400.1
Dof	Lsa-miR157b	Lsat_1_v5_gn_1_128400.1
GRAS	Lsa-miR157b	Lsat_1_v5_gn_1_128400.1
MIKC_MADS	Lsa-miR157b	Lsat_1_v5_gn_1_128400.1
AP2	Lsa-miR157b	Lsat_1_v5_gn_2_134361.1
B3	Lsa-miR157b	Lsat_1_v5_gn_2_134361.1
Dof	Lsa-miR157b	Lsat_1_v5_gn_2_134361.1
GRAS	Lsa-miR157b	Lsat_1_v5_gn_2_134361.1
MIKC_MADS	Lsa-miR157b	Lsat_1_v5_gn_2_134361.1
AP2	Lsa-miR157b	Lsat_1_v5_gn_2_60101.1
B3	Lsa-miR157b	Lsat_1_v5_gn_2_60101.1
Dof	Lsa-miR157b	Lsat_1_v5_gn_2_60101.1
GRAS	Lsa-miR157b	Lsat_1_v5_gn_2_60101.1
MIKC_MADS	Lsa-miR157b	Lsat_1_v5_gn_2_60101.1
AP2	Lsa-miR157b	Lsat_1_v5_gn_3_31000.1
B3	Lsa-miR157b	Lsat_1_v5_gn_3_31000.1
Dof	Lsa-miR157b	Lsat_1_v5_gn_3_31000.1
GRAS	Lsa-miR157b	Lsat_1_v5_gn_3_31000.1
MIKC_MADS	Lsa-miR157b	Lsat_1_v5_gn_3_31000.1
AP2	Lsa-miR157b	Lsat_1_v5_gn_4_1141.1
B3	Lsa-miR157b	Lsat_1_v5_gn_4_1141.1
Dof	Lsa-miR157b	Lsat_1_v5_gn_4_1141.1
GRAS	Lsa-miR157b	Lsat_1_v5_gn_4_1141.1
MIKC_MADS	Lsa-miR157b	Lsat_1_v5_gn_4_1141.1
AP2	Lsa-miR157b	Lsat_1_v5_gn_4_184960.1
B3	Lsa-miR157b	Lsat_1_v5_gn_4_184960.1
Dof	Lsa-miR157b	Lsat_1_v5_gn_4_184960.1
GRAS	Lsa-miR157b	Lsat_1_v5_gn_4_184960.1
MIKC_MADS	Lsa-miR157b	Lsat_1_v5_gn_4_184960.1
AP2	Lsa-miR157b	Lsat_1_v5_gn_4_421.1
B3	Lsa-miR157b	Lsat_1_v5_gn_4_421.1
Dof	Lsa-miR157b	Lsat_1_v5_gn_4_421.1
GRAS	Lsa-miR157b	Lsat_1_v5_gn_4_421.1
MIKC_MADS	Lsa-miR157b	Lsat_1_v5_gn_4_421.1
AP2	Lsa-miR157b	Lsat_1_v5_gn_5_12360.1
B3	Lsa-miR157b	Lsat_1_v5_gn_5_12360.1
Dof	Lsa-miR157b	Lsat_1_v5_gn_5_12360.1
GRAS	Lsa-miR157b	Lsat_1_v5_gn_5_12360.1
MIKC_MADS	Lsa-miR157b	Lsat_1_v5_gn_5_12360.1
AP2	Lsa-miR157b	Lsat_1_v5_gn_5_94240.1
B3	Lsa-miR157b	Lsat_1_v5_gn_5_94240.1
Dof	Lsa-miR157b	Lsat_1_v5_gn_5_94240.1
GRAS	Lsa-miR157b	Lsat_1_v5_gn_5_94240.1
MIKC_MADS	Lsa-miR157b	Lsat_1_v5_gn_5_94240.1
AP2	Lsa-miR157b	Lsat_1_v5_gn_7_11040.1
B3	Lsa-miR157b	Lsat_1_v5_gn_7_11040.1
Dof	Lsa-miR157b	Lsat_1_v5_gn_7_11040.1
GRAS	Lsa-miR157b	Lsat_1_v5_gn_7_11040.1
MIKC_MADS	Lsa-miR157b	Lsat_1_v5_gn_7_11040.1
AP2	Lsa-miR157b	Lsat_1_v5_gn_7_50561.1
B3	Lsa-miR157b	Lsat_1_v5_gn_7_50561.1
Dof	Lsa-miR157b	Lsat_1_v5_gn_7_50561.1
GRAS	Lsa-miR157b	Lsat_1_v5_gn_7_50561.1
MIKC_MADS	Lsa-miR157b	Lsat_1_v5_gn_7_50561.1
AP2	Lsa-miR157b	Lsat_1_v5_gn_8_134640.1
B3	Lsa-miR157b	Lsat_1_v5_gn_8_134640.1
Dof	Lsa-miR157b	Lsat_1_v5_gn_8_134640.1
GRAS	Lsa-miR157b	Lsat_1_v5_gn_8_134640.1
MIKC_MADS	Lsa-miR157b	Lsat_1_v5_gn_8_134640.1
AP2	Lsa-miR157b	Lsat_1_v5_gn_9_28021.1
B3	Lsa-miR157b	Lsat_1_v5_gn_9_28021.1
Dof	Lsa-miR157b	Lsat_1_v5_gn_9_28021.1
GRAS	Lsa-miR157b	Lsat_1_v5_gn_9_28021.1
MIKC_MADS	Lsa-miR157b	Lsat_1_v5_gn_9_28021.1
AP2	Lsa-miR156c	Lsat_1_v5_gn_1_128400.1
B3	Lsa-miR156c	Lsat_1_v5_gn_1_128400.1
BBR-BPC	Lsa-miR156c	Lsat_1_v5_gn_1_128400.1
C2H2	Lsa-miR156c	Lsat_1_v5_gn_1_128400.1
Dof	Lsa-miR156c	Lsat_1_v5_gn_1_128400.1
GRAS	Lsa-miR156c	Lsat_1_v5_gn_1_128400.1
MIKC_MADS	Lsa-miR156c	Lsat_1_v5_gn_1_128400.1
MYB	Lsa-miR156c	Lsat_1_v5_gn_1_128400.1
AP2	Lsa-miR156c	Lsat_1_v5_gn_1_14560.1
B3	Lsa-miR156c	Lsat_1_v5_gn_1_14560.1
BBR-BPC	Lsa-miR156c	Lsat_1_v5_gn_1_14560.1
C2H2	Lsa-miR156c	Lsat_1_v5_gn_1_14560.1
Dof	Lsa-miR156c	Lsat_1_v5_gn_1_14560.1
GRAS	Lsa-miR156c	Lsat_1_v5_gn_1_14560.1
MIKC_MADS	Lsa-miR156c	Lsat_1_v5_gn_1_14560.1
MYB	Lsa-miR156c	Lsat_1_v5_gn_1_14560.1
AP2	Lsa-miR156c	Lsat_1_v5_gn_3_31000.1
B3	Lsa-miR156c	Lsat_1_v5_gn_3_31000.1
BBR-BPC	Lsa-miR156c	Lsat_1_v5_gn_3_31000.1
C2H2	Lsa-miR156c	Lsat_1_v5_gn_3_31000.1
Dof	Lsa-miR156c	Lsat_1_v5_gn_3_31000.1
GRAS	Lsa-miR156c	Lsat_1_v5_gn_3_31000.1
MIKC_MADS	Lsa-miR156c	Lsat_1_v5_gn_3_31000.1
MYB	Lsa-miR156c	Lsat_1_v5_gn_3_31000.1
AP2	Lsa-miR156c	Lsat_1_v5_gn_4_113241.1
B3	Lsa-miR156c	Lsat_1_v5_gn_4_113241.1
BBR-BPC	Lsa-miR156c	Lsat_1_v5_gn_4_113241.1
C2H2	Lsa-miR156c	Lsat_1_v5_gn_4_113241.1
Dof	Lsa-miR156c	Lsat_1_v5_gn_4_113241.1
GRAS	Lsa-miR156c	Lsat_1_v5_gn_4_113241.1
MIKC_MADS	Lsa-miR156c	Lsat_1_v5_gn_4_113241.1
MYB	Lsa-miR156c	Lsat_1_v5_gn_4_113241.1
AP2	Lsa-miR156c	Lsat_1_v5_gn_4_1141.1
B3	Lsa-miR156c	Lsat_1_v5_gn_4_1141.1
BBR-BPC	Lsa-miR156c	Lsat_1_v5_gn_4_1141.1
C2H2	Lsa-miR156c	Lsat_1_v5_gn_4_1141.1
Dof	Lsa-miR156c	Lsat_1_v5_gn_4_1141.1
GRAS	Lsa-miR156c	Lsat_1_v5_gn_4_1141.1
MIKC_MADS	Lsa-miR156c	Lsat_1_v5_gn_4_1141.1
MYB	Lsa-miR156c	Lsat_1_v5_gn_4_1141.1
AP2	Lsa-miR156c	Lsat_1_v5_gn_4_184960.1
B3	Lsa-miR156c	Lsat_1_v5_gn_4_184960.1
BBR-BPC	Lsa-miR156c	Lsat_1_v5_gn_4_184960.1
C2H2	Lsa-miR156c	Lsat_1_v5_gn_4_184960.1
Dof	Lsa-miR156c	Lsat_1_v5_gn_4_184960.1
GRAS	Lsa-miR156c	Lsat_1_v5_gn_4_184960.1
MIKC_MADS	Lsa-miR156c	Lsat_1_v5_gn_4_184960.1
MYB	Lsa-miR156c	Lsat_1_v5_gn_4_184960.1
AP2	Lsa-miR156c	Lsat_1_v5_gn_4_81541.1
B3	Lsa-miR156c	Lsat_1_v5_gn_4_81541.1
BBR-BPC	Lsa-miR156c	Lsat_1_v5_gn_4_81541.1
C2H2	Lsa-miR156c	Lsat_1_v5_gn_4_81541.1
Dof	Lsa-miR156c	Lsat_1_v5_gn_4_81541.1
GRAS	Lsa-miR156c	Lsat_1_v5_gn_4_81541.1
MIKC_MADS	Lsa-miR156c	Lsat_1_v5_gn_4_81541.1
MYB	Lsa-miR156c	Lsat_1_v5_gn_4_81541.1
AP2	Lsa-miR156c	Lsat_1_v5_gn_7_11040.1
B3	Lsa-miR156c	Lsat_1_v5_gn_7_11040.1
BBR-BPC	Lsa-miR156c	Lsat_1_v5_gn_7_11040.1
C2H2	Lsa-miR156c	Lsat_1_v5_gn_7_11040.1
Dof	Lsa-miR156c	Lsat_1_v5_gn_7_11040.1
GRAS	Lsa-miR156c	Lsat_1_v5_gn_7_11040.1
MIKC_MADS	Lsa-miR156c	Lsat_1_v5_gn_7_11040.1
MYB	Lsa-miR156c	Lsat_1_v5_gn_7_11040.1
AP2	Lsa-miR156c	Lsat_1_v5_gn_8_134640.1
B3	Lsa-miR156c	Lsat_1_v5_gn_8_134640.1
BBR-BPC	Lsa-miR156c	Lsat_1_v5_gn_8_134640.1
C2H2	Lsa-miR156c	Lsat_1_v5_gn_8_134640.1
Dof	Lsa-miR156c	Lsat_1_v5_gn_8_134640.1
GRAS	Lsa-miR156c	Lsat_1_v5_gn_8_134640.1
MIKC_MADS	Lsa-miR156c	Lsat_1_v5_gn_8_134640.1
MYB	Lsa-miR156c	Lsat_1_v5_gn_8_134640.1
AP2	Lsa-miR156c	Lsat_1_v5_gn_9_28021.1
B3	Lsa-miR156c	Lsat_1_v5_gn_9_28021.1
BBR-BPC	Lsa-miR156c	Lsat_1_v5_gn_9_28021.1
C2H2	Lsa-miR156c	Lsat_1_v5_gn_9_28021.1
Dof	Lsa-miR156c	Lsat_1_v5_gn_9_28021.1
GRAS	Lsa-miR156c	Lsat_1_v5_gn_9_28021.1
MIKC_MADS	Lsa-miR156c	Lsat_1_v5_gn_9_28021.1
MYB	Lsa-miR156c	Lsat_1_v5_gn_9_28021.1
AP2	Lsa-miR156d	Lsat_1_v5_gn_1_128400.1
B3	Lsa-miR156d	Lsat_1_v5_gn_1_128400.1
BBR-BPC	Lsa-miR156d	Lsat_1_v5_gn_1_128400.1
Dof	Lsa-miR156d	Lsat_1_v5_gn_1_128400.1
MIKC_MADS	Lsa-miR156d	Lsat_1_v5_gn_1_128400.1
MYB_related	Lsa-miR156d	Lsat_1_v5_gn_1_128400.1
AP2	Lsa-miR156d	Lsat_1_v5_gn_1_14560.1
B3	Lsa-miR156d	Lsat_1_v5_gn_1_14560.1
BBR-BPC	Lsa-miR156d	Lsat_1_v5_gn_1_14560.1
Dof	Lsa-miR156d	Lsat_1_v5_gn_1_14560.1
MIKC_MADS	Lsa-miR156d	Lsat_1_v5_gn_1_14560.1
MYB_related	Lsa-miR156d	Lsat_1_v5_gn_1_14560.1
AP2	Lsa-miR156d	Lsat_1_v5_gn_3_31000.1
B3	Lsa-miR156d	Lsat_1_v5_gn_3_31000.1
BBR-BPC	Lsa-miR156d	Lsat_1_v5_gn_3_31000.1
Dof	Lsa-miR156d	Lsat_1_v5_gn_3_31000.1
MIKC_MADS	Lsa-miR156d	Lsat_1_v5_gn_3_31000.1
MYB_related	Lsa-miR156d	Lsat_1_v5_gn_3_31000.1
AP2	Lsa-miR156d	Lsat_1_v5_gn_4_113241.1
B3	Lsa-miR156d	Lsat_1_v5_gn_4_113241.1
BBR-BPC	Lsa-miR156d	Lsat_1_v5_gn_4_113241.1
Dof	Lsa-miR156d	Lsat_1_v5_gn_4_113241.1
MIKC_MADS	Lsa-miR156d	Lsat_1_v5_gn_4_113241.1
MYB_related	Lsa-miR156d	Lsat_1_v5_gn_4_113241.1
AP2	Lsa-miR156d	Lsat_1_v5_gn_4_1141.1
B3	Lsa-miR156d	Lsat_1_v5_gn_4_1141.1
BBR-BPC	Lsa-miR156d	Lsat_1_v5_gn_4_1141.1
Dof	Lsa-miR156d	Lsat_1_v5_gn_4_1141.1
MIKC_MADS	Lsa-miR156d	Lsat_1_v5_gn_4_1141.1
MYB_related	Lsa-miR156d	Lsat_1_v5_gn_4_1141.1
AP2	Lsa-miR156d	Lsat_1_v5_gn_4_184960.1
B3	Lsa-miR156d	Lsat_1_v5_gn_4_184960.1
BBR-BPC	Lsa-miR156d	Lsat_1_v5_gn_4_184960.1
Dof	Lsa-miR156d	Lsat_1_v5_gn_4_184960.1
MIKC_MADS	Lsa-miR156d	Lsat_1_v5_gn_4_184960.1
MYB_related	Lsa-miR156d	Lsat_1_v5_gn_4_184960.1
AP2	Lsa-miR156d	Lsat_1_v5_gn_4_81541.1
B3	Lsa-miR156d	Lsat_1_v5_gn_4_81541.1
BBR-BPC	Lsa-miR156d	Lsat_1_v5_gn_4_81541.1
Dof	Lsa-miR156d	Lsat_1_v5_gn_4_81541.1
MIKC_MADS	Lsa-miR156d	Lsat_1_v5_gn_4_81541.1
MYB_related	Lsa-miR156d	Lsat_1_v5_gn_4_81541.1
AP2	Lsa-miR156d	Lsat_1_v5_gn_7_11040.1
B3	Lsa-miR156d	Lsat_1_v5_gn_7_11040.1
BBR-BPC	Lsa-miR156d	Lsat_1_v5_gn_7_11040.1
Dof	Lsa-miR156d	Lsat_1_v5_gn_7_11040.1
MIKC_MADS	Lsa-miR156d	Lsat_1_v5_gn_7_11040.1
MYB_related	Lsa-miR156d	Lsat_1_v5_gn_7_11040.1
AP2	Lsa-miR156d	Lsat_1_v5_gn_8_134640.1
B3	Lsa-miR156d	Lsat_1_v5_gn_8_134640.1
BBR-BPC	Lsa-miR156d	Lsat_1_v5_gn_8_134640.1
Dof	Lsa-miR156d	Lsat_1_v5_gn_8_134640.1
MIKC_MADS	Lsa-miR156d	Lsat_1_v5_gn_8_134640.1
MYB_related	Lsa-miR156d	Lsat_1_v5_gn_8_134640.1
AP2	Lsa-miR156d	Lsat_1_v5_gn_9_28021.1
B3	Lsa-miR156d	Lsat_1_v5_gn_9_28021.1
BBR-BPC	Lsa-miR156d	Lsat_1_v5_gn_9_28021.1
Dof	Lsa-miR156d	Lsat_1_v5_gn_9_28021.1
MIKC_MADS	Lsa-miR156d	Lsat_1_v5_gn_9_28021.1
MYB_related	Lsa-miR156d	Lsat_1_v5_gn_9_28021.1
AP2	Lsa-miR157c	Lsat_1_v5_gn_1_128400.1
B3	Lsa-miR157c	Lsat_1_v5_gn_1_128400.1
BBR-BPC	Lsa-miR157c	Lsat_1_v5_gn_1_128400.1
Dof	Lsa-miR157c	Lsat_1_v5_gn_1_128400.1
GRAS	Lsa-miR157c	Lsat_1_v5_gn_1_128400.1
MIKC_MADS	Lsa-miR157c	Lsat_1_v5_gn_1_128400.1
AP2	Lsa-miR157c	Lsat_1_v5_gn_2_134361.1
B3	Lsa-miR157c	Lsat_1_v5_gn_2_134361.1
BBR-BPC	Lsa-miR157c	Lsat_1_v5_gn_2_134361.1
Dof	Lsa-miR157c	Lsat_1_v5_gn_2_134361.1
GRAS	Lsa-miR157c	Lsat_1_v5_gn_2_134361.1
MIKC_MADS	Lsa-miR157c	Lsat_1_v5_gn_2_134361.1
AP2	Lsa-miR157c	Lsat_1_v5_gn_2_60101.1
B3	Lsa-miR157c	Lsat_1_v5_gn_2_60101.1
BBR-BPC	Lsa-miR157c	Lsat_1_v5_gn_2_60101.1
Dof	Lsa-miR157c	Lsat_1_v5_gn_2_60101.1
GRAS	Lsa-miR157c	Lsat_1_v5_gn_2_60101.1
MIKC_MADS	Lsa-miR157c	Lsat_1_v5_gn_2_60101.1
AP2	Lsa-miR157c	Lsat_1_v5_gn_3_31000.1
B3	Lsa-miR157c	Lsat_1_v5_gn_3_31000.1
BBR-BPC	Lsa-miR157c	Lsat_1_v5_gn_3_31000.1
Dof	Lsa-miR157c	Lsat_1_v5_gn_3_31000.1
GRAS	Lsa-miR157c	Lsat_1_v5_gn_3_31000.1
MIKC_MADS	Lsa-miR157c	Lsat_1_v5_gn_3_31000.1
AP2	Lsa-miR157c	Lsat_1_v5_gn_4_1141.1
B3	Lsa-miR157c	Lsat_1_v5_gn_4_1141.1
BBR-BPC	Lsa-miR157c	Lsat_1_v5_gn_4_1141.1
Dof	Lsa-miR157c	Lsat_1_v5_gn_4_1141.1
GRAS	Lsa-miR157c	Lsat_1_v5_gn_4_1141.1
MIKC_MADS	Lsa-miR157c	Lsat_1_v5_gn_4_1141.1
AP2	Lsa-miR157c	Lsat_1_v5_gn_4_184960.1
B3	Lsa-miR157c	Lsat_1_v5_gn_4_184960.1
BBR-BPC	Lsa-miR157c	Lsat_1_v5_gn_4_184960.1
Dof	Lsa-miR157c	Lsat_1_v5_gn_4_184960.1
GRAS	Lsa-miR157c	Lsat_1_v5_gn_4_184960.1
MIKC_MADS	Lsa-miR157c	Lsat_1_v5_gn_4_184960.1
AP2	Lsa-miR157c	Lsat_1_v5_gn_5_94240.1
B3	Lsa-miR157c	Lsat_1_v5_gn_5_94240.1
BBR-BPC	Lsa-miR157c	Lsat_1_v5_gn_5_94240.1
Dof	Lsa-miR157c	Lsat_1_v5_gn_5_94240.1
GRAS	Lsa-miR157c	Lsat_1_v5_gn_5_94240.1
MIKC_MADS	Lsa-miR157c	Lsat_1_v5_gn_5_94240.1
AP2	Lsa-miR157c	Lsat_1_v5_gn_7_11040.1
B3	Lsa-miR157c	Lsat_1_v5_gn_7_11040.1
BBR-BPC	Lsa-miR157c	Lsat_1_v5_gn_7_11040.1
Dof	Lsa-miR157c	Lsat_1_v5_gn_7_11040.1
GRAS	Lsa-miR157c	Lsat_1_v5_gn_7_11040.1
MIKC_MADS	Lsa-miR157c	Lsat_1_v5_gn_7_11040.1
AP2	Lsa-miR157c	Lsat_1_v5_gn_7_50561.1
B3	Lsa-miR157c	Lsat_1_v5_gn_7_50561.1
BBR-BPC	Lsa-miR157c	Lsat_1_v5_gn_7_50561.1
Dof	Lsa-miR157c	Lsat_1_v5_gn_7_50561.1
GRAS	Lsa-miR157c	Lsat_1_v5_gn_7_50561.1
MIKC_MADS	Lsa-miR157c	Lsat_1_v5_gn_7_50561.1
AP2	Lsa-miR157c	Lsat_1_v5_gn_8_134640.1
B3	Lsa-miR157c	Lsat_1_v5_gn_8_134640.1
BBR-BPC	Lsa-miR157c	Lsat_1_v5_gn_8_134640.1
Dof	Lsa-miR157c	Lsat_1_v5_gn_8_134640.1
GRAS	Lsa-miR157c	Lsat_1_v5_gn_8_134640.1
MIKC_MADS	Lsa-miR157c	Lsat_1_v5_gn_8_134640.1
AP2	Lsa-miR157c	Lsat_1_v5_gn_9_28021.1
B3	Lsa-miR157c	Lsat_1_v5_gn_9_28021.1
BBR-BPC	Lsa-miR157c	Lsat_1_v5_gn_9_28021.1
Dof	Lsa-miR157c	Lsat_1_v5_gn_9_28021.1
GRAS	Lsa-miR157c	Lsat_1_v5_gn_9_28021.1
MIKC_MADS	Lsa-miR157c	Lsat_1_v5_gn_9_28021.1
AP2	Lsa-miR157d	Lsat_1_v5_gn_1_128400.1
B3	Lsa-miR157d	Lsat_1_v5_gn_1_128400.1
BBR-BPC	Lsa-miR157d	Lsat_1_v5_gn_1_128400.1
Dof	Lsa-miR157d	Lsat_1_v5_gn_1_128400.1
GRAS	Lsa-miR157d	Lsat_1_v5_gn_1_128400.1
MIKC_MADS	Lsa-miR157d	Lsat_1_v5_gn_1_128400.1
AP2	Lsa-miR157d	Lsat_1_v5_gn_2_134361.1
B3	Lsa-miR157d	Lsat_1_v5_gn_2_134361.1
BBR-BPC	Lsa-miR157d	Lsat_1_v5_gn_2_134361.1
Dof	Lsa-miR157d	Lsat_1_v5_gn_2_134361.1
GRAS	Lsa-miR157d	Lsat_1_v5_gn_2_134361.1
MIKC_MADS	Lsa-miR157d	Lsat_1_v5_gn_2_134361.1
AP2	Lsa-miR157d	Lsat_1_v5_gn_2_60101.1
B3	Lsa-miR157d	Lsat_1_v5_gn_2_60101.1
BBR-BPC	Lsa-miR157d	Lsat_1_v5_gn_2_60101.1
Dof	Lsa-miR157d	Lsat_1_v5_gn_2_60101.1
GRAS	Lsa-miR157d	Lsat_1_v5_gn_2_60101.1
MIKC_MADS	Lsa-miR157d	Lsat_1_v5_gn_2_60101.1
AP2	Lsa-miR157d	Lsat_1_v5_gn_3_31000.1
B3	Lsa-miR157d	Lsat_1_v5_gn_3_31000.1
BBR-BPC	Lsa-miR157d	Lsat_1_v5_gn_3_31000.1
Dof	Lsa-miR157d	Lsat_1_v5_gn_3_31000.1
GRAS	Lsa-miR157d	Lsat_1_v5_gn_3_31000.1
MIKC_MADS	Lsa-miR157d	Lsat_1_v5_gn_3_31000.1
AP2	Lsa-miR157d	Lsat_1_v5_gn_4_1141.1
B3	Lsa-miR157d	Lsat_1_v5_gn_4_1141.1
BBR-BPC	Lsa-miR157d	Lsat_1_v5_gn_4_1141.1
Dof	Lsa-miR157d	Lsat_1_v5_gn_4_1141.1
GRAS	Lsa-miR157d	Lsat_1_v5_gn_4_1141.1
MIKC_MADS	Lsa-miR157d	Lsat_1_v5_gn_4_1141.1
AP2	Lsa-miR157d	Lsat_1_v5_gn_4_184960.1
B3	Lsa-miR157d	Lsat_1_v5_gn_4_184960.1
BBR-BPC	Lsa-miR157d	Lsat_1_v5_gn_4_184960.1
Dof	Lsa-miR157d	Lsat_1_v5_gn_4_184960.1
GRAS	Lsa-miR157d	Lsat_1_v5_gn_4_184960.1
MIKC_MADS	Lsa-miR157d	Lsat_1_v5_gn_4_184960.1
AP2	Lsa-miR157d	Lsat_1_v5_gn_4_421.1
B3	Lsa-miR157d	Lsat_1_v5_gn_4_421.1
BBR-BPC	Lsa-miR157d	Lsat_1_v5_gn_4_421.1
Dof	Lsa-miR157d	Lsat_1_v5_gn_4_421.1
GRAS	Lsa-miR157d	Lsat_1_v5_gn_4_421.1
MIKC_MADS	Lsa-miR157d	Lsat_1_v5_gn_4_421.1
AP2	Lsa-miR157d	Lsat_1_v5_gn_5_94240.1
B3	Lsa-miR157d	Lsat_1_v5_gn_5_94240.1
BBR-BPC	Lsa-miR157d	Lsat_1_v5_gn_5_94240.1
Dof	Lsa-miR157d	Lsat_1_v5_gn_5_94240.1
GRAS	Lsa-miR157d	Lsat_1_v5_gn_5_94240.1
MIKC_MADS	Lsa-miR157d	Lsat_1_v5_gn_5_94240.1
AP2	Lsa-miR157d	Lsat_1_v5_gn_7_11040.1
B3	Lsa-miR157d	Lsat_1_v5_gn_7_11040.1
BBR-BPC	Lsa-miR157d	Lsat_1_v5_gn_7_11040.1
Dof	Lsa-miR157d	Lsat_1_v5_gn_7_11040.1
GRAS	Lsa-miR157d	Lsat_1_v5_gn_7_11040.1
MIKC_MADS	Lsa-miR157d	Lsat_1_v5_gn_7_11040.1
AP2	Lsa-miR157d	Lsat_1_v5_gn_7_50561.1
B3	Lsa-miR157d	Lsat_1_v5_gn_7_50561.1
BBR-BPC	Lsa-miR157d	Lsat_1_v5_gn_7_50561.1
Dof	Lsa-miR157d	Lsat_1_v5_gn_7_50561.1
GRAS	Lsa-miR157d	Lsat_1_v5_gn_7_50561.1
MIKC_MADS	Lsa-miR157d	Lsat_1_v5_gn_7_50561.1
AP2	Lsa-miR157d	Lsat_1_v5_gn_8_134640.1
B3	Lsa-miR157d	Lsat_1_v5_gn_8_134640.1
BBR-BPC	Lsa-miR157d	Lsat_1_v5_gn_8_134640.1
Dof	Lsa-miR157d	Lsat_1_v5_gn_8_134640.1
GRAS	Lsa-miR157d	Lsat_1_v5_gn_8_134640.1
MIKC_MADS	Lsa-miR157d	Lsat_1_v5_gn_8_134640.1
AP2	Lsa-miR157d	Lsat_1_v5_gn_9_28021.1
B3	Lsa-miR157d	Lsat_1_v5_gn_9_28021.1
BBR-BPC	Lsa-miR157d	Lsat_1_v5_gn_9_28021.1
Dof	Lsa-miR157d	Lsat_1_v5_gn_9_28021.1
GRAS	Lsa-miR157d	Lsat_1_v5_gn_9_28021.1
MIKC_MADS	Lsa-miR157d	Lsat_1_v5_gn_9_28021.1
AP2	Lsa-miR157e	Lsat_1_v5_gn_1_128400.1
BBR-BPC	Lsa-miR157e	Lsat_1_v5_gn_1_128400.1
Dof	Lsa-miR157e	Lsat_1_v5_gn_1_128400.1
GRAS	Lsa-miR157e	Lsat_1_v5_gn_1_128400.1
MIKC_MADS	Lsa-miR157e	Lsat_1_v5_gn_1_128400.1
AP2	Lsa-miR157e	Lsat_1_v5_gn_2_134361.1
BBR-BPC	Lsa-miR157e	Lsat_1_v5_gn_2_134361.1
Dof	Lsa-miR157e	Lsat_1_v5_gn_2_134361.1
GRAS	Lsa-miR157e	Lsat_1_v5_gn_2_134361.1
MIKC_MADS	Lsa-miR157e	Lsat_1_v5_gn_2_134361.1
AP2	Lsa-miR157e	Lsat_1_v5_gn_2_60101.1
BBR-BPC	Lsa-miR157e	Lsat_1_v5_gn_2_60101.1
Dof	Lsa-miR157e	Lsat_1_v5_gn_2_60101.1
GRAS	Lsa-miR157e	Lsat_1_v5_gn_2_60101.1
MIKC_MADS	Lsa-miR157e	Lsat_1_v5_gn_2_60101.1
AP2	Lsa-miR157e	Lsat_1_v5_gn_3_31000.1
BBR-BPC	Lsa-miR157e	Lsat_1_v5_gn_3_31000.1
Dof	Lsa-miR157e	Lsat_1_v5_gn_3_31000.1
GRAS	Lsa-miR157e	Lsat_1_v5_gn_3_31000.1
MIKC_MADS	Lsa-miR157e	Lsat_1_v5_gn_3_31000.1
AP2	Lsa-miR157e	Lsat_1_v5_gn_4_1141.1
BBR-BPC	Lsa-miR157e	Lsat_1_v5_gn_4_1141.1
Dof	Lsa-miR157e	Lsat_1_v5_gn_4_1141.1
GRAS	Lsa-miR157e	Lsat_1_v5_gn_4_1141.1
MIKC_MADS	Lsa-miR157e	Lsat_1_v5_gn_4_1141.1
AP2	Lsa-miR157e	Lsat_1_v5_gn_4_184960.1
BBR-BPC	Lsa-miR157e	Lsat_1_v5_gn_4_184960.1
Dof	Lsa-miR157e	Lsat_1_v5_gn_4_184960.1
GRAS	Lsa-miR157e	Lsat_1_v5_gn_4_184960.1
MIKC_MADS	Lsa-miR157e	Lsat_1_v5_gn_4_184960.1
AP2	Lsa-miR157e	Lsat_1_v5_gn_4_421.1
BBR-BPC	Lsa-miR157e	Lsat_1_v5_gn_4_421.1
Dof	Lsa-miR157e	Lsat_1_v5_gn_4_421.1
GRAS	Lsa-miR157e	Lsat_1_v5_gn_4_421.1
MIKC_MADS	Lsa-miR157e	Lsat_1_v5_gn_4_421.1
AP2	Lsa-miR157e	Lsat_1_v5_gn_5_12360.1
BBR-BPC	Lsa-miR157e	Lsat_1_v5_gn_5_12360.1
Dof	Lsa-miR157e	Lsat_1_v5_gn_5_12360.1
GRAS	Lsa-miR157e	Lsat_1_v5_gn_5_12360.1
MIKC_MADS	Lsa-miR157e	Lsat_1_v5_gn_5_12360.1
AP2	Lsa-miR157e	Lsat_1_v5_gn_5_133880.1
BBR-BPC	Lsa-miR157e	Lsat_1_v5_gn_5_133880.1
Dof	Lsa-miR157e	Lsat_1_v5_gn_5_133880.1
GRAS	Lsa-miR157e	Lsat_1_v5_gn_5_133880.1
MIKC_MADS	Lsa-miR157e	Lsat_1_v5_gn_5_133880.1
AP2	Lsa-miR157e	Lsat_1_v5_gn_5_94240.1
BBR-BPC	Lsa-miR157e	Lsat_1_v5_gn_5_94240.1
Dof	Lsa-miR157e	Lsat_1_v5_gn_5_94240.1
GRAS	Lsa-miR157e	Lsat_1_v5_gn_5_94240.1
MIKC_MADS	Lsa-miR157e	Lsat_1_v5_gn_5_94240.1
AP2	Lsa-miR157e	Lsat_1_v5_gn_7_11040.1
BBR-BPC	Lsa-miR157e	Lsat_1_v5_gn_7_11040.1
Dof	Lsa-miR157e	Lsat_1_v5_gn_7_11040.1
GRAS	Lsa-miR157e	Lsat_1_v5_gn_7_11040.1
MIKC_MADS	Lsa-miR157e	Lsat_1_v5_gn_7_11040.1
AP2	Lsa-miR157e	Lsat_1_v5_gn_7_50561.1
BBR-BPC	Lsa-miR157e	Lsat_1_v5_gn_7_50561.1
Dof	Lsa-miR157e	Lsat_1_v5_gn_7_50561.1
GRAS	Lsa-miR157e	Lsat_1_v5_gn_7_50561.1
MIKC_MADS	Lsa-miR157e	Lsat_1_v5_gn_7_50561.1
AP2	Lsa-miR157e	Lsat_1_v5_gn_8_134640.1
BBR-BPC	Lsa-miR157e	Lsat_1_v5_gn_8_134640.1
Dof	Lsa-miR157e	Lsat_1_v5_gn_8_134640.1
GRAS	Lsa-miR157e	Lsat_1_v5_gn_8_134640.1
MIKC_MADS	Lsa-miR157e	Lsat_1_v5_gn_8_134640.1
AP2	Lsa-miR157e	Lsat_1_v5_gn_9_28021.1
BBR-BPC	Lsa-miR157e	Lsat_1_v5_gn_9_28021.1
Dof	Lsa-miR157e	Lsat_1_v5_gn_9_28021.1
GRAS	Lsa-miR157e	Lsat_1_v5_gn_9_28021.1
MIKC_MADS	Lsa-miR157e	Lsat_1_v5_gn_9_28021.1
AP2	Lsa-miR156e	Lsat_1_v5_gn_1_128400.1
B3	Lsa-miR156e	Lsat_1_v5_gn_1_128400.1
BBR-BPC	Lsa-miR156e	Lsat_1_v5_gn_1_128400.1
bHLH	Lsa-miR156e	Lsat_1_v5_gn_1_128400.1
Dof	Lsa-miR156e	Lsat_1_v5_gn_1_128400.1
GRAS	Lsa-miR156e	Lsat_1_v5_gn_1_128400.1
MIKC_MADS	Lsa-miR156e	Lsat_1_v5_gn_1_128400.1
AP2	Lsa-miR156e	Lsat_1_v5_gn_1_14560.1
B3	Lsa-miR156e	Lsat_1_v5_gn_1_14560.1
BBR-BPC	Lsa-miR156e	Lsat_1_v5_gn_1_14560.1
bHLH	Lsa-miR156e	Lsat_1_v5_gn_1_14560.1
Dof	Lsa-miR156e	Lsat_1_v5_gn_1_14560.1
GRAS	Lsa-miR156e	Lsat_1_v5_gn_1_14560.1
MIKC_MADS	Lsa-miR156e	Lsat_1_v5_gn_1_14560.1
AP2	Lsa-miR156e	Lsat_1_v5_gn_3_31000.1
B3	Lsa-miR156e	Lsat_1_v5_gn_3_31000.1
BBR-BPC	Lsa-miR156e	Lsat_1_v5_gn_3_31000.1
bHLH	Lsa-miR156e	Lsat_1_v5_gn_3_31000.1
Dof	Lsa-miR156e	Lsat_1_v5_gn_3_31000.1
GRAS	Lsa-miR156e	Lsat_1_v5_gn_3_31000.1
MIKC_MADS	Lsa-miR156e	Lsat_1_v5_gn_3_31000.1
AP2	Lsa-miR156e	Lsat_1_v5_gn_4_113241.1
B3	Lsa-miR156e	Lsat_1_v5_gn_4_113241.1
BBR-BPC	Lsa-miR156e	Lsat_1_v5_gn_4_113241.1
bHLH	Lsa-miR156e	Lsat_1_v5_gn_4_113241.1
Dof	Lsa-miR156e	Lsat_1_v5_gn_4_113241.1
GRAS	Lsa-miR156e	Lsat_1_v5_gn_4_113241.1
MIKC_MADS	Lsa-miR156e	Lsat_1_v5_gn_4_113241.1
AP2	Lsa-miR156e	Lsat_1_v5_gn_4_1141.1
B3	Lsa-miR156e	Lsat_1_v5_gn_4_1141.1
BBR-BPC	Lsa-miR156e	Lsat_1_v5_gn_4_1141.1
bHLH	Lsa-miR156e	Lsat_1_v5_gn_4_1141.1
Dof	Lsa-miR156e	Lsat_1_v5_gn_4_1141.1
GRAS	Lsa-miR156e	Lsat_1_v5_gn_4_1141.1
MIKC_MADS	Lsa-miR156e	Lsat_1_v5_gn_4_1141.1
AP2	Lsa-miR156e	Lsat_1_v5_gn_4_184960.1
B3	Lsa-miR156e	Lsat_1_v5_gn_4_184960.1
BBR-BPC	Lsa-miR156e	Lsat_1_v5_gn_4_184960.1
bHLH	Lsa-miR156e	Lsat_1_v5_gn_4_184960.1
Dof	Lsa-miR156e	Lsat_1_v5_gn_4_184960.1
GRAS	Lsa-miR156e	Lsat_1_v5_gn_4_184960.1
MIKC_MADS	Lsa-miR156e	Lsat_1_v5_gn_4_184960.1
AP2	Lsa-miR156e	Lsat_1_v5_gn_4_81541.1
B3	Lsa-miR156e	Lsat_1_v5_gn_4_81541.1
BBR-BPC	Lsa-miR156e	Lsat_1_v5_gn_4_81541.1
bHLH	Lsa-miR156e	Lsat_1_v5_gn_4_81541.1
Dof	Lsa-miR156e	Lsat_1_v5_gn_4_81541.1
GRAS	Lsa-miR156e	Lsat_1_v5_gn_4_81541.1
MIKC_MADS	Lsa-miR156e	Lsat_1_v5_gn_4_81541.1
AP2	Lsa-miR156e	Lsat_1_v5_gn_7_11040.1
B3	Lsa-miR156e	Lsat_1_v5_gn_7_11040.1
BBR-BPC	Lsa-miR156e	Lsat_1_v5_gn_7_11040.1
bHLH	Lsa-miR156e	Lsat_1_v5_gn_7_11040.1
Dof	Lsa-miR156e	Lsat_1_v5_gn_7_11040.1
GRAS	Lsa-miR156e	Lsat_1_v5_gn_7_11040.1
MIKC_MADS	Lsa-miR156e	Lsat_1_v5_gn_7_11040.1
AP2	Lsa-miR156e	Lsat_1_v5_gn_8_134640.1
B3	Lsa-miR156e	Lsat_1_v5_gn_8_134640.1
BBR-BPC	Lsa-miR156e	Lsat_1_v5_gn_8_134640.1
bHLH	Lsa-miR156e	Lsat_1_v5_gn_8_134640.1
Dof	Lsa-miR156e	Lsat_1_v5_gn_8_134640.1
GRAS	Lsa-miR156e	Lsat_1_v5_gn_8_134640.1
MIKC_MADS	Lsa-miR156e	Lsat_1_v5_gn_8_134640.1
AP2	Lsa-miR156e	Lsat_1_v5_gn_9_28021.1
B3	Lsa-miR156e	Lsat_1_v5_gn_9_28021.1
BBR-BPC	Lsa-miR156e	Lsat_1_v5_gn_9_28021.1
bHLH	Lsa-miR156e	Lsat_1_v5_gn_9_28021.1
Dof	Lsa-miR156e	Lsat_1_v5_gn_9_28021.1
GRAS	Lsa-miR156e	Lsat_1_v5_gn_9_28021.1
MIKC_MADS	Lsa-miR156e	Lsat_1_v5_gn_9_28021.1
AP2	Lsa-miR156f	Lsat_1_v5_gn_1_128400.1
B3	Lsa-miR156f	Lsat_1_v5_gn_1_128400.1
BBR-BPC	Lsa-miR156f	Lsat_1_v5_gn_1_128400.1
C2H2	Lsa-miR156f	Lsat_1_v5_gn_1_128400.1
Dof	Lsa-miR156f	Lsat_1_v5_gn_1_128400.1
ERF	Lsa-miR156f	Lsat_1_v5_gn_1_128400.1
GRAS	Lsa-miR156f	Lsat_1_v5_gn_1_128400.1
MIKC_MADS	Lsa-miR156f	Lsat_1_v5_gn_1_128400.1
MYB_related	Lsa-miR156f	Lsat_1_v5_gn_1_128400.1
AP2	Lsa-miR156f	Lsat_1_v5_gn_1_14560.1
B3	Lsa-miR156f	Lsat_1_v5_gn_1_14560.1
BBR-BPC	Lsa-miR156f	Lsat_1_v5_gn_1_14560.1
C2H2	Lsa-miR156f	Lsat_1_v5_gn_1_14560.1
Dof	Lsa-miR156f	Lsat_1_v5_gn_1_14560.1
ERF	Lsa-miR156f	Lsat_1_v5_gn_1_14560.1
GRAS	Lsa-miR156f	Lsat_1_v5_gn_1_14560.1
MIKC_MADS	Lsa-miR156f	Lsat_1_v5_gn_1_14560.1
MYB_related	Lsa-miR156f	Lsat_1_v5_gn_1_14560.1
AP2	Lsa-miR156f	Lsat_1_v5_gn_3_31000.1
B3	Lsa-miR156f	Lsat_1_v5_gn_3_31000.1
BBR-BPC	Lsa-miR156f	Lsat_1_v5_gn_3_31000.1
C2H2	Lsa-miR156f	Lsat_1_v5_gn_3_31000.1
Dof	Lsa-miR156f	Lsat_1_v5_gn_3_31000.1
ERF	Lsa-miR156f	Lsat_1_v5_gn_3_31000.1
GRAS	Lsa-miR156f	Lsat_1_v5_gn_3_31000.1
MIKC_MADS	Lsa-miR156f	Lsat_1_v5_gn_3_31000.1
MYB_related	Lsa-miR156f	Lsat_1_v5_gn_3_31000.1
AP2	Lsa-miR156f	Lsat_1_v5_gn_4_113241.1
B3	Lsa-miR156f	Lsat_1_v5_gn_4_113241.1
BBR-BPC	Lsa-miR156f	Lsat_1_v5_gn_4_113241.1
C2H2	Lsa-miR156f	Lsat_1_v5_gn_4_113241.1
Dof	Lsa-miR156f	Lsat_1_v5_gn_4_113241.1
ERF	Lsa-miR156f	Lsat_1_v5_gn_4_113241.1
GRAS	Lsa-miR156f	Lsat_1_v5_gn_4_113241.1
MIKC_MADS	Lsa-miR156f	Lsat_1_v5_gn_4_113241.1
MYB_related	Lsa-miR156f	Lsat_1_v5_gn_4_113241.1
AP2	Lsa-miR156f	Lsat_1_v5_gn_4_1141.1
B3	Lsa-miR156f	Lsat_1_v5_gn_4_1141.1
BBR-BPC	Lsa-miR156f	Lsat_1_v5_gn_4_1141.1
C2H2	Lsa-miR156f	Lsat_1_v5_gn_4_1141.1
Dof	Lsa-miR156f	Lsat_1_v5_gn_4_1141.1
ERF	Lsa-miR156f	Lsat_1_v5_gn_4_1141.1
GRAS	Lsa-miR156f	Lsat_1_v5_gn_4_1141.1
MIKC_MADS	Lsa-miR156f	Lsat_1_v5_gn_4_1141.1
MYB_related	Lsa-miR156f	Lsat_1_v5_gn_4_1141.1
AP2	Lsa-miR156f	Lsat_1_v5_gn_4_184960.1
B3	Lsa-miR156f	Lsat_1_v5_gn_4_184960.1
BBR-BPC	Lsa-miR156f	Lsat_1_v5_gn_4_184960.1
C2H2	Lsa-miR156f	Lsat_1_v5_gn_4_184960.1
Dof	Lsa-miR156f	Lsat_1_v5_gn_4_184960.1
ERF	Lsa-miR156f	Lsat_1_v5_gn_4_184960.1
GRAS	Lsa-miR156f	Lsat_1_v5_gn_4_184960.1
MIKC_MADS	Lsa-miR156f	Lsat_1_v5_gn_4_184960.1
MYB_related	Lsa-miR156f	Lsat_1_v5_gn_4_184960.1
AP2	Lsa-miR156f	Lsat_1_v5_gn_4_81541.1
B3	Lsa-miR156f	Lsat_1_v5_gn_4_81541.1
BBR-BPC	Lsa-miR156f	Lsat_1_v5_gn_4_81541.1
C2H2	Lsa-miR156f	Lsat_1_v5_gn_4_81541.1
Dof	Lsa-miR156f	Lsat_1_v5_gn_4_81541.1
ERF	Lsa-miR156f	Lsat_1_v5_gn_4_81541.1
GRAS	Lsa-miR156f	Lsat_1_v5_gn_4_81541.1
MIKC_MADS	Lsa-miR156f	Lsat_1_v5_gn_4_81541.1
MYB_related	Lsa-miR156f	Lsat_1_v5_gn_4_81541.1
AP2	Lsa-miR156f	Lsat_1_v5_gn_6_116940.1
B3	Lsa-miR156f	Lsat_1_v5_gn_6_116940.1
BBR-BPC	Lsa-miR156f	Lsat_1_v5_gn_6_116940.1
C2H2	Lsa-miR156f	Lsat_1_v5_gn_6_116940.1
Dof	Lsa-miR156f	Lsat_1_v5_gn_6_116940.1
ERF	Lsa-miR156f	Lsat_1_v5_gn_6_116940.1
GRAS	Lsa-miR156f	Lsat_1_v5_gn_6_116940.1
MIKC_MADS	Lsa-miR156f	Lsat_1_v5_gn_6_116940.1
MYB_related	Lsa-miR156f	Lsat_1_v5_gn_6_116940.1
AP2	Lsa-miR156f	Lsat_1_v5_gn_7_11040.1
B3	Lsa-miR156f	Lsat_1_v5_gn_7_11040.1
BBR-BPC	Lsa-miR156f	Lsat_1_v5_gn_7_11040.1
C2H2	Lsa-miR156f	Lsat_1_v5_gn_7_11040.1
Dof	Lsa-miR156f	Lsat_1_v5_gn_7_11040.1
ERF	Lsa-miR156f	Lsat_1_v5_gn_7_11040.1
GRAS	Lsa-miR156f	Lsat_1_v5_gn_7_11040.1
MIKC_MADS	Lsa-miR156f	Lsat_1_v5_gn_7_11040.1
MYB_related	Lsa-miR156f	Lsat_1_v5_gn_7_11040.1
AP2	Lsa-miR156f	Lsat_1_v5_gn_8_134640.1
B3	Lsa-miR156f	Lsat_1_v5_gn_8_134640.1
BBR-BPC	Lsa-miR156f	Lsat_1_v5_gn_8_134640.1
C2H2	Lsa-miR156f	Lsat_1_v5_gn_8_134640.1
Dof	Lsa-miR156f	Lsat_1_v5_gn_8_134640.1
ERF	Lsa-miR156f	Lsat_1_v5_gn_8_134640.1
GRAS	Lsa-miR156f	Lsat_1_v5_gn_8_134640.1
MIKC_MADS	Lsa-miR156f	Lsat_1_v5_gn_8_134640.1
MYB_related	Lsa-miR156f	Lsat_1_v5_gn_8_134640.1
AP2	Lsa-miR156f	Lsat_1_v5_gn_9_28021.1
B3	Lsa-miR156f	Lsat_1_v5_gn_9_28021.1
BBR-BPC	Lsa-miR156f	Lsat_1_v5_gn_9_28021.1
C2H2	Lsa-miR156f	Lsat_1_v5_gn_9_28021.1
Dof	Lsa-miR156f	Lsat_1_v5_gn_9_28021.1
ERF	Lsa-miR156f	Lsat_1_v5_gn_9_28021.1
GRAS	Lsa-miR156f	Lsat_1_v5_gn_9_28021.1
MIKC_MADS	Lsa-miR156f	Lsat_1_v5_gn_9_28021.1
MYB_related	Lsa-miR156f	Lsat_1_v5_gn_9_28021.1
AP2	Lsa-miR156g	Lsat_1_v5_gn_1_128400.1
B3	Lsa-miR156g	Lsat_1_v5_gn_1_128400.1
BBR-BPC	Lsa-miR156g	Lsat_1_v5_gn_1_128400.1
C2H2	Lsa-miR156g	Lsat_1_v5_gn_1_128400.1
Dof	Lsa-miR156g	Lsat_1_v5_gn_1_128400.1
GRAS	Lsa-miR156g	Lsat_1_v5_gn_1_128400.1
MIKC_MADS	Lsa-miR156g	Lsat_1_v5_gn_1_128400.1
MYB_related	Lsa-miR156g	Lsat_1_v5_gn_1_128400.1
AP2	Lsa-miR156g	Lsat_1_v5_gn_1_14560.1
B3	Lsa-miR156g	Lsat_1_v5_gn_1_14560.1
BBR-BPC	Lsa-miR156g	Lsat_1_v5_gn_1_14560.1
C2H2	Lsa-miR156g	Lsat_1_v5_gn_1_14560.1
Dof	Lsa-miR156g	Lsat_1_v5_gn_1_14560.1
GRAS	Lsa-miR156g	Lsat_1_v5_gn_1_14560.1
MIKC_MADS	Lsa-miR156g	Lsat_1_v5_gn_1_14560.1
MYB_related	Lsa-miR156g	Lsat_1_v5_gn_1_14560.1
AP2	Lsa-miR156g	Lsat_1_v5_gn_3_31000.1
B3	Lsa-miR156g	Lsat_1_v5_gn_3_31000.1
BBR-BPC	Lsa-miR156g	Lsat_1_v5_gn_3_31000.1
C2H2	Lsa-miR156g	Lsat_1_v5_gn_3_31000.1
Dof	Lsa-miR156g	Lsat_1_v5_gn_3_31000.1
GRAS	Lsa-miR156g	Lsat_1_v5_gn_3_31000.1
MIKC_MADS	Lsa-miR156g	Lsat_1_v5_gn_3_31000.1
MYB_related	Lsa-miR156g	Lsat_1_v5_gn_3_31000.1
AP2	Lsa-miR156g	Lsat_1_v5_gn_4_113241.1
B3	Lsa-miR156g	Lsat_1_v5_gn_4_113241.1
BBR-BPC	Lsa-miR156g	Lsat_1_v5_gn_4_113241.1
C2H2	Lsa-miR156g	Lsat_1_v5_gn_4_113241.1
Dof	Lsa-miR156g	Lsat_1_v5_gn_4_113241.1
GRAS	Lsa-miR156g	Lsat_1_v5_gn_4_113241.1
MIKC_MADS	Lsa-miR156g	Lsat_1_v5_gn_4_113241.1
MYB_related	Lsa-miR156g	Lsat_1_v5_gn_4_113241.1
AP2	Lsa-miR156g	Lsat_1_v5_gn_4_1141.1
B3	Lsa-miR156g	Lsat_1_v5_gn_4_1141.1
BBR-BPC	Lsa-miR156g	Lsat_1_v5_gn_4_1141.1
C2H2	Lsa-miR156g	Lsat_1_v5_gn_4_1141.1
Dof	Lsa-miR156g	Lsat_1_v5_gn_4_1141.1
GRAS	Lsa-miR156g	Lsat_1_v5_gn_4_1141.1
MIKC_MADS	Lsa-miR156g	Lsat_1_v5_gn_4_1141.1
MYB_related	Lsa-miR156g	Lsat_1_v5_gn_4_1141.1
AP2	Lsa-miR156g	Lsat_1_v5_gn_4_184960.1
B3	Lsa-miR156g	Lsat_1_v5_gn_4_184960.1
BBR-BPC	Lsa-miR156g	Lsat_1_v5_gn_4_184960.1
C2H2	Lsa-miR156g	Lsat_1_v5_gn_4_184960.1
Dof	Lsa-miR156g	Lsat_1_v5_gn_4_184960.1
GRAS	Lsa-miR156g	Lsat_1_v5_gn_4_184960.1
MIKC_MADS	Lsa-miR156g	Lsat_1_v5_gn_4_184960.1
MYB_related	Lsa-miR156g	Lsat_1_v5_gn_4_184960.1
AP2	Lsa-miR156g	Lsat_1_v5_gn_4_81541.1
B3	Lsa-miR156g	Lsat_1_v5_gn_4_81541.1
BBR-BPC	Lsa-miR156g	Lsat_1_v5_gn_4_81541.1
C2H2	Lsa-miR156g	Lsat_1_v5_gn_4_81541.1
Dof	Lsa-miR156g	Lsat_1_v5_gn_4_81541.1
GRAS	Lsa-miR156g	Lsat_1_v5_gn_4_81541.1
MIKC_MADS	Lsa-miR156g	Lsat_1_v5_gn_4_81541.1
MYB_related	Lsa-miR156g	Lsat_1_v5_gn_4_81541.1
AP2	Lsa-miR156g	Lsat_1_v5_gn_7_11040.1
B3	Lsa-miR156g	Lsat_1_v5_gn_7_11040.1
BBR-BPC	Lsa-miR156g	Lsat_1_v5_gn_7_11040.1
C2H2	Lsa-miR156g	Lsat_1_v5_gn_7_11040.1
Dof	Lsa-miR156g	Lsat_1_v5_gn_7_11040.1
GRAS	Lsa-miR156g	Lsat_1_v5_gn_7_11040.1
MIKC_MADS	Lsa-miR156g	Lsat_1_v5_gn_7_11040.1
MYB_related	Lsa-miR156g	Lsat_1_v5_gn_7_11040.1
AP2	Lsa-miR156g	Lsat_1_v5_gn_8_134640.1
B3	Lsa-miR156g	Lsat_1_v5_gn_8_134640.1
BBR-BPC	Lsa-miR156g	Lsat_1_v5_gn_8_134640.1
C2H2	Lsa-miR156g	Lsat_1_v5_gn_8_134640.1
Dof	Lsa-miR156g	Lsat_1_v5_gn_8_134640.1
GRAS	Lsa-miR156g	Lsat_1_v5_gn_8_134640.1
MIKC_MADS	Lsa-miR156g	Lsat_1_v5_gn_8_134640.1
MYB_related	Lsa-miR156g	Lsat_1_v5_gn_8_134640.1
AP2	Lsa-miR156g	Lsat_1_v5_gn_9_28021.1
B3	Lsa-miR156g	Lsat_1_v5_gn_9_28021.1
BBR-BPC	Lsa-miR156g	Lsat_1_v5_gn_9_28021.1
C2H2	Lsa-miR156g	Lsat_1_v5_gn_9_28021.1
Dof	Lsa-miR156g	Lsat_1_v5_gn_9_28021.1
GRAS	Lsa-miR156g	Lsat_1_v5_gn_9_28021.1
MIKC_MADS	Lsa-miR156g	Lsat_1_v5_gn_9_28021.1
MYB_related	Lsa-miR156g	Lsat_1_v5_gn_9_28021.1
ERF	Lsa-miR156h	Lsat_1_v5_gn_1_128400.1
GATA	Lsa-miR156h	Lsat_1_v5_gn_1_128400.1
TCP	Lsa-miR156h	Lsat_1_v5_gn_1_128400.1
ERF	Lsa-miR156h	Lsat_1_v5_gn_1_14560.1
GATA	Lsa-miR156h	Lsat_1_v5_gn_1_14560.1
TCP	Lsa-miR156h	Lsat_1_v5_gn_1_14560.1
ERF	Lsa-miR156h	Lsat_1_v5_gn_3_31000.1
GATA	Lsa-miR156h	Lsat_1_v5_gn_3_31000.1
TCP	Lsa-miR156h	Lsat_1_v5_gn_3_31000.1
ERF	Lsa-miR156h	Lsat_1_v5_gn_4_113241.1
GATA	Lsa-miR156h	Lsat_1_v5_gn_4_113241.1
TCP	Lsa-miR156h	Lsat_1_v5_gn_4_113241.1
ERF	Lsa-miR156h	Lsat_1_v5_gn_4_1141.1
GATA	Lsa-miR156h	Lsat_1_v5_gn_4_1141.1
TCP	Lsa-miR156h	Lsat_1_v5_gn_4_1141.1
ERF	Lsa-miR156h	Lsat_1_v5_gn_4_184960.1
GATA	Lsa-miR156h	Lsat_1_v5_gn_4_184960.1
TCP	Lsa-miR156h	Lsat_1_v5_gn_4_184960.1
ERF	Lsa-miR156h	Lsat_1_v5_gn_4_81541.1
GATA	Lsa-miR156h	Lsat_1_v5_gn_4_81541.1
TCP	Lsa-miR156h	Lsat_1_v5_gn_4_81541.1
ERF	Lsa-miR156h	Lsat_1_v5_gn_7_11040.1
GATA	Lsa-miR156h	Lsat_1_v5_gn_7_11040.1
TCP	Lsa-miR156h	Lsat_1_v5_gn_7_11040.1
ERF	Lsa-miR156h	Lsat_1_v5_gn_8_134640.1
GATA	Lsa-miR156h	Lsat_1_v5_gn_8_134640.1
TCP	Lsa-miR156h	Lsat_1_v5_gn_8_134640.1
ERF	Lsa-miR156h	Lsat_1_v5_gn_9_28021.1
GATA	Lsa-miR156h	Lsat_1_v5_gn_9_28021.1
TCP	Lsa-miR156h	Lsat_1_v5_gn_9_28021.1
AP2	Lsa-miR156i	Lsat_1_v5_gn_1_14560.1
B3	Lsa-miR156i	Lsat_1_v5_gn_1_14560.1
BBR-BPC	Lsa-miR156i	Lsat_1_v5_gn_1_14560.1
C2H2	Lsa-miR156i	Lsat_1_v5_gn_1_14560.1
Dof	Lsa-miR156i	Lsat_1_v5_gn_1_14560.1
GRAS	Lsa-miR156i	Lsat_1_v5_gn_1_14560.1
MIKC_MADS	Lsa-miR156i	Lsat_1_v5_gn_1_14560.1
MYB_related	Lsa-miR156i	Lsat_1_v5_gn_1_14560.1
TCP	Lsa-miR156i	Lsat_1_v5_gn_1_14560.1
AP2	Lsa-miR156i	Lsat_1_v5_gn_3_31000.1
B3	Lsa-miR156i	Lsat_1_v5_gn_3_31000.1
BBR-BPC	Lsa-miR156i	Lsat_1_v5_gn_3_31000.1
C2H2	Lsa-miR156i	Lsat_1_v5_gn_3_31000.1
Dof	Lsa-miR156i	Lsat_1_v5_gn_3_31000.1
GRAS	Lsa-miR156i	Lsat_1_v5_gn_3_31000.1
MIKC_MADS	Lsa-miR156i	Lsat_1_v5_gn_3_31000.1
MYB_related	Lsa-miR156i	Lsat_1_v5_gn_3_31000.1
TCP	Lsa-miR156i	Lsat_1_v5_gn_3_31000.1
AP2	Lsa-miR156i	Lsat_1_v5_gn_4_113241.1
B3	Lsa-miR156i	Lsat_1_v5_gn_4_113241.1
BBR-BPC	Lsa-miR156i	Lsat_1_v5_gn_4_113241.1
C2H2	Lsa-miR156i	Lsat_1_v5_gn_4_113241.1
Dof	Lsa-miR156i	Lsat_1_v5_gn_4_113241.1
GRAS	Lsa-miR156i	Lsat_1_v5_gn_4_113241.1
MIKC_MADS	Lsa-miR156i	Lsat_1_v5_gn_4_113241.1
MYB_related	Lsa-miR156i	Lsat_1_v5_gn_4_113241.1
TCP	Lsa-miR156i	Lsat_1_v5_gn_4_113241.1
AP2	Lsa-miR156i	Lsat_1_v5_gn_4_1141.1
B3	Lsa-miR156i	Lsat_1_v5_gn_4_1141.1
BBR-BPC	Lsa-miR156i	Lsat_1_v5_gn_4_1141.1
C2H2	Lsa-miR156i	Lsat_1_v5_gn_4_1141.1
Dof	Lsa-miR156i	Lsat_1_v5_gn_4_1141.1
GRAS	Lsa-miR156i	Lsat_1_v5_gn_4_1141.1
MIKC_MADS	Lsa-miR156i	Lsat_1_v5_gn_4_1141.1
MYB_related	Lsa-miR156i	Lsat_1_v5_gn_4_1141.1
TCP	Lsa-miR156i	Lsat_1_v5_gn_4_1141.1
AP2	Lsa-miR156i	Lsat_1_v5_gn_4_184960.1
B3	Lsa-miR156i	Lsat_1_v5_gn_4_184960.1
BBR-BPC	Lsa-miR156i	Lsat_1_v5_gn_4_184960.1
C2H2	Lsa-miR156i	Lsat_1_v5_gn_4_184960.1
Dof	Lsa-miR156i	Lsat_1_v5_gn_4_184960.1
GRAS	Lsa-miR156i	Lsat_1_v5_gn_4_184960.1
MIKC_MADS	Lsa-miR156i	Lsat_1_v5_gn_4_184960.1
MYB_related	Lsa-miR156i	Lsat_1_v5_gn_4_184960.1
TCP	Lsa-miR156i	Lsat_1_v5_gn_4_184960.1
AP2	Lsa-miR156i	Lsat_1_v5_gn_4_81541.1
B3	Lsa-miR156i	Lsat_1_v5_gn_4_81541.1
BBR-BPC	Lsa-miR156i	Lsat_1_v5_gn_4_81541.1
C2H2	Lsa-miR156i	Lsat_1_v5_gn_4_81541.1
Dof	Lsa-miR156i	Lsat_1_v5_gn_4_81541.1
GRAS	Lsa-miR156i	Lsat_1_v5_gn_4_81541.1
MIKC_MADS	Lsa-miR156i	Lsat_1_v5_gn_4_81541.1
MYB_related	Lsa-miR156i	Lsat_1_v5_gn_4_81541.1
TCP	Lsa-miR156i	Lsat_1_v5_gn_4_81541.1
AP2	Lsa-miR156i	Lsat_1_v5_gn_5_12360.1
B3	Lsa-miR156i	Lsat_1_v5_gn_5_12360.1
BBR-BPC	Lsa-miR156i	Lsat_1_v5_gn_5_12360.1
C2H2	Lsa-miR156i	Lsat_1_v5_gn_5_12360.1
Dof	Lsa-miR156i	Lsat_1_v5_gn_5_12360.1
GRAS	Lsa-miR156i	Lsat_1_v5_gn_5_12360.1
MIKC_MADS	Lsa-miR156i	Lsat_1_v5_gn_5_12360.1
MYB_related	Lsa-miR156i	Lsat_1_v5_gn_5_12360.1
TCP	Lsa-miR156i	Lsat_1_v5_gn_5_12360.1
AP2	Lsa-miR156i	Lsat_1_v5_gn_7_11040.1
B3	Lsa-miR156i	Lsat_1_v5_gn_7_11040.1
BBR-BPC	Lsa-miR156i	Lsat_1_v5_gn_7_11040.1
C2H2	Lsa-miR156i	Lsat_1_v5_gn_7_11040.1
Dof	Lsa-miR156i	Lsat_1_v5_gn_7_11040.1
GRAS	Lsa-miR156i	Lsat_1_v5_gn_7_11040.1
MIKC_MADS	Lsa-miR156i	Lsat_1_v5_gn_7_11040.1
MYB_related	Lsa-miR156i	Lsat_1_v5_gn_7_11040.1
TCP	Lsa-miR156i	Lsat_1_v5_gn_7_11040.1
AP2	Lsa-miR156i	Lsat_1_v5_gn_8_134640.1
B3	Lsa-miR156i	Lsat_1_v5_gn_8_134640.1
BBR-BPC	Lsa-miR156i	Lsat_1_v5_gn_8_134640.1
C2H2	Lsa-miR156i	Lsat_1_v5_gn_8_134640.1
Dof	Lsa-miR156i	Lsat_1_v5_gn_8_134640.1
GRAS	Lsa-miR156i	Lsat_1_v5_gn_8_134640.1
MIKC_MADS	Lsa-miR156i	Lsat_1_v5_gn_8_134640.1
MYB_related	Lsa-miR156i	Lsat_1_v5_gn_8_134640.1
TCP	Lsa-miR156i	Lsat_1_v5_gn_8_134640.1
AP2	Lsa-miR156i	Lsat_1_v5_gn_9_28021.1
B3	Lsa-miR156i	Lsat_1_v5_gn_9_28021.1
BBR-BPC	Lsa-miR156i	Lsat_1_v5_gn_9_28021.1
C2H2	Lsa-miR156i	Lsat_1_v5_gn_9_28021.1
Dof	Lsa-miR156i	Lsat_1_v5_gn_9_28021.1
GRAS	Lsa-miR156i	Lsat_1_v5_gn_9_28021.1
MIKC_MADS	Lsa-miR156i	Lsat_1_v5_gn_9_28021.1
MYB_related	Lsa-miR156i	Lsat_1_v5_gn_9_28021.1
TCP	Lsa-miR156i	Lsat_1_v5_gn_9_28021.1
AP2	Lsa-miR156j	Lsat_1_v5_gn_1_128400.1
B3	Lsa-miR156j	Lsat_1_v5_gn_1_128400.1
BBR-BPC	Lsa-miR156j	Lsat_1_v5_gn_1_128400.1
C2H2	Lsa-miR156j	Lsat_1_v5_gn_1_128400.1
Dof	Lsa-miR156j	Lsat_1_v5_gn_1_128400.1
GRAS	Lsa-miR156j	Lsat_1_v5_gn_1_128400.1
MIKC_MADS	Lsa-miR156j	Lsat_1_v5_gn_1_128400.1
AP2	Lsa-miR156j	Lsat_1_v5_gn_1_14560.1
B3	Lsa-miR156j	Lsat_1_v5_gn_1_14560.1
BBR-BPC	Lsa-miR156j	Lsat_1_v5_gn_1_14560.1
C2H2	Lsa-miR156j	Lsat_1_v5_gn_1_14560.1
Dof	Lsa-miR156j	Lsat_1_v5_gn_1_14560.1
GRAS	Lsa-miR156j	Lsat_1_v5_gn_1_14560.1
MIKC_MADS	Lsa-miR156j	Lsat_1_v5_gn_1_14560.1
AP2	Lsa-miR156j	Lsat_1_v5_gn_3_31000.1
B3	Lsa-miR156j	Lsat_1_v5_gn_3_31000.1
BBR-BPC	Lsa-miR156j	Lsat_1_v5_gn_3_31000.1
C2H2	Lsa-miR156j	Lsat_1_v5_gn_3_31000.1
Dof	Lsa-miR156j	Lsat_1_v5_gn_3_31000.1
GRAS	Lsa-miR156j	Lsat_1_v5_gn_3_31000.1
MIKC_MADS	Lsa-miR156j	Lsat_1_v5_gn_3_31000.1
AP2	Lsa-miR156j	Lsat_1_v5_gn_4_109141.1
B3	Lsa-miR156j	Lsat_1_v5_gn_4_109141.1
BBR-BPC	Lsa-miR156j	Lsat_1_v5_gn_4_109141.1
C2H2	Lsa-miR156j	Lsat_1_v5_gn_4_109141.1
Dof	Lsa-miR156j	Lsat_1_v5_gn_4_109141.1
GRAS	Lsa-miR156j	Lsat_1_v5_gn_4_109141.1
MIKC_MADS	Lsa-miR156j	Lsat_1_v5_gn_4_109141.1
AP2	Lsa-miR156j	Lsat_1_v5_gn_4_113241.1
B3	Lsa-miR156j	Lsat_1_v5_gn_4_113241.1
BBR-BPC	Lsa-miR156j	Lsat_1_v5_gn_4_113241.1
C2H2	Lsa-miR156j	Lsat_1_v5_gn_4_113241.1
Dof	Lsa-miR156j	Lsat_1_v5_gn_4_113241.1
GRAS	Lsa-miR156j	Lsat_1_v5_gn_4_113241.1
MIKC_MADS	Lsa-miR156j	Lsat_1_v5_gn_4_113241.1
AP2	Lsa-miR156j	Lsat_1_v5_gn_4_1141.1
B3	Lsa-miR156j	Lsat_1_v5_gn_4_1141.1
BBR-BPC	Lsa-miR156j	Lsat_1_v5_gn_4_1141.1
C2H2	Lsa-miR156j	Lsat_1_v5_gn_4_1141.1
Dof	Lsa-miR156j	Lsat_1_v5_gn_4_1141.1
GRAS	Lsa-miR156j	Lsat_1_v5_gn_4_1141.1
MIKC_MADS	Lsa-miR156j	Lsat_1_v5_gn_4_1141.1
AP2	Lsa-miR156j	Lsat_1_v5_gn_4_139200.1
B3	Lsa-miR156j	Lsat_1_v5_gn_4_139200.1
BBR-BPC	Lsa-miR156j	Lsat_1_v5_gn_4_139200.1
C2H2	Lsa-miR156j	Lsat_1_v5_gn_4_139200.1
Dof	Lsa-miR156j	Lsat_1_v5_gn_4_139200.1
GRAS	Lsa-miR156j	Lsat_1_v5_gn_4_139200.1
MIKC_MADS	Lsa-miR156j	Lsat_1_v5_gn_4_139200.1
AP2	Lsa-miR156j	Lsat_1_v5_gn_4_184960.1
B3	Lsa-miR156j	Lsat_1_v5_gn_4_184960.1
BBR-BPC	Lsa-miR156j	Lsat_1_v5_gn_4_184960.1
C2H2	Lsa-miR156j	Lsat_1_v5_gn_4_184960.1
Dof	Lsa-miR156j	Lsat_1_v5_gn_4_184960.1
GRAS	Lsa-miR156j	Lsat_1_v5_gn_4_184960.1
[truncated: 6,861 more rows]
