# Supplementary material for: Comprehensive Annotation and Functional Exploration of MicroRNAs in Lettuce
Source: Front Plant Sci. 2021 Dec 24;12:781836. doi: 10.3389/fpls.2021.781836 (PMC8739914; doi:10.3389/fpls.2021.781836)
Supplement: Supplementary Table 1 — Reads summary in sRNA libraries. [file Data_Sheet_7.ZIP › Supplementary Table16.xlsx]

## Sheet: Sheet1
Supplementary Table 16. Detailed information of 43,554 FFLs based on 'union' datasets.
TFs	miRNAs	Targets
AP2	Lsa-miR1446	Lsat_1_v5_gn_0_22701.1
AP2	Lsa-miR1446	Lsat_1_v5_gn_1_51840.1
AP2	Lsa-miR1446	Lsat_1_v5_gn_2_115240.1
AP2	Lsa-miR1446	Lsat_1_v5_gn_2_133880.1
AP2	Lsa-miR1446	Lsat_1_v5_gn_2_35401.1
AP2	Lsa-miR1446	Lsat_1_v5_gn_2_66660.1
AP2	Lsa-miR1446	Lsat_1_v5_gn_2_69001.1
AP2	Lsa-miR1446	Lsat_1_v5_gn_2_77740.1
AP2	Lsa-miR1446	Lsat_1_v5_gn_2_90160.1
AP2	Lsa-miR1446	Lsat_1_v5_gn_2_91621.1
AP2	Lsa-miR1446	Lsat_1_v5_gn_3_102000.1
AP2	Lsa-miR1446	Lsat_1_v5_gn_3_102160.1
AP2	Lsa-miR1446	Lsat_1_v5_gn_3_1221.1
AP2	Lsa-miR1446	Lsat_1_v5_gn_3_135700.1
AP2	Lsa-miR1446	Lsat_1_v5_gn_3_18520.1
AP2	Lsa-miR1446	Lsat_1_v5_gn_3_25981.1
AP2	Lsa-miR1446	Lsat_1_v5_gn_3_30180.1
AP2	Lsa-miR1446	Lsat_1_v5_gn_3_32820.1
AP2	Lsa-miR1446	Lsat_1_v5_gn_3_38940.1
AP2	Lsa-miR1446	Lsat_1_v5_gn_3_48061.1
AP2	Lsa-miR1446	Lsat_1_v5_gn_3_49880.1
AP2	Lsa-miR1446	Lsat_1_v5_gn_3_51780.1
AP2	Lsa-miR1446	Lsat_1_v5_gn_3_53980.1
AP2	Lsa-miR1446	Lsat_1_v5_gn_3_61481.1
AP2	Lsa-miR1446	Lsat_1_v5_gn_3_65141.1
AP2	Lsa-miR1446	Lsat_1_v5_gn_3_65880.1
AP2	Lsa-miR1446	Lsat_1_v5_gn_3_72021.1
AP2	Lsa-miR1446	Lsat_1_v5_gn_3_84881.1
AP2	Lsa-miR1446	Lsat_1_v5_gn_4_138061.1
AP2	Lsa-miR1446	Lsat_1_v5_gn_4_161060.1
AP2	Lsa-miR1446	Lsat_1_v5_gn_4_170480.1
AP2	Lsa-miR1446	Lsat_1_v5_gn_4_17301.1
AP2	Lsa-miR1446	Lsat_1_v5_gn_4_26940.1
AP2	Lsa-miR1446	Lsat_1_v5_gn_4_29701.1
AP2	Lsa-miR1446	Lsat_1_v5_gn_4_48420.1
AP2	Lsa-miR1446	Lsat_1_v5_gn_4_71321.1
AP2	Lsa-miR1446	Lsat_1_v5_gn_4_73401.1
AP2	Lsa-miR1446	Lsat_1_v5_gn_4_76080.1
AP2	Lsa-miR1446	Lsat_1_v5_gn_4_79581.1
AP2	Lsa-miR1446	Lsat_1_v5_gn_4_80040.1
AP2	Lsa-miR1446	Lsat_1_v5_gn_4_80480.1
AP2	Lsa-miR1446	Lsat_1_v5_gn_4_87321.1
AP2	Lsa-miR1446	Lsat_1_v5_gn_4_95740.1
AP2	Lsa-miR1446	Lsat_1_v5_gn_5_108460.1
AP2	Lsa-miR1446	Lsat_1_v5_gn_5_112540.1
AP2	Lsa-miR1446	Lsat_1_v5_gn_5_151420.1
AP2	Lsa-miR1446	Lsat_1_v5_gn_5_154501.1
AP2	Lsa-miR1446	Lsat_1_v5_gn_5_170600.1
AP2	Lsa-miR1446	Lsat_1_v5_gn_5_182181.1
AP2	Lsa-miR1446	Lsat_1_v5_gn_5_26121.1
AP2	Lsa-miR1446	Lsat_1_v5_gn_5_69960.1
AP2	Lsa-miR1446	Lsat_1_v5_gn_5_78281.1
AP2	Lsa-miR1446	Lsat_1_v5_gn_5_95680.1
AP2	Lsa-miR1446	Lsat_1_v5_gn_6_109860.1
AP2	Lsa-miR1446	Lsat_1_v5_gn_6_110501.1
AP2	Lsa-miR1446	Lsat_1_v5_gn_6_112340.1
AP2	Lsa-miR1446	Lsat_1_v5_gn_6_18081.1
AP2	Lsa-miR1446	Lsat_1_v5_gn_6_34901.1
AP2	Lsa-miR1446	Lsat_1_v5_gn_6_37360.1
AP2	Lsa-miR1446	Lsat_1_v5_gn_6_47421.1
AP2	Lsa-miR1446	Lsat_1_v5_gn_6_49820.1
AP2	Lsa-miR1446	Lsat_1_v5_gn_6_7721.1
AP2	Lsa-miR1446	Lsat_1_v5_gn_6_78060.1
AP2	Lsa-miR1446	Lsat_1_v5_gn_6_79760.1
AP2	Lsa-miR1446	Lsat_1_v5_gn_6_8501.1
AP2	Lsa-miR1446	Lsat_1_v5_gn_7_10680.1
AP2	Lsa-miR1446	Lsat_1_v5_gn_7_115980.1
AP2	Lsa-miR1446	Lsat_1_v5_gn_7_16941.1
AP2	Lsa-miR1446	Lsat_1_v5_gn_7_2581.1
AP2	Lsa-miR1446	Lsat_1_v5_gn_7_29460.1
AP2	Lsa-miR1446	Lsat_1_v5_gn_7_46580.1
AP2	Lsa-miR1446	Lsat_1_v5_gn_7_46620.1
AP2	Lsa-miR1446	Lsat_1_v5_gn_7_71040.1
AP2	Lsa-miR1446	Lsat_1_v5_gn_7_9300.1
AP2	Lsa-miR1446	Lsat_1_v5_gn_8_104041.1
AP2	Lsa-miR1446	Lsat_1_v5_gn_8_121361.1
AP2	Lsa-miR1446	Lsat_1_v5_gn_8_129420.1
AP2	Lsa-miR1446	Lsat_1_v5_gn_8_167200.1
AP2	Lsa-miR1446	Lsat_1_v5_gn_8_17741.1
AP2	Lsa-miR1446	Lsat_1_v5_gn_8_340.1
AP2	Lsa-miR1446	Lsat_1_v5_gn_8_37481.1
AP2	Lsa-miR1446	Lsat_1_v5_gn_8_65360.1
AP2	Lsa-miR1446	Lsat_1_v5_gn_8_67821.1
AP2	Lsa-miR1446	Lsat_1_v5_gn_8_90101.1
AP2	Lsa-miR1446	Lsat_1_v5_gn_8_90920.1
AP2	Lsa-miR1446	Lsat_1_v5_gn_8_96801.1
AP2	Lsa-miR1446	Lsat_1_v5_gn_9_116901.1
AP2	Lsa-miR1446	Lsat_1_v5_gn_9_121240.1
AP2	Lsa-miR1446	Lsat_1_v5_gn_9_23820.1
AP2	Lsa-miR1446	Lsat_1_v5_gn_9_28540.1
AP2	Lsa-miR1446	Lsat_1_v5_gn_9_8420.1
AP2	Lsa-miR1446	Lsat_1_v5_gn_9_90080.1
AP2	Lsa-miR1446	Lsat_1_v5_gn_9_93860.1
AP2	Lsa-miR1446	Lsat_1_v5_gn_9_95821.1
BBR-BPC	Lsa-miR1446	Lsat_1_v5_gn_0_22701.1
BBR-BPC	Lsa-miR1446	Lsat_1_v5_gn_1_51840.1
BBR-BPC	Lsa-miR1446	Lsat_1_v5_gn_2_133880.1
BBR-BPC	Lsa-miR1446	Lsat_1_v5_gn_2_66660.1
BBR-BPC	Lsa-miR1446	Lsat_1_v5_gn_2_77740.1
BBR-BPC	Lsa-miR1446	Lsat_1_v5_gn_2_91621.1
BBR-BPC	Lsa-miR1446	Lsat_1_v5_gn_3_102000.1
BBR-BPC	Lsa-miR1446	Lsat_1_v5_gn_3_102160.1
BBR-BPC	Lsa-miR1446	Lsat_1_v5_gn_3_1221.1
BBR-BPC	Lsa-miR1446	Lsat_1_v5_gn_3_135700.1
BBR-BPC	Lsa-miR1446	Lsat_1_v5_gn_3_18520.1
BBR-BPC	Lsa-miR1446	Lsat_1_v5_gn_3_30180.1
BBR-BPC	Lsa-miR1446	Lsat_1_v5_gn_3_48061.1
BBR-BPC	Lsa-miR1446	Lsat_1_v5_gn_3_49880.1
BBR-BPC	Lsa-miR1446	Lsat_1_v5_gn_3_51780.1
BBR-BPC	Lsa-miR1446	Lsat_1_v5_gn_3_53980.1
BBR-BPC	Lsa-miR1446	Lsat_1_v5_gn_3_61481.1
BBR-BPC	Lsa-miR1446	Lsat_1_v5_gn_3_65141.1
BBR-BPC	Lsa-miR1446	Lsat_1_v5_gn_3_65880.1
BBR-BPC	Lsa-miR1446	Lsat_1_v5_gn_3_72021.1
BBR-BPC	Lsa-miR1446	Lsat_1_v5_gn_3_84881.1
BBR-BPC	Lsa-miR1446	Lsat_1_v5_gn_4_138061.1
BBR-BPC	Lsa-miR1446	Lsat_1_v5_gn_4_161060.1
BBR-BPC	Lsa-miR1446	Lsat_1_v5_gn_4_17301.1
BBR-BPC	Lsa-miR1446	Lsat_1_v5_gn_4_26940.1
BBR-BPC	Lsa-miR1446	Lsat_1_v5_gn_4_29701.1
BBR-BPC	Lsa-miR1446	Lsat_1_v5_gn_4_48420.1
BBR-BPC	Lsa-miR1446	Lsat_1_v5_gn_4_71321.1
BBR-BPC	Lsa-miR1446	Lsat_1_v5_gn_4_73401.1
BBR-BPC	Lsa-miR1446	Lsat_1_v5_gn_4_76080.1
BBR-BPC	Lsa-miR1446	Lsat_1_v5_gn_4_79581.1
BBR-BPC	Lsa-miR1446	Lsat_1_v5_gn_4_80040.1
BBR-BPC	Lsa-miR1446	Lsat_1_v5_gn_4_80480.1
BBR-BPC	Lsa-miR1446	Lsat_1_v5_gn_4_95740.1
BBR-BPC	Lsa-miR1446	Lsat_1_v5_gn_5_108460.1
BBR-BPC	Lsa-miR1446	Lsat_1_v5_gn_5_112540.1
BBR-BPC	Lsa-miR1446	Lsat_1_v5_gn_5_151420.1
BBR-BPC	Lsa-miR1446	Lsat_1_v5_gn_5_154501.1
BBR-BPC	Lsa-miR1446	Lsat_1_v5_gn_5_170600.1
BBR-BPC	Lsa-miR1446	Lsat_1_v5_gn_5_182181.1
BBR-BPC	Lsa-miR1446	Lsat_1_v5_gn_5_26121.1
BBR-BPC	Lsa-miR1446	Lsat_1_v5_gn_5_69960.1
BBR-BPC	Lsa-miR1446	Lsat_1_v5_gn_5_78281.1
BBR-BPC	Lsa-miR1446	Lsat_1_v5_gn_5_95680.1
BBR-BPC	Lsa-miR1446	Lsat_1_v5_gn_6_109860.1
BBR-BPC	Lsa-miR1446	Lsat_1_v5_gn_6_110501.1
BBR-BPC	Lsa-miR1446	Lsat_1_v5_gn_6_112340.1
BBR-BPC	Lsa-miR1446	Lsat_1_v5_gn_6_18081.1
BBR-BPC	Lsa-miR1446	Lsat_1_v5_gn_6_34901.1
BBR-BPC	Lsa-miR1446	Lsat_1_v5_gn_6_37360.1
BBR-BPC	Lsa-miR1446	Lsat_1_v5_gn_6_47421.1
BBR-BPC	Lsa-miR1446	Lsat_1_v5_gn_6_49820.1
BBR-BPC	Lsa-miR1446	Lsat_1_v5_gn_6_7721.1
BBR-BPC	Lsa-miR1446	Lsat_1_v5_gn_6_78060.1
BBR-BPC	Lsa-miR1446	Lsat_1_v5_gn_6_79760.1
BBR-BPC	Lsa-miR1446	Lsat_1_v5_gn_6_8501.1
BBR-BPC	Lsa-miR1446	Lsat_1_v5_gn_7_10680.1
BBR-BPC	Lsa-miR1446	Lsat_1_v5_gn_7_16941.1
BBR-BPC	Lsa-miR1446	Lsat_1_v5_gn_7_2581.1
BBR-BPC	Lsa-miR1446	Lsat_1_v5_gn_7_29460.1
BBR-BPC	Lsa-miR1446	Lsat_1_v5_gn_7_46580.1
BBR-BPC	Lsa-miR1446	Lsat_1_v5_gn_7_9300.1
BBR-BPC	Lsa-miR1446	Lsat_1_v5_gn_8_104041.1
BBR-BPC	Lsa-miR1446	Lsat_1_v5_gn_8_121361.1
BBR-BPC	Lsa-miR1446	Lsat_1_v5_gn_8_129420.1
BBR-BPC	Lsa-miR1446	Lsat_1_v5_gn_8_167200.1
BBR-BPC	Lsa-miR1446	Lsat_1_v5_gn_8_17741.1
BBR-BPC	Lsa-miR1446	Lsat_1_v5_gn_8_65360.1
BBR-BPC	Lsa-miR1446	Lsat_1_v5_gn_8_67821.1
BBR-BPC	Lsa-miR1446	Lsat_1_v5_gn_8_90101.1
BBR-BPC	Lsa-miR1446	Lsat_1_v5_gn_8_96801.1
BBR-BPC	Lsa-miR1446	Lsat_1_v5_gn_9_121240.1
BBR-BPC	Lsa-miR1446	Lsat_1_v5_gn_9_23820.1
BBR-BPC	Lsa-miR1446	Lsat_1_v5_gn_9_28540.1
BBR-BPC	Lsa-miR1446	Lsat_1_v5_gn_9_8420.1
BBR-BPC	Lsa-miR1446	Lsat_1_v5_gn_9_90080.1
BBR-BPC	Lsa-miR1446	Lsat_1_v5_gn_9_93860.1
BBR-BPC	Lsa-miR1446	Lsat_1_v5_gn_9_95821.1
C2H2	Lsa-miR1446	Lsat_1_v5_gn_0_22701.1
C2H2	Lsa-miR1446	Lsat_1_v5_gn_1_51840.1
C2H2	Lsa-miR1446	Lsat_1_v5_gn_2_115240.1
C2H2	Lsa-miR1446	Lsat_1_v5_gn_2_133880.1
C2H2	Lsa-miR1446	Lsat_1_v5_gn_2_35401.1
C2H2	Lsa-miR1446	Lsat_1_v5_gn_2_66660.1
C2H2	Lsa-miR1446	Lsat_1_v5_gn_2_69001.1
C2H2	Lsa-miR1446	Lsat_1_v5_gn_2_77740.1
C2H2	Lsa-miR1446	Lsat_1_v5_gn_2_90160.1
C2H2	Lsa-miR1446	Lsat_1_v5_gn_2_91621.1
C2H2	Lsa-miR1446	Lsat_1_v5_gn_3_102000.1
C2H2	Lsa-miR1446	Lsat_1_v5_gn_3_102160.1
C2H2	Lsa-miR1446	Lsat_1_v5_gn_3_1221.1
C2H2	Lsa-miR1446	Lsat_1_v5_gn_3_135700.1
C2H2	Lsa-miR1446	Lsat_1_v5_gn_3_18520.1
C2H2	Lsa-miR1446	Lsat_1_v5_gn_3_25981.1
C2H2	Lsa-miR1446	Lsat_1_v5_gn_3_30180.1
C2H2	Lsa-miR1446	Lsat_1_v5_gn_3_32820.1
C2H2	Lsa-miR1446	Lsat_1_v5_gn_3_38940.1
C2H2	Lsa-miR1446	Lsat_1_v5_gn_3_48061.1
C2H2	Lsa-miR1446	Lsat_1_v5_gn_3_49880.1
C2H2	Lsa-miR1446	Lsat_1_v5_gn_3_51780.1
C2H2	Lsa-miR1446	Lsat_1_v5_gn_3_53980.1
C2H2	Lsa-miR1446	Lsat_1_v5_gn_3_61481.1
C2H2	Lsa-miR1446	Lsat_1_v5_gn_3_65141.1
C2H2	Lsa-miR1446	Lsat_1_v5_gn_3_65880.1
C2H2	Lsa-miR1446	Lsat_1_v5_gn_3_72021.1
C2H2	Lsa-miR1446	Lsat_1_v5_gn_3_84881.1
C2H2	Lsa-miR1446	Lsat_1_v5_gn_4_138061.1
C2H2	Lsa-miR1446	Lsat_1_v5_gn_4_161060.1
C2H2	Lsa-miR1446	Lsat_1_v5_gn_4_170480.1
C2H2	Lsa-miR1446	Lsat_1_v5_gn_4_17301.1
C2H2	Lsa-miR1446	Lsat_1_v5_gn_4_26940.1
C2H2	Lsa-miR1446	Lsat_1_v5_gn_4_29701.1
C2H2	Lsa-miR1446	Lsat_1_v5_gn_4_48420.1
C2H2	Lsa-miR1446	Lsat_1_v5_gn_4_71321.1
C2H2	Lsa-miR1446	Lsat_1_v5_gn_4_73401.1
C2H2	Lsa-miR1446	Lsat_1_v5_gn_4_76080.1
C2H2	Lsa-miR1446	Lsat_1_v5_gn_4_79581.1
C2H2	Lsa-miR1446	Lsat_1_v5_gn_4_80040.1
C2H2	Lsa-miR1446	Lsat_1_v5_gn_4_80480.1
C2H2	Lsa-miR1446	Lsat_1_v5_gn_4_87321.1
C2H2	Lsa-miR1446	Lsat_1_v5_gn_4_95740.1
C2H2	Lsa-miR1446	Lsat_1_v5_gn_5_108460.1
C2H2	Lsa-miR1446	Lsat_1_v5_gn_5_112540.1
C2H2	Lsa-miR1446	Lsat_1_v5_gn_5_151420.1
C2H2	Lsa-miR1446	Lsat_1_v5_gn_5_154501.1
C2H2	Lsa-miR1446	Lsat_1_v5_gn_5_170600.1
C2H2	Lsa-miR1446	Lsat_1_v5_gn_5_182181.1
C2H2	Lsa-miR1446	Lsat_1_v5_gn_5_26121.1
C2H2	Lsa-miR1446	Lsat_1_v5_gn_5_69960.1
C2H2	Lsa-miR1446	Lsat_1_v5_gn_5_78281.1
C2H2	Lsa-miR1446	Lsat_1_v5_gn_5_95680.1
C2H2	Lsa-miR1446	Lsat_1_v5_gn_6_109860.1
C2H2	Lsa-miR1446	Lsat_1_v5_gn_6_110501.1
C2H2	Lsa-miR1446	Lsat_1_v5_gn_6_112340.1
C2H2	Lsa-miR1446	Lsat_1_v5_gn_6_18081.1
C2H2	Lsa-miR1446	Lsat_1_v5_gn_6_34901.1
C2H2	Lsa-miR1446	Lsat_1_v5_gn_6_37360.1
C2H2	Lsa-miR1446	Lsat_1_v5_gn_6_47421.1
C2H2	Lsa-miR1446	Lsat_1_v5_gn_6_49820.1
C2H2	Lsa-miR1446	Lsat_1_v5_gn_6_7721.1
C2H2	Lsa-miR1446	Lsat_1_v5_gn_6_78060.1
C2H2	Lsa-miR1446	Lsat_1_v5_gn_6_79760.1
C2H2	Lsa-miR1446	Lsat_1_v5_gn_6_8501.1
C2H2	Lsa-miR1446	Lsat_1_v5_gn_7_10680.1
C2H2	Lsa-miR1446	Lsat_1_v5_gn_7_115980.1
C2H2	Lsa-miR1446	Lsat_1_v5_gn_7_16941.1
C2H2	Lsa-miR1446	Lsat_1_v5_gn_7_2581.1
C2H2	Lsa-miR1446	Lsat_1_v5_gn_7_29460.1
C2H2	Lsa-miR1446	Lsat_1_v5_gn_7_46580.1
C2H2	Lsa-miR1446	Lsat_1_v5_gn_7_46620.1
C2H2	Lsa-miR1446	Lsat_1_v5_gn_7_71040.1
C2H2	Lsa-miR1446	Lsat_1_v5_gn_7_9300.1
C2H2	Lsa-miR1446	Lsat_1_v5_gn_8_104041.1
C2H2	Lsa-miR1446	Lsat_1_v5_gn_8_121361.1
C2H2	Lsa-miR1446	Lsat_1_v5_gn_8_129420.1
C2H2	Lsa-miR1446	Lsat_1_v5_gn_8_167200.1
C2H2	Lsa-miR1446	Lsat_1_v5_gn_8_17741.1
C2H2	Lsa-miR1446	Lsat_1_v5_gn_8_340.1
C2H2	Lsa-miR1446	Lsat_1_v5_gn_8_37481.1
C2H2	Lsa-miR1446	Lsat_1_v5_gn_8_65360.1
C2H2	Lsa-miR1446	Lsat_1_v5_gn_8_67821.1
C2H2	Lsa-miR1446	Lsat_1_v5_gn_8_90101.1
C2H2	Lsa-miR1446	Lsat_1_v5_gn_8_90920.1
C2H2	Lsa-miR1446	Lsat_1_v5_gn_8_96801.1
C2H2	Lsa-miR1446	Lsat_1_v5_gn_9_116901.1
C2H2	Lsa-miR1446	Lsat_1_v5_gn_9_121240.1
C2H2	Lsa-miR1446	Lsat_1_v5_gn_9_23820.1
C2H2	Lsa-miR1446	Lsat_1_v5_gn_9_28540.1
C2H2	Lsa-miR1446	Lsat_1_v5_gn_9_8420.1
C2H2	Lsa-miR1446	Lsat_1_v5_gn_9_90080.1
C2H2	Lsa-miR1446	Lsat_1_v5_gn_9_93860.1
C2H2	Lsa-miR1446	Lsat_1_v5_gn_9_95821.1
Dof	Lsa-miR1446	Lsat_1_v5_gn_0_22701.1
Dof	Lsa-miR1446	Lsat_1_v5_gn_1_51840.1
Dof	Lsa-miR1446	Lsat_1_v5_gn_2_115240.1
Dof	Lsa-miR1446	Lsat_1_v5_gn_2_133880.1
Dof	Lsa-miR1446	Lsat_1_v5_gn_2_35401.1
Dof	Lsa-miR1446	Lsat_1_v5_gn_2_66660.1
Dof	Lsa-miR1446	Lsat_1_v5_gn_2_69001.1
Dof	Lsa-miR1446	Lsat_1_v5_gn_2_77740.1
Dof	Lsa-miR1446	Lsat_1_v5_gn_2_90160.1
Dof	Lsa-miR1446	Lsat_1_v5_gn_2_91621.1
Dof	Lsa-miR1446	Lsat_1_v5_gn_3_102000.1
Dof	Lsa-miR1446	Lsat_1_v5_gn_3_102160.1
Dof	Lsa-miR1446	Lsat_1_v5_gn_3_1221.1
Dof	Lsa-miR1446	Lsat_1_v5_gn_3_135700.1
Dof	Lsa-miR1446	Lsat_1_v5_gn_3_18520.1
Dof	Lsa-miR1446	Lsat_1_v5_gn_3_25981.1
Dof	Lsa-miR1446	Lsat_1_v5_gn_3_30180.1
Dof	Lsa-miR1446	Lsat_1_v5_gn_3_32820.1
Dof	Lsa-miR1446	Lsat_1_v5_gn_3_38940.1
Dof	Lsa-miR1446	Lsat_1_v5_gn_3_48061.1
Dof	Lsa-miR1446	Lsat_1_v5_gn_3_49880.1
Dof	Lsa-miR1446	Lsat_1_v5_gn_3_51780.1
Dof	Lsa-miR1446	Lsat_1_v5_gn_3_53980.1
Dof	Lsa-miR1446	Lsat_1_v5_gn_3_61481.1
Dof	Lsa-miR1446	Lsat_1_v5_gn_3_65141.1
Dof	Lsa-miR1446	Lsat_1_v5_gn_3_65880.1
Dof	Lsa-miR1446	Lsat_1_v5_gn_3_72021.1
Dof	Lsa-miR1446	Lsat_1_v5_gn_3_84881.1
Dof	Lsa-miR1446	Lsat_1_v5_gn_4_138061.1
Dof	Lsa-miR1446	Lsat_1_v5_gn_4_161060.1
Dof	Lsa-miR1446	Lsat_1_v5_gn_4_170480.1
Dof	Lsa-miR1446	Lsat_1_v5_gn_4_17301.1
Dof	Lsa-miR1446	Lsat_1_v5_gn_4_26940.1
Dof	Lsa-miR1446	Lsat_1_v5_gn_4_29701.1
Dof	Lsa-miR1446	Lsat_1_v5_gn_4_48420.1
Dof	Lsa-miR1446	Lsat_1_v5_gn_4_71321.1
Dof	Lsa-miR1446	Lsat_1_v5_gn_4_73401.1
Dof	Lsa-miR1446	Lsat_1_v5_gn_4_76080.1
Dof	Lsa-miR1446	Lsat_1_v5_gn_4_79581.1
Dof	Lsa-miR1446	Lsat_1_v5_gn_4_80040.1
Dof	Lsa-miR1446	Lsat_1_v5_gn_4_80480.1
Dof	Lsa-miR1446	Lsat_1_v5_gn_4_87321.1
Dof	Lsa-miR1446	Lsat_1_v5_gn_4_95740.1
Dof	Lsa-miR1446	Lsat_1_v5_gn_5_108460.1
Dof	Lsa-miR1446	Lsat_1_v5_gn_5_112540.1
Dof	Lsa-miR1446	Lsat_1_v5_gn_5_151420.1
Dof	Lsa-miR1446	Lsat_1_v5_gn_5_154501.1
Dof	Lsa-miR1446	Lsat_1_v5_gn_5_170600.1
Dof	Lsa-miR1446	Lsat_1_v5_gn_5_182181.1
Dof	Lsa-miR1446	Lsat_1_v5_gn_5_26121.1
Dof	Lsa-miR1446	Lsat_1_v5_gn_5_69960.1
Dof	Lsa-miR1446	Lsat_1_v5_gn_5_78281.1
Dof	Lsa-miR1446	Lsat_1_v5_gn_5_95680.1
Dof	Lsa-miR1446	Lsat_1_v5_gn_6_109860.1
Dof	Lsa-miR1446	Lsat_1_v5_gn_6_110501.1
Dof	Lsa-miR1446	Lsat_1_v5_gn_6_112340.1
Dof	Lsa-miR1446	Lsat_1_v5_gn_6_18081.1
Dof	Lsa-miR1446	Lsat_1_v5_gn_6_34901.1
Dof	Lsa-miR1446	Lsat_1_v5_gn_6_37360.1
Dof	Lsa-miR1446	Lsat_1_v5_gn_6_47421.1
Dof	Lsa-miR1446	Lsat_1_v5_gn_6_49820.1
Dof	Lsa-miR1446	Lsat_1_v5_gn_6_7721.1
Dof	Lsa-miR1446	Lsat_1_v5_gn_6_78060.1
Dof	Lsa-miR1446	Lsat_1_v5_gn_6_79760.1
Dof	Lsa-miR1446	Lsat_1_v5_gn_6_8501.1
Dof	Lsa-miR1446	Lsat_1_v5_gn_7_10680.1
Dof	Lsa-miR1446	Lsat_1_v5_gn_7_115980.1
Dof	Lsa-miR1446	Lsat_1_v5_gn_7_16941.1
Dof	Lsa-miR1446	Lsat_1_v5_gn_7_2581.1
Dof	Lsa-miR1446	Lsat_1_v5_gn_7_29460.1
Dof	Lsa-miR1446	Lsat_1_v5_gn_7_46580.1
Dof	Lsa-miR1446	Lsat_1_v5_gn_7_46620.1
Dof	Lsa-miR1446	Lsat_1_v5_gn_7_71040.1
Dof	Lsa-miR1446	Lsat_1_v5_gn_7_9300.1
Dof	Lsa-miR1446	Lsat_1_v5_gn_8_104041.1
Dof	Lsa-miR1446	Lsat_1_v5_gn_8_121361.1
Dof	Lsa-miR1446	Lsat_1_v5_gn_8_129420.1
Dof	Lsa-miR1446	Lsat_1_v5_gn_8_167200.1
Dof	Lsa-miR1446	Lsat_1_v5_gn_8_17741.1
Dof	Lsa-miR1446	Lsat_1_v5_gn_8_340.1
Dof	Lsa-miR1446	Lsat_1_v5_gn_8_37481.1
Dof	Lsa-miR1446	Lsat_1_v5_gn_8_65360.1
Dof	Lsa-miR1446	Lsat_1_v5_gn_8_67821.1
Dof	Lsa-miR1446	Lsat_1_v5_gn_8_90101.1
Dof	Lsa-miR1446	Lsat_1_v5_gn_8_90920.1
Dof	Lsa-miR1446	Lsat_1_v5_gn_8_96801.1
Dof	Lsa-miR1446	Lsat_1_v5_gn_9_116901.1
Dof	Lsa-miR1446	Lsat_1_v5_gn_9_121240.1
Dof	Lsa-miR1446	Lsat_1_v5_gn_9_23820.1
Dof	Lsa-miR1446	Lsat_1_v5_gn_9_28540.1
Dof	Lsa-miR1446	Lsat_1_v5_gn_9_8420.1
Dof	Lsa-miR1446	Lsat_1_v5_gn_9_90080.1
Dof	Lsa-miR1446	Lsat_1_v5_gn_9_93860.1
Dof	Lsa-miR1446	Lsat_1_v5_gn_9_95821.1
ERF	Lsa-miR1446	Lsat_1_v5_gn_0_22701.1
ERF	Lsa-miR1446	Lsat_1_v5_gn_1_51840.1
ERF	Lsa-miR1446	Lsat_1_v5_gn_2_115240.1
ERF	Lsa-miR1446	Lsat_1_v5_gn_2_133880.1
ERF	Lsa-miR1446	Lsat_1_v5_gn_2_35401.1
ERF	Lsa-miR1446	Lsat_1_v5_gn_2_66660.1
ERF	Lsa-miR1446	Lsat_1_v5_gn_2_69001.1
ERF	Lsa-miR1446	Lsat_1_v5_gn_2_77740.1
ERF	Lsa-miR1446	Lsat_1_v5_gn_2_90160.1
ERF	Lsa-miR1446	Lsat_1_v5_gn_2_91621.1
ERF	Lsa-miR1446	Lsat_1_v5_gn_3_102000.1
ERF	Lsa-miR1446	Lsat_1_v5_gn_3_102160.1
ERF	Lsa-miR1446	Lsat_1_v5_gn_3_1221.1
ERF	Lsa-miR1446	Lsat_1_v5_gn_3_135700.1
ERF	Lsa-miR1446	Lsat_1_v5_gn_3_18520.1
ERF	Lsa-miR1446	Lsat_1_v5_gn_3_25981.1
ERF	Lsa-miR1446	Lsat_1_v5_gn_3_30180.1
ERF	Lsa-miR1446	Lsat_1_v5_gn_3_32820.1
ERF	Lsa-miR1446	Lsat_1_v5_gn_3_38940.1
ERF	Lsa-miR1446	Lsat_1_v5_gn_3_48061.1
ERF	Lsa-miR1446	Lsat_1_v5_gn_3_49880.1
ERF	Lsa-miR1446	Lsat_1_v5_gn_3_51780.1
ERF	Lsa-miR1446	Lsat_1_v5_gn_3_53980.1
ERF	Lsa-miR1446	Lsat_1_v5_gn_3_61481.1
ERF	Lsa-miR1446	Lsat_1_v5_gn_3_65141.1
ERF	Lsa-miR1446	Lsat_1_v5_gn_3_65880.1
ERF	Lsa-miR1446	Lsat_1_v5_gn_3_72021.1
ERF	Lsa-miR1446	Lsat_1_v5_gn_3_84881.1
ERF	Lsa-miR1446	Lsat_1_v5_gn_4_138061.1
ERF	Lsa-miR1446	Lsat_1_v5_gn_4_161060.1
ERF	Lsa-miR1446	Lsat_1_v5_gn_4_170480.1
ERF	Lsa-miR1446	Lsat_1_v5_gn_4_17301.1
ERF	Lsa-miR1446	Lsat_1_v5_gn_4_26940.1
ERF	Lsa-miR1446	Lsat_1_v5_gn_4_29701.1
ERF	Lsa-miR1446	Lsat_1_v5_gn_4_48420.1
ERF	Lsa-miR1446	Lsat_1_v5_gn_4_71321.1
ERF	Lsa-miR1446	Lsat_1_v5_gn_4_73401.1
ERF	Lsa-miR1446	Lsat_1_v5_gn_4_76080.1
ERF	Lsa-miR1446	Lsat_1_v5_gn_4_79581.1
ERF	Lsa-miR1446	Lsat_1_v5_gn_4_80040.1
ERF	Lsa-miR1446	Lsat_1_v5_gn_4_80480.1
ERF	Lsa-miR1446	Lsat_1_v5_gn_4_87321.1
ERF	Lsa-miR1446	Lsat_1_v5_gn_4_95740.1
ERF	Lsa-miR1446	Lsat_1_v5_gn_5_108460.1
ERF	Lsa-miR1446	Lsat_1_v5_gn_5_112540.1
ERF	Lsa-miR1446	Lsat_1_v5_gn_5_151420.1
ERF	Lsa-miR1446	Lsat_1_v5_gn_5_154501.1
ERF	Lsa-miR1446	Lsat_1_v5_gn_5_170600.1
ERF	Lsa-miR1446	Lsat_1_v5_gn_5_182181.1
ERF	Lsa-miR1446	Lsat_1_v5_gn_5_26121.1
ERF	Lsa-miR1446	Lsat_1_v5_gn_5_69960.1
ERF	Lsa-miR1446	Lsat_1_v5_gn_5_78281.1
ERF	Lsa-miR1446	Lsat_1_v5_gn_5_95680.1
ERF	Lsa-miR1446	Lsat_1_v5_gn_6_109860.1
ERF	Lsa-miR1446	Lsat_1_v5_gn_6_110501.1
ERF	Lsa-miR1446	Lsat_1_v5_gn_6_112340.1
ERF	Lsa-miR1446	Lsat_1_v5_gn_6_18081.1
ERF	Lsa-miR1446	Lsat_1_v5_gn_6_37360.1
ERF	Lsa-miR1446	Lsat_1_v5_gn_6_47421.1
ERF	Lsa-miR1446	Lsat_1_v5_gn_6_49820.1
ERF	Lsa-miR1446	Lsat_1_v5_gn_6_7721.1
ERF	Lsa-miR1446	Lsat_1_v5_gn_6_78060.1
ERF	Lsa-miR1446	Lsat_1_v5_gn_6_79760.1
ERF	Lsa-miR1446	Lsat_1_v5_gn_6_8501.1
ERF	Lsa-miR1446	Lsat_1_v5_gn_7_10680.1
ERF	Lsa-miR1446	Lsat_1_v5_gn_7_115980.1
ERF	Lsa-miR1446	Lsat_1_v5_gn_7_16941.1
ERF	Lsa-miR1446	Lsat_1_v5_gn_7_2581.1
ERF	Lsa-miR1446	Lsat_1_v5_gn_7_29460.1
ERF	Lsa-miR1446	Lsat_1_v5_gn_7_46580.1
ERF	Lsa-miR1446	Lsat_1_v5_gn_7_46620.1
ERF	Lsa-miR1446	Lsat_1_v5_gn_7_71040.1
ERF	Lsa-miR1446	Lsat_1_v5_gn_7_9300.1
ERF	Lsa-miR1446	Lsat_1_v5_gn_8_104041.1
ERF	Lsa-miR1446	Lsat_1_v5_gn_8_121361.1
ERF	Lsa-miR1446	Lsat_1_v5_gn_8_167200.1
ERF	Lsa-miR1446	Lsat_1_v5_gn_8_17741.1
ERF	Lsa-miR1446	Lsat_1_v5_gn_8_340.1
ERF	Lsa-miR1446	Lsat_1_v5_gn_8_37481.1
ERF	Lsa-miR1446	Lsat_1_v5_gn_8_65360.1
ERF	Lsa-miR1446	Lsat_1_v5_gn_8_67821.1
ERF	Lsa-miR1446	Lsat_1_v5_gn_8_90101.1
ERF	Lsa-miR1446	Lsat_1_v5_gn_8_90920.1
ERF	Lsa-miR1446	Lsat_1_v5_gn_8_96801.1
ERF	Lsa-miR1446	Lsat_1_v5_gn_9_116901.1
ERF	Lsa-miR1446	Lsat_1_v5_gn_9_121240.1
ERF	Lsa-miR1446	Lsat_1_v5_gn_9_23820.1
ERF	Lsa-miR1446	Lsat_1_v5_gn_9_28540.1
ERF	Lsa-miR1446	Lsat_1_v5_gn_9_8420.1
ERF	Lsa-miR1446	Lsat_1_v5_gn_9_90080.1
ERF	Lsa-miR1446	Lsat_1_v5_gn_9_93860.1
ERF	Lsa-miR1446	Lsat_1_v5_gn_9_95821.1
GRAS	Lsa-miR1446	Lsat_1_v5_gn_0_22701.1
GRAS	Lsa-miR1446	Lsat_1_v5_gn_1_51840.1
GRAS	Lsa-miR1446	Lsat_1_v5_gn_2_115240.1
GRAS	Lsa-miR1446	Lsat_1_v5_gn_2_133880.1
GRAS	Lsa-miR1446	Lsat_1_v5_gn_2_66660.1
GRAS	Lsa-miR1446	Lsat_1_v5_gn_2_77740.1
GRAS	Lsa-miR1446	Lsat_1_v5_gn_2_90160.1
GRAS	Lsa-miR1446	Lsat_1_v5_gn_2_91621.1
GRAS	Lsa-miR1446	Lsat_1_v5_gn_3_102000.1
GRAS	Lsa-miR1446	Lsat_1_v5_gn_3_102160.1
GRAS	Lsa-miR1446	Lsat_1_v5_gn_3_1221.1
GRAS	Lsa-miR1446	Lsat_1_v5_gn_3_135700.1
GRAS	Lsa-miR1446	Lsat_1_v5_gn_3_18520.1
GRAS	Lsa-miR1446	Lsat_1_v5_gn_3_25981.1
GRAS	Lsa-miR1446	Lsat_1_v5_gn_3_32820.1
GRAS	Lsa-miR1446	Lsat_1_v5_gn_3_49880.1
GRAS	Lsa-miR1446	Lsat_1_v5_gn_3_51780.1
GRAS	Lsa-miR1446	Lsat_1_v5_gn_3_53980.1
GRAS	Lsa-miR1446	Lsat_1_v5_gn_3_65141.1
GRAS	Lsa-miR1446	Lsat_1_v5_gn_3_65880.1
GRAS	Lsa-miR1446	Lsat_1_v5_gn_3_72021.1
GRAS	Lsa-miR1446	Lsat_1_v5_gn_3_84881.1
GRAS	Lsa-miR1446	Lsat_1_v5_gn_4_138061.1
GRAS	Lsa-miR1446	Lsat_1_v5_gn_4_161060.1
GRAS	Lsa-miR1446	Lsat_1_v5_gn_4_170480.1
GRAS	Lsa-miR1446	Lsat_1_v5_gn_4_26940.1
GRAS	Lsa-miR1446	Lsat_1_v5_gn_4_29701.1
GRAS	Lsa-miR1446	Lsat_1_v5_gn_4_48420.1
GRAS	Lsa-miR1446	Lsat_1_v5_gn_4_71321.1
GRAS	Lsa-miR1446	Lsat_1_v5_gn_4_73401.1
GRAS	Lsa-miR1446	Lsat_1_v5_gn_4_76080.1
GRAS	Lsa-miR1446	Lsat_1_v5_gn_4_79581.1
GRAS	Lsa-miR1446	Lsat_1_v5_gn_4_80040.1
GRAS	Lsa-miR1446	Lsat_1_v5_gn_4_80480.1
GRAS	Lsa-miR1446	Lsat_1_v5_gn_4_87321.1
GRAS	Lsa-miR1446	Lsat_1_v5_gn_4_95740.1
GRAS	Lsa-miR1446	Lsat_1_v5_gn_5_108460.1
GRAS	Lsa-miR1446	Lsat_1_v5_gn_5_112540.1
GRAS	Lsa-miR1446	Lsat_1_v5_gn_5_151420.1
GRAS	Lsa-miR1446	Lsat_1_v5_gn_5_154501.1
GRAS	Lsa-miR1446	Lsat_1_v5_gn_5_170600.1
GRAS	Lsa-miR1446	Lsat_1_v5_gn_5_26121.1
GRAS	Lsa-miR1446	Lsat_1_v5_gn_5_69960.1
GRAS	Lsa-miR1446	Lsat_1_v5_gn_5_95680.1
GRAS	Lsa-miR1446	Lsat_1_v5_gn_6_109860.1
GRAS	Lsa-miR1446	Lsat_1_v5_gn_6_110501.1
GRAS	Lsa-miR1446	Lsat_1_v5_gn_6_112340.1
GRAS	Lsa-miR1446	Lsat_1_v5_gn_6_34901.1
GRAS	Lsa-miR1446	Lsat_1_v5_gn_6_37360.1
GRAS	Lsa-miR1446	Lsat_1_v5_gn_6_49820.1
GRAS	Lsa-miR1446	Lsat_1_v5_gn_6_7721.1
GRAS	Lsa-miR1446	Lsat_1_v5_gn_6_78060.1
GRAS	Lsa-miR1446	Lsat_1_v5_gn_6_79760.1
GRAS	Lsa-miR1446	Lsat_1_v5_gn_6_8501.1
GRAS	Lsa-miR1446	Lsat_1_v5_gn_7_10680.1
GRAS	Lsa-miR1446	Lsat_1_v5_gn_7_16941.1
GRAS	Lsa-miR1446	Lsat_1_v5_gn_7_2581.1
GRAS	Lsa-miR1446	Lsat_1_v5_gn_7_29460.1
GRAS	Lsa-miR1446	Lsat_1_v5_gn_7_46580.1
GRAS	Lsa-miR1446	Lsat_1_v5_gn_7_46620.1
GRAS	Lsa-miR1446	Lsat_1_v5_gn_7_71040.1
GRAS	Lsa-miR1446	Lsat_1_v5_gn_7_9300.1
GRAS	Lsa-miR1446	Lsat_1_v5_gn_8_104041.1
GRAS	Lsa-miR1446	Lsat_1_v5_gn_8_121361.1
GRAS	Lsa-miR1446	Lsat_1_v5_gn_8_167200.1
GRAS	Lsa-miR1446	Lsat_1_v5_gn_8_37481.1
GRAS	Lsa-miR1446	Lsat_1_v5_gn_8_65360.1
GRAS	Lsa-miR1446	Lsat_1_v5_gn_8_67821.1
GRAS	Lsa-miR1446	Lsat_1_v5_gn_8_90920.1
GRAS	Lsa-miR1446	Lsat_1_v5_gn_8_96801.1
GRAS	Lsa-miR1446	Lsat_1_v5_gn_9_116901.1
GRAS	Lsa-miR1446	Lsat_1_v5_gn_9_23820.1
GRAS	Lsa-miR1446	Lsat_1_v5_gn_9_28540.1
GRAS	Lsa-miR1446	Lsat_1_v5_gn_9_8420.1
GRAS	Lsa-miR1446	Lsat_1_v5_gn_9_90080.1
GRAS	Lsa-miR1446	Lsat_1_v5_gn_9_93860.1
GRAS	Lsa-miR1446	Lsat_1_v5_gn_9_95821.1
MIKC_MADS	Lsa-miR1446	Lsat_1_v5_gn_0_22701.1
MIKC_MADS	Lsa-miR1446	Lsat_1_v5_gn_1_51840.1
MIKC_MADS	Lsa-miR1446	Lsat_1_v5_gn_2_115240.1
MIKC_MADS	Lsa-miR1446	Lsat_1_v5_gn_2_133880.1
MIKC_MADS	Lsa-miR1446	Lsat_1_v5_gn_2_35401.1
MIKC_MADS	Lsa-miR1446	Lsat_1_v5_gn_2_66660.1
MIKC_MADS	Lsa-miR1446	Lsat_1_v5_gn_2_69001.1
MIKC_MADS	Lsa-miR1446	Lsat_1_v5_gn_2_77740.1
MIKC_MADS	Lsa-miR1446	Lsat_1_v5_gn_2_90160.1
MIKC_MADS	Lsa-miR1446	Lsat_1_v5_gn_2_91621.1
MIKC_MADS	Lsa-miR1446	Lsat_1_v5_gn_3_102000.1
MIKC_MADS	Lsa-miR1446	Lsat_1_v5_gn_3_102160.1
MIKC_MADS	Lsa-miR1446	Lsat_1_v5_gn_3_1221.1
MIKC_MADS	Lsa-miR1446	Lsat_1_v5_gn_3_135700.1
MIKC_MADS	Lsa-miR1446	Lsat_1_v5_gn_3_18520.1
MIKC_MADS	Lsa-miR1446	Lsat_1_v5_gn_3_25981.1
MIKC_MADS	Lsa-miR1446	Lsat_1_v5_gn_3_30180.1
MIKC_MADS	Lsa-miR1446	Lsat_1_v5_gn_3_32820.1
MIKC_MADS	Lsa-miR1446	Lsat_1_v5_gn_3_38940.1
MIKC_MADS	Lsa-miR1446	Lsat_1_v5_gn_3_48061.1
MIKC_MADS	Lsa-miR1446	Lsat_1_v5_gn_3_49880.1
MIKC_MADS	Lsa-miR1446	Lsat_1_v5_gn_3_51780.1
MIKC_MADS	Lsa-miR1446	Lsat_1_v5_gn_3_53980.1
MIKC_MADS	Lsa-miR1446	Lsat_1_v5_gn_3_61481.1
MIKC_MADS	Lsa-miR1446	Lsat_1_v5_gn_3_65141.1
MIKC_MADS	Lsa-miR1446	Lsat_1_v5_gn_3_65880.1
MIKC_MADS	Lsa-miR1446	Lsat_1_v5_gn_3_72021.1
MIKC_MADS	Lsa-miR1446	Lsat_1_v5_gn_3_84881.1
MIKC_MADS	Lsa-miR1446	Lsat_1_v5_gn_4_138061.1
MIKC_MADS	Lsa-miR1446	Lsat_1_v5_gn_4_161060.1
MIKC_MADS	Lsa-miR1446	Lsat_1_v5_gn_4_170480.1
MIKC_MADS	Lsa-miR1446	Lsat_1_v5_gn_4_17301.1
MIKC_MADS	Lsa-miR1446	Lsat_1_v5_gn_4_26940.1
MIKC_MADS	Lsa-miR1446	Lsat_1_v5_gn_4_29701.1
MIKC_MADS	Lsa-miR1446	Lsat_1_v5_gn_4_48420.1
MIKC_MADS	Lsa-miR1446	Lsat_1_v5_gn_4_71321.1
MIKC_MADS	Lsa-miR1446	Lsat_1_v5_gn_4_73401.1
MIKC_MADS	Lsa-miR1446	Lsat_1_v5_gn_4_76080.1
MIKC_MADS	Lsa-miR1446	Lsat_1_v5_gn_4_79581.1
MIKC_MADS	Lsa-miR1446	Lsat_1_v5_gn_4_80040.1
MIKC_MADS	Lsa-miR1446	Lsat_1_v5_gn_4_80480.1
MIKC_MADS	Lsa-miR1446	Lsat_1_v5_gn_4_87321.1
MIKC_MADS	Lsa-miR1446	Lsat_1_v5_gn_4_95740.1
MIKC_MADS	Lsa-miR1446	Lsat_1_v5_gn_5_108460.1
MIKC_MADS	Lsa-miR1446	Lsat_1_v5_gn_5_112540.1
MIKC_MADS	Lsa-miR1446	Lsat_1_v5_gn_5_151420.1
MIKC_MADS	Lsa-miR1446	Lsat_1_v5_gn_5_154501.1
MIKC_MADS	Lsa-miR1446	Lsat_1_v5_gn_5_170600.1
MIKC_MADS	Lsa-miR1446	Lsat_1_v5_gn_5_182181.1
MIKC_MADS	Lsa-miR1446	Lsat_1_v5_gn_5_26121.1
MIKC_MADS	Lsa-miR1446	Lsat_1_v5_gn_5_69960.1
MIKC_MADS	Lsa-miR1446	Lsat_1_v5_gn_5_78281.1
MIKC_MADS	Lsa-miR1446	Lsat_1_v5_gn_5_95680.1
MIKC_MADS	Lsa-miR1446	Lsat_1_v5_gn_6_109860.1
MIKC_MADS	Lsa-miR1446	Lsat_1_v5_gn_6_110501.1
MIKC_MADS	Lsa-miR1446	Lsat_1_v5_gn_6_112340.1
MIKC_MADS	Lsa-miR1446	Lsat_1_v5_gn_6_18081.1
MIKC_MADS	Lsa-miR1446	Lsat_1_v5_gn_6_34901.1
MIKC_MADS	Lsa-miR1446	Lsat_1_v5_gn_6_37360.1
MIKC_MADS	Lsa-miR1446	Lsat_1_v5_gn_6_47421.1
MIKC_MADS	Lsa-miR1446	Lsat_1_v5_gn_6_49820.1
MIKC_MADS	Lsa-miR1446	Lsat_1_v5_gn_6_7721.1
MIKC_MADS	Lsa-miR1446	Lsat_1_v5_gn_6_78060.1
MIKC_MADS	Lsa-miR1446	Lsat_1_v5_gn_6_79760.1
MIKC_MADS	Lsa-miR1446	Lsat_1_v5_gn_6_8501.1
MIKC_MADS	Lsa-miR1446	Lsat_1_v5_gn_7_10680.1
MIKC_MADS	Lsa-miR1446	Lsat_1_v5_gn_7_115980.1
MIKC_MADS	Lsa-miR1446	Lsat_1_v5_gn_7_16941.1
MIKC_MADS	Lsa-miR1446	Lsat_1_v5_gn_7_2581.1
MIKC_MADS	Lsa-miR1446	Lsat_1_v5_gn_7_29460.1
MIKC_MADS	Lsa-miR1446	Lsat_1_v5_gn_7_46580.1
MIKC_MADS	Lsa-miR1446	Lsat_1_v5_gn_7_46620.1
MIKC_MADS	Lsa-miR1446	Lsat_1_v5_gn_7_71040.1
MIKC_MADS	Lsa-miR1446	Lsat_1_v5_gn_7_9300.1
MIKC_MADS	Lsa-miR1446	Lsat_1_v5_gn_8_104041.1
MIKC_MADS	Lsa-miR1446	Lsat_1_v5_gn_8_121361.1
MIKC_MADS	Lsa-miR1446	Lsat_1_v5_gn_8_129420.1
MIKC_MADS	Lsa-miR1446	Lsat_1_v5_gn_8_167200.1
MIKC_MADS	Lsa-miR1446	Lsat_1_v5_gn_8_17741.1
MIKC_MADS	Lsa-miR1446	Lsat_1_v5_gn_8_340.1
MIKC_MADS	Lsa-miR1446	Lsat_1_v5_gn_8_37481.1
MIKC_MADS	Lsa-miR1446	Lsat_1_v5_gn_8_65360.1
MIKC_MADS	Lsa-miR1446	Lsat_1_v5_gn_8_67821.1
MIKC_MADS	Lsa-miR1446	Lsat_1_v5_gn_8_90101.1
MIKC_MADS	Lsa-miR1446	Lsat_1_v5_gn_8_90920.1
MIKC_MADS	Lsa-miR1446	Lsat_1_v5_gn_8_96801.1
MIKC_MADS	Lsa-miR1446	Lsat_1_v5_gn_9_116901.1
MIKC_MADS	Lsa-miR1446	Lsat_1_v5_gn_9_121240.1
MIKC_MADS	Lsa-miR1446	Lsat_1_v5_gn_9_23820.1
MIKC_MADS	Lsa-miR1446	Lsat_1_v5_gn_9_28540.1
MIKC_MADS	Lsa-miR1446	Lsat_1_v5_gn_9_8420.1
MIKC_MADS	Lsa-miR1446	Lsat_1_v5_gn_9_90080.1
MIKC_MADS	Lsa-miR1446	Lsat_1_v5_gn_9_93860.1
MIKC_MADS	Lsa-miR1446	Lsat_1_v5_gn_9_95821.1
MYB	Lsa-miR1446	Lsat_1_v5_gn_0_22701.1
MYB	Lsa-miR1446	Lsat_1_v5_gn_1_51840.1
MYB	Lsa-miR1446	Lsat_1_v5_gn_2_115240.1
MYB	Lsa-miR1446	Lsat_1_v5_gn_2_133880.1
MYB	Lsa-miR1446	Lsat_1_v5_gn_2_35401.1
MYB	Lsa-miR1446	Lsat_1_v5_gn_2_66660.1
MYB	Lsa-miR1446	Lsat_1_v5_gn_2_69001.1
MYB	Lsa-miR1446	Lsat_1_v5_gn_2_77740.1
MYB	Lsa-miR1446	Lsat_1_v5_gn_2_90160.1
MYB	Lsa-miR1446	Lsat_1_v5_gn_2_91621.1
MYB	Lsa-miR1446	Lsat_1_v5_gn_3_102000.1
MYB	Lsa-miR1446	Lsat_1_v5_gn_3_102160.1
MYB	Lsa-miR1446	Lsat_1_v5_gn_3_1221.1
MYB	Lsa-miR1446	Lsat_1_v5_gn_3_135700.1
MYB	Lsa-miR1446	Lsat_1_v5_gn_3_18520.1
MYB	Lsa-miR1446	Lsat_1_v5_gn_3_25981.1
MYB	Lsa-miR1446	Lsat_1_v5_gn_3_30180.1
MYB	Lsa-miR1446	Lsat_1_v5_gn_3_32820.1
MYB	Lsa-miR1446	Lsat_1_v5_gn_3_38940.1
MYB	Lsa-miR1446	Lsat_1_v5_gn_3_48061.1
MYB	Lsa-miR1446	Lsat_1_v5_gn_3_49880.1
MYB	Lsa-miR1446	Lsat_1_v5_gn_3_51780.1
MYB	Lsa-miR1446	Lsat_1_v5_gn_3_53980.1
MYB	Lsa-miR1446	Lsat_1_v5_gn_3_61481.1
MYB	Lsa-miR1446	Lsat_1_v5_gn_3_65141.1
MYB	Lsa-miR1446	Lsat_1_v5_gn_3_65880.1
MYB	Lsa-miR1446	Lsat_1_v5_gn_3_72021.1
MYB	Lsa-miR1446	Lsat_1_v5_gn_3_84881.1
MYB	Lsa-miR1446	Lsat_1_v5_gn_4_138061.1
MYB	Lsa-miR1446	Lsat_1_v5_gn_4_161060.1
MYB	Lsa-miR1446	Lsat_1_v5_gn_4_170480.1
MYB	Lsa-miR1446	Lsat_1_v5_gn_4_17301.1
MYB	Lsa-miR1446	Lsat_1_v5_gn_4_26940.1
MYB	Lsa-miR1446	Lsat_1_v5_gn_4_29701.1
MYB	Lsa-miR1446	Lsat_1_v5_gn_4_48420.1
MYB	Lsa-miR1446	Lsat_1_v5_gn_4_71321.1
MYB	Lsa-miR1446	Lsat_1_v5_gn_4_73401.1
MYB	Lsa-miR1446	Lsat_1_v5_gn_4_76080.1
MYB	Lsa-miR1446	Lsat_1_v5_gn_4_79581.1
MYB	Lsa-miR1446	Lsat_1_v5_gn_4_80040.1
MYB	Lsa-miR1446	Lsat_1_v5_gn_4_80480.1
MYB	Lsa-miR1446	Lsat_1_v5_gn_4_87321.1
MYB	Lsa-miR1446	Lsat_1_v5_gn_4_95740.1
MYB	Lsa-miR1446	Lsat_1_v5_gn_5_108460.1
MYB	Lsa-miR1446	Lsat_1_v5_gn_5_112540.1
MYB	Lsa-miR1446	Lsat_1_v5_gn_5_151420.1
MYB	Lsa-miR1446	Lsat_1_v5_gn_5_154501.1
MYB	Lsa-miR1446	Lsat_1_v5_gn_5_170600.1
MYB	Lsa-miR1446	Lsat_1_v5_gn_5_182181.1
MYB	Lsa-miR1446	Lsat_1_v5_gn_5_26121.1
MYB	Lsa-miR1446	Lsat_1_v5_gn_5_69960.1
MYB	Lsa-miR1446	Lsat_1_v5_gn_5_78281.1
MYB	Lsa-miR1446	Lsat_1_v5_gn_5_95680.1
MYB	Lsa-miR1446	Lsat_1_v5_gn_6_109860.1
MYB	Lsa-miR1446	Lsat_1_v5_gn_6_110501.1
MYB	Lsa-miR1446	Lsat_1_v5_gn_6_112340.1
MYB	Lsa-miR1446	Lsat_1_v5_gn_6_18081.1
MYB	Lsa-miR1446	Lsat_1_v5_gn_6_34901.1
MYB	Lsa-miR1446	Lsat_1_v5_gn_6_37360.1
MYB	Lsa-miR1446	Lsat_1_v5_gn_6_47421.1
MYB	Lsa-miR1446	Lsat_1_v5_gn_6_49820.1
MYB	Lsa-miR1446	Lsat_1_v5_gn_6_7721.1
MYB	Lsa-miR1446	Lsat_1_v5_gn_6_78060.1
MYB	Lsa-miR1446	Lsat_1_v5_gn_6_79760.1
MYB	Lsa-miR1446	Lsat_1_v5_gn_6_8501.1
MYB	Lsa-miR1446	Lsat_1_v5_gn_7_10680.1
MYB	Lsa-miR1446	Lsat_1_v5_gn_7_115980.1
MYB	Lsa-miR1446	Lsat_1_v5_gn_7_16941.1
MYB	Lsa-miR1446	Lsat_1_v5_gn_7_2581.1
MYB	Lsa-miR1446	Lsat_1_v5_gn_7_29460.1
MYB	Lsa-miR1446	Lsat_1_v5_gn_7_46580.1
MYB	Lsa-miR1446	Lsat_1_v5_gn_7_46620.1
MYB	Lsa-miR1446	Lsat_1_v5_gn_7_71040.1
MYB	Lsa-miR1446	Lsat_1_v5_gn_7_9300.1
MYB	Lsa-miR1446	Lsat_1_v5_gn_8_104041.1
MYB	Lsa-miR1446	Lsat_1_v5_gn_8_121361.1
MYB	Lsa-miR1446	Lsat_1_v5_gn_8_129420.1
MYB	Lsa-miR1446	Lsat_1_v5_gn_8_167200.1
MYB	Lsa-miR1446	Lsat_1_v5_gn_8_17741.1
MYB	Lsa-miR1446	Lsat_1_v5_gn_8_340.1
MYB	Lsa-miR1446	Lsat_1_v5_gn_8_37481.1
MYB	Lsa-miR1446	Lsat_1_v5_gn_8_65360.1
MYB	Lsa-miR1446	Lsat_1_v5_gn_8_67821.1
MYB	Lsa-miR1446	Lsat_1_v5_gn_8_90101.1
MYB	Lsa-miR1446	Lsat_1_v5_gn_8_90920.1
MYB	Lsa-miR1446	Lsat_1_v5_gn_8_96801.1
MYB	Lsa-miR1446	Lsat_1_v5_gn_9_116901.1
MYB	Lsa-miR1446	Lsat_1_v5_gn_9_121240.1
MYB	Lsa-miR1446	Lsat_1_v5_gn_9_23820.1
MYB	Lsa-miR1446	Lsat_1_v5_gn_9_28540.1
MYB	Lsa-miR1446	Lsat_1_v5_gn_9_8420.1
MYB	Lsa-miR1446	Lsat_1_v5_gn_9_90080.1
MYB	Lsa-miR1446	Lsat_1_v5_gn_9_93860.1
MYB	Lsa-miR1446	Lsat_1_v5_gn_9_95821.1
TCP	Lsa-miR1446	Lsat_1_v5_gn_0_22701.1
TCP	Lsa-miR1446	Lsat_1_v5_gn_1_51840.1
TCP	Lsa-miR1446	Lsat_1_v5_gn_2_115240.1
TCP	Lsa-miR1446	Lsat_1_v5_gn_2_133880.1
TCP	Lsa-miR1446	Lsat_1_v5_gn_2_35401.1
TCP	Lsa-miR1446	Lsat_1_v5_gn_2_66660.1
TCP	Lsa-miR1446	Lsat_1_v5_gn_2_69001.1
TCP	Lsa-miR1446	Lsat_1_v5_gn_2_77740.1
TCP	Lsa-miR1446	Lsat_1_v5_gn_2_90160.1
TCP	Lsa-miR1446	Lsat_1_v5_gn_2_91621.1
TCP	Lsa-miR1446	Lsat_1_v5_gn_3_102000.1
TCP	Lsa-miR1446	Lsat_1_v5_gn_3_102160.1
TCP	Lsa-miR1446	Lsat_1_v5_gn_3_1221.1
TCP	Lsa-miR1446	Lsat_1_v5_gn_3_135700.1
TCP	Lsa-miR1446	Lsat_1_v5_gn_3_18520.1
TCP	Lsa-miR1446	Lsat_1_v5_gn_3_30180.1
TCP	Lsa-miR1446	Lsat_1_v5_gn_3_32820.1
TCP	Lsa-miR1446	Lsat_1_v5_gn_3_48061.1
TCP	Lsa-miR1446	Lsat_1_v5_gn_3_49880.1
TCP	Lsa-miR1446	Lsat_1_v5_gn_3_51780.1
TCP	Lsa-miR1446	Lsat_1_v5_gn_3_53980.1
TCP	Lsa-miR1446	Lsat_1_v5_gn_3_65141.1
TCP	Lsa-miR1446	Lsat_1_v5_gn_3_65880.1
TCP	Lsa-miR1446	Lsat_1_v5_gn_3_72021.1
TCP	Lsa-miR1446	Lsat_1_v5_gn_3_84881.1
TCP	Lsa-miR1446	Lsat_1_v5_gn_4_138061.1
TCP	Lsa-miR1446	Lsat_1_v5_gn_4_161060.1
TCP	Lsa-miR1446	Lsat_1_v5_gn_4_170480.1
TCP	Lsa-miR1446	Lsat_1_v5_gn_4_17301.1
TCP	Lsa-miR1446	Lsat_1_v5_gn_4_26940.1
TCP	Lsa-miR1446	Lsat_1_v5_gn_4_29701.1
TCP	Lsa-miR1446	Lsat_1_v5_gn_4_48420.1
TCP	Lsa-miR1446	Lsat_1_v5_gn_4_71321.1
TCP	Lsa-miR1446	Lsat_1_v5_gn_4_76080.1
TCP	Lsa-miR1446	Lsat_1_v5_gn_4_79581.1
TCP	Lsa-miR1446	Lsat_1_v5_gn_4_80040.1
TCP	Lsa-miR1446	Lsat_1_v5_gn_4_80480.1
TCP	Lsa-miR1446	Lsat_1_v5_gn_4_87321.1
TCP	Lsa-miR1446	Lsat_1_v5_gn_4_95740.1
TCP	Lsa-miR1446	Lsat_1_v5_gn_5_108460.1
TCP	Lsa-miR1446	Lsat_1_v5_gn_5_112540.1
TCP	Lsa-miR1446	Lsat_1_v5_gn_5_151420.1
TCP	Lsa-miR1446	Lsat_1_v5_gn_5_154501.1
TCP	Lsa-miR1446	Lsat_1_v5_gn_5_170600.1
TCP	Lsa-miR1446	Lsat_1_v5_gn_5_182181.1
TCP	Lsa-miR1446	Lsat_1_v5_gn_5_26121.1
TCP	Lsa-miR1446	Lsat_1_v5_gn_5_69960.1
TCP	Lsa-miR1446	Lsat_1_v5_gn_5_78281.1
TCP	Lsa-miR1446	Lsat_1_v5_gn_5_95680.1
TCP	Lsa-miR1446	Lsat_1_v5_gn_6_109860.1
TCP	Lsa-miR1446	Lsat_1_v5_gn_6_110501.1
TCP	Lsa-miR1446	Lsat_1_v5_gn_6_112340.1
TCP	Lsa-miR1446	Lsat_1_v5_gn_6_18081.1
TCP	Lsa-miR1446	Lsat_1_v5_gn_6_34901.1
TCP	Lsa-miR1446	Lsat_1_v5_gn_6_37360.1
TCP	Lsa-miR1446	Lsat_1_v5_gn_6_47421.1
TCP	Lsa-miR1446	Lsat_1_v5_gn_6_49820.1
TCP	Lsa-miR1446	Lsat_1_v5_gn_6_7721.1
TCP	Lsa-miR1446	Lsat_1_v5_gn_6_79760.1
TCP	Lsa-miR1446	Lsat_1_v5_gn_6_8501.1
TCP	Lsa-miR1446	Lsat_1_v5_gn_7_10680.1
TCP	Lsa-miR1446	Lsat_1_v5_gn_7_115980.1
TCP	Lsa-miR1446	Lsat_1_v5_gn_7_16941.1
TCP	Lsa-miR1446	Lsat_1_v5_gn_7_2581.1
TCP	Lsa-miR1446	Lsat_1_v5_gn_7_29460.1
TCP	Lsa-miR1446	Lsat_1_v5_gn_7_46580.1
TCP	Lsa-miR1446	Lsat_1_v5_gn_7_71040.1
TCP	Lsa-miR1446	Lsat_1_v5_gn_7_9300.1
TCP	Lsa-miR1446	Lsat_1_v5_gn_8_104041.1
TCP	Lsa-miR1446	Lsat_1_v5_gn_8_121361.1
TCP	Lsa-miR1446	Lsat_1_v5_gn_8_129420.1
TCP	Lsa-miR1446	Lsat_1_v5_gn_8_167200.1
TCP	Lsa-miR1446	Lsat_1_v5_gn_8_17741.1
TCP	Lsa-miR1446	Lsat_1_v5_gn_8_65360.1
TCP	Lsa-miR1446	Lsat_1_v5_gn_8_67821.1
TCP	Lsa-miR1446	Lsat_1_v5_gn_8_90101.1
TCP	Lsa-miR1446	Lsat_1_v5_gn_8_90920.1
TCP	Lsa-miR1446	Lsat_1_v5_gn_8_96801.1
TCP	Lsa-miR1446	Lsat_1_v5_gn_9_121240.1
TCP	Lsa-miR1446	Lsat_1_v5_gn_9_23820.1
TCP	Lsa-miR1446	Lsat_1_v5_gn_9_28540.1
TCP	Lsa-miR1446	Lsat_1_v5_gn_9_8420.1
TCP	Lsa-miR1446	Lsat_1_v5_gn_9_90080.1
TCP	Lsa-miR1446	Lsat_1_v5_gn_9_93860.1
TCP	Lsa-miR1446	Lsat_1_v5_gn_9_95821.1
AP2	Lsa-miR156a	Lsat_1_v5_gn_1_128400.1
AP2	Lsa-miR156a	Lsat_1_v5_gn_1_14560.1
AP2	Lsa-miR156a	Lsat_1_v5_gn_1_34600.1
AP2	Lsa-miR156a	Lsat_1_v5_gn_1_50821.1
AP2	Lsa-miR156a	Lsat_1_v5_gn_1_52780.1
AP2	Lsa-miR156a	Lsat_1_v5_gn_2_22181.1
AP2	Lsa-miR156a	Lsat_1_v5_gn_3_11920.1
AP2	Lsa-miR156a	Lsat_1_v5_gn_3_135740.1
AP2	Lsa-miR156a	Lsat_1_v5_gn_3_139021.1
AP2	Lsa-miR156a	Lsat_1_v5_gn_3_31000.1
AP2	Lsa-miR156a	Lsat_1_v5_gn_3_4041.1
AP2	Lsa-miR156a	Lsat_1_v5_gn_3_89440.1
AP2	Lsa-miR156a	Lsat_1_v5_gn_4_112081.1
AP2	Lsa-miR156a	Lsat_1_v5_gn_4_113241.1
AP2	Lsa-miR156a	Lsat_1_v5_gn_4_1141.1
AP2	Lsa-miR156a	Lsat_1_v5_gn_4_135220.1
AP2	Lsa-miR156a	Lsat_1_v5_gn_4_139200.1
AP2	Lsa-miR156a	Lsat_1_v5_gn_4_184960.1
AP2	Lsa-miR156a	Lsat_1_v5_gn_4_421.1
AP2	Lsa-miR156a	Lsat_1_v5_gn_4_81541.1
AP2	Lsa-miR156a	Lsat_1_v5_gn_5_12360.1
AP2	Lsa-miR156a	Lsat_1_v5_gn_5_176161.1
AP2	Lsa-miR156a	Lsat_1_v5_gn_6_116940.1
AP2	Lsa-miR156a	Lsat_1_v5_gn_7_11040.1
AP2	Lsa-miR156a	Lsat_1_v5_gn_7_56801.1
AP2	Lsa-miR156a	Lsat_1_v5_gn_7_9801.1
AP2	Lsa-miR156a	Lsat_1_v5_gn_8_117960.1
AP2	Lsa-miR156a	Lsat_1_v5_gn_8_134640.1
AP2	Lsa-miR156a	Lsat_1_v5_gn_8_59160.1
AP2	Lsa-miR156a	Lsat_1_v5_gn_9_28021.1
B3	Lsa-miR156a	Lsat_1_v5_gn_1_128400.1
B3	Lsa-miR156a	Lsat_1_v5_gn_1_14560.1
B3	Lsa-miR156a	Lsat_1_v5_gn_1_34600.1
B3	Lsa-miR156a	Lsat_1_v5_gn_1_50821.1
B3	Lsa-miR156a	Lsat_1_v5_gn_1_52780.1
B3	Lsa-miR156a	Lsat_1_v5_gn_2_22181.1
B3	Lsa-miR156a	Lsat_1_v5_gn_2_86281.1
B3	Lsa-miR156a	Lsat_1_v5_gn_3_11920.1
B3	Lsa-miR156a	Lsat_1_v5_gn_3_135740.1
B3	Lsa-miR156a	Lsat_1_v5_gn_3_139021.1
B3	Lsa-miR156a	Lsat_1_v5_gn_3_31000.1
B3	Lsa-miR156a	Lsat_1_v5_gn_3_4041.1
B3	Lsa-miR156a	Lsat_1_v5_gn_3_89440.1
B3	Lsa-miR156a	Lsat_1_v5_gn_4_112081.1
B3	Lsa-miR156a	Lsat_1_v5_gn_4_113241.1
B3	Lsa-miR156a	Lsat_1_v5_gn_4_1141.1
B3	Lsa-miR156a	Lsat_1_v5_gn_4_135220.1
B3	Lsa-miR156a	Lsat_1_v5_gn_4_139200.1
B3	Lsa-miR156a	Lsat_1_v5_gn_4_184960.1
B3	Lsa-miR156a	Lsat_1_v5_gn_4_421.1
B3	Lsa-miR156a	Lsat_1_v5_gn_4_81541.1
B3	Lsa-miR156a	Lsat_1_v5_gn_5_12360.1
B3	Lsa-miR156a	Lsat_1_v5_gn_5_176161.1
B3	Lsa-miR156a	Lsat_1_v5_gn_6_116940.1
B3	Lsa-miR156a	Lsat_1_v5_gn_7_11040.1
B3	Lsa-miR156a	Lsat_1_v5_gn_7_56801.1
B3	Lsa-miR156a	Lsat_1_v5_gn_7_9801.1
B3	Lsa-miR156a	Lsat_1_v5_gn_8_117960.1
B3	Lsa-miR156a	Lsat_1_v5_gn_8_134640.1
B3	Lsa-miR156a	Lsat_1_v5_gn_8_59160.1
B3	Lsa-miR156a	Lsat_1_v5_gn_9_28021.1
C2H2	Lsa-miR156a	Lsat_1_v5_gn_1_128400.1
C2H2	Lsa-miR156a	Lsat_1_v5_gn_1_14560.1
C2H2	Lsa-miR156a	Lsat_1_v5_gn_1_34600.1
C2H2	Lsa-miR156a	Lsat_1_v5_gn_1_50821.1
C2H2	Lsa-miR156a	Lsat_1_v5_gn_1_52780.1
C2H2	Lsa-miR156a	Lsat_1_v5_gn_2_22181.1
C2H2	Lsa-miR156a	Lsat_1_v5_gn_2_86281.1
C2H2	Lsa-miR156a	Lsat_1_v5_gn_3_11920.1
C2H2	Lsa-miR156a	Lsat_1_v5_gn_3_135740.1
C2H2	Lsa-miR156a	Lsat_1_v5_gn_3_139021.1
C2H2	Lsa-miR156a	Lsat_1_v5_gn_3_31000.1
C2H2	Lsa-miR156a	Lsat_1_v5_gn_3_4041.1
C2H2	Lsa-miR156a	Lsat_1_v5_gn_3_89440.1
C2H2	Lsa-miR156a	Lsat_1_v5_gn_4_112081.1
C2H2	Lsa-miR156a	Lsat_1_v5_gn_4_113241.1
C2H2	Lsa-miR156a	Lsat_1_v5_gn_4_1141.1
C2H2	Lsa-miR156a	Lsat_1_v5_gn_4_135220.1
C2H2	Lsa-miR156a	Lsat_1_v5_gn_4_139200.1
C2H2	Lsa-miR156a	Lsat_1_v5_gn_4_184960.1
C2H2	Lsa-miR156a	Lsat_1_v5_gn_4_421.1
C2H2	Lsa-miR156a	Lsat_1_v5_gn_4_81541.1
C2H2	Lsa-miR156a	Lsat_1_v5_gn_5_12360.1
C2H2	Lsa-miR156a	Lsat_1_v5_gn_5_176161.1
C2H2	Lsa-miR156a	Lsat_1_v5_gn_6_116940.1
C2H2	Lsa-miR156a	Lsat_1_v5_gn_7_11040.1
C2H2	Lsa-miR156a	Lsat_1_v5_gn_7_56801.1
C2H2	Lsa-miR156a	Lsat_1_v5_gn_7_9801.1
C2H2	Lsa-miR156a	Lsat_1_v5_gn_8_117960.1
C2H2	Lsa-miR156a	Lsat_1_v5_gn_8_134640.1
C2H2	Lsa-miR156a	Lsat_1_v5_gn_8_59160.1
C2H2	Lsa-miR156a	Lsat_1_v5_gn_9_28021.1
Dof	Lsa-miR156a	Lsat_1_v5_gn_1_128400.1
Dof	Lsa-miR156a	Lsat_1_v5_gn_1_14560.1
Dof	Lsa-miR156a	Lsat_1_v5_gn_1_34600.1
Dof	Lsa-miR156a	Lsat_1_v5_gn_1_50821.1
Dof	Lsa-miR156a	Lsat_1_v5_gn_1_52780.1
Dof	Lsa-miR156a	Lsat_1_v5_gn_2_22181.1
Dof	Lsa-miR156a	Lsat_1_v5_gn_2_86281.1
Dof	Lsa-miR156a	Lsat_1_v5_gn_3_11920.1
Dof	Lsa-miR156a	Lsat_1_v5_gn_3_135740.1
Dof	Lsa-miR156a	Lsat_1_v5_gn_3_139021.1
Dof	Lsa-miR156a	Lsat_1_v5_gn_3_31000.1
Dof	Lsa-miR156a	Lsat_1_v5_gn_3_4041.1
Dof	Lsa-miR156a	Lsat_1_v5_gn_3_89440.1
Dof	Lsa-miR156a	Lsat_1_v5_gn_4_112081.1
Dof	Lsa-miR156a	Lsat_1_v5_gn_4_113241.1
Dof	Lsa-miR156a	Lsat_1_v5_gn_4_1141.1
Dof	Lsa-miR156a	Lsat_1_v5_gn_4_135220.1
Dof	Lsa-miR156a	Lsat_1_v5_gn_4_139200.1
Dof	Lsa-miR156a	Lsat_1_v5_gn_4_184960.1
Dof	Lsa-miR156a	Lsat_1_v5_gn_4_421.1
Dof	Lsa-miR156a	Lsat_1_v5_gn_4_81541.1
Dof	Lsa-miR156a	Lsat_1_v5_gn_5_12360.1
Dof	Lsa-miR156a	Lsat_1_v5_gn_5_176161.1
Dof	Lsa-miR156a	Lsat_1_v5_gn_6_116940.1
Dof	Lsa-miR156a	Lsat_1_v5_gn_7_11040.1
Dof	Lsa-miR156a	Lsat_1_v5_gn_7_56801.1
Dof	Lsa-miR156a	Lsat_1_v5_gn_7_9801.1
Dof	Lsa-miR156a	Lsat_1_v5_gn_8_117960.1
Dof	Lsa-miR156a	Lsat_1_v5_gn_8_134640.1
Dof	Lsa-miR156a	Lsat_1_v5_gn_8_59160.1
Dof	Lsa-miR156a	Lsat_1_v5_gn_9_28021.1
GRAS	Lsa-miR156a	Lsat_1_v5_gn_1_128400.1
GRAS	Lsa-miR156a	Lsat_1_v5_gn_1_14560.1
GRAS	Lsa-miR156a	Lsat_1_v5_gn_1_50821.1
GRAS	Lsa-miR156a	Lsat_1_v5_gn_1_52780.1
GRAS	Lsa-miR156a	Lsat_1_v5_gn_2_22181.1
GRAS	Lsa-miR156a	Lsat_1_v5_gn_3_11920.1
GRAS	Lsa-miR156a	Lsat_1_v5_gn_3_135740.1
GRAS	Lsa-miR156a	Lsat_1_v5_gn_3_139021.1
GRAS	Lsa-miR156a	Lsat_1_v5_gn_3_31000.1
GRAS	Lsa-miR156a	Lsat_1_v5_gn_3_4041.1
GRAS	Lsa-miR156a	Lsat_1_v5_gn_3_89440.1
GRAS	Lsa-miR156a	Lsat_1_v5_gn_4_112081.1
GRAS	Lsa-miR156a	Lsat_1_v5_gn_4_113241.1
GRAS	Lsa-miR156a	Lsat_1_v5_gn_4_1141.1
GRAS	Lsa-miR156a	Lsat_1_v5_gn_4_135220.1
GRAS	Lsa-miR156a	Lsat_1_v5_gn_4_139200.1
GRAS	Lsa-miR156a	Lsat_1_v5_gn_4_184960.1
GRAS	Lsa-miR156a	Lsat_1_v5_gn_4_421.1
GRAS	Lsa-miR156a	Lsat_1_v5_gn_4_81541.1
GRAS	Lsa-miR156a	Lsat_1_v5_gn_5_12360.1
GRAS	Lsa-miR156a	Lsat_1_v5_gn_5_176161.1
GRAS	Lsa-miR156a	Lsat_1_v5_gn_6_116940.1
GRAS	Lsa-miR156a	Lsat_1_v5_gn_7_11040.1
GRAS	Lsa-miR156a	Lsat_1_v5_gn_7_56801.1
GRAS	Lsa-miR156a	Lsat_1_v5_gn_7_9801.1
GRAS	Lsa-miR156a	Lsat_1_v5_gn_8_134640.1
GRAS	Lsa-miR156a	Lsat_1_v5_gn_8_59160.1
GRAS	Lsa-miR156a	Lsat_1_v5_gn_9_28021.1
MIKC_MADS	Lsa-miR156a	Lsat_1_v5_gn_1_128400.1
MIKC_MADS	Lsa-miR156a	Lsat_1_v5_gn_1_14560.1
MIKC_MADS	Lsa-miR156a	Lsat_1_v5_gn_1_34600.1
MIKC_MADS	Lsa-miR156a	Lsat_1_v5_gn_1_50821.1
MIKC_MADS	Lsa-miR156a	Lsat_1_v5_gn_1_52780.1
MIKC_MADS	Lsa-miR156a	Lsat_1_v5_gn_2_22181.1
MIKC_MADS	Lsa-miR156a	Lsat_1_v5_gn_2_86281.1
MIKC_MADS	Lsa-miR156a	Lsat_1_v5_gn_3_11920.1
MIKC_MADS	Lsa-miR156a	Lsat_1_v5_gn_3_135740.1
MIKC_MADS	Lsa-miR156a	Lsat_1_v5_gn_3_139021.1
MIKC_MADS	Lsa-miR156a	Lsat_1_v5_gn_3_31000.1
MIKC_MADS	Lsa-miR156a	Lsat_1_v5_gn_3_4041.1
MIKC_MADS	Lsa-miR156a	Lsat_1_v5_gn_3_89440.1
MIKC_MADS	Lsa-miR156a	Lsat_1_v5_gn_4_112081.1
MIKC_MADS	Lsa-miR156a	Lsat_1_v5_gn_4_113241.1
MIKC_MADS	Lsa-miR156a	Lsat_1_v5_gn_4_1141.1
MIKC_MADS	Lsa-miR156a	Lsat_1_v5_gn_4_135220.1
MIKC_MADS	Lsa-miR156a	Lsat_1_v5_gn_4_139200.1
MIKC_MADS	Lsa-miR156a	Lsat_1_v5_gn_4_184960.1
MIKC_MADS	Lsa-miR156a	Lsat_1_v5_gn_4_421.1
MIKC_MADS	Lsa-miR156a	Lsat_1_v5_gn_4_81541.1
MIKC_MADS	Lsa-miR156a	Lsat_1_v5_gn_5_12360.1
MIKC_MADS	Lsa-miR156a	Lsat_1_v5_gn_5_176161.1
MIKC_MADS	Lsa-miR156a	Lsat_1_v5_gn_6_116940.1
MIKC_MADS	Lsa-miR156a	Lsat_1_v5_gn_7_11040.1
MIKC_MADS	Lsa-miR156a	Lsat_1_v5_gn_7_56801.1
MIKC_MADS	Lsa-miR156a	Lsat_1_v5_gn_7_9801.1
MIKC_MADS	Lsa-miR156a	Lsat_1_v5_gn_8_117960.1
MIKC_MADS	Lsa-miR156a	Lsat_1_v5_gn_8_134640.1
MIKC_MADS	Lsa-miR156a	Lsat_1_v5_gn_8_59160.1
MIKC_MADS	Lsa-miR156a	Lsat_1_v5_gn_9_28021.1
MYB_related	Lsa-miR156a	Lsat_1_v5_gn_1_128400.1
MYB_related	Lsa-miR156a	Lsat_1_v5_gn_1_14560.1
MYB_related	Lsa-miR156a	Lsat_1_v5_gn_1_34600.1
MYB_related	Lsa-miR156a	Lsat_1_v5_gn_1_50821.1
MYB_related	Lsa-miR156a	Lsat_1_v5_gn_1_52780.1
MYB_related	Lsa-miR156a	Lsat_1_v5_gn_2_22181.1
MYB_related	Lsa-miR156a	Lsat_1_v5_gn_2_86281.1
MYB_related	Lsa-miR156a	Lsat_1_v5_gn_3_11920.1
MYB_related	Lsa-miR156a	Lsat_1_v5_gn_3_135740.1
MYB_related	Lsa-miR156a	Lsat_1_v5_gn_3_139021.1
MYB_related	Lsa-miR156a	Lsat_1_v5_gn_3_31000.1
MYB_related	Lsa-miR156a	Lsat_1_v5_gn_3_4041.1
MYB_related	Lsa-miR156a	Lsat_1_v5_gn_3_89440.1
MYB_related	Lsa-miR156a	Lsat_1_v5_gn_4_112081.1
MYB_related	Lsa-miR156a	Lsat_1_v5_gn_4_113241.1
MYB_related	Lsa-miR156a	Lsat_1_v5_gn_4_1141.1
MYB_related	Lsa-miR156a	Lsat_1_v5_gn_4_135220.1
MYB_related	Lsa-miR156a	Lsat_1_v5_gn_4_139200.1
MYB_related	Lsa-miR156a	Lsat_1_v5_gn_4_184960.1
MYB_related	Lsa-miR156a	Lsat_1_v5_gn_4_421.1
MYB_related	Lsa-miR156a	Lsat_1_v5_gn_4_81541.1
MYB_related	Lsa-miR156a	Lsat_1_v5_gn_5_12360.1
MYB_related	Lsa-miR156a	Lsat_1_v5_gn_5_176161.1
MYB_related	Lsa-miR156a	Lsat_1_v5_gn_6_116940.1
MYB_related	Lsa-miR156a	Lsat_1_v5_gn_7_11040.1
MYB_related	Lsa-miR156a	Lsat_1_v5_gn_7_56801.1
MYB_related	Lsa-miR156a	Lsat_1_v5_gn_7_9801.1
MYB_related	Lsa-miR156a	Lsat_1_v5_gn_8_117960.1
MYB_related	Lsa-miR156a	Lsat_1_v5_gn_8_134640.1
MYB_related	Lsa-miR156a	Lsat_1_v5_gn_8_59160.1
MYB_related	Lsa-miR156a	Lsat_1_v5_gn_9_28021.1
AP2	Lsa-miR156b	Lsat_1_v5_gn_1_128400.1
AP2	Lsa-miR156b	Lsat_1_v5_gn_1_14560.1
AP2	Lsa-miR156b	Lsat_1_v5_gn_1_34600.1
AP2	Lsa-miR156b	Lsat_1_v5_gn_1_52780.1
AP2	Lsa-miR156b	Lsat_1_v5_gn_2_22181.1
AP2	Lsa-miR156b	Lsat_1_v5_gn_3_135740.1
AP2	Lsa-miR156b	Lsat_1_v5_gn_3_139021.1
AP2	Lsa-miR156b	Lsat_1_v5_gn_3_31000.1
AP2	Lsa-miR156b	Lsat_1_v5_gn_3_4041.1
AP2	Lsa-miR156b	Lsat_1_v5_gn_3_89440.1
AP2	Lsa-miR156b	Lsat_1_v5_gn_4_112081.1
AP2	Lsa-miR156b	Lsat_1_v5_gn_4_113241.1
AP2	Lsa-miR156b	Lsat_1_v5_gn_4_1141.1
AP2	Lsa-miR156b	Lsat_1_v5_gn_4_135220.1
AP2	Lsa-miR156b	Lsat_1_v5_gn_4_139200.1
AP2	Lsa-miR156b	Lsat_1_v5_gn_4_184960.1
AP2	Lsa-miR156b	Lsat_1_v5_gn_4_421.1
AP2	Lsa-miR156b	Lsat_1_v5_gn_4_81541.1
AP2	Lsa-miR156b	Lsat_1_v5_gn_5_12360.1
AP2	Lsa-miR156b	Lsat_1_v5_gn_5_176161.1
AP2	Lsa-miR156b	Lsat_1_v5_gn_6_116940.1
AP2	Lsa-miR156b	Lsat_1_v5_gn_7_11040.1
AP2	Lsa-miR156b	Lsat_1_v5_gn_7_56801.1
AP2	Lsa-miR156b	Lsat_1_v5_gn_7_88001.1
AP2	Lsa-miR156b	Lsat_1_v5_gn_7_9801.1
AP2	Lsa-miR156b	Lsat_1_v5_gn_8_134640.1
AP2	Lsa-miR156b	Lsat_1_v5_gn_8_59160.1
AP2	Lsa-miR156b	Lsat_1_v5_gn_9_28021.1
B3	Lsa-miR156b	Lsat_1_v5_gn_1_128400.1
B3	Lsa-miR156b	Lsat_1_v5_gn_1_14560.1
B3	Lsa-miR156b	Lsat_1_v5_gn_1_34600.1
B3	Lsa-miR156b	Lsat_1_v5_gn_1_52780.1
B3	Lsa-miR156b	Lsat_1_v5_gn_2_22181.1
B3	Lsa-miR156b	Lsat_1_v5_gn_2_86281.1
B3	Lsa-miR156b	Lsat_1_v5_gn_3_135740.1
B3	Lsa-miR156b	Lsat_1_v5_gn_3_139021.1
B3	Lsa-miR156b	Lsat_1_v5_gn_3_31000.1
B3	Lsa-miR156b	Lsat_1_v5_gn_3_4041.1
B3	Lsa-miR156b	Lsat_1_v5_gn_3_89440.1
B3	Lsa-miR156b	Lsat_1_v5_gn_4_112081.1
B3	Lsa-miR156b	Lsat_1_v5_gn_4_113241.1
B3	Lsa-miR156b	Lsat_1_v5_gn_4_1141.1
B3	Lsa-miR156b	Lsat_1_v5_gn_4_135220.1
B3	Lsa-miR156b	Lsat_1_v5_gn_4_139200.1
B3	Lsa-miR156b	Lsat_1_v5_gn_4_184960.1
B3	Lsa-miR156b	Lsat_1_v5_gn_4_421.1
B3	Lsa-miR156b	Lsat_1_v5_gn_4_81541.1
B3	Lsa-miR156b	Lsat_1_v5_gn_5_12360.1
B3	Lsa-miR156b	Lsat_1_v5_gn_5_176161.1
B3	Lsa-miR156b	Lsat_1_v5_gn_6_116940.1
B3	Lsa-miR156b	Lsat_1_v5_gn_7_11040.1
B3	Lsa-miR156b	Lsat_1_v5_gn_7_56801.1
B3	Lsa-miR156b	Lsat_1_v5_gn_7_88001.1
B3	Lsa-miR156b	Lsat_1_v5_gn_7_9801.1
B3	Lsa-miR156b	Lsat_1_v5_gn_8_134640.1
B3	Lsa-miR156b	Lsat_1_v5_gn_8_59160.1
B3	Lsa-miR156b	Lsat_1_v5_gn_9_28021.1
BBR-BPC	Lsa-miR156b	Lsat_1_v5_gn_1_128400.1
BBR-BPC	Lsa-miR156b	Lsat_1_v5_gn_1_14560.1
BBR-BPC	Lsa-miR156b	Lsat_1_v5_gn_1_34600.1
BBR-BPC	Lsa-miR156b	Lsat_1_v5_gn_1_52780.1
BBR-BPC	Lsa-miR156b	Lsat_1_v5_gn_2_22181.1
BBR-BPC	Lsa-miR156b	Lsat_1_v5_gn_2_86281.1
BBR-BPC	Lsa-miR156b	Lsat_1_v5_gn_3_135740.1
BBR-BPC	Lsa-miR156b	Lsat_1_v5_gn_3_139021.1
BBR-BPC	Lsa-miR156b	Lsat_1_v5_gn_3_31000.1
BBR-BPC	Lsa-miR156b	Lsat_1_v5_gn_3_4041.1
BBR-BPC	Lsa-miR156b	Lsat_1_v5_gn_3_89440.1
BBR-BPC	Lsa-miR156b	Lsat_1_v5_gn_4_112081.1
BBR-BPC	Lsa-miR156b	Lsat_1_v5_gn_4_113241.1
BBR-BPC	Lsa-miR156b	Lsat_1_v5_gn_4_1141.1
BBR-BPC	Lsa-miR156b	Lsat_1_v5_gn_4_135220.1
BBR-BPC	Lsa-miR156b	Lsat_1_v5_gn_4_184960.1
BBR-BPC	Lsa-miR156b	Lsat_1_v5_gn_4_421.1
BBR-BPC	Lsa-miR156b	Lsat_1_v5_gn_4_81541.1
BBR-BPC	Lsa-miR156b	Lsat_1_v5_gn_5_12360.1
BBR-BPC	Lsa-miR156b	Lsat_1_v5_gn_5_176161.1
BBR-BPC	Lsa-miR156b	Lsat_1_v5_gn_6_116940.1
BBR-BPC	Lsa-miR156b	Lsat_1_v5_gn_7_11040.1
BBR-BPC	Lsa-miR156b	Lsat_1_v5_gn_7_56801.1
BBR-BPC	Lsa-miR156b	Lsat_1_v5_gn_7_88001.1
BBR-BPC	Lsa-miR156b	Lsat_1_v5_gn_7_9801.1
BBR-BPC	Lsa-miR156b	Lsat_1_v5_gn_8_134640.1
BBR-BPC	Lsa-miR156b	Lsat_1_v5_gn_8_59160.1
C2H2	Lsa-miR156b	Lsat_1_v5_gn_1_128400.1
C2H2	Lsa-miR156b	Lsat_1_v5_gn_1_14560.1
C2H2	Lsa-miR156b	Lsat_1_v5_gn_1_34600.1
C2H2	Lsa-miR156b	Lsat_1_v5_gn_1_52780.1
C2H2	Lsa-miR156b	Lsat_1_v5_gn_2_22181.1
C2H2	Lsa-miR156b	Lsat_1_v5_gn_2_86281.1
C2H2	Lsa-miR156b	Lsat_1_v5_gn_3_135740.1
C2H2	Lsa-miR156b	Lsat_1_v5_gn_3_139021.1
C2H2	Lsa-miR156b	Lsat_1_v5_gn_3_31000.1
C2H2	Lsa-miR156b	Lsat_1_v5_gn_3_4041.1
C2H2	Lsa-miR156b	Lsat_1_v5_gn_3_89440.1
C2H2	Lsa-miR156b	Lsat_1_v5_gn_4_112081.1
C2H2	Lsa-miR156b	Lsat_1_v5_gn_4_113241.1
C2H2	Lsa-miR156b	Lsat_1_v5_gn_4_1141.1
C2H2	Lsa-miR156b	Lsat_1_v5_gn_4_135220.1
C2H2	Lsa-miR156b	Lsat_1_v5_gn_4_139200.1
C2H2	Lsa-miR156b	Lsat_1_v5_gn_4_184960.1
C2H2	Lsa-miR156b	Lsat_1_v5_gn_4_421.1
C2H2	Lsa-miR156b	Lsat_1_v5_gn_4_81541.1
C2H2	Lsa-miR156b	Lsat_1_v5_gn_5_12360.1
C2H2	Lsa-miR156b	Lsat_1_v5_gn_5_176161.1
C2H2	Lsa-miR156b	Lsat_1_v5_gn_6_116940.1
C2H2	Lsa-miR156b	Lsat_1_v5_gn_7_11040.1
C2H2	Lsa-miR156b	Lsat_1_v5_gn_7_56801.1
C2H2	Lsa-miR156b	Lsat_1_v5_gn_7_88001.1
C2H2	Lsa-miR156b	Lsat_1_v5_gn_7_9801.1
C2H2	Lsa-miR156b	Lsat_1_v5_gn_8_134640.1
C2H2	Lsa-miR156b	Lsat_1_v5_gn_8_59160.1
C2H2	Lsa-miR156b	Lsat_1_v5_gn_9_28021.1
Dof	Lsa-miR156b	Lsat_1_v5_gn_1_128400.1
Dof	Lsa-miR156b	Lsat_1_v5_gn_1_14560.1
Dof	Lsa-miR156b	Lsat_1_v5_gn_1_34600.1
Dof	Lsa-miR156b	Lsat_1_v5_gn_1_52780.1
Dof	Lsa-miR156b	Lsat_1_v5_gn_2_22181.1
Dof	Lsa-miR156b	Lsat_1_v5_gn_2_86281.1
Dof	Lsa-miR156b	Lsat_1_v5_gn_3_135740.1
Dof	Lsa-miR156b	Lsat_1_v5_gn_3_139021.1
Dof	Lsa-miR156b	Lsat_1_v5_gn_3_31000.1
Dof	Lsa-miR156b	Lsat_1_v5_gn_3_4041.1
Dof	Lsa-miR156b	Lsat_1_v5_gn_3_89440.1
Dof	Lsa-miR156b	Lsat_1_v5_gn_4_112081.1
Dof	Lsa-miR156b	Lsat_1_v5_gn_4_113241.1
Dof	Lsa-miR156b	Lsat_1_v5_gn_4_1141.1
Dof	Lsa-miR156b	Lsat_1_v5_gn_4_135220.1
Dof	Lsa-miR156b	Lsat_1_v5_gn_4_139200.1
Dof	Lsa-miR156b	Lsat_1_v5_gn_4_184960.1
Dof	Lsa-miR156b	Lsat_1_v5_gn_4_421.1
Dof	Lsa-miR156b	Lsat_1_v5_gn_4_81541.1
Dof	Lsa-miR156b	Lsat_1_v5_gn_5_12360.1
Dof	Lsa-miR156b	Lsat_1_v5_gn_5_176161.1
Dof	Lsa-miR156b	Lsat_1_v5_gn_6_116940.1
Dof	Lsa-miR156b	Lsat_1_v5_gn_7_11040.1
Dof	Lsa-miR156b	Lsat_1_v5_gn_7_56801.1
Dof	Lsa-miR156b	Lsat_1_v5_gn_7_88001.1
Dof	Lsa-miR156b	Lsat_1_v5_gn_7_9801.1
Dof	Lsa-miR156b	Lsat_1_v5_gn_8_134640.1
Dof	Lsa-miR156b	Lsat_1_v5_gn_8_59160.1
Dof	Lsa-miR156b	Lsat_1_v5_gn_9_28021.1
GRAS	Lsa-miR156b	Lsat_1_v5_gn_1_128400.1
GRAS	Lsa-miR156b	Lsat_1_v5_gn_1_14560.1
GRAS	Lsa-miR156b	Lsat_1_v5_gn_1_52780.1
GRAS	Lsa-miR156b	Lsat_1_v5_gn_2_22181.1
GRAS	Lsa-miR156b	Lsat_1_v5_gn_3_135740.1
GRAS	Lsa-miR156b	Lsat_1_v5_gn_3_139021.1
GRAS	Lsa-miR156b	Lsat_1_v5_gn_3_31000.1
GRAS	Lsa-miR156b	Lsat_1_v5_gn_3_4041.1
GRAS	Lsa-miR156b	Lsat_1_v5_gn_3_89440.1
GRAS	Lsa-miR156b	Lsat_1_v5_gn_4_112081.1
GRAS	Lsa-miR156b	Lsat_1_v5_gn_4_113241.1
GRAS	Lsa-miR156b	Lsat_1_v5_gn_4_1141.1
GRAS	Lsa-miR156b	Lsat_1_v5_gn_4_135220.1
GRAS	Lsa-miR156b	Lsat_1_v5_gn_4_139200.1
GRAS	Lsa-miR156b	Lsat_1_v5_gn_4_184960.1
GRAS	Lsa-miR156b	Lsat_1_v5_gn_4_421.1
GRAS	Lsa-miR156b	Lsat_1_v5_gn_4_81541.1
GRAS	Lsa-miR156b	Lsat_1_v5_gn_5_12360.1
GRAS	Lsa-miR156b	Lsat_1_v5_gn_5_176161.1
GRAS	Lsa-miR156b	Lsat_1_v5_gn_6_116940.1
GRAS	Lsa-miR156b	Lsat_1_v5_gn_7_11040.1
GRAS	Lsa-miR156b	Lsat_1_v5_gn_7_56801.1
GRAS	Lsa-miR156b	Lsat_1_v5_gn_7_88001.1
GRAS	Lsa-miR156b	Lsat_1_v5_gn_7_9801.1
GRAS	Lsa-miR156b	Lsat_1_v5_gn_8_134640.1
GRAS	Lsa-miR156b	Lsat_1_v5_gn_8_59160.1
GRAS	Lsa-miR156b	Lsat_1_v5_gn_9_28021.1
MIKC_MADS	Lsa-miR156b	Lsat_1_v5_gn_1_128400.1
MIKC_MADS	Lsa-miR156b	Lsat_1_v5_gn_1_14560.1
MIKC_MADS	Lsa-miR156b	Lsat_1_v5_gn_1_34600.1
MIKC_MADS	Lsa-miR156b	Lsat_1_v5_gn_1_52780.1
MIKC_MADS	Lsa-miR156b	Lsat_1_v5_gn_2_22181.1
MIKC_MADS	Lsa-miR156b	Lsat_1_v5_gn_2_86281.1
MIKC_MADS	Lsa-miR156b	Lsat_1_v5_gn_3_135740.1
MIKC_MADS	Lsa-miR156b	Lsat_1_v5_gn_3_139021.1
MIKC_MADS	Lsa-miR156b	Lsat_1_v5_gn_3_31000.1
MIKC_MADS	Lsa-miR156b	Lsat_1_v5_gn_3_4041.1
MIKC_MADS	Lsa-miR156b	Lsat_1_v5_gn_3_89440.1
MIKC_MADS	Lsa-miR156b	Lsat_1_v5_gn_4_112081.1
MIKC_MADS	Lsa-miR156b	Lsat_1_v5_gn_4_113241.1
MIKC_MADS	Lsa-miR156b	Lsat_1_v5_gn_4_1141.1
MIKC_MADS	Lsa-miR156b	Lsat_1_v5_gn_4_135220.1
MIKC_MADS	Lsa-miR156b	Lsat_1_v5_gn_4_139200.1
MIKC_MADS	Lsa-miR156b	Lsat_1_v5_gn_4_184960.1
MIKC_MADS	Lsa-miR156b	Lsat_1_v5_gn_4_421.1
MIKC_MADS	Lsa-miR156b	Lsat_1_v5_gn_4_81541.1
MIKC_MADS	Lsa-miR156b	Lsat_1_v5_gn_5_12360.1
MIKC_MADS	Lsa-miR156b	Lsat_1_v5_gn_5_176161.1
MIKC_MADS	Lsa-miR156b	Lsat_1_v5_gn_6_116940.1
MIKC_MADS	Lsa-miR156b	Lsat_1_v5_gn_7_11040.1
MIKC_MADS	Lsa-miR156b	Lsat_1_v5_gn_7_56801.1
MIKC_MADS	Lsa-miR156b	Lsat_1_v5_gn_7_88001.1
MIKC_MADS	Lsa-miR156b	Lsat_1_v5_gn_7_9801.1
MIKC_MADS	Lsa-miR156b	Lsat_1_v5_gn_8_134640.1
MIKC_MADS	Lsa-miR156b	Lsat_1_v5_gn_8_59160.1
MIKC_MADS	Lsa-miR156b	Lsat_1_v5_gn_9_28021.1
MYB_related	Lsa-miR156b	Lsat_1_v5_gn_1_128400.1
MYB_related	Lsa-miR156b	Lsat_1_v5_gn_1_14560.1
MYB_related	Lsa-miR156b	Lsat_1_v5_gn_1_34600.1
MYB_related	Lsa-miR156b	Lsat_1_v5_gn_1_52780.1
MYB_related	Lsa-miR156b	Lsat_1_v5_gn_2_22181.1
MYB_related	Lsa-miR156b	Lsat_1_v5_gn_2_86281.1
MYB_related	Lsa-miR156b	Lsat_1_v5_gn_3_135740.1
MYB_related	Lsa-miR156b	Lsat_1_v5_gn_3_139021.1
MYB_related	Lsa-miR156b	Lsat_1_v5_gn_3_31000.1
MYB_related	Lsa-miR156b	Lsat_1_v5_gn_3_4041.1
MYB_related	Lsa-miR156b	Lsat_1_v5_gn_3_89440.1
MYB_related	Lsa-miR156b	Lsat_1_v5_gn_4_112081.1
MYB_related	Lsa-miR156b	Lsat_1_v5_gn_4_113241.1
MYB_related	Lsa-miR156b	Lsat_1_v5_gn_4_1141.1
MYB_related	Lsa-miR156b	Lsat_1_v5_gn_4_135220.1
MYB_related	Lsa-miR156b	Lsat_1_v5_gn_4_139200.1
MYB_related	Lsa-miR156b	Lsat_1_v5_gn_4_184960.1
MYB_related	Lsa-miR156b	Lsat_1_v5_gn_4_421.1
MYB_related	Lsa-miR156b	Lsat_1_v5_gn_4_81541.1
MYB_related	Lsa-miR156b	Lsat_1_v5_gn_5_12360.1
MYB_related	Lsa-miR156b	Lsat_1_v5_gn_5_176161.1
MYB_related	Lsa-miR156b	Lsat_1_v5_gn_6_116940.1
MYB_related	Lsa-miR156b	Lsat_1_v5_gn_7_11040.1
MYB_related	Lsa-miR156b	Lsat_1_v5_gn_7_56801.1
MYB_related	Lsa-miR156b	Lsat_1_v5_gn_7_88001.1
MYB_related	Lsa-miR156b	Lsat_1_v5_gn_7_9801.1
MYB_related	Lsa-miR156b	Lsat_1_v5_gn_8_134640.1
MYB_related	Lsa-miR156b	Lsat_1_v5_gn_8_59160.1
MYB_related	Lsa-miR156b	Lsat_1_v5_gn_9_28021.1
AP2	Lsa-miR156c	Lsat_1_v5_gn_1_128400.1
AP2	Lsa-miR156c	Lsat_1_v5_gn_1_14560.1
AP2	Lsa-miR156c	Lsat_1_v5_gn_1_34600.1
AP2	Lsa-miR156c	Lsat_1_v5_gn_1_52780.1
AP2	Lsa-miR156c	Lsat_1_v5_gn_2_22181.1
AP2	Lsa-miR156c	Lsat_1_v5_gn_3_135740.1
AP2	Lsa-miR156c	Lsat_1_v5_gn_3_139021.1
AP2	Lsa-miR156c	Lsat_1_v5_gn_3_31000.1
AP2	Lsa-miR156c	Lsat_1_v5_gn_3_89440.1
AP2	Lsa-miR156c	Lsat_1_v5_gn_4_112081.1
AP2	Lsa-miR156c	Lsat_1_v5_gn_4_113241.1
AP2	Lsa-miR156c	Lsat_1_v5_gn_4_1141.1
AP2	Lsa-miR156c	Lsat_1_v5_gn_4_135220.1
AP2	Lsa-miR156c	Lsat_1_v5_gn_4_139200.1
AP2	Lsa-miR156c	Lsat_1_v5_gn_4_184960.1
AP2	Lsa-miR156c	Lsat_1_v5_gn_4_421.1
AP2	Lsa-miR156c	Lsat_1_v5_gn_4_81541.1
AP2	Lsa-miR156c	Lsat_1_v5_gn_5_12360.1
AP2	Lsa-miR156c	Lsat_1_v5_gn_5_176161.1
AP2	Lsa-miR156c	Lsat_1_v5_gn_6_116940.1
AP2	Lsa-miR156c	Lsat_1_v5_gn_7_11040.1
AP2	Lsa-miR156c	Lsat_1_v5_gn_7_56801.1
AP2	Lsa-miR156c	Lsat_1_v5_gn_7_9801.1
AP2	Lsa-miR156c	Lsat_1_v5_gn_8_100521.1
AP2	Lsa-miR156c	Lsat_1_v5_gn_8_134640.1
AP2	Lsa-miR156c	Lsat_1_v5_gn_8_59160.1
AP2	Lsa-miR156c	Lsat_1_v5_gn_9_28021.1
B3	Lsa-miR156c	Lsat_1_v5_gn_1_128400.1
B3	Lsa-miR156c	Lsat_1_v5_gn_1_14560.1
B3	Lsa-miR156c	Lsat_1_v5_gn_1_34600.1
B3	Lsa-miR156c	Lsat_1_v5_gn_1_52780.1
B3	Lsa-miR156c	Lsat_1_v5_gn_2_22181.1
B3	Lsa-miR156c	Lsat_1_v5_gn_2_86281.1
B3	Lsa-miR156c	Lsat_1_v5_gn_3_135740.1
B3	Lsa-miR156c	Lsat_1_v5_gn_3_139021.1
B3	Lsa-miR156c	Lsat_1_v5_gn_3_31000.1
B3	Lsa-miR156c	Lsat_1_v5_gn_3_89440.1
B3	Lsa-miR156c	Lsat_1_v5_gn_4_112081.1
B3	Lsa-miR156c	Lsat_1_v5_gn_4_113241.1
B3	Lsa-miR156c	Lsat_1_v5_gn_4_1141.1
B3	Lsa-miR156c	Lsat_1_v5_gn_4_135220.1
B3	Lsa-miR156c	Lsat_1_v5_gn_4_139200.1
B3	Lsa-miR156c	Lsat_1_v5_gn_4_184960.1
B3	Lsa-miR156c	Lsat_1_v5_gn_4_421.1
B3	Lsa-miR156c	Lsat_1_v5_gn_4_81541.1
B3	Lsa-miR156c	Lsat_1_v5_gn_5_12360.1
B3	Lsa-miR156c	Lsat_1_v5_gn_5_176161.1
B3	Lsa-miR156c	Lsat_1_v5_gn_6_116940.1
B3	Lsa-miR156c	Lsat_1_v5_gn_7_11040.1
B3	Lsa-miR156c	Lsat_1_v5_gn_7_56801.1
B3	Lsa-miR156c	Lsat_1_v5_gn_7_9801.1
B3	Lsa-miR156c	Lsat_1_v5_gn_8_100521.1
B3	Lsa-miR156c	Lsat_1_v5_gn_8_134640.1
B3	Lsa-miR156c	Lsat_1_v5_gn_8_59160.1
B3	Lsa-miR156c	Lsat_1_v5_gn_9_28021.1
BBR-BPC	Lsa-miR156c	Lsat_1_v5_gn_1_128400.1
BBR-BPC	Lsa-miR156c	Lsat_1_v5_gn_1_14560.1
BBR-BPC	Lsa-miR156c	Lsat_1_v5_gn_1_34600.1
BBR-BPC	Lsa-miR156c	Lsat_1_v5_gn_1_52780.1
BBR-BPC	Lsa-miR156c	Lsat_1_v5_gn_2_22181.1
BBR-BPC	Lsa-miR156c	Lsat_1_v5_gn_2_86281.1
BBR-BPC	Lsa-miR156c	Lsat_1_v5_gn_3_135740.1
BBR-BPC	Lsa-miR156c	Lsat_1_v5_gn_3_139021.1
BBR-BPC	Lsa-miR156c	Lsat_1_v5_gn_3_31000.1
BBR-BPC	Lsa-miR156c	Lsat_1_v5_gn_3_89440.1
BBR-BPC	Lsa-miR156c	Lsat_1_v5_gn_4_112081.1
BBR-BPC	Lsa-miR156c	Lsat_1_v5_gn_4_113241.1
BBR-BPC	Lsa-miR156c	Lsat_1_v5_gn_4_1141.1
BBR-BPC	Lsa-miR156c	Lsat_1_v5_gn_4_135220.1
BBR-BPC	Lsa-miR156c	Lsat_1_v5_gn_4_184960.1
BBR-BPC	Lsa-miR156c	Lsat_1_v5_gn_4_421.1
BBR-BPC	Lsa-miR156c	Lsat_1_v5_gn_4_81541.1
BBR-BPC	Lsa-miR156c	Lsat_1_v5_gn_5_12360.1
BBR-BPC	Lsa-miR156c	Lsat_1_v5_gn_5_176161.1
BBR-BPC	Lsa-miR156c	Lsat_1_v5_gn_6_116940.1
BBR-BPC	Lsa-miR156c	Lsat_1_v5_gn_7_11040.1
BBR-BPC	Lsa-miR156c	Lsat_1_v5_gn_7_56801.1
BBR-BPC	Lsa-miR156c	Lsat_1_v5_gn_7_9801.1
BBR-BPC	Lsa-miR156c	Lsat_1_v5_gn_8_100521.1
BBR-BPC	Lsa-miR156c	Lsat_1_v5_gn_8_134640.1
BBR-BPC	Lsa-miR156c	Lsat_1_v5_gn_8_59160.1
C2H2	Lsa-miR156c	Lsat_1_v5_gn_1_128400.1
C2H2	Lsa-miR156c	Lsat_1_v5_gn_1_14560.1
C2H2	Lsa-miR156c	Lsat_1_v5_gn_1_34600.1
C2H2	Lsa-miR156c	Lsat_1_v5_gn_1_52780.1
C2H2	Lsa-miR156c	Lsat_1_v5_gn_2_22181.1
C2H2	Lsa-miR156c	Lsat_1_v5_gn_2_86281.1
C2H2	Lsa-miR156c	Lsat_1_v5_gn_3_135740.1
C2H2	Lsa-miR156c	Lsat_1_v5_gn_3_139021.1
C2H2	Lsa-miR156c	Lsat_1_v5_gn_3_31000.1
C2H2	Lsa-miR156c	Lsat_1_v5_gn_3_89440.1
C2H2	Lsa-miR156c	Lsat_1_v5_gn_4_112081.1
C2H2	Lsa-miR156c	Lsat_1_v5_gn_4_113241.1
C2H2	Lsa-miR156c	Lsat_1_v5_gn_4_1141.1
C2H2	Lsa-miR156c	Lsat_1_v5_gn_4_135220.1
C2H2	Lsa-miR156c	Lsat_1_v5_gn_4_139200.1
C2H2	Lsa-miR156c	Lsat_1_v5_gn_4_184960.1
C2H2	Lsa-miR156c	Lsat_1_v5_gn_4_421.1
C2H2	Lsa-miR156c	Lsat_1_v5_gn_4_81541.1
C2H2	Lsa-miR156c	Lsat_1_v5_gn_5_12360.1
C2H2	Lsa-miR156c	Lsat_1_v5_gn_5_176161.1
C2H2	Lsa-miR156c	Lsat_1_v5_gn_6_116940.1
C2H2	Lsa-miR156c	Lsat_1_v5_gn_7_11040.1
C2H2	Lsa-miR156c	Lsat_1_v5_gn_7_56801.1
C2H2	Lsa-miR156c	Lsat_1_v5_gn_7_9801.1
C2H2	Lsa-miR156c	Lsat_1_v5_gn_8_100521.1
C2H2	Lsa-miR156c	Lsat_1_v5_gn_8_134640.1
C2H2	Lsa-miR156c	Lsat_1_v5_gn_8_59160.1
C2H2	Lsa-miR156c	Lsat_1_v5_gn_9_28021.1
Dof	Lsa-miR156c	Lsat_1_v5_gn_1_128400.1
Dof	Lsa-miR156c	Lsat_1_v5_gn_1_14560.1
Dof	Lsa-miR156c	Lsat_1_v5_gn_1_34600.1
Dof	Lsa-miR156c	Lsat_1_v5_gn_1_52780.1
Dof	Lsa-miR156c	Lsat_1_v5_gn_2_22181.1
Dof	Lsa-miR156c	Lsat_1_v5_gn_2_86281.1
Dof	Lsa-miR156c	Lsat_1_v5_gn_3_135740.1
Dof	Lsa-miR156c	Lsat_1_v5_gn_3_139021.1
Dof	Lsa-miR156c	Lsat_1_v5_gn_3_31000.1
Dof	Lsa-miR156c	Lsat_1_v5_gn_3_89440.1
Dof	Lsa-miR156c	Lsat_1_v5_gn_4_112081.1
Dof	Lsa-miR156c	Lsat_1_v5_gn_4_113241.1
Dof	Lsa-miR156c	Lsat_1_v5_gn_4_1141.1
Dof	Lsa-miR156c	Lsat_1_v5_gn_4_135220.1
Dof	Lsa-miR156c	Lsat_1_v5_gn_4_139200.1
Dof	Lsa-miR156c	Lsat_1_v5_gn_4_184960.1
Dof	Lsa-miR156c	Lsat_1_v5_gn_4_421.1
Dof	Lsa-miR156c	Lsat_1_v5_gn_4_81541.1
Dof	Lsa-miR156c	Lsat_1_v5_gn_5_12360.1
Dof	Lsa-miR156c	Lsat_1_v5_gn_5_176161.1
Dof	Lsa-miR156c	Lsat_1_v5_gn_6_116940.1
Dof	Lsa-miR156c	Lsat_1_v5_gn_7_11040.1
Dof	Lsa-miR156c	Lsat_1_v5_gn_7_56801.1
Dof	Lsa-miR156c	Lsat_1_v5_gn_7_9801.1
Dof	Lsa-miR156c	Lsat_1_v5_gn_8_100521.1
Dof	Lsa-miR156c	Lsat_1_v5_gn_8_134640.1
Dof	Lsa-miR156c	Lsat_1_v5_gn_8_59160.1
Dof	Lsa-miR156c	Lsat_1_v5_gn_9_28021.1
GRAS	Lsa-miR156c	Lsat_1_v5_gn_1_128400.1
GRAS	Lsa-miR156c	Lsat_1_v5_gn_1_14560.1
GRAS	Lsa-miR156c	Lsat_1_v5_gn_1_52780.1
GRAS	Lsa-miR156c	Lsat_1_v5_gn_2_22181.1
GRAS	Lsa-miR156c	Lsat_1_v5_gn_3_135740.1
GRAS	Lsa-miR156c	Lsat_1_v5_gn_3_139021.1
GRAS	Lsa-miR156c	Lsat_1_v5_gn_3_31000.1
GRAS	Lsa-miR156c	Lsat_1_v5_gn_3_89440.1
GRAS	Lsa-miR156c	Lsat_1_v5_gn_4_112081.1
GRAS	Lsa-miR156c	Lsat_1_v5_gn_4_113241.1
GRAS	Lsa-miR156c	Lsat_1_v5_gn_4_1141.1
GRAS	Lsa-miR156c	Lsat_1_v5_gn_4_135220.1
GRAS	Lsa-miR156c	Lsat_1_v5_gn_4_139200.1
GRAS	Lsa-miR156c	Lsat_1_v5_gn_4_184960.1
GRAS	Lsa-miR156c	Lsat_1_v5_gn_4_421.1
GRAS	Lsa-miR156c	Lsat_1_v5_gn_4_81541.1
GRAS	Lsa-miR156c	Lsat_1_v5_gn_5_12360.1
GRAS	Lsa-miR156c	Lsat_1_v5_gn_5_176161.1
GRAS	Lsa-miR156c	Lsat_1_v5_gn_6_116940.1
GRAS	Lsa-miR156c	Lsat_1_v5_gn_7_11040.1
GRAS	Lsa-miR156c	Lsat_1_v5_gn_7_56801.1
GRAS	Lsa-miR156c	Lsat_1_v5_gn_7_9801.1
GRAS	Lsa-miR156c	Lsat_1_v5_gn_8_100521.1
GRAS	Lsa-miR156c	Lsat_1_v5_gn_8_134640.1
GRAS	Lsa-miR156c	Lsat_1_v5_gn_8_59160.1
GRAS	Lsa-miR156c	Lsat_1_v5_gn_9_28021.1
MIKC_MADS	Lsa-miR156c	Lsat_1_v5_gn_1_128400.1
MIKC_MADS	Lsa-miR156c	Lsat_1_v5_gn_1_14560.1
MIKC_MADS	Lsa-miR156c	Lsat_1_v5_gn_1_34600.1
MIKC_MADS	Lsa-miR156c	Lsat_1_v5_gn_1_52780.1
MIKC_MADS	Lsa-miR156c	Lsat_1_v5_gn_2_22181.1
MIKC_MADS	Lsa-miR156c	Lsat_1_v5_gn_2_86281.1
MIKC_MADS	Lsa-miR156c	Lsat_1_v5_gn_3_135740.1
MIKC_MADS	Lsa-miR156c	Lsat_1_v5_gn_3_139021.1
MIKC_MADS	Lsa-miR156c	Lsat_1_v5_gn_3_31000.1
MIKC_MADS	Lsa-miR156c	Lsat_1_v5_gn_3_89440.1
MIKC_MADS	Lsa-miR156c	Lsat_1_v5_gn_4_112081.1
MIKC_MADS	Lsa-miR156c	Lsat_1_v5_gn_4_113241.1
MIKC_MADS	Lsa-miR156c	Lsat_1_v5_gn_4_1141.1
MIKC_MADS	Lsa-miR156c	Lsat_1_v5_gn_4_135220.1
MIKC_MADS	Lsa-miR156c	Lsat_1_v5_gn_4_139200.1
MIKC_MADS	Lsa-miR156c	Lsat_1_v5_gn_4_184960.1
MIKC_MADS	Lsa-miR156c	Lsat_1_v5_gn_4_421.1
MIKC_MADS	Lsa-miR156c	Lsat_1_v5_gn_4_81541.1
MIKC_MADS	Lsa-miR156c	Lsat_1_v5_gn_5_12360.1
MIKC_MADS	Lsa-miR156c	Lsat_1_v5_gn_5_176161.1
MIKC_MADS	Lsa-miR156c	Lsat_1_v5_gn_6_116940.1
MIKC_MADS	Lsa-miR156c	Lsat_1_v5_gn_7_11040.1
MIKC_MADS	Lsa-miR156c	Lsat_1_v5_gn_7_56801.1
MIKC_MADS	Lsa-miR156c	Lsat_1_v5_gn_7_9801.1
MIKC_MADS	Lsa-miR156c	Lsat_1_v5_gn_8_100521.1
MIKC_MADS	Lsa-miR156c	Lsat_1_v5_gn_8_134640.1
MIKC_MADS	Lsa-miR156c	Lsat_1_v5_gn_8_59160.1
MIKC_MADS	Lsa-miR156c	Lsat_1_v5_gn_9_28021.1
MYB	Lsa-miR156c	Lsat_1_v5_gn_1_128400.1
MYB	Lsa-miR156c	Lsat_1_v5_gn_1_14560.1
MYB	Lsa-miR156c	Lsat_1_v5_gn_1_34600.1
MYB	Lsa-miR156c	Lsat_1_v5_gn_1_52780.1
MYB	Lsa-miR156c	Lsat_1_v5_gn_2_22181.1
MYB	Lsa-miR156c	Lsat_1_v5_gn_2_86281.1
MYB	Lsa-miR156c	Lsat_1_v5_gn_3_135740.1
MYB	Lsa-miR156c	Lsat_1_v5_gn_3_139021.1
MYB	Lsa-miR156c	Lsat_1_v5_gn_3_31000.1
MYB	Lsa-miR156c	Lsat_1_v5_gn_3_89440.1
MYB	Lsa-miR156c	Lsat_1_v5_gn_4_112081.1
MYB	Lsa-miR156c	Lsat_1_v5_gn_4_113241.1
MYB	Lsa-miR156c	Lsat_1_v5_gn_4_1141.1
MYB	Lsa-miR156c	Lsat_1_v5_gn_4_135220.1
MYB	Lsa-miR156c	Lsat_1_v5_gn_4_139200.1
MYB	Lsa-miR156c	Lsat_1_v5_gn_4_184960.1
MYB	Lsa-miR156c	Lsat_1_v5_gn_4_421.1
MYB	Lsa-miR156c	Lsat_1_v5_gn_4_81541.1
MYB	Lsa-miR156c	Lsat_1_v5_gn_5_12360.1
MYB	Lsa-miR156c	Lsat_1_v5_gn_5_176161.1
MYB	Lsa-miR156c	Lsat_1_v5_gn_6_116940.1
MYB	Lsa-miR156c	Lsat_1_v5_gn_7_11040.1
MYB	Lsa-miR156c	Lsat_1_v5_gn_7_56801.1
MYB	Lsa-miR156c	Lsat_1_v5_gn_7_9801.1
MYB	Lsa-miR156c	Lsat_1_v5_gn_8_100521.1
MYB	Lsa-miR156c	Lsat_1_v5_gn_8_134640.1
MYB	Lsa-miR156c	Lsat_1_v5_gn_8_59160.1
MYB	Lsa-miR156c	Lsat_1_v5_gn_9_28021.1
AP2	Lsa-miR156d	Lsat_1_v5_gn_1_128400.1
AP2	Lsa-miR156d	Lsat_1_v5_gn_1_14560.1
AP2	Lsa-miR156d	Lsat_1_v5_gn_1_34600.1
AP2	Lsa-miR156d	Lsat_1_v5_gn_1_52780.1
AP2	Lsa-miR156d	Lsat_1_v5_gn_2_22181.1
AP2	Lsa-miR156d	Lsat_1_v5_gn_3_135740.1
AP2	Lsa-miR156d	Lsat_1_v5_gn_3_139021.1
AP2	Lsa-miR156d	Lsat_1_v5_gn_3_31000.1
AP2	Lsa-miR156d	Lsat_1_v5_gn_3_89440.1
AP2	Lsa-miR156d	Lsat_1_v5_gn_4_112081.1
AP2	Lsa-miR156d	Lsat_1_v5_gn_4_113241.1
AP2	Lsa-miR156d	Lsat_1_v5_gn_4_1141.1
AP2	Lsa-miR156d	Lsat_1_v5_gn_4_135220.1
AP2	Lsa-miR156d	Lsat_1_v5_gn_4_139200.1
AP2	Lsa-miR156d	Lsat_1_v5_gn_4_184960.1
AP2	Lsa-miR156d	Lsat_1_v5_gn_4_421.1
AP2	Lsa-miR156d	Lsat_1_v5_gn_4_81541.1
AP2	Lsa-miR156d	Lsat_1_v5_gn_5_12360.1
AP2	Lsa-miR156d	Lsat_1_v5_gn_5_176161.1
AP2	Lsa-miR156d	Lsat_1_v5_gn_6_116940.1
AP2	Lsa-miR156d	Lsat_1_v5_gn_7_11040.1
AP2	Lsa-miR156d	Lsat_1_v5_gn_7_56801.1
AP2	Lsa-miR156d	Lsat_1_v5_gn_7_9801.1
AP2	Lsa-miR156d	Lsat_1_v5_gn_8_134640.1
AP2	Lsa-miR156d	Lsat_1_v5_gn_8_59160.1
AP2	Lsa-miR156d	Lsat_1_v5_gn_9_28021.1
B3	Lsa-miR156d	Lsat_1_v5_gn_1_128400.1
B3	Lsa-miR156d	Lsat_1_v5_gn_1_14560.1
B3	Lsa-miR156d	Lsat_1_v5_gn_1_34600.1
B3	Lsa-miR156d	Lsat_1_v5_gn_1_52780.1
B3	Lsa-miR156d	Lsat_1_v5_gn_2_22181.1
B3	Lsa-miR156d	Lsat_1_v5_gn_2_86281.1
B3	Lsa-miR156d	Lsat_1_v5_gn_3_135740.1
B3	Lsa-miR156d	Lsat_1_v5_gn_3_139021.1
B3	Lsa-miR156d	Lsat_1_v5_gn_3_31000.1
B3	Lsa-miR156d	Lsat_1_v5_gn_3_89440.1
B3	Lsa-miR156d	Lsat_1_v5_gn_4_112081.1
B3	Lsa-miR156d	Lsat_1_v5_gn_4_113241.1
B3	Lsa-miR156d	Lsat_1_v5_gn_4_1141.1
B3	Lsa-miR156d	Lsat_1_v5_gn_4_135220.1
B3	Lsa-miR156d	Lsat_1_v5_gn_4_139200.1
B3	Lsa-miR156d	Lsat_1_v5_gn_4_184960.1
B3	Lsa-miR156d	Lsat_1_v5_gn_4_421.1
B3	Lsa-miR156d	Lsat_1_v5_gn_4_81541.1
B3	Lsa-miR156d	Lsat_1_v5_gn_5_12360.1
B3	Lsa-miR156d	Lsat_1_v5_gn_5_176161.1
B3	Lsa-miR156d	Lsat_1_v5_gn_6_116940.1
B3	Lsa-miR156d	Lsat_1_v5_gn_7_11040.1
B3	Lsa-miR156d	Lsat_1_v5_gn_7_56801.1
B3	Lsa-miR156d	Lsat_1_v5_gn_7_9801.1
B3	Lsa-miR156d	Lsat_1_v5_gn_8_134640.1
B3	Lsa-miR156d	Lsat_1_v5_gn_8_59160.1
B3	Lsa-miR156d	Lsat_1_v5_gn_9_28021.1
BBR-BPC	Lsa-miR156d	Lsat_1_v5_gn_1_128400.1
BBR-BPC	Lsa-miR156d	Lsat_1_v5_gn_1_14560.1
BBR-BPC	Lsa-miR156d	Lsat_1_v5_gn_1_34600.1
BBR-BPC	Lsa-miR156d	Lsat_1_v5_gn_1_52780.1
BBR-BPC	Lsa-miR156d	Lsat_1_v5_gn_2_22181.1
BBR-BPC	Lsa-miR156d	Lsat_1_v5_gn_2_86281.1
BBR-BPC	Lsa-miR156d	Lsat_1_v5_gn_3_135740.1
BBR-BPC	Lsa-miR156d	Lsat_1_v5_gn_3_139021.1
BBR-BPC	Lsa-miR156d	Lsat_1_v5_gn_3_31000.1
BBR-BPC	Lsa-miR156d	Lsat_1_v5_gn_3_89440.1
BBR-BPC	Lsa-miR156d	Lsat_1_v5_gn_4_112081.1
BBR-BPC	Lsa-miR156d	Lsat_1_v5_gn_4_113241.1
BBR-BPC	Lsa-miR156d	Lsat_1_v5_gn_4_1141.1
BBR-BPC	Lsa-miR156d	Lsat_1_v5_gn_4_135220.1
BBR-BPC	Lsa-miR156d	Lsat_1_v5_gn_4_184960.1
BBR-BPC	Lsa-miR156d	Lsat_1_v5_gn_4_421.1
BBR-BPC	Lsa-miR156d	Lsat_1_v5_gn_4_81541.1
BBR-BPC	Lsa-miR156d	Lsat_1_v5_gn_5_12360.1
BBR-BPC	Lsa-miR156d	Lsat_1_v5_gn_5_176161.1
BBR-BPC	Lsa-miR156d	Lsat_1_v5_gn_6_116940.1
BBR-BPC	Lsa-miR156d	Lsat_1_v5_gn_7_11040.1
BBR-BPC	Lsa-miR156d	Lsat_1_v5_gn_7_56801.1
BBR-BPC	Lsa-miR156d	Lsat_1_v5_gn_7_9801.1
BBR-BPC	Lsa-miR156d	Lsat_1_v5_gn_8_134640.1
BBR-BPC	Lsa-miR156d	Lsat_1_v5_gn_8_59160.1
Dof	Lsa-miR156d	Lsat_1_v5_gn_1_128400.1
Dof	Lsa-miR156d	Lsat_1_v5_gn_1_14560.1
Dof	Lsa-miR156d	Lsat_1_v5_gn_1_34600.1
Dof	Lsa-miR156d	Lsat_1_v5_gn_1_52780.1
Dof	Lsa-miR156d	Lsat_1_v5_gn_2_22181.1
Dof	Lsa-miR156d	Lsat_1_v5_gn_2_86281.1
Dof	Lsa-miR156d	Lsat_1_v5_gn_3_135740.1
Dof	Lsa-miR156d	Lsat_1_v5_gn_3_139021.1
Dof	Lsa-miR156d	Lsat_1_v5_gn_3_31000.1
Dof	Lsa-miR156d	Lsat_1_v5_gn_3_89440.1
Dof	Lsa-miR156d	Lsat_1_v5_gn_4_112081.1
Dof	Lsa-miR156d	Lsat_1_v5_gn_4_113241.1
Dof	Lsa-miR156d	Lsat_1_v5_gn_4_1141.1
Dof	Lsa-miR156d	Lsat_1_v5_gn_4_135220.1
Dof	Lsa-miR156d	Lsat_1_v5_gn_4_139200.1
Dof	Lsa-miR156d	Lsat_1_v5_gn_4_184960.1
Dof	Lsa-miR156d	Lsat_1_v5_gn_4_421.1
Dof	Lsa-miR156d	Lsat_1_v5_gn_4_81541.1
Dof	Lsa-miR156d	Lsat_1_v5_gn_5_12360.1
Dof	Lsa-miR156d	Lsat_1_v5_gn_5_176161.1
Dof	Lsa-miR156d	Lsat_1_v5_gn_6_116940.1
Dof	Lsa-miR156d	Lsat_1_v5_gn_7_11040.1
Dof	Lsa-miR156d	Lsat_1_v5_gn_7_56801.1
Dof	Lsa-miR156d	Lsat_1_v5_gn_7_9801.1
Dof	Lsa-miR156d	Lsat_1_v5_gn_8_134640.1
Dof	Lsa-miR156d	Lsat_1_v5_gn_8_59160.1
Dof	Lsa-miR156d	Lsat_1_v5_gn_9_28021.1
MIKC_MADS	Lsa-miR156d	Lsat_1_v5_gn_1_128400.1
MIKC_MADS	Lsa-miR156d	Lsat_1_v5_gn_1_14560.1
MIKC_MADS	Lsa-miR156d	Lsat_1_v5_gn_1_34600.1
MIKC_MADS	Lsa-miR156d	Lsat_1_v5_gn_1_52780.1
MIKC_MADS	Lsa-miR156d	Lsat_1_v5_gn_2_22181.1
MIKC_MADS	Lsa-miR156d	Lsat_1_v5_gn_2_86281.1
MIKC_MADS	Lsa-miR156d	Lsat_1_v5_gn_3_135740.1
MIKC_MADS	Lsa-miR156d	Lsat_1_v5_gn_3_139021.1
MIKC_MADS	Lsa-miR156d	Lsat_1_v5_gn_3_31000.1
MIKC_MADS	Lsa-miR156d	Lsat_1_v5_gn_3_89440.1
MIKC_MADS	Lsa-miR156d	Lsat_1_v5_gn_4_112081.1
MIKC_MADS	Lsa-miR156d	Lsat_1_v5_gn_4_113241.1
MIKC_MADS	Lsa-miR156d	Lsat_1_v5_gn_4_1141.1
MIKC_MADS	Lsa-miR156d	Lsat_1_v5_gn_4_135220.1
MIKC_MADS	Lsa-miR156d	Lsat_1_v5_gn_4_139200.1
MIKC_MADS	Lsa-miR156d	Lsat_1_v5_gn_4_184960.1
MIKC_MADS	Lsa-miR156d	Lsat_1_v5_gn_4_421.1
MIKC_MADS	Lsa-miR156d	Lsat_1_v5_gn_4_81541.1
MIKC_MADS	Lsa-miR156d	Lsat_1_v5_gn_5_12360.1
MIKC_MADS	Lsa-miR156d	Lsat_1_v5_gn_5_176161.1
MIKC_MADS	Lsa-miR156d	Lsat_1_v5_gn_6_116940.1
MIKC_MADS	Lsa-miR156d	Lsat_1_v5_gn_7_11040.1
MIKC_MADS	Lsa-miR156d	Lsat_1_v5_gn_7_56801.1
MIKC_MADS	Lsa-miR156d	Lsat_1_v5_gn_7_9801.1
MIKC_MADS	Lsa-miR156d	Lsat_1_v5_gn_8_134640.1
MIKC_MADS	Lsa-miR156d	Lsat_1_v5_gn_8_59160.1
MIKC_MADS	Lsa-miR156d	Lsat_1_v5_gn_9_28021.1
MYB_related	Lsa-miR156d	Lsat_1_v5_gn_1_128400.1
MYB_related	Lsa-miR156d	Lsat_1_v5_gn_1_14560.1
MYB_related	Lsa-miR156d	Lsat_1_v5_gn_1_34600.1
MYB_related	Lsa-miR156d	Lsat_1_v5_gn_1_52780.1
MYB_related	Lsa-miR156d	Lsat_1_v5_gn_2_22181.1
MYB_related	Lsa-miR156d	Lsat_1_v5_gn_2_86281.1
MYB_related	Lsa-miR156d	Lsat_1_v5_gn_3_135740.1
MYB_related	Lsa-miR156d	Lsat_1_v5_gn_3_139021.1
MYB_related	Lsa-miR156d	Lsat_1_v5_gn_3_31000.1
MYB_related	Lsa-miR156d	Lsat_1_v5_gn_3_89440.1
MYB_related	Lsa-miR156d	Lsat_1_v5_gn_4_112081.1
MYB_related	Lsa-miR156d	Lsat_1_v5_gn_4_113241.1
MYB_related	Lsa-miR156d	Lsat_1_v5_gn_4_1141.1
MYB_related	Lsa-miR156d	Lsat_1_v5_gn_4_135220.1
MYB_related	Lsa-miR156d	Lsat_1_v5_gn_4_139200.1
MYB_related	Lsa-miR156d	Lsat_1_v5_gn_4_184960.1
MYB_related	Lsa-miR156d	Lsat_1_v5_gn_4_421.1
MYB_related	Lsa-miR156d	Lsat_1_v5_gn_4_81541.1
MYB_related	Lsa-miR156d	Lsat_1_v5_gn_5_12360.1
MYB_related	Lsa-miR156d	Lsat_1_v5_gn_5_176161.1
MYB_related	Lsa-miR156d	Lsat_1_v5_gn_6_116940.1
MYB_related	Lsa-miR156d	Lsat_1_v5_gn_7_11040.1
MYB_related	Lsa-miR156d	Lsat_1_v5_gn_7_56801.1
MYB_related	Lsa-miR156d	Lsat_1_v5_gn_7_9801.1
MYB_related	Lsa-miR156d	Lsat_1_v5_gn_8_134640.1
MYB_related	Lsa-miR156d	Lsat_1_v5_gn_8_59160.1
MYB_related	Lsa-miR156d	Lsat_1_v5_gn_9_28021.1
AP2	Lsa-miR156e	Lsat_1_v5_gn_1_128400.1
AP2	Lsa-miR156e	Lsat_1_v5_gn_1_14560.1
AP2	Lsa-miR156e	Lsat_1_v5_gn_1_34600.1
AP2	Lsa-miR156e	Lsat_1_v5_gn_1_52780.1
AP2	Lsa-miR156e	Lsat_1_v5_gn_2_22181.1
AP2	Lsa-miR156e	Lsat_1_v5_gn_3_11920.1
AP2	Lsa-miR156e	Lsat_1_v5_gn_3_135740.1
AP2	Lsa-miR156e	Lsat_1_v5_gn_3_139021.1
AP2	Lsa-miR156e	Lsat_1_v5_gn_3_31000.1
AP2	Lsa-miR156e	Lsat_1_v5_gn_3_89440.1
AP2	Lsa-miR156e	Lsat_1_v5_gn_4_112081.1
AP2	Lsa-miR156e	Lsat_1_v5_gn_4_113241.1
AP2	Lsa-miR156e	Lsat_1_v5_gn_4_1141.1
AP2	Lsa-miR156e	Lsat_1_v5_gn_4_135220.1
AP2	Lsa-miR156e	Lsat_1_v5_gn_4_139200.1
AP2	Lsa-miR156e	Lsat_1_v5_gn_4_184960.1
AP2	Lsa-miR156e	Lsat_1_v5_gn_4_421.1
AP2	Lsa-miR156e	Lsat_1_v5_gn_4_81541.1
AP2	Lsa-miR156e	Lsat_1_v5_gn_5_12360.1
AP2	Lsa-miR156e	Lsat_1_v5_gn_5_176161.1
AP2	Lsa-miR156e	Lsat_1_v5_gn_6_116940.1
AP2	Lsa-miR156e	Lsat_1_v5_gn_7_11040.1
AP2	Lsa-miR156e	Lsat_1_v5_gn_7_56801.1
AP2	Lsa-miR156e	Lsat_1_v5_gn_7_9801.1
AP2	Lsa-miR156e	Lsat_1_v5_gn_8_134640.1
AP2	Lsa-miR156e	Lsat_1_v5_gn_8_59160.1
AP2	Lsa-miR156e	Lsat_1_v5_gn_9_28021.1
B3	Lsa-miR156e	Lsat_1_v5_gn_1_128400.1
B3	Lsa-miR156e	Lsat_1_v5_gn_1_14560.1
B3	Lsa-miR156e	Lsat_1_v5_gn_1_34600.1
B3	Lsa-miR156e	Lsat_1_v5_gn_1_52780.1
B3	Lsa-miR156e	Lsat_1_v5_gn_2_22181.1
B3	Lsa-miR156e	Lsat_1_v5_gn_2_86281.1
B3	Lsa-miR156e	Lsat_1_v5_gn_3_11920.1
B3	Lsa-miR156e	Lsat_1_v5_gn_3_135740.1
B3	Lsa-miR156e	Lsat_1_v5_gn_3_139021.1
B3	Lsa-miR156e	Lsat_1_v5_gn_3_31000.1
B3	Lsa-miR156e	Lsat_1_v5_gn_3_89440.1
B3	Lsa-miR156e	Lsat_1_v5_gn_4_112081.1
B3	Lsa-miR156e	Lsat_1_v5_gn_4_113241.1
B3	Lsa-miR156e	Lsat_1_v5_gn_4_1141.1
B3	Lsa-miR156e	Lsat_1_v5_gn_4_135220.1
B3	Lsa-miR156e	Lsat_1_v5_gn_4_139200.1
B3	Lsa-miR156e	Lsat_1_v5_gn_4_184960.1
B3	Lsa-miR156e	Lsat_1_v5_gn_4_421.1
B3	Lsa-miR156e	Lsat_1_v5_gn_4_81541.1
B3	Lsa-miR156e	Lsat_1_v5_gn_5_12360.1
B3	Lsa-miR156e	Lsat_1_v5_gn_5_176161.1
B3	Lsa-miR156e	Lsat_1_v5_gn_6_116940.1
B3	Lsa-miR156e	Lsat_1_v5_gn_7_11040.1
B3	Lsa-miR156e	Lsat_1_v5_gn_7_56801.1
B3	Lsa-miR156e	Lsat_1_v5_gn_7_9801.1
B3	Lsa-miR156e	Lsat_1_v5_gn_8_134640.1
B3	Lsa-miR156e	Lsat_1_v5_gn_8_59160.1
B3	Lsa-miR156e	Lsat_1_v5_gn_9_28021.1
BBR-BPC	Lsa-miR156e	Lsat_1_v5_gn_1_128400.1
BBR-BPC	Lsa-miR156e	Lsat_1_v5_gn_1_14560.1
BBR-BPC	Lsa-miR156e	Lsat_1_v5_gn_1_34600.1
BBR-BPC	Lsa-miR156e	Lsat_1_v5_gn_1_52780.1
BBR-BPC	Lsa-miR156e	Lsat_1_v5_gn_2_22181.1
BBR-BPC	Lsa-miR156e	Lsat_1_v5_gn_2_86281.1
BBR-BPC	Lsa-miR156e	Lsat_1_v5_gn_3_11920.1
BBR-BPC	Lsa-miR156e	Lsat_1_v5_gn_3_135740.1
BBR-BPC	Lsa-miR156e	Lsat_1_v5_gn_3_139021.1
BBR-BPC	Lsa-miR156e	Lsat_1_v5_gn_3_31000.1
BBR-BPC	Lsa-miR156e	Lsat_1_v5_gn_3_89440.1
BBR-BPC	Lsa-miR156e	Lsat_1_v5_gn_4_112081.1
BBR-BPC	Lsa-miR156e	Lsat_1_v5_gn_4_113241.1
BBR-BPC	Lsa-miR156e	Lsat_1_v5_gn_4_1141.1
BBR-BPC	Lsa-miR156e	Lsat_1_v5_gn_4_135220.1
BBR-BPC	Lsa-miR156e	Lsat_1_v5_gn_4_184960.1
BBR-BPC	Lsa-miR156e	Lsat_1_v5_gn_4_421.1
BBR-BPC	Lsa-miR156e	Lsat_1_v5_gn_4_81541.1
BBR-BPC	Lsa-miR156e	Lsat_1_v5_gn_5_12360.1
BBR-BPC	Lsa-miR156e	Lsat_1_v5_gn_5_176161.1
BBR-BPC	Lsa-miR156e	Lsat_1_v5_gn_6_116940.1
BBR-BPC	Lsa-miR156e	Lsat_1_v5_gn_7_11040.1
BBR-BPC	Lsa-miR156e	Lsat_1_v5_gn_7_56801.1
BBR-BPC	Lsa-miR156e	Lsat_1_v5_gn_7_9801.1
BBR-BPC	Lsa-miR156e	Lsat_1_v5_gn_8_134640.1
BBR-BPC	Lsa-miR156e	Lsat_1_v5_gn_8_59160.1
bHLH	Lsa-miR156e	Lsat_1_v5_gn_1_128400.1
bHLH	Lsa-miR156e	Lsat_1_v5_gn_1_14560.1
bHLH	Lsa-miR156e	Lsat_1_v5_gn_1_34600.1
bHLH	Lsa-miR156e	Lsat_1_v5_gn_1_52780.1
bHLH	Lsa-miR156e	Lsat_1_v5_gn_2_22181.1
bHLH	Lsa-miR156e	Lsat_1_v5_gn_2_86281.1
bHLH	Lsa-miR156e	Lsat_1_v5_gn_3_11920.1
bHLH	Lsa-miR156e	Lsat_1_v5_gn_3_135740.1
bHLH	Lsa-miR156e	Lsat_1_v5_gn_3_139021.1
bHLH	Lsa-miR156e	Lsat_1_v5_gn_3_31000.1
bHLH	Lsa-miR156e	Lsat_1_v5_gn_3_89440.1
bHLH	Lsa-miR156e	Lsat_1_v5_gn_4_112081.1
bHLH	Lsa-miR156e	Lsat_1_v5_gn_4_113241.1
bHLH	Lsa-miR156e	Lsat_1_v5_gn_4_1141.1
bHLH	Lsa-miR156e	Lsat_1_v5_gn_4_135220.1
bHLH	Lsa-miR156e	Lsat_1_v5_gn_4_139200.1
bHLH	Lsa-miR156e	Lsat_1_v5_gn_4_184960.1
bHLH	Lsa-miR156e	Lsat_1_v5_gn_4_421.1
bHLH	Lsa-miR156e	Lsat_1_v5_gn_4_81541.1
bHLH	Lsa-miR156e	Lsat_1_v5_gn_5_12360.1
bHLH	Lsa-miR156e	Lsat_1_v5_gn_5_176161.1
bHLH	Lsa-miR156e	Lsat_1_v5_gn_6_116940.1
bHLH	Lsa-miR156e	Lsat_1_v5_gn_7_11040.1
bHLH	Lsa-miR156e	Lsat_1_v5_gn_7_56801.1
bHLH	Lsa-miR156e	Lsat_1_v5_gn_7_9801.1
bHLH	Lsa-miR156e	Lsat_1_v5_gn_8_134640.1
bHLH	Lsa-miR156e	Lsat_1_v5_gn_8_59160.1
bHLH	Lsa-miR156e	Lsat_1_v5_gn_9_28021.1
Dof	Lsa-miR156e	Lsat_1_v5_gn_1_128400.1
Dof	Lsa-miR156e	Lsat_1_v5_gn_1_14560.1
Dof	Lsa-miR156e	Lsat_1_v5_gn_1_34600.1
Dof	Lsa-miR156e	Lsat_1_v5_gn_1_52780.1
Dof	Lsa-miR156e	Lsat_1_v5_gn_2_22181.1
Dof	Lsa-miR156e	Lsat_1_v5_gn_2_86281.1
Dof	Lsa-miR156e	Lsat_1_v5_gn_3_11920.1
Dof	Lsa-miR156e	Lsat_1_v5_gn_3_135740.1
Dof	Lsa-miR156e	Lsat_1_v5_gn_3_139021.1
Dof	Lsa-miR156e	Lsat_1_v5_gn_3_31000.1
Dof	Lsa-miR156e	Lsat_1_v5_gn_3_89440.1
Dof	Lsa-miR156e	Lsat_1_v5_gn_4_112081.1
Dof	Lsa-miR156e	Lsat_1_v5_gn_4_113241.1
Dof	Lsa-miR156e	Lsat_1_v5_gn_4_1141.1
Dof	Lsa-miR156e	Lsat_1_v5_gn_4_135220.1
Dof	Lsa-miR156e	Lsat_1_v5_gn_4_139200.1
Dof	Lsa-miR156e	Lsat_1_v5_gn_4_184960.1
Dof	Lsa-miR156e	Lsat_1_v5_gn_4_421.1
Dof	Lsa-miR156e	Lsat_1_v5_gn_4_81541.1
Dof	Lsa-miR156e	Lsat_1_v5_gn_5_12360.1
Dof	Lsa-miR156e	Lsat_1_v5_gn_5_176161.1
Dof	Lsa-miR156e	Lsat_1_v5_gn_6_116940.1
Dof	Lsa-miR156e	Lsat_1_v5_gn_7_11040.1
Dof	Lsa-miR156e	Lsat_1_v5_gn_7_56801.1
Dof	Lsa-miR156e	Lsat_1_v5_gn_7_9801.1
Dof	Lsa-miR156e	Lsat_1_v5_gn_8_134640.1
Dof	Lsa-miR156e	Lsat_1_v5_gn_8_59160.1
Dof	Lsa-miR156e	Lsat_1_v5_gn_9_28021.1
GRAS	Lsa-miR156e	Lsat_1_v5_gn_1_128400.1
GRAS	Lsa-miR156e	Lsat_1_v5_gn_1_14560.1
GRAS	Lsa-miR156e	Lsat_1_v5_gn_1_52780.1
GRAS	Lsa-miR156e	Lsat_1_v5_gn_2_22181.1
GRAS	Lsa-miR156e	Lsat_1_v5_gn_3_11920.1
GRAS	Lsa-miR156e	Lsat_1_v5_gn_3_135740.1
GRAS	Lsa-miR156e	Lsat_1_v5_gn_3_139021.1
GRAS	Lsa-miR156e	Lsat_1_v5_gn_3_31000.1
GRAS	Lsa-miR156e	Lsat_1_v5_gn_3_89440.1
GRAS	Lsa-miR156e	Lsat_1_v5_gn_4_112081.1
GRAS	Lsa-miR156e	Lsat_1_v5_gn_4_113241.1
GRAS	Lsa-miR156e	Lsat_1_v5_gn_4_1141.1
GRAS	Lsa-miR156e	Lsat_1_v5_gn_4_135220.1
GRAS	Lsa-miR156e	Lsat_1_v5_gn_4_139200.1
GRAS	Lsa-miR156e	Lsat_1_v5_gn_4_184960.1
GRAS	Lsa-miR156e	Lsat_1_v5_gn_4_421.1
GRAS	Lsa-miR156e	Lsat_1_v5_gn_4_81541.1
GRAS	Lsa-miR156e	Lsat_1_v5_gn_5_12360.1
GRAS	Lsa-miR156e	Lsat_1_v5_gn_5_176161.1
GRAS	Lsa-miR156e	Lsat_1_v5_gn_6_116940.1
GRAS	Lsa-miR156e	Lsat_1_v5_gn_7_11040.1
GRAS	Lsa-miR156e	Lsat_1_v5_gn_7_56801.1
GRAS	Lsa-miR156e	Lsat_1_v5_gn_7_9801.1
GRAS	Lsa-miR156e	Lsat_1_v5_gn_8_134640.1
GRAS	Lsa-miR156e	Lsat_1_v5_gn_8_59160.1
GRAS	Lsa-miR156e	Lsat_1_v5_gn_9_28021.1
MIKC_MADS	Lsa-miR156e	Lsat_1_v5_gn_1_128400.1
MIKC_MADS	Lsa-miR156e	Lsat_1_v5_gn_1_14560.1
MIKC_MADS	Lsa-miR156e	Lsat_1_v5_gn_1_34600.1
MIKC_MADS	Lsa-miR156e	Lsat_1_v5_gn_1_52780.1
MIKC_MADS	Lsa-miR156e	Lsat_1_v5_gn_2_22181.1
MIKC_MADS	Lsa-miR156e	Lsat_1_v5_gn_2_86281.1
MIKC_MADS	Lsa-miR156e	Lsat_1_v5_gn_3_11920.1
MIKC_MADS	Lsa-miR156e	Lsat_1_v5_gn_3_135740.1
MIKC_MADS	Lsa-miR156e	Lsat_1_v5_gn_3_139021.1
MIKC_MADS	Lsa-miR156e	Lsat_1_v5_gn_3_31000.1
MIKC_MADS	Lsa-miR156e	Lsat_1_v5_gn_3_89440.1
MIKC_MADS	Lsa-miR156e	Lsat_1_v5_gn_4_112081.1
MIKC_MADS	Lsa-miR156e	Lsat_1_v5_gn_4_113241.1
MIKC_MADS	Lsa-miR156e	Lsat_1_v5_gn_4_1141.1
MIKC_MADS	Lsa-miR156e	Lsat_1_v5_gn_4_135220.1
MIKC_MADS	Lsa-miR156e	Lsat_1_v5_gn_4_139200.1
MIKC_MADS	Lsa-miR156e	Lsat_1_v5_gn_4_184960.1
MIKC_MADS	Lsa-miR156e	Lsat_1_v5_gn_4_421.1
MIKC_MADS	Lsa-miR156e	Lsat_1_v5_gn_4_81541.1
MIKC_MADS	Lsa-miR156e	Lsat_1_v5_gn_5_12360.1
MIKC_MADS	Lsa-miR156e	Lsat_1_v5_gn_5_176161.1
MIKC_MADS	Lsa-miR156e	Lsat_1_v5_gn_6_116940.1
MIKC_MADS	Lsa-miR156e	Lsat_1_v5_gn_7_11040.1
MIKC_MADS	Lsa-miR156e	Lsat_1_v5_gn_7_56801.1
MIKC_MADS	Lsa-miR156e	Lsat_1_v5_gn_7_9801.1
MIKC_MADS	Lsa-miR156e	Lsat_1_v5_gn_8_134640.1
MIKC_MADS	Lsa-miR156e	Lsat_1_v5_gn_8_59160.1
MIKC_MADS	Lsa-miR156e	Lsat_1_v5_gn_9_28021.1
AP2	Lsa-miR156f	Lsat_1_v5_gn_1_128400.1
AP2	Lsa-miR156f	Lsat_1_v5_gn_1_14560.1
AP2	Lsa-miR156f	Lsat_1_v5_gn_1_34600.1
AP2	Lsa-miR156f	Lsat_1_v5_gn_1_52780.1
AP2	Lsa-miR156f	Lsat_1_v5_gn_2_22181.1
AP2	Lsa-miR156f	Lsat_1_v5_gn_3_135740.1
AP2	Lsa-miR156f	Lsat_1_v5_gn_3_139021.1
AP2	Lsa-miR156f	Lsat_1_v5_gn_3_31000.1
AP2	Lsa-miR156f	Lsat_1_v5_gn_3_4041.1
AP2	Lsa-miR156f	Lsat_1_v5_gn_3_89440.1
AP2	Lsa-miR156f	Lsat_1_v5_gn_4_112081.1
AP2	Lsa-miR156f	Lsat_1_v5_gn_4_113241.1
AP2	Lsa-miR156f	Lsat_1_v5_gn_4_1141.1
AP2	Lsa-miR156f	Lsat_1_v5_gn_4_135220.1
AP2	Lsa-miR156f	Lsat_1_v5_gn_4_139200.1
AP2	Lsa-miR156f	Lsat_1_v5_gn_4_184960.1
AP2	Lsa-miR156f	Lsat_1_v5_gn_4_421.1
AP2	Lsa-miR156f	Lsat_1_v5_gn_4_81541.1
AP2	Lsa-miR156f	Lsat_1_v5_gn_5_12360.1
AP2	Lsa-miR156f	Lsat_1_v5_gn_5_176161.1
AP2	Lsa-miR156f	Lsat_1_v5_gn_6_116940.1
AP2	Lsa-miR156f	Lsat_1_v5_gn_7_11040.1
AP2	Lsa-miR156f	Lsat_1_v5_gn_7_56801.1
AP2	Lsa-miR156f	Lsat_1_v5_gn_7_9801.1
AP2	Lsa-miR156f	Lsat_1_v5_gn_8_134640.1
AP2	Lsa-miR156f	Lsat_1_v5_gn_8_59160.1
AP2	Lsa-miR156f	Lsat_1_v5_gn_9_28021.1
B3	Lsa-miR156f	Lsat_1_v5_gn_1_128400.1
B3	Lsa-miR156f	Lsat_1_v5_gn_1_14560.1
B3	Lsa-miR156f	Lsat_1_v5_gn_1_34600.1
B3	Lsa-miR156f	Lsat_1_v5_gn_1_52780.1
B3	Lsa-miR156f	Lsat_1_v5_gn_2_22181.1
B3	Lsa-miR156f	Lsat_1_v5_gn_2_86281.1
B3	Lsa-miR156f	Lsat_1_v5_gn_3_135740.1
B3	Lsa-miR156f	Lsat_1_v5_gn_3_139021.1
B3	Lsa-miR156f	Lsat_1_v5_gn_3_31000.1
B3	Lsa-miR156f	Lsat_1_v5_gn_3_4041.1
B3	Lsa-miR156f	Lsat_1_v5_gn_3_89440.1
B3	Lsa-miR156f	Lsat_1_v5_gn_4_112081.1
B3	Lsa-miR156f	Lsat_1_v5_gn_4_113241.1
B3	Lsa-miR156f	Lsat_1_v5_gn_4_1141.1
B3	Lsa-miR156f	Lsat_1_v5_gn_4_135220.1
B3	Lsa-miR156f	Lsat_1_v5_gn_4_139200.1
B3	Lsa-miR156f	Lsat_1_v5_gn_4_184960.1
B3	Lsa-miR156f	Lsat_1_v5_gn_4_421.1
B3	Lsa-miR156f	Lsat_1_v5_gn_4_81541.1
B3	Lsa-miR156f	Lsat_1_v5_gn_5_12360.1
B3	Lsa-miR156f	Lsat_1_v5_gn_5_176161.1
B3	Lsa-miR156f	Lsat_1_v5_gn_6_116940.1
B3	Lsa-miR156f	Lsat_1_v5_gn_7_11040.1
B3	Lsa-miR156f	Lsat_1_v5_gn_7_56801.1
B3	Lsa-miR156f	Lsat_1_v5_gn_7_9801.1
B3	Lsa-miR156f	Lsat_1_v5_gn_8_134640.1
B3	Lsa-miR156f	Lsat_1_v5_gn_8_59160.1
B3	Lsa-miR156f	Lsat_1_v5_gn_9_28021.1
BBR-BPC	Lsa-miR156f	Lsat_1_v5_gn_1_128400.1
BBR-BPC	Lsa-miR156f	Lsat_1_v5_gn_1_14560.1
BBR-BPC	Lsa-miR156f	Lsat_1_v5_gn_1_34600.1
BBR-BPC	Lsa-miR156f	Lsat_1_v5_gn_1_52780.1
BBR-BPC	Lsa-miR156f	Lsat_1_v5_gn_2_22181.1
BBR-BPC	Lsa-miR156f	Lsat_1_v5_gn_2_86281.1
BBR-BPC	Lsa-miR156f	Lsat_1_v5_gn_3_135740.1
BBR-BPC	Lsa-miR156f	Lsat_1_v5_gn_3_139021.1
BBR-BPC	Lsa-miR156f	Lsat_1_v5_gn_3_31000.1
BBR-BPC	Lsa-miR156f	Lsat_1_v5_gn_3_4041.1
BBR-BPC	Lsa-miR156f	Lsat_1_v5_gn_3_89440.1
BBR-BPC	Lsa-miR156f	Lsat_1_v5_gn_4_112081.1
BBR-BPC	Lsa-miR156f	Lsat_1_v5_gn_4_113241.1
BBR-BPC	Lsa-miR156f	Lsat_1_v5_gn_4_1141.1
BBR-BPC	Lsa-miR156f	Lsat_1_v5_gn_4_135220.1
BBR-BPC	Lsa-miR156f	Lsat_1_v5_gn_4_184960.1
BBR-BPC	Lsa-miR156f	Lsat_1_v5_gn_4_421.1
BBR-BPC	Lsa-miR156f	Lsat_1_v5_gn_4_81541.1
BBR-BPC	Lsa-miR156f	Lsat_1_v5_gn_5_12360.1
BBR-BPC	Lsa-miR156f	Lsat_1_v5_gn_5_176161.1
BBR-BPC	Lsa-miR156f	Lsat_1_v5_gn_6_116940.1
BBR-BPC	Lsa-miR156f	Lsat_1_v5_gn_7_11040.1
BBR-BPC	Lsa-miR156f	Lsat_1_v5_gn_7_56801.1
BBR-BPC	Lsa-miR156f	Lsat_1_v5_gn_7_9801.1
BBR-BPC	Lsa-miR156f	Lsat_1_v5_gn_8_134640.1
BBR-BPC	Lsa-miR156f	Lsat_1_v5_gn_8_59160.1
C2H2	Lsa-miR156f	Lsat_1_v5_gn_1_128400.1
C2H2	Lsa-miR156f	Lsat_1_v5_gn_1_14560.1
C2H2	Lsa-miR156f	Lsat_1_v5_gn_1_34600.1
C2H2	Lsa-miR156f	Lsat_1_v5_gn_1_52780.1
C2H2	Lsa-miR156f	Lsat_1_v5_gn_2_22181.1
C2H2	Lsa-miR156f	Lsat_1_v5_gn_2_86281.1
C2H2	Lsa-miR156f	Lsat_1_v5_gn_3_135740.1
C2H2	Lsa-miR156f	Lsat_1_v5_gn_3_139021.1
C2H2	Lsa-miR156f	Lsat_1_v5_gn_3_31000.1
C2H2	Lsa-miR156f	Lsat_1_v5_gn_3_4041.1
C2H2	Lsa-miR156f	Lsat_1_v5_gn_3_89440.1
C2H2	Lsa-miR156f	Lsat_1_v5_gn_4_112081.1
C2H2	Lsa-miR156f	Lsat_1_v5_gn_4_113241.1
C2H2	Lsa-miR156f	Lsat_1_v5_gn_4_1141.1
C2H2	Lsa-miR156f	Lsat_1_v5_gn_4_135220.1
C2H2	Lsa-miR156f	Lsat_1_v5_gn_4_139200.1
C2H2	Lsa-miR156f	Lsat_1_v5_gn_4_184960.1
C2H2	Lsa-miR156f	Lsat_1_v5_gn_4_421.1
C2H2	Lsa-miR156f	Lsat_1_v5_gn_4_81541.1
C2H2	Lsa-miR156f	Lsat_1_v5_gn_5_12360.1
C2H2	Lsa-miR156f	Lsat_1_v5_gn_5_176161.1
C2H2	Lsa-miR156f	Lsat_1_v5_gn_6_116940.1
C2H2	Lsa-miR156f	Lsat_1_v5_gn_7_11040.1
C2H2	Lsa-miR156f	Lsat_1_v5_gn_7_56801.1
C2H2	Lsa-miR156f	Lsat_1_v5_gn_7_9801.1
C2H2	Lsa-miR156f	Lsat_1_v5_gn_8_134640.1
C2H2	Lsa-miR156f	Lsat_1_v5_gn_8_59160.1
C2H2	Lsa-miR156f	Lsat_1_v5_gn_9_28021.1
Dof	Lsa-miR156f	Lsat_1_v5_gn_1_128400.1
Dof	Lsa-miR156f	Lsat_1_v5_gn_1_14560.1
Dof	Lsa-miR156f	Lsat_1_v5_gn_1_34600.1
Dof	Lsa-miR156f	Lsat_1_v5_gn_1_52780.1
Dof	Lsa-miR156f	Lsat_1_v5_gn_2_22181.1
Dof	Lsa-miR156f	Lsat_1_v5_gn_2_86281.1
Dof	Lsa-miR156f	Lsat_1_v5_gn_3_135740.1
Dof	Lsa-miR156f	Lsat_1_v5_gn_3_139021.1
Dof	Lsa-miR156f	Lsat_1_v5_gn_3_31000.1
Dof	Lsa-miR156f	Lsat_1_v5_gn_3_4041.1
Dof	Lsa-miR156f	Lsat_1_v5_gn_3_89440.1
Dof	Lsa-miR156f	Lsat_1_v5_gn_4_112081.1
Dof	Lsa-miR156f	Lsat_1_v5_gn_4_113241.1
Dof	Lsa-miR156f	Lsat_1_v5_gn_4_1141.1
Dof	Lsa-miR156f	Lsat_1_v5_gn_4_135220.1
Dof	Lsa-miR156f	Lsat_1_v5_gn_4_139200.1
Dof	Lsa-miR156f	Lsat_1_v5_gn_4_184960.1
Dof	Lsa-miR156f	Lsat_1_v5_gn_4_421.1
Dof	Lsa-miR156f	Lsat_1_v5_gn_4_81541.1
Dof	Lsa-miR156f	Lsat_1_v5_gn_5_12360.1
Dof	Lsa-miR156f	Lsat_1_v5_gn_5_176161.1
Dof	Lsa-miR156f	Lsat_1_v5_gn_6_116940.1
Dof	Lsa-miR156f	Lsat_1_v5_gn_7_11040.1
Dof	Lsa-miR156f	Lsat_1_v5_gn_7_56801.1
Dof	Lsa-miR156f	Lsat_1_v5_gn_7_9801.1
Dof	Lsa-miR156f	Lsat_1_v5_gn_8_134640.1
Dof	Lsa-miR156f	Lsat_1_v5_gn_8_59160.1
Dof	Lsa-miR156f	Lsat_1_v5_gn_9_28021.1
ERF	Lsa-miR156f	Lsat_1_v5_gn_1_128400.1
ERF	Lsa-miR156f	Lsat_1_v5_gn_1_14560.1
ERF	Lsa-miR156f	Lsat_1_v5_gn_1_34600.1
ERF	Lsa-miR156f	Lsat_1_v5_gn_1_52780.1
ERF	Lsa-miR156f	Lsat_1_v5_gn_2_22181.1
ERF	Lsa-miR156f	Lsat_1_v5_gn_2_86281.1
ERF	Lsa-miR156f	Lsat_1_v5_gn_3_135740.1
ERF	Lsa-miR156f	Lsat_1_v5_gn_3_139021.1
ERF	Lsa-miR156f	Lsat_1_v5_gn_3_31000.1
ERF	Lsa-miR156f	Lsat_1_v5_gn_3_4041.1
ERF	Lsa-miR156f	Lsat_1_v5_gn_3_89440.1
ERF	Lsa-miR156f	Lsat_1_v5_gn_4_112081.1
ERF	Lsa-miR156f	Lsat_1_v5_gn_4_113241.1
ERF	Lsa-miR156f	Lsat_1_v5_gn_4_1141.1
ERF	Lsa-miR156f	Lsat_1_v5_gn_4_135220.1
ERF	Lsa-miR156f	Lsat_1_v5_gn_4_139200.1
ERF	Lsa-miR156f	Lsat_1_v5_gn_4_184960.1
ERF	Lsa-miR156f	Lsat_1_v5_gn_4_81541.1
ERF	Lsa-miR156f	Lsat_1_v5_gn_5_12360.1
ERF	Lsa-miR156f	Lsat_1_v5_gn_5_176161.1
ERF	Lsa-miR156f	Lsat_1_v5_gn_6_116940.1
ERF	Lsa-miR156f	Lsat_1_v5_gn_7_11040.1
ERF	Lsa-miR156f	Lsat_1_v5_gn_7_56801.1
ERF	Lsa-miR156f	Lsat_1_v5_gn_7_9801.1
ERF	Lsa-miR156f	Lsat_1_v5_gn_8_134640.1
ERF	Lsa-miR156f	Lsat_1_v5_gn_8_59160.1
ERF	Lsa-miR156f	Lsat_1_v5_gn_9_28021.1
GRAS	Lsa-miR156f	Lsat_1_v5_gn_1_128400.1
GRAS	Lsa-miR156f	Lsat_1_v5_gn_1_14560.1
GRAS	Lsa-miR156f	Lsat_1_v5_gn_1_52780.1
GRAS	Lsa-miR156f	Lsat_1_v5_gn_2_22181.1
GRAS	Lsa-miR156f	Lsat_1_v5_gn_3_135740.1
GRAS	Lsa-miR156f	Lsat_1_v5_gn_3_139021.1
GRAS	Lsa-miR156f	Lsat_1_v5_gn_3_31000.1
GRAS	Lsa-miR156f	Lsat_1_v5_gn_3_4041.1
GRAS	Lsa-miR156f	Lsat_1_v5_gn_3_89440.1
GRAS	Lsa-miR156f	Lsat_1_v5_gn_4_112081.1
GRAS	Lsa-miR156f	Lsat_1_v5_gn_4_113241.1
GRAS	Lsa-miR156f	Lsat_1_v5_gn_4_1141.1
GRAS	Lsa-miR156f	Lsat_1_v5_gn_4_135220.1
GRAS	Lsa-miR156f	Lsat_1_v5_gn_4_139200.1
GRAS	Lsa-miR156f	Lsat_1_v5_gn_4_184960.1
GRAS	Lsa-miR156f	Lsat_1_v5_gn_4_421.1
GRAS	Lsa-miR156f	Lsat_1_v5_gn_4_81541.1
GRAS	Lsa-miR156f	Lsat_1_v5_gn_5_12360.1
GRAS	Lsa-miR156f	Lsat_1_v5_gn_5_176161.1
GRAS	Lsa-miR156f	Lsat_1_v5_gn_6_116940.1
GRAS	Lsa-miR156f	Lsat_1_v5_gn_7_11040.1
GRAS	Lsa-miR156f	Lsat_1_v5_gn_7_56801.1
GRAS	Lsa-miR156f	Lsat_1_v5_gn_7_9801.1
[truncated: 41,556 more rows]
