# Supplementary material for: Comprehensive Annotation and Functional Exploration of MicroRNAs in Lettuce
Source: Front Plant Sci. 2021 Dec 24;12:781836. doi: 10.3389/fpls.2021.781836 (PMC8739914; doi:10.3389/fpls.2021.781836)
Supplement: Supplementary Table 1 — Reads summary in sRNA libraries. [file Data_Sheet_7.ZIP › Supplementary Table17.xlsx]

## Sheet: Sheet1
Supplementary Table 17. Detailed information of 8,424 FFLs based on 'intersection' datasets.
TFs	miRNAs	Targets
AP2	Lsa-miR1446	Lsat_1_v5_gn_3_102160.1
AP2	Lsa-miR1446	Lsat_1_v5_gn_3_1221.1
AP2	Lsa-miR1446	Lsat_1_v5_gn_3_32820.1
AP2	Lsa-miR1446	Lsat_1_v5_gn_3_49880.1
AP2	Lsa-miR1446	Lsat_1_v5_gn_6_110501.1
AP2	Lsa-miR1446	Lsat_1_v5_gn_6_7721.1
AP2	Lsa-miR1446	Lsat_1_v5_gn_6_78060.1
AP2	Lsa-miR1446	Lsat_1_v5_gn_8_167200.1
BBR-BPC	Lsa-miR1446	Lsat_1_v5_gn_3_102160.1
BBR-BPC	Lsa-miR1446	Lsat_1_v5_gn_3_1221.1
BBR-BPC	Lsa-miR1446	Lsat_1_v5_gn_3_49880.1
BBR-BPC	Lsa-miR1446	Lsat_1_v5_gn_6_110501.1
BBR-BPC	Lsa-miR1446	Lsat_1_v5_gn_6_7721.1
BBR-BPC	Lsa-miR1446	Lsat_1_v5_gn_6_78060.1
BBR-BPC	Lsa-miR1446	Lsat_1_v5_gn_8_167200.1
C2H2	Lsa-miR1446	Lsat_1_v5_gn_3_102160.1
C2H2	Lsa-miR1446	Lsat_1_v5_gn_3_1221.1
C2H2	Lsa-miR1446	Lsat_1_v5_gn_3_32820.1
C2H2	Lsa-miR1446	Lsat_1_v5_gn_3_49880.1
C2H2	Lsa-miR1446	Lsat_1_v5_gn_6_110501.1
C2H2	Lsa-miR1446	Lsat_1_v5_gn_6_7721.1
C2H2	Lsa-miR1446	Lsat_1_v5_gn_6_78060.1
C2H2	Lsa-miR1446	Lsat_1_v5_gn_8_167200.1
Dof	Lsa-miR1446	Lsat_1_v5_gn_3_102160.1
Dof	Lsa-miR1446	Lsat_1_v5_gn_3_1221.1
Dof	Lsa-miR1446	Lsat_1_v5_gn_3_32820.1
Dof	Lsa-miR1446	Lsat_1_v5_gn_3_49880.1
Dof	Lsa-miR1446	Lsat_1_v5_gn_6_110501.1
Dof	Lsa-miR1446	Lsat_1_v5_gn_6_7721.1
Dof	Lsa-miR1446	Lsat_1_v5_gn_6_78060.1
Dof	Lsa-miR1446	Lsat_1_v5_gn_8_167200.1
ERF	Lsa-miR1446	Lsat_1_v5_gn_3_102160.1
ERF	Lsa-miR1446	Lsat_1_v5_gn_3_1221.1
ERF	Lsa-miR1446	Lsat_1_v5_gn_3_32820.1
ERF	Lsa-miR1446	Lsat_1_v5_gn_3_49880.1
ERF	Lsa-miR1446	Lsat_1_v5_gn_6_110501.1
ERF	Lsa-miR1446	Lsat_1_v5_gn_6_7721.1
ERF	Lsa-miR1446	Lsat_1_v5_gn_6_78060.1
ERF	Lsa-miR1446	Lsat_1_v5_gn_8_167200.1
GRAS	Lsa-miR1446	Lsat_1_v5_gn_3_102160.1
GRAS	Lsa-miR1446	Lsat_1_v5_gn_3_1221.1
GRAS	Lsa-miR1446	Lsat_1_v5_gn_3_32820.1
GRAS	Lsa-miR1446	Lsat_1_v5_gn_3_49880.1
GRAS	Lsa-miR1446	Lsat_1_v5_gn_6_110501.1
GRAS	Lsa-miR1446	Lsat_1_v5_gn_6_7721.1
GRAS	Lsa-miR1446	Lsat_1_v5_gn_6_78060.1
GRAS	Lsa-miR1446	Lsat_1_v5_gn_8_167200.1
MIKC_MADS	Lsa-miR1446	Lsat_1_v5_gn_3_102160.1
MIKC_MADS	Lsa-miR1446	Lsat_1_v5_gn_3_1221.1
MIKC_MADS	Lsa-miR1446	Lsat_1_v5_gn_3_32820.1
MIKC_MADS	Lsa-miR1446	Lsat_1_v5_gn_3_49880.1
MIKC_MADS	Lsa-miR1446	Lsat_1_v5_gn_6_110501.1
MIKC_MADS	Lsa-miR1446	Lsat_1_v5_gn_6_7721.1
MIKC_MADS	Lsa-miR1446	Lsat_1_v5_gn_6_78060.1
MIKC_MADS	Lsa-miR1446	Lsat_1_v5_gn_8_167200.1
MYB	Lsa-miR1446	Lsat_1_v5_gn_3_102160.1
MYB	Lsa-miR1446	Lsat_1_v5_gn_3_1221.1
MYB	Lsa-miR1446	Lsat_1_v5_gn_3_32820.1
MYB	Lsa-miR1446	Lsat_1_v5_gn_3_49880.1
MYB	Lsa-miR1446	Lsat_1_v5_gn_6_110501.1
MYB	Lsa-miR1446	Lsat_1_v5_gn_6_7721.1
MYB	Lsa-miR1446	Lsat_1_v5_gn_6_78060.1
MYB	Lsa-miR1446	Lsat_1_v5_gn_8_167200.1
TCP	Lsa-miR1446	Lsat_1_v5_gn_3_102160.1
TCP	Lsa-miR1446	Lsat_1_v5_gn_3_1221.1
TCP	Lsa-miR1446	Lsat_1_v5_gn_3_32820.1
TCP	Lsa-miR1446	Lsat_1_v5_gn_3_49880.1
TCP	Lsa-miR1446	Lsat_1_v5_gn_6_110501.1
TCP	Lsa-miR1446	Lsat_1_v5_gn_6_7721.1
TCP	Lsa-miR1446	Lsat_1_v5_gn_8_167200.1
AP2	Lsa-miR156a	Lsat_1_v5_gn_1_128400.1
AP2	Lsa-miR156a	Lsat_1_v5_gn_1_14560.1
AP2	Lsa-miR156a	Lsat_1_v5_gn_3_31000.1
AP2	Lsa-miR156a	Lsat_1_v5_gn_4_113241.1
AP2	Lsa-miR156a	Lsat_1_v5_gn_4_1141.1
AP2	Lsa-miR156a	Lsat_1_v5_gn_4_184960.1
AP2	Lsa-miR156a	Lsat_1_v5_gn_4_421.1
AP2	Lsa-miR156a	Lsat_1_v5_gn_4_81541.1
AP2	Lsa-miR156a	Lsat_1_v5_gn_7_11040.1
AP2	Lsa-miR156a	Lsat_1_v5_gn_8_134640.1
AP2	Lsa-miR156a	Lsat_1_v5_gn_9_28021.1
B3	Lsa-miR156a	Lsat_1_v5_gn_1_128400.1
B3	Lsa-miR156a	Lsat_1_v5_gn_1_14560.1
B3	Lsa-miR156a	Lsat_1_v5_gn_3_31000.1
B3	Lsa-miR156a	Lsat_1_v5_gn_4_113241.1
B3	Lsa-miR156a	Lsat_1_v5_gn_4_1141.1
B3	Lsa-miR156a	Lsat_1_v5_gn_4_184960.1
B3	Lsa-miR156a	Lsat_1_v5_gn_4_421.1
B3	Lsa-miR156a	Lsat_1_v5_gn_4_81541.1
B3	Lsa-miR156a	Lsat_1_v5_gn_7_11040.1
B3	Lsa-miR156a	Lsat_1_v5_gn_8_134640.1
B3	Lsa-miR156a	Lsat_1_v5_gn_9_28021.1
C2H2	Lsa-miR156a	Lsat_1_v5_gn_1_128400.1
C2H2	Lsa-miR156a	Lsat_1_v5_gn_1_14560.1
C2H2	Lsa-miR156a	Lsat_1_v5_gn_3_31000.1
C2H2	Lsa-miR156a	Lsat_1_v5_gn_4_113241.1
C2H2	Lsa-miR156a	Lsat_1_v5_gn_4_1141.1
C2H2	Lsa-miR156a	Lsat_1_v5_gn_4_184960.1
C2H2	Lsa-miR156a	Lsat_1_v5_gn_4_421.1
C2H2	Lsa-miR156a	Lsat_1_v5_gn_4_81541.1
C2H2	Lsa-miR156a	Lsat_1_v5_gn_7_11040.1
C2H2	Lsa-miR156a	Lsat_1_v5_gn_8_134640.1
C2H2	Lsa-miR156a	Lsat_1_v5_gn_9_28021.1
Dof	Lsa-miR156a	Lsat_1_v5_gn_1_128400.1
Dof	Lsa-miR156a	Lsat_1_v5_gn_1_14560.1
Dof	Lsa-miR156a	Lsat_1_v5_gn_3_31000.1
Dof	Lsa-miR156a	Lsat_1_v5_gn_4_113241.1
Dof	Lsa-miR156a	Lsat_1_v5_gn_4_1141.1
Dof	Lsa-miR156a	Lsat_1_v5_gn_4_184960.1
Dof	Lsa-miR156a	Lsat_1_v5_gn_4_421.1
Dof	Lsa-miR156a	Lsat_1_v5_gn_4_81541.1
Dof	Lsa-miR156a	Lsat_1_v5_gn_7_11040.1
Dof	Lsa-miR156a	Lsat_1_v5_gn_8_134640.1
Dof	Lsa-miR156a	Lsat_1_v5_gn_9_28021.1
GRAS	Lsa-miR156a	Lsat_1_v5_gn_1_128400.1
GRAS	Lsa-miR156a	Lsat_1_v5_gn_1_14560.1
GRAS	Lsa-miR156a	Lsat_1_v5_gn_3_31000.1
GRAS	Lsa-miR156a	Lsat_1_v5_gn_4_113241.1
GRAS	Lsa-miR156a	Lsat_1_v5_gn_4_1141.1
GRAS	Lsa-miR156a	Lsat_1_v5_gn_4_184960.1
GRAS	Lsa-miR156a	Lsat_1_v5_gn_4_421.1
GRAS	Lsa-miR156a	Lsat_1_v5_gn_4_81541.1
GRAS	Lsa-miR156a	Lsat_1_v5_gn_7_11040.1
GRAS	Lsa-miR156a	Lsat_1_v5_gn_8_134640.1
GRAS	Lsa-miR156a	Lsat_1_v5_gn_9_28021.1
MIKC_MADS	Lsa-miR156a	Lsat_1_v5_gn_1_128400.1
MIKC_MADS	Lsa-miR156a	Lsat_1_v5_gn_1_14560.1
MIKC_MADS	Lsa-miR156a	Lsat_1_v5_gn_3_31000.1
MIKC_MADS	Lsa-miR156a	Lsat_1_v5_gn_4_113241.1
MIKC_MADS	Lsa-miR156a	Lsat_1_v5_gn_4_1141.1
MIKC_MADS	Lsa-miR156a	Lsat_1_v5_gn_4_184960.1
MIKC_MADS	Lsa-miR156a	Lsat_1_v5_gn_4_421.1
MIKC_MADS	Lsa-miR156a	Lsat_1_v5_gn_4_81541.1
MIKC_MADS	Lsa-miR156a	Lsat_1_v5_gn_7_11040.1
MIKC_MADS	Lsa-miR156a	Lsat_1_v5_gn_8_134640.1
MIKC_MADS	Lsa-miR156a	Lsat_1_v5_gn_9_28021.1
MYB_related	Lsa-miR156a	Lsat_1_v5_gn_1_128400.1
MYB_related	Lsa-miR156a	Lsat_1_v5_gn_1_14560.1
MYB_related	Lsa-miR156a	Lsat_1_v5_gn_3_31000.1
MYB_related	Lsa-miR156a	Lsat_1_v5_gn_4_113241.1
MYB_related	Lsa-miR156a	Lsat_1_v5_gn_4_1141.1
MYB_related	Lsa-miR156a	Lsat_1_v5_gn_4_184960.1
MYB_related	Lsa-miR156a	Lsat_1_v5_gn_4_421.1
MYB_related	Lsa-miR156a	Lsat_1_v5_gn_4_81541.1
MYB_related	Lsa-miR156a	Lsat_1_v5_gn_7_11040.1
MYB_related	Lsa-miR156a	Lsat_1_v5_gn_8_134640.1
MYB_related	Lsa-miR156a	Lsat_1_v5_gn_9_28021.1
AP2	Lsa-miR156b	Lsat_1_v5_gn_1_128400.1
AP2	Lsa-miR156b	Lsat_1_v5_gn_1_14560.1
AP2	Lsa-miR156b	Lsat_1_v5_gn_3_31000.1
AP2	Lsa-miR156b	Lsat_1_v5_gn_4_113241.1
AP2	Lsa-miR156b	Lsat_1_v5_gn_4_1141.1
AP2	Lsa-miR156b	Lsat_1_v5_gn_4_184960.1
AP2	Lsa-miR156b	Lsat_1_v5_gn_4_81541.1
AP2	Lsa-miR156b	Lsat_1_v5_gn_7_11040.1
AP2	Lsa-miR156b	Lsat_1_v5_gn_8_134640.1
AP2	Lsa-miR156b	Lsat_1_v5_gn_9_28021.1
B3	Lsa-miR156b	Lsat_1_v5_gn_1_128400.1
B3	Lsa-miR156b	Lsat_1_v5_gn_1_14560.1
B3	Lsa-miR156b	Lsat_1_v5_gn_3_31000.1
B3	Lsa-miR156b	Lsat_1_v5_gn_4_113241.1
B3	Lsa-miR156b	Lsat_1_v5_gn_4_1141.1
B3	Lsa-miR156b	Lsat_1_v5_gn_4_184960.1
B3	Lsa-miR156b	Lsat_1_v5_gn_4_81541.1
B3	Lsa-miR156b	Lsat_1_v5_gn_7_11040.1
B3	Lsa-miR156b	Lsat_1_v5_gn_8_134640.1
B3	Lsa-miR156b	Lsat_1_v5_gn_9_28021.1
BBR-BPC	Lsa-miR156b	Lsat_1_v5_gn_1_128400.1
BBR-BPC	Lsa-miR156b	Lsat_1_v5_gn_1_14560.1
BBR-BPC	Lsa-miR156b	Lsat_1_v5_gn_3_31000.1
BBR-BPC	Lsa-miR156b	Lsat_1_v5_gn_4_113241.1
BBR-BPC	Lsa-miR156b	Lsat_1_v5_gn_4_1141.1
BBR-BPC	Lsa-miR156b	Lsat_1_v5_gn_4_184960.1
BBR-BPC	Lsa-miR156b	Lsat_1_v5_gn_4_81541.1
BBR-BPC	Lsa-miR156b	Lsat_1_v5_gn_7_11040.1
BBR-BPC	Lsa-miR156b	Lsat_1_v5_gn_8_134640.1
C2H2	Lsa-miR156b	Lsat_1_v5_gn_1_128400.1
C2H2	Lsa-miR156b	Lsat_1_v5_gn_1_14560.1
C2H2	Lsa-miR156b	Lsat_1_v5_gn_3_31000.1
C2H2	Lsa-miR156b	Lsat_1_v5_gn_4_113241.1
C2H2	Lsa-miR156b	Lsat_1_v5_gn_4_1141.1
C2H2	Lsa-miR156b	Lsat_1_v5_gn_4_184960.1
C2H2	Lsa-miR156b	Lsat_1_v5_gn_4_81541.1
C2H2	Lsa-miR156b	Lsat_1_v5_gn_7_11040.1
C2H2	Lsa-miR156b	Lsat_1_v5_gn_8_134640.1
C2H2	Lsa-miR156b	Lsat_1_v5_gn_9_28021.1
Dof	Lsa-miR156b	Lsat_1_v5_gn_1_128400.1
Dof	Lsa-miR156b	Lsat_1_v5_gn_1_14560.1
Dof	Lsa-miR156b	Lsat_1_v5_gn_3_31000.1
Dof	Lsa-miR156b	Lsat_1_v5_gn_4_113241.1
Dof	Lsa-miR156b	Lsat_1_v5_gn_4_1141.1
Dof	Lsa-miR156b	Lsat_1_v5_gn_4_184960.1
Dof	Lsa-miR156b	Lsat_1_v5_gn_4_81541.1
Dof	Lsa-miR156b	Lsat_1_v5_gn_7_11040.1
Dof	Lsa-miR156b	Lsat_1_v5_gn_8_134640.1
Dof	Lsa-miR156b	Lsat_1_v5_gn_9_28021.1
GRAS	Lsa-miR156b	Lsat_1_v5_gn_1_128400.1
GRAS	Lsa-miR156b	Lsat_1_v5_gn_1_14560.1
GRAS	Lsa-miR156b	Lsat_1_v5_gn_3_31000.1
GRAS	Lsa-miR156b	Lsat_1_v5_gn_4_113241.1
GRAS	Lsa-miR156b	Lsat_1_v5_gn_4_1141.1
GRAS	Lsa-miR156b	Lsat_1_v5_gn_4_184960.1
GRAS	Lsa-miR156b	Lsat_1_v5_gn_4_81541.1
GRAS	Lsa-miR156b	Lsat_1_v5_gn_7_11040.1
GRAS	Lsa-miR156b	Lsat_1_v5_gn_8_134640.1
GRAS	Lsa-miR156b	Lsat_1_v5_gn_9_28021.1
MIKC_MADS	Lsa-miR156b	Lsat_1_v5_gn_1_128400.1
MIKC_MADS	Lsa-miR156b	Lsat_1_v5_gn_1_14560.1
MIKC_MADS	Lsa-miR156b	Lsat_1_v5_gn_3_31000.1
MIKC_MADS	Lsa-miR156b	Lsat_1_v5_gn_4_113241.1
MIKC_MADS	Lsa-miR156b	Lsat_1_v5_gn_4_1141.1
MIKC_MADS	Lsa-miR156b	Lsat_1_v5_gn_4_184960.1
MIKC_MADS	Lsa-miR156b	Lsat_1_v5_gn_4_81541.1
MIKC_MADS	Lsa-miR156b	Lsat_1_v5_gn_7_11040.1
MIKC_MADS	Lsa-miR156b	Lsat_1_v5_gn_8_134640.1
MIKC_MADS	Lsa-miR156b	Lsat_1_v5_gn_9_28021.1
MYB_related	Lsa-miR156b	Lsat_1_v5_gn_1_128400.1
MYB_related	Lsa-miR156b	Lsat_1_v5_gn_1_14560.1
MYB_related	Lsa-miR156b	Lsat_1_v5_gn_3_31000.1
MYB_related	Lsa-miR156b	Lsat_1_v5_gn_4_113241.1
MYB_related	Lsa-miR156b	Lsat_1_v5_gn_4_1141.1
MYB_related	Lsa-miR156b	Lsat_1_v5_gn_4_184960.1
MYB_related	Lsa-miR156b	Lsat_1_v5_gn_4_81541.1
MYB_related	Lsa-miR156b	Lsat_1_v5_gn_7_11040.1
MYB_related	Lsa-miR156b	Lsat_1_v5_gn_8_134640.1
MYB_related	Lsa-miR156b	Lsat_1_v5_gn_9_28021.1
AP2	Lsa-miR156c	Lsat_1_v5_gn_1_128400.1
AP2	Lsa-miR156c	Lsat_1_v5_gn_1_14560.1
AP2	Lsa-miR156c	Lsat_1_v5_gn_3_31000.1
AP2	Lsa-miR156c	Lsat_1_v5_gn_4_113241.1
AP2	Lsa-miR156c	Lsat_1_v5_gn_4_1141.1
AP2	Lsa-miR156c	Lsat_1_v5_gn_4_184960.1
AP2	Lsa-miR156c	Lsat_1_v5_gn_4_81541.1
AP2	Lsa-miR156c	Lsat_1_v5_gn_7_11040.1
AP2	Lsa-miR156c	Lsat_1_v5_gn_8_134640.1
AP2	Lsa-miR156c	Lsat_1_v5_gn_9_28021.1
B3	Lsa-miR156c	Lsat_1_v5_gn_1_128400.1
B3	Lsa-miR156c	Lsat_1_v5_gn_1_14560.1
B3	Lsa-miR156c	Lsat_1_v5_gn_3_31000.1
B3	Lsa-miR156c	Lsat_1_v5_gn_4_113241.1
B3	Lsa-miR156c	Lsat_1_v5_gn_4_1141.1
B3	Lsa-miR156c	Lsat_1_v5_gn_4_184960.1
B3	Lsa-miR156c	Lsat_1_v5_gn_4_81541.1
B3	Lsa-miR156c	Lsat_1_v5_gn_7_11040.1
B3	Lsa-miR156c	Lsat_1_v5_gn_8_134640.1
B3	Lsa-miR156c	Lsat_1_v5_gn_9_28021.1
BBR-BPC	Lsa-miR156c	Lsat_1_v5_gn_1_128400.1
BBR-BPC	Lsa-miR156c	Lsat_1_v5_gn_1_14560.1
BBR-BPC	Lsa-miR156c	Lsat_1_v5_gn_3_31000.1
BBR-BPC	Lsa-miR156c	Lsat_1_v5_gn_4_113241.1
BBR-BPC	Lsa-miR156c	Lsat_1_v5_gn_4_1141.1
BBR-BPC	Lsa-miR156c	Lsat_1_v5_gn_4_184960.1
BBR-BPC	Lsa-miR156c	Lsat_1_v5_gn_4_81541.1
BBR-BPC	Lsa-miR156c	Lsat_1_v5_gn_7_11040.1
BBR-BPC	Lsa-miR156c	Lsat_1_v5_gn_8_134640.1
C2H2	Lsa-miR156c	Lsat_1_v5_gn_1_128400.1
C2H2	Lsa-miR156c	Lsat_1_v5_gn_1_14560.1
C2H2	Lsa-miR156c	Lsat_1_v5_gn_3_31000.1
C2H2	Lsa-miR156c	Lsat_1_v5_gn_4_113241.1
C2H2	Lsa-miR156c	Lsat_1_v5_gn_4_1141.1
C2H2	Lsa-miR156c	Lsat_1_v5_gn_4_184960.1
C2H2	Lsa-miR156c	Lsat_1_v5_gn_4_81541.1
C2H2	Lsa-miR156c	Lsat_1_v5_gn_7_11040.1
C2H2	Lsa-miR156c	Lsat_1_v5_gn_8_134640.1
C2H2	Lsa-miR156c	Lsat_1_v5_gn_9_28021.1
Dof	Lsa-miR156c	Lsat_1_v5_gn_1_128400.1
Dof	Lsa-miR156c	Lsat_1_v5_gn_1_14560.1
Dof	Lsa-miR156c	Lsat_1_v5_gn_3_31000.1
Dof	Lsa-miR156c	Lsat_1_v5_gn_4_113241.1
Dof	Lsa-miR156c	Lsat_1_v5_gn_4_1141.1
Dof	Lsa-miR156c	Lsat_1_v5_gn_4_184960.1
Dof	Lsa-miR156c	Lsat_1_v5_gn_4_81541.1
Dof	Lsa-miR156c	Lsat_1_v5_gn_7_11040.1
Dof	Lsa-miR156c	Lsat_1_v5_gn_8_134640.1
Dof	Lsa-miR156c	Lsat_1_v5_gn_9_28021.1
GRAS	Lsa-miR156c	Lsat_1_v5_gn_1_128400.1
GRAS	Lsa-miR156c	Lsat_1_v5_gn_1_14560.1
GRAS	Lsa-miR156c	Lsat_1_v5_gn_3_31000.1
GRAS	Lsa-miR156c	Lsat_1_v5_gn_4_113241.1
GRAS	Lsa-miR156c	Lsat_1_v5_gn_4_1141.1
GRAS	Lsa-miR156c	Lsat_1_v5_gn_4_184960.1
GRAS	Lsa-miR156c	Lsat_1_v5_gn_4_81541.1
GRAS	Lsa-miR156c	Lsat_1_v5_gn_7_11040.1
GRAS	Lsa-miR156c	Lsat_1_v5_gn_8_134640.1
GRAS	Lsa-miR156c	Lsat_1_v5_gn_9_28021.1
MIKC_MADS	Lsa-miR156c	Lsat_1_v5_gn_1_128400.1
MIKC_MADS	Lsa-miR156c	Lsat_1_v5_gn_1_14560.1
MIKC_MADS	Lsa-miR156c	Lsat_1_v5_gn_3_31000.1
MIKC_MADS	Lsa-miR156c	Lsat_1_v5_gn_4_113241.1
MIKC_MADS	Lsa-miR156c	Lsat_1_v5_gn_4_1141.1
MIKC_MADS	Lsa-miR156c	Lsat_1_v5_gn_4_184960.1
MIKC_MADS	Lsa-miR156c	Lsat_1_v5_gn_4_81541.1
MIKC_MADS	Lsa-miR156c	Lsat_1_v5_gn_7_11040.1
MIKC_MADS	Lsa-miR156c	Lsat_1_v5_gn_8_134640.1
MIKC_MADS	Lsa-miR156c	Lsat_1_v5_gn_9_28021.1
MYB	Lsa-miR156c	Lsat_1_v5_gn_1_128400.1
MYB	Lsa-miR156c	Lsat_1_v5_gn_1_14560.1
MYB	Lsa-miR156c	Lsat_1_v5_gn_3_31000.1
MYB	Lsa-miR156c	Lsat_1_v5_gn_4_113241.1
MYB	Lsa-miR156c	Lsat_1_v5_gn_4_1141.1
MYB	Lsa-miR156c	Lsat_1_v5_gn_4_184960.1
MYB	Lsa-miR156c	Lsat_1_v5_gn_4_81541.1
MYB	Lsa-miR156c	Lsat_1_v5_gn_7_11040.1
MYB	Lsa-miR156c	Lsat_1_v5_gn_8_134640.1
MYB	Lsa-miR156c	Lsat_1_v5_gn_9_28021.1
AP2	Lsa-miR156d	Lsat_1_v5_gn_1_128400.1
AP2	Lsa-miR156d	Lsat_1_v5_gn_1_14560.1
AP2	Lsa-miR156d	Lsat_1_v5_gn_3_31000.1
AP2	Lsa-miR156d	Lsat_1_v5_gn_4_113241.1
AP2	Lsa-miR156d	Lsat_1_v5_gn_4_1141.1
AP2	Lsa-miR156d	Lsat_1_v5_gn_4_184960.1
AP2	Lsa-miR156d	Lsat_1_v5_gn_4_81541.1
AP2	Lsa-miR156d	Lsat_1_v5_gn_7_11040.1
AP2	Lsa-miR156d	Lsat_1_v5_gn_8_134640.1
AP2	Lsa-miR156d	Lsat_1_v5_gn_9_28021.1
B3	Lsa-miR156d	Lsat_1_v5_gn_1_128400.1
B3	Lsa-miR156d	Lsat_1_v5_gn_1_14560.1
B3	Lsa-miR156d	Lsat_1_v5_gn_3_31000.1
B3	Lsa-miR156d	Lsat_1_v5_gn_4_113241.1
B3	Lsa-miR156d	Lsat_1_v5_gn_4_1141.1
B3	Lsa-miR156d	Lsat_1_v5_gn_4_184960.1
B3	Lsa-miR156d	Lsat_1_v5_gn_4_81541.1
B3	Lsa-miR156d	Lsat_1_v5_gn_7_11040.1
B3	Lsa-miR156d	Lsat_1_v5_gn_8_134640.1
B3	Lsa-miR156d	Lsat_1_v5_gn_9_28021.1
BBR-BPC	Lsa-miR156d	Lsat_1_v5_gn_1_128400.1
BBR-BPC	Lsa-miR156d	Lsat_1_v5_gn_1_14560.1
BBR-BPC	Lsa-miR156d	Lsat_1_v5_gn_3_31000.1
BBR-BPC	Lsa-miR156d	Lsat_1_v5_gn_4_113241.1
BBR-BPC	Lsa-miR156d	Lsat_1_v5_gn_4_1141.1
BBR-BPC	Lsa-miR156d	Lsat_1_v5_gn_4_184960.1
BBR-BPC	Lsa-miR156d	Lsat_1_v5_gn_4_81541.1
BBR-BPC	Lsa-miR156d	Lsat_1_v5_gn_7_11040.1
BBR-BPC	Lsa-miR156d	Lsat_1_v5_gn_8_134640.1
Dof	Lsa-miR156d	Lsat_1_v5_gn_1_128400.1
Dof	Lsa-miR156d	Lsat_1_v5_gn_1_14560.1
Dof	Lsa-miR156d	Lsat_1_v5_gn_3_31000.1
Dof	Lsa-miR156d	Lsat_1_v5_gn_4_113241.1
Dof	Lsa-miR156d	Lsat_1_v5_gn_4_1141.1
Dof	Lsa-miR156d	Lsat_1_v5_gn_4_184960.1
Dof	Lsa-miR156d	Lsat_1_v5_gn_4_81541.1
Dof	Lsa-miR156d	Lsat_1_v5_gn_7_11040.1
Dof	Lsa-miR156d	Lsat_1_v5_gn_8_134640.1
Dof	Lsa-miR156d	Lsat_1_v5_gn_9_28021.1
MIKC_MADS	Lsa-miR156d	Lsat_1_v5_gn_1_128400.1
MIKC_MADS	Lsa-miR156d	Lsat_1_v5_gn_1_14560.1
MIKC_MADS	Lsa-miR156d	Lsat_1_v5_gn_3_31000.1
MIKC_MADS	Lsa-miR156d	Lsat_1_v5_gn_4_113241.1
MIKC_MADS	Lsa-miR156d	Lsat_1_v5_gn_4_1141.1
MIKC_MADS	Lsa-miR156d	Lsat_1_v5_gn_4_184960.1
MIKC_MADS	Lsa-miR156d	Lsat_1_v5_gn_4_81541.1
MIKC_MADS	Lsa-miR156d	Lsat_1_v5_gn_7_11040.1
MIKC_MADS	Lsa-miR156d	Lsat_1_v5_gn_8_134640.1
MIKC_MADS	Lsa-miR156d	Lsat_1_v5_gn_9_28021.1
MYB_related	Lsa-miR156d	Lsat_1_v5_gn_1_128400.1
MYB_related	Lsa-miR156d	Lsat_1_v5_gn_1_14560.1
MYB_related	Lsa-miR156d	Lsat_1_v5_gn_3_31000.1
MYB_related	Lsa-miR156d	Lsat_1_v5_gn_4_113241.1
MYB_related	Lsa-miR156d	Lsat_1_v5_gn_4_1141.1
MYB_related	Lsa-miR156d	Lsat_1_v5_gn_4_184960.1
MYB_related	Lsa-miR156d	Lsat_1_v5_gn_4_81541.1
MYB_related	Lsa-miR156d	Lsat_1_v5_gn_7_11040.1
MYB_related	Lsa-miR156d	Lsat_1_v5_gn_8_134640.1
MYB_related	Lsa-miR156d	Lsat_1_v5_gn_9_28021.1
AP2	Lsa-miR156e	Lsat_1_v5_gn_1_128400.1
AP2	Lsa-miR156e	Lsat_1_v5_gn_1_14560.1
AP2	Lsa-miR156e	Lsat_1_v5_gn_3_31000.1
AP2	Lsa-miR156e	Lsat_1_v5_gn_4_113241.1
AP2	Lsa-miR156e	Lsat_1_v5_gn_4_1141.1
AP2	Lsa-miR156e	Lsat_1_v5_gn_4_184960.1
AP2	Lsa-miR156e	Lsat_1_v5_gn_4_81541.1
AP2	Lsa-miR156e	Lsat_1_v5_gn_7_11040.1
AP2	Lsa-miR156e	Lsat_1_v5_gn_8_134640.1
AP2	Lsa-miR156e	Lsat_1_v5_gn_9_28021.1
B3	Lsa-miR156e	Lsat_1_v5_gn_1_128400.1
B3	Lsa-miR156e	Lsat_1_v5_gn_1_14560.1
B3	Lsa-miR156e	Lsat_1_v5_gn_3_31000.1
B3	Lsa-miR156e	Lsat_1_v5_gn_4_113241.1
B3	Lsa-miR156e	Lsat_1_v5_gn_4_1141.1
B3	Lsa-miR156e	Lsat_1_v5_gn_4_184960.1
B3	Lsa-miR156e	Lsat_1_v5_gn_4_81541.1
B3	Lsa-miR156e	Lsat_1_v5_gn_7_11040.1
B3	Lsa-miR156e	Lsat_1_v5_gn_8_134640.1
B3	Lsa-miR156e	Lsat_1_v5_gn_9_28021.1
BBR-BPC	Lsa-miR156e	Lsat_1_v5_gn_1_128400.1
BBR-BPC	Lsa-miR156e	Lsat_1_v5_gn_1_14560.1
BBR-BPC	Lsa-miR156e	Lsat_1_v5_gn_3_31000.1
BBR-BPC	Lsa-miR156e	Lsat_1_v5_gn_4_113241.1
BBR-BPC	Lsa-miR156e	Lsat_1_v5_gn_4_1141.1
BBR-BPC	Lsa-miR156e	Lsat_1_v5_gn_4_184960.1
BBR-BPC	Lsa-miR156e	Lsat_1_v5_gn_4_81541.1
BBR-BPC	Lsa-miR156e	Lsat_1_v5_gn_7_11040.1
BBR-BPC	Lsa-miR156e	Lsat_1_v5_gn_8_134640.1
bHLH	Lsa-miR156e	Lsat_1_v5_gn_1_128400.1
bHLH	Lsa-miR156e	Lsat_1_v5_gn_1_14560.1
bHLH	Lsa-miR156e	Lsat_1_v5_gn_3_31000.1
bHLH	Lsa-miR156e	Lsat_1_v5_gn_4_113241.1
bHLH	Lsa-miR156e	Lsat_1_v5_gn_4_1141.1
bHLH	Lsa-miR156e	Lsat_1_v5_gn_4_184960.1
bHLH	Lsa-miR156e	Lsat_1_v5_gn_4_81541.1
bHLH	Lsa-miR156e	Lsat_1_v5_gn_7_11040.1
bHLH	Lsa-miR156e	Lsat_1_v5_gn_8_134640.1
bHLH	Lsa-miR156e	Lsat_1_v5_gn_9_28021.1
Dof	Lsa-miR156e	Lsat_1_v5_gn_1_128400.1
Dof	Lsa-miR156e	Lsat_1_v5_gn_1_14560.1
Dof	Lsa-miR156e	Lsat_1_v5_gn_3_31000.1
Dof	Lsa-miR156e	Lsat_1_v5_gn_4_113241.1
Dof	Lsa-miR156e	Lsat_1_v5_gn_4_1141.1
Dof	Lsa-miR156e	Lsat_1_v5_gn_4_184960.1
Dof	Lsa-miR156e	Lsat_1_v5_gn_4_81541.1
Dof	Lsa-miR156e	Lsat_1_v5_gn_7_11040.1
Dof	Lsa-miR156e	Lsat_1_v5_gn_8_134640.1
Dof	Lsa-miR156e	Lsat_1_v5_gn_9_28021.1
GRAS	Lsa-miR156e	Lsat_1_v5_gn_1_128400.1
GRAS	Lsa-miR156e	Lsat_1_v5_gn_1_14560.1
GRAS	Lsa-miR156e	Lsat_1_v5_gn_3_31000.1
GRAS	Lsa-miR156e	Lsat_1_v5_gn_4_113241.1
GRAS	Lsa-miR156e	Lsat_1_v5_gn_4_1141.1
GRAS	Lsa-miR156e	Lsat_1_v5_gn_4_184960.1
GRAS	Lsa-miR156e	Lsat_1_v5_gn_4_81541.1
GRAS	Lsa-miR156e	Lsat_1_v5_gn_7_11040.1
GRAS	Lsa-miR156e	Lsat_1_v5_gn_8_134640.1
GRAS	Lsa-miR156e	Lsat_1_v5_gn_9_28021.1
MIKC_MADS	Lsa-miR156e	Lsat_1_v5_gn_1_128400.1
MIKC_MADS	Lsa-miR156e	Lsat_1_v5_gn_1_14560.1
MIKC_MADS	Lsa-miR156e	Lsat_1_v5_gn_3_31000.1
MIKC_MADS	Lsa-miR156e	Lsat_1_v5_gn_4_113241.1
MIKC_MADS	Lsa-miR156e	Lsat_1_v5_gn_4_1141.1
MIKC_MADS	Lsa-miR156e	Lsat_1_v5_gn_4_184960.1
MIKC_MADS	Lsa-miR156e	Lsat_1_v5_gn_4_81541.1
MIKC_MADS	Lsa-miR156e	Lsat_1_v5_gn_7_11040.1
MIKC_MADS	Lsa-miR156e	Lsat_1_v5_gn_8_134640.1
MIKC_MADS	Lsa-miR156e	Lsat_1_v5_gn_9_28021.1
AP2	Lsa-miR156f	Lsat_1_v5_gn_1_128400.1
AP2	Lsa-miR156f	Lsat_1_v5_gn_1_14560.1
AP2	Lsa-miR156f	Lsat_1_v5_gn_3_31000.1
AP2	Lsa-miR156f	Lsat_1_v5_gn_4_113241.1
AP2	Lsa-miR156f	Lsat_1_v5_gn_4_1141.1
AP2	Lsa-miR156f	Lsat_1_v5_gn_4_184960.1
AP2	Lsa-miR156f	Lsat_1_v5_gn_4_81541.1
AP2	Lsa-miR156f	Lsat_1_v5_gn_6_116940.1
AP2	Lsa-miR156f	Lsat_1_v5_gn_7_11040.1
AP2	Lsa-miR156f	Lsat_1_v5_gn_8_134640.1
AP2	Lsa-miR156f	Lsat_1_v5_gn_9_28021.1
B3	Lsa-miR156f	Lsat_1_v5_gn_1_128400.1
B3	Lsa-miR156f	Lsat_1_v5_gn_1_14560.1
B3	Lsa-miR156f	Lsat_1_v5_gn_3_31000.1
B3	Lsa-miR156f	Lsat_1_v5_gn_4_113241.1
B3	Lsa-miR156f	Lsat_1_v5_gn_4_1141.1
B3	Lsa-miR156f	Lsat_1_v5_gn_4_184960.1
B3	Lsa-miR156f	Lsat_1_v5_gn_4_81541.1
B3	Lsa-miR156f	Lsat_1_v5_gn_6_116940.1
B3	Lsa-miR156f	Lsat_1_v5_gn_7_11040.1
B3	Lsa-miR156f	Lsat_1_v5_gn_8_134640.1
B3	Lsa-miR156f	Lsat_1_v5_gn_9_28021.1
BBR-BPC	Lsa-miR156f	Lsat_1_v5_gn_1_128400.1
BBR-BPC	Lsa-miR156f	Lsat_1_v5_gn_1_14560.1
BBR-BPC	Lsa-miR156f	Lsat_1_v5_gn_3_31000.1
BBR-BPC	Lsa-miR156f	Lsat_1_v5_gn_4_113241.1
BBR-BPC	Lsa-miR156f	Lsat_1_v5_gn_4_1141.1
BBR-BPC	Lsa-miR156f	Lsat_1_v5_gn_4_184960.1
BBR-BPC	Lsa-miR156f	Lsat_1_v5_gn_4_81541.1
BBR-BPC	Lsa-miR156f	Lsat_1_v5_gn_6_116940.1
BBR-BPC	Lsa-miR156f	Lsat_1_v5_gn_7_11040.1
BBR-BPC	Lsa-miR156f	Lsat_1_v5_gn_8_134640.1
C2H2	Lsa-miR156f	Lsat_1_v5_gn_1_128400.1
C2H2	Lsa-miR156f	Lsat_1_v5_gn_1_14560.1
C2H2	Lsa-miR156f	Lsat_1_v5_gn_3_31000.1
C2H2	Lsa-miR156f	Lsat_1_v5_gn_4_113241.1
C2H2	Lsa-miR156f	Lsat_1_v5_gn_4_1141.1
C2H2	Lsa-miR156f	Lsat_1_v5_gn_4_184960.1
C2H2	Lsa-miR156f	Lsat_1_v5_gn_4_81541.1
C2H2	Lsa-miR156f	Lsat_1_v5_gn_6_116940.1
C2H2	Lsa-miR156f	Lsat_1_v5_gn_7_11040.1
C2H2	Lsa-miR156f	Lsat_1_v5_gn_8_134640.1
C2H2	Lsa-miR156f	Lsat_1_v5_gn_9_28021.1
Dof	Lsa-miR156f	Lsat_1_v5_gn_1_128400.1
Dof	Lsa-miR156f	Lsat_1_v5_gn_1_14560.1
Dof	Lsa-miR156f	Lsat_1_v5_gn_3_31000.1
Dof	Lsa-miR156f	Lsat_1_v5_gn_4_113241.1
Dof	Lsa-miR156f	Lsat_1_v5_gn_4_1141.1
Dof	Lsa-miR156f	Lsat_1_v5_gn_4_184960.1
Dof	Lsa-miR156f	Lsat_1_v5_gn_4_81541.1
Dof	Lsa-miR156f	Lsat_1_v5_gn_6_116940.1
Dof	Lsa-miR156f	Lsat_1_v5_gn_7_11040.1
Dof	Lsa-miR156f	Lsat_1_v5_gn_8_134640.1
Dof	Lsa-miR156f	Lsat_1_v5_gn_9_28021.1
ERF	Lsa-miR156f	Lsat_1_v5_gn_1_128400.1
ERF	Lsa-miR156f	Lsat_1_v5_gn_1_14560.1
ERF	Lsa-miR156f	Lsat_1_v5_gn_3_31000.1
ERF	Lsa-miR156f	Lsat_1_v5_gn_4_113241.1
ERF	Lsa-miR156f	Lsat_1_v5_gn_4_1141.1
ERF	Lsa-miR156f	Lsat_1_v5_gn_4_184960.1
ERF	Lsa-miR156f	Lsat_1_v5_gn_4_81541.1
ERF	Lsa-miR156f	Lsat_1_v5_gn_6_116940.1
ERF	Lsa-miR156f	Lsat_1_v5_gn_7_11040.1
ERF	Lsa-miR156f	Lsat_1_v5_gn_8_134640.1
ERF	Lsa-miR156f	Lsat_1_v5_gn_9_28021.1
GRAS	Lsa-miR156f	Lsat_1_v5_gn_1_128400.1
GRAS	Lsa-miR156f	Lsat_1_v5_gn_1_14560.1
GRAS	Lsa-miR156f	Lsat_1_v5_gn_3_31000.1
GRAS	Lsa-miR156f	Lsat_1_v5_gn_4_113241.1
GRAS	Lsa-miR156f	Lsat_1_v5_gn_4_1141.1
GRAS	Lsa-miR156f	Lsat_1_v5_gn_4_184960.1
GRAS	Lsa-miR156f	Lsat_1_v5_gn_4_81541.1
GRAS	Lsa-miR156f	Lsat_1_v5_gn_6_116940.1
GRAS	Lsa-miR156f	Lsat_1_v5_gn_7_11040.1
GRAS	Lsa-miR156f	Lsat_1_v5_gn_8_134640.1
GRAS	Lsa-miR156f	Lsat_1_v5_gn_9_28021.1
MIKC_MADS	Lsa-miR156f	Lsat_1_v5_gn_1_128400.1
MIKC_MADS	Lsa-miR156f	Lsat_1_v5_gn_1_14560.1
MIKC_MADS	Lsa-miR156f	Lsat_1_v5_gn_3_31000.1
MIKC_MADS	Lsa-miR156f	Lsat_1_v5_gn_4_113241.1
MIKC_MADS	Lsa-miR156f	Lsat_1_v5_gn_4_1141.1
MIKC_MADS	Lsa-miR156f	Lsat_1_v5_gn_4_184960.1
MIKC_MADS	Lsa-miR156f	Lsat_1_v5_gn_4_81541.1
MIKC_MADS	Lsa-miR156f	Lsat_1_v5_gn_6_116940.1
MIKC_MADS	Lsa-miR156f	Lsat_1_v5_gn_7_11040.1
MIKC_MADS	Lsa-miR156f	Lsat_1_v5_gn_8_134640.1
MIKC_MADS	Lsa-miR156f	Lsat_1_v5_gn_9_28021.1
MYB_related	Lsa-miR156f	Lsat_1_v5_gn_1_128400.1
MYB_related	Lsa-miR156f	Lsat_1_v5_gn_1_14560.1
MYB_related	Lsa-miR156f	Lsat_1_v5_gn_3_31000.1
MYB_related	Lsa-miR156f	Lsat_1_v5_gn_4_113241.1
MYB_related	Lsa-miR156f	Lsat_1_v5_gn_4_1141.1
MYB_related	Lsa-miR156f	Lsat_1_v5_gn_4_184960.1
MYB_related	Lsa-miR156f	Lsat_1_v5_gn_4_81541.1
MYB_related	Lsa-miR156f	Lsat_1_v5_gn_6_116940.1
MYB_related	Lsa-miR156f	Lsat_1_v5_gn_7_11040.1
MYB_related	Lsa-miR156f	Lsat_1_v5_gn_8_134640.1
MYB_related	Lsa-miR156f	Lsat_1_v5_gn_9_28021.1
AP2	Lsa-miR156g	Lsat_1_v5_gn_1_128400.1
AP2	Lsa-miR156g	Lsat_1_v5_gn_1_14560.1
AP2	Lsa-miR156g	Lsat_1_v5_gn_3_31000.1
AP2	Lsa-miR156g	Lsat_1_v5_gn_4_113241.1
AP2	Lsa-miR156g	Lsat_1_v5_gn_4_1141.1
AP2	Lsa-miR156g	Lsat_1_v5_gn_4_184960.1
AP2	Lsa-miR156g	Lsat_1_v5_gn_4_81541.1
AP2	Lsa-miR156g	Lsat_1_v5_gn_7_11040.1
AP2	Lsa-miR156g	Lsat_1_v5_gn_8_134640.1
AP2	Lsa-miR156g	Lsat_1_v5_gn_9_28021.1
B3	Lsa-miR156g	Lsat_1_v5_gn_1_128400.1
B3	Lsa-miR156g	Lsat_1_v5_gn_1_14560.1
B3	Lsa-miR156g	Lsat_1_v5_gn_3_31000.1
B3	Lsa-miR156g	Lsat_1_v5_gn_4_113241.1
B3	Lsa-miR156g	Lsat_1_v5_gn_4_1141.1
B3	Lsa-miR156g	Lsat_1_v5_gn_4_184960.1
B3	Lsa-miR156g	Lsat_1_v5_gn_4_81541.1
B3	Lsa-miR156g	Lsat_1_v5_gn_7_11040.1
B3	Lsa-miR156g	Lsat_1_v5_gn_8_134640.1
B3	Lsa-miR156g	Lsat_1_v5_gn_9_28021.1
BBR-BPC	Lsa-miR156g	Lsat_1_v5_gn_1_128400.1
BBR-BPC	Lsa-miR156g	Lsat_1_v5_gn_1_14560.1
BBR-BPC	Lsa-miR156g	Lsat_1_v5_gn_3_31000.1
BBR-BPC	Lsa-miR156g	Lsat_1_v5_gn_4_113241.1
BBR-BPC	Lsa-miR156g	Lsat_1_v5_gn_4_1141.1
BBR-BPC	Lsa-miR156g	Lsat_1_v5_gn_4_184960.1
BBR-BPC	Lsa-miR156g	Lsat_1_v5_gn_4_81541.1
BBR-BPC	Lsa-miR156g	Lsat_1_v5_gn_7_11040.1
BBR-BPC	Lsa-miR156g	Lsat_1_v5_gn_8_134640.1
C2H2	Lsa-miR156g	Lsat_1_v5_gn_1_128400.1
C2H2	Lsa-miR156g	Lsat_1_v5_gn_1_14560.1
C2H2	Lsa-miR156g	Lsat_1_v5_gn_3_31000.1
C2H2	Lsa-miR156g	Lsat_1_v5_gn_4_113241.1
C2H2	Lsa-miR156g	Lsat_1_v5_gn_4_1141.1
C2H2	Lsa-miR156g	Lsat_1_v5_gn_4_184960.1
C2H2	Lsa-miR156g	Lsat_1_v5_gn_4_81541.1
C2H2	Lsa-miR156g	Lsat_1_v5_gn_7_11040.1
C2H2	Lsa-miR156g	Lsat_1_v5_gn_8_134640.1
C2H2	Lsa-miR156g	Lsat_1_v5_gn_9_28021.1
Dof	Lsa-miR156g	Lsat_1_v5_gn_1_128400.1
Dof	Lsa-miR156g	Lsat_1_v5_gn_1_14560.1
Dof	Lsa-miR156g	Lsat_1_v5_gn_3_31000.1
Dof	Lsa-miR156g	Lsat_1_v5_gn_4_113241.1
Dof	Lsa-miR156g	Lsat_1_v5_gn_4_1141.1
Dof	Lsa-miR156g	Lsat_1_v5_gn_4_184960.1
Dof	Lsa-miR156g	Lsat_1_v5_gn_4_81541.1
Dof	Lsa-miR156g	Lsat_1_v5_gn_7_11040.1
Dof	Lsa-miR156g	Lsat_1_v5_gn_8_134640.1
Dof	Lsa-miR156g	Lsat_1_v5_gn_9_28021.1
GRAS	Lsa-miR156g	Lsat_1_v5_gn_1_128400.1
GRAS	Lsa-miR156g	Lsat_1_v5_gn_1_14560.1
GRAS	Lsa-miR156g	Lsat_1_v5_gn_3_31000.1
GRAS	Lsa-miR156g	Lsat_1_v5_gn_4_113241.1
GRAS	Lsa-miR156g	Lsat_1_v5_gn_4_1141.1
GRAS	Lsa-miR156g	Lsat_1_v5_gn_4_184960.1
GRAS	Lsa-miR156g	Lsat_1_v5_gn_4_81541.1
GRAS	Lsa-miR156g	Lsat_1_v5_gn_7_11040.1
GRAS	Lsa-miR156g	Lsat_1_v5_gn_8_134640.1
GRAS	Lsa-miR156g	Lsat_1_v5_gn_9_28021.1
MIKC_MADS	Lsa-miR156g	Lsat_1_v5_gn_1_128400.1
MIKC_MADS	Lsa-miR156g	Lsat_1_v5_gn_1_14560.1
MIKC_MADS	Lsa-miR156g	Lsat_1_v5_gn_3_31000.1
MIKC_MADS	Lsa-miR156g	Lsat_1_v5_gn_4_113241.1
MIKC_MADS	Lsa-miR156g	Lsat_1_v5_gn_4_1141.1
MIKC_MADS	Lsa-miR156g	Lsat_1_v5_gn_4_184960.1
MIKC_MADS	Lsa-miR156g	Lsat_1_v5_gn_4_81541.1
MIKC_MADS	Lsa-miR156g	Lsat_1_v5_gn_7_11040.1
MIKC_MADS	Lsa-miR156g	Lsat_1_v5_gn_8_134640.1
MIKC_MADS	Lsa-miR156g	Lsat_1_v5_gn_9_28021.1
MYB_related	Lsa-miR156g	Lsat_1_v5_gn_1_128400.1
MYB_related	Lsa-miR156g	Lsat_1_v5_gn_1_14560.1
MYB_related	Lsa-miR156g	Lsat_1_v5_gn_3_31000.1
MYB_related	Lsa-miR156g	Lsat_1_v5_gn_4_113241.1
MYB_related	Lsa-miR156g	Lsat_1_v5_gn_4_1141.1
MYB_related	Lsa-miR156g	Lsat_1_v5_gn_4_184960.1
MYB_related	Lsa-miR156g	Lsat_1_v5_gn_4_81541.1
MYB_related	Lsa-miR156g	Lsat_1_v5_gn_7_11040.1
MYB_related	Lsa-miR156g	Lsat_1_v5_gn_8_134640.1
MYB_related	Lsa-miR156g	Lsat_1_v5_gn_9_28021.1
ERF	Lsa-miR156h	Lsat_1_v5_gn_1_128400.1
ERF	Lsa-miR156h	Lsat_1_v5_gn_1_14560.1
ERF	Lsa-miR156h	Lsat_1_v5_gn_3_31000.1
ERF	Lsa-miR156h	Lsat_1_v5_gn_4_113241.1
ERF	Lsa-miR156h	Lsat_1_v5_gn_4_1141.1
ERF	Lsa-miR156h	Lsat_1_v5_gn_4_184960.1
ERF	Lsa-miR156h	Lsat_1_v5_gn_4_81541.1
ERF	Lsa-miR156h	Lsat_1_v5_gn_7_11040.1
ERF	Lsa-miR156h	Lsat_1_v5_gn_8_134640.1
ERF	Lsa-miR156h	Lsat_1_v5_gn_9_28021.1
GATA	Lsa-miR156h	Lsat_1_v5_gn_1_14560.1
GATA	Lsa-miR156h	Lsat_1_v5_gn_3_31000.1
GATA	Lsa-miR156h	Lsat_1_v5_gn_4_113241.1
GATA	Lsa-miR156h	Lsat_1_v5_gn_4_1141.1
GATA	Lsa-miR156h	Lsat_1_v5_gn_4_184960.1
GATA	Lsa-miR156h	Lsat_1_v5_gn_4_81541.1
GATA	Lsa-miR156h	Lsat_1_v5_gn_7_11040.1
GATA	Lsa-miR156h	Lsat_1_v5_gn_8_134640.1
GATA	Lsa-miR156h	Lsat_1_v5_gn_9_28021.1
TCP	Lsa-miR156h	Lsat_1_v5_gn_1_14560.1
TCP	Lsa-miR156h	Lsat_1_v5_gn_3_31000.1
TCP	Lsa-miR156h	Lsat_1_v5_gn_4_113241.1
TCP	Lsa-miR156h	Lsat_1_v5_gn_4_1141.1
TCP	Lsa-miR156h	Lsat_1_v5_gn_4_184960.1
TCP	Lsa-miR156h	Lsat_1_v5_gn_4_81541.1
TCP	Lsa-miR156h	Lsat_1_v5_gn_7_11040.1
TCP	Lsa-miR156h	Lsat_1_v5_gn_8_134640.1
TCP	Lsa-miR156h	Lsat_1_v5_gn_9_28021.1
AP2	Lsa-miR156i	Lsat_1_v5_gn_1_14560.1
AP2	Lsa-miR156i	Lsat_1_v5_gn_3_31000.1
AP2	Lsa-miR156i	Lsat_1_v5_gn_4_113241.1
AP2	Lsa-miR156i	Lsat_1_v5_gn_4_1141.1
AP2	Lsa-miR156i	Lsat_1_v5_gn_4_184960.1
AP2	Lsa-miR156i	Lsat_1_v5_gn_4_81541.1
AP2	Lsa-miR156i	Lsat_1_v5_gn_5_12360.1
AP2	Lsa-miR156i	Lsat_1_v5_gn_7_11040.1
AP2	Lsa-miR156i	Lsat_1_v5_gn_8_134640.1
AP2	Lsa-miR156i	Lsat_1_v5_gn_9_28021.1
B3	Lsa-miR156i	Lsat_1_v5_gn_1_14560.1
B3	Lsa-miR156i	Lsat_1_v5_gn_3_31000.1
B3	Lsa-miR156i	Lsat_1_v5_gn_4_113241.1
B3	Lsa-miR156i	Lsat_1_v5_gn_4_1141.1
B3	Lsa-miR156i	Lsat_1_v5_gn_4_184960.1
B3	Lsa-miR156i	Lsat_1_v5_gn_4_81541.1
B3	Lsa-miR156i	Lsat_1_v5_gn_5_12360.1
B3	Lsa-miR156i	Lsat_1_v5_gn_7_11040.1
B3	Lsa-miR156i	Lsat_1_v5_gn_8_134640.1
B3	Lsa-miR156i	Lsat_1_v5_gn_9_28021.1
BBR-BPC	Lsa-miR156i	Lsat_1_v5_gn_1_14560.1
BBR-BPC	Lsa-miR156i	Lsat_1_v5_gn_3_31000.1
BBR-BPC	Lsa-miR156i	Lsat_1_v5_gn_4_113241.1
BBR-BPC	Lsa-miR156i	Lsat_1_v5_gn_4_1141.1
BBR-BPC	Lsa-miR156i	Lsat_1_v5_gn_4_184960.1
BBR-BPC	Lsa-miR156i	Lsat_1_v5_gn_4_81541.1
BBR-BPC	Lsa-miR156i	Lsat_1_v5_gn_5_12360.1
BBR-BPC	Lsa-miR156i	Lsat_1_v5_gn_7_11040.1
BBR-BPC	Lsa-miR156i	Lsat_1_v5_gn_8_134640.1
C2H2	Lsa-miR156i	Lsat_1_v5_gn_1_14560.1
C2H2	Lsa-miR156i	Lsat_1_v5_gn_3_31000.1
C2H2	Lsa-miR156i	Lsat_1_v5_gn_4_113241.1
C2H2	Lsa-miR156i	Lsat_1_v5_gn_4_1141.1
C2H2	Lsa-miR156i	Lsat_1_v5_gn_4_184960.1
C2H2	Lsa-miR156i	Lsat_1_v5_gn_4_81541.1
C2H2	Lsa-miR156i	Lsat_1_v5_gn_5_12360.1
C2H2	Lsa-miR156i	Lsat_1_v5_gn_7_11040.1
C2H2	Lsa-miR156i	Lsat_1_v5_gn_8_134640.1
C2H2	Lsa-miR156i	Lsat_1_v5_gn_9_28021.1
Dof	Lsa-miR156i	Lsat_1_v5_gn_1_14560.1
Dof	Lsa-miR156i	Lsat_1_v5_gn_3_31000.1
Dof	Lsa-miR156i	Lsat_1_v5_gn_4_113241.1
Dof	Lsa-miR156i	Lsat_1_v5_gn_4_1141.1
Dof	Lsa-miR156i	Lsat_1_v5_gn_4_184960.1
Dof	Lsa-miR156i	Lsat_1_v5_gn_4_81541.1
Dof	Lsa-miR156i	Lsat_1_v5_gn_5_12360.1
Dof	Lsa-miR156i	Lsat_1_v5_gn_7_11040.1
Dof	Lsa-miR156i	Lsat_1_v5_gn_8_134640.1
Dof	Lsa-miR156i	Lsat_1_v5_gn_9_28021.1
GRAS	Lsa-miR156i	Lsat_1_v5_gn_1_14560.1
GRAS	Lsa-miR156i	Lsat_1_v5_gn_3_31000.1
GRAS	Lsa-miR156i	Lsat_1_v5_gn_4_113241.1
GRAS	Lsa-miR156i	Lsat_1_v5_gn_4_1141.1
GRAS	Lsa-miR156i	Lsat_1_v5_gn_4_184960.1
GRAS	Lsa-miR156i	Lsat_1_v5_gn_4_81541.1
GRAS	Lsa-miR156i	Lsat_1_v5_gn_5_12360.1
GRAS	Lsa-miR156i	Lsat_1_v5_gn_7_11040.1
GRAS	Lsa-miR156i	Lsat_1_v5_gn_8_134640.1
GRAS	Lsa-miR156i	Lsat_1_v5_gn_9_28021.1
MIKC_MADS	Lsa-miR156i	Lsat_1_v5_gn_1_14560.1
MIKC_MADS	Lsa-miR156i	Lsat_1_v5_gn_3_31000.1
MIKC_MADS	Lsa-miR156i	Lsat_1_v5_gn_4_113241.1
MIKC_MADS	Lsa-miR156i	Lsat_1_v5_gn_4_1141.1
MIKC_MADS	Lsa-miR156i	Lsat_1_v5_gn_4_184960.1
MIKC_MADS	Lsa-miR156i	Lsat_1_v5_gn_4_81541.1
MIKC_MADS	Lsa-miR156i	Lsat_1_v5_gn_5_12360.1
MIKC_MADS	Lsa-miR156i	Lsat_1_v5_gn_7_11040.1
MIKC_MADS	Lsa-miR156i	Lsat_1_v5_gn_8_134640.1
MIKC_MADS	Lsa-miR156i	Lsat_1_v5_gn_9_28021.1
MYB_related	Lsa-miR156i	Lsat_1_v5_gn_1_14560.1
MYB_related	Lsa-miR156i	Lsat_1_v5_gn_3_31000.1
MYB_related	Lsa-miR156i	Lsat_1_v5_gn_4_113241.1
MYB_related	Lsa-miR156i	Lsat_1_v5_gn_4_1141.1
MYB_related	Lsa-miR156i	Lsat_1_v5_gn_4_184960.1
MYB_related	Lsa-miR156i	Lsat_1_v5_gn_4_81541.1
MYB_related	Lsa-miR156i	Lsat_1_v5_gn_5_12360.1
MYB_related	Lsa-miR156i	Lsat_1_v5_gn_7_11040.1
MYB_related	Lsa-miR156i	Lsat_1_v5_gn_8_134640.1
MYB_related	Lsa-miR156i	Lsat_1_v5_gn_9_28021.1
TCP	Lsa-miR156i	Lsat_1_v5_gn_1_14560.1
TCP	Lsa-miR156i	Lsat_1_v5_gn_3_31000.1
TCP	Lsa-miR156i	Lsat_1_v5_gn_4_113241.1
TCP	Lsa-miR156i	Lsat_1_v5_gn_4_1141.1
TCP	Lsa-miR156i	Lsat_1_v5_gn_4_184960.1
TCP	Lsa-miR156i	Lsat_1_v5_gn_4_81541.1
TCP	Lsa-miR156i	Lsat_1_v5_gn_5_12360.1
TCP	Lsa-miR156i	Lsat_1_v5_gn_7_11040.1
TCP	Lsa-miR156i	Lsat_1_v5_gn_8_134640.1
TCP	Lsa-miR156i	Lsat_1_v5_gn_9_28021.1
AP2	Lsa-miR156j	Lsat_1_v5_gn_1_128400.1
AP2	Lsa-miR156j	Lsat_1_v5_gn_1_14560.1
AP2	Lsa-miR156j	Lsat_1_v5_gn_3_31000.1
AP2	Lsa-miR156j	Lsat_1_v5_gn_4_109141.1
AP2	Lsa-miR156j	Lsat_1_v5_gn_4_113241.1
AP2	Lsa-miR156j	Lsat_1_v5_gn_4_1141.1
AP2	Lsa-miR156j	Lsat_1_v5_gn_4_139200.1
AP2	Lsa-miR156j	Lsat_1_v5_gn_4_184960.1
AP2	Lsa-miR156j	Lsat_1_v5_gn_4_7021.1
AP2	Lsa-miR156j	Lsat_1_v5_gn_4_81541.1
AP2	Lsa-miR156j	Lsat_1_v5_gn_7_11040.1
AP2	Lsa-miR156j	Lsat_1_v5_gn_8_134640.1
AP2	Lsa-miR156j	Lsat_1_v5_gn_9_28021.1
B3	Lsa-miR156j	Lsat_1_v5_gn_1_128400.1
B3	Lsa-miR156j	Lsat_1_v5_gn_1_14560.1
B3	Lsa-miR156j	Lsat_1_v5_gn_3_31000.1
B3	Lsa-miR156j	Lsat_1_v5_gn_4_109141.1
B3	Lsa-miR156j	Lsat_1_v5_gn_4_113241.1
B3	Lsa-miR156j	Lsat_1_v5_gn_4_1141.1
B3	Lsa-miR156j	Lsat_1_v5_gn_4_139200.1
B3	Lsa-miR156j	Lsat_1_v5_gn_4_184960.1
B3	Lsa-miR156j	Lsat_1_v5_gn_4_7021.1
B3	Lsa-miR156j	Lsat_1_v5_gn_4_81541.1
B3	Lsa-miR156j	Lsat_1_v5_gn_7_11040.1
B3	Lsa-miR156j	Lsat_1_v5_gn_8_134640.1
B3	Lsa-miR156j	Lsat_1_v5_gn_9_28021.1
BBR-BPC	Lsa-miR156j	Lsat_1_v5_gn_1_128400.1
BBR-BPC	Lsa-miR156j	Lsat_1_v5_gn_1_14560.1
BBR-BPC	Lsa-miR156j	Lsat_1_v5_gn_3_31000.1
BBR-BPC	Lsa-miR156j	Lsat_1_v5_gn_4_113241.1
BBR-BPC	Lsa-miR156j	Lsat_1_v5_gn_4_1141.1
BBR-BPC	Lsa-miR156j	Lsat_1_v5_gn_4_184960.1
BBR-BPC	Lsa-miR156j	Lsat_1_v5_gn_4_7021.1
BBR-BPC	Lsa-miR156j	Lsat_1_v5_gn_4_81541.1
BBR-BPC	Lsa-miR156j	Lsat_1_v5_gn_7_11040.1
BBR-BPC	Lsa-miR156j	Lsat_1_v5_gn_8_134640.1
C2H2	Lsa-miR156j	Lsat_1_v5_gn_1_128400.1
C2H2	Lsa-miR156j	Lsat_1_v5_gn_1_14560.1
C2H2	Lsa-miR156j	Lsat_1_v5_gn_3_31000.1
C2H2	Lsa-miR156j	Lsat_1_v5_gn_4_109141.1
C2H2	Lsa-miR156j	Lsat_1_v5_gn_4_113241.1
C2H2	Lsa-miR156j	Lsat_1_v5_gn_4_1141.1
C2H2	Lsa-miR156j	Lsat_1_v5_gn_4_139200.1
C2H2	Lsa-miR156j	Lsat_1_v5_gn_4_184960.1
C2H2	Lsa-miR156j	Lsat_1_v5_gn_4_7021.1
C2H2	Lsa-miR156j	Lsat_1_v5_gn_4_81541.1
C2H2	Lsa-miR156j	Lsat_1_v5_gn_7_11040.1
C2H2	Lsa-miR156j	Lsat_1_v5_gn_8_134640.1
C2H2	Lsa-miR156j	Lsat_1_v5_gn_9_28021.1
Dof	Lsa-miR156j	Lsat_1_v5_gn_1_128400.1
Dof	Lsa-miR156j	Lsat_1_v5_gn_1_14560.1
Dof	Lsa-miR156j	Lsat_1_v5_gn_3_31000.1
Dof	Lsa-miR156j	Lsat_1_v5_gn_4_109141.1
Dof	Lsa-miR156j	Lsat_1_v5_gn_4_113241.1
Dof	Lsa-miR156j	Lsat_1_v5_gn_4_1141.1
Dof	Lsa-miR156j	Lsat_1_v5_gn_4_139200.1
Dof	Lsa-miR156j	Lsat_1_v5_gn_4_184960.1
Dof	Lsa-miR156j	Lsat_1_v5_gn_4_7021.1
Dof	Lsa-miR156j	Lsat_1_v5_gn_4_81541.1
Dof	Lsa-miR156j	Lsat_1_v5_gn_7_11040.1
Dof	Lsa-miR156j	Lsat_1_v5_gn_8_134640.1
Dof	Lsa-miR156j	Lsat_1_v5_gn_9_28021.1
GRAS	Lsa-miR156j	Lsat_1_v5_gn_1_128400.1
GRAS	Lsa-miR156j	Lsat_1_v5_gn_1_14560.1
GRAS	Lsa-miR156j	Lsat_1_v5_gn_3_31000.1
GRAS	Lsa-miR156j	Lsat_1_v5_gn_4_109141.1
GRAS	Lsa-miR156j	Lsat_1_v5_gn_4_113241.1
GRAS	Lsa-miR156j	Lsat_1_v5_gn_4_1141.1
GRAS	Lsa-miR156j	Lsat_1_v5_gn_4_139200.1
GRAS	Lsa-miR156j	Lsat_1_v5_gn_4_184960.1
GRAS	Lsa-miR156j	Lsat_1_v5_gn_4_7021.1
GRAS	Lsa-miR156j	Lsat_1_v5_gn_4_81541.1
GRAS	Lsa-miR156j	Lsat_1_v5_gn_7_11040.1
GRAS	Lsa-miR156j	Lsat_1_v5_gn_8_134640.1
GRAS	Lsa-miR156j	Lsat_1_v5_gn_9_28021.1
MIKC_MADS	Lsa-miR156j	Lsat_1_v5_gn_1_128400.1
MIKC_MADS	Lsa-miR156j	Lsat_1_v5_gn_1_14560.1
MIKC_MADS	Lsa-miR156j	Lsat_1_v5_gn_3_31000.1
MIKC_MADS	Lsa-miR156j	Lsat_1_v5_gn_4_109141.1
MIKC_MADS	Lsa-miR156j	Lsat_1_v5_gn_4_113241.1
MIKC_MADS	Lsa-miR156j	Lsat_1_v5_gn_4_1141.1
MIKC_MADS	Lsa-miR156j	Lsat_1_v5_gn_4_139200.1
MIKC_MADS	Lsa-miR156j	Lsat_1_v5_gn_4_184960.1
MIKC_MADS	Lsa-miR156j	Lsat_1_v5_gn_4_7021.1
MIKC_MADS	Lsa-miR156j	Lsat_1_v5_gn_4_81541.1
MIKC_MADS	Lsa-miR156j	Lsat_1_v5_gn_7_11040.1
MIKC_MADS	Lsa-miR156j	Lsat_1_v5_gn_8_134640.1
MIKC_MADS	Lsa-miR156j	Lsat_1_v5_gn_9_28021.1
BBR-BPC	Lsa-miR157a	Lsat_1_v5_gn_1_128400.1
BBR-BPC	Lsa-miR157a	Lsat_1_v5_gn_1_14560.1
BBR-BPC	Lsa-miR157a	Lsat_1_v5_gn_2_134361.1
BBR-BPC	Lsa-miR157a	Lsat_1_v5_gn_2_60101.1
BBR-BPC	Lsa-miR157a	Lsat_1_v5_gn_3_31000.1
BBR-BPC	Lsa-miR157a	Lsat_1_v5_gn_3_98860.1
BBR-BPC	Lsa-miR157a	Lsat_1_v5_gn_4_113241.1
BBR-BPC	Lsa-miR157a	Lsat_1_v5_gn_4_1141.1
BBR-BPC	Lsa-miR157a	Lsat_1_v5_gn_4_184960.1
BBR-BPC	Lsa-miR157a	Lsat_1_v5_gn_4_421.1
BBR-BPC	Lsa-miR157a	Lsat_1_v5_gn_4_81541.1
BBR-BPC	Lsa-miR157a	Lsat_1_v5_gn_5_94240.1
BBR-BPC	Lsa-miR157a	Lsat_1_v5_gn_7_11040.1
BBR-BPC	Lsa-miR157a	Lsat_1_v5_gn_8_134640.1
Dof	Lsa-miR157a	Lsat_1_v5_gn_1_128400.1
Dof	Lsa-miR157a	Lsat_1_v5_gn_1_14560.1
Dof	Lsa-miR157a	Lsat_1_v5_gn_2_134361.1
Dof	Lsa-miR157a	Lsat_1_v5_gn_2_60101.1
Dof	Lsa-miR157a	Lsat_1_v5_gn_3_31000.1
Dof	Lsa-miR157a	Lsat_1_v5_gn_3_98860.1
Dof	Lsa-miR157a	Lsat_1_v5_gn_4_113241.1
Dof	Lsa-miR157a	Lsat_1_v5_gn_4_1141.1
Dof	Lsa-miR157a	Lsat_1_v5_gn_4_184960.1
Dof	Lsa-miR157a	Lsat_1_v5_gn_4_421.1
Dof	Lsa-miR157a	Lsat_1_v5_gn_4_81541.1
Dof	Lsa-miR157a	Lsat_1_v5_gn_5_94240.1
Dof	Lsa-miR157a	Lsat_1_v5_gn_7_11040.1
Dof	Lsa-miR157a	Lsat_1_v5_gn_7_50561.1
Dof	Lsa-miR157a	Lsat_1_v5_gn_8_134640.1
Dof	Lsa-miR157a	Lsat_1_v5_gn_9_28021.1
AP2	Lsa-miR157b	Lsat_1_v5_gn_1_128400.1
AP2	Lsa-miR157b	Lsat_1_v5_gn_2_134361.1
AP2	Lsa-miR157b	Lsat_1_v5_gn_2_60101.1
AP2	Lsa-miR157b	Lsat_1_v5_gn_3_31000.1
AP2	Lsa-miR157b	Lsat_1_v5_gn_4_1141.1
AP2	Lsa-miR157b	Lsat_1_v5_gn_4_184960.1
AP2	Lsa-miR157b	Lsat_1_v5_gn_4_421.1
AP2	Lsa-miR157b	Lsat_1_v5_gn_5_12360.1
AP2	Lsa-miR157b	Lsat_1_v5_gn_5_94240.1
AP2	Lsa-miR157b	Lsat_1_v5_gn_7_11040.1
AP2	Lsa-miR157b	Lsat_1_v5_gn_7_50561.1
AP2	Lsa-miR157b	Lsat_1_v5_gn_8_134640.1
AP2	Lsa-miR157b	Lsat_1_v5_gn_9_28021.1
B3	Lsa-miR157b	Lsat_1_v5_gn_1_128400.1
B3	Lsa-miR157b	Lsat_1_v5_gn_2_134361.1
B3	Lsa-miR157b	Lsat_1_v5_gn_2_60101.1
B3	Lsa-miR157b	Lsat_1_v5_gn_3_31000.1
B3	Lsa-miR157b	Lsat_1_v5_gn_4_1141.1
B3	Lsa-miR157b	Lsat_1_v5_gn_4_184960.1
B3	Lsa-miR157b	Lsat_1_v5_gn_4_421.1
B3	Lsa-miR157b	Lsat_1_v5_gn_5_12360.1
B3	Lsa-miR157b	Lsat_1_v5_gn_5_94240.1
B3	Lsa-miR157b	Lsat_1_v5_gn_7_11040.1
B3	Lsa-miR157b	Lsat_1_v5_gn_7_50561.1
B3	Lsa-miR157b	Lsat_1_v5_gn_8_134640.1
B3	Lsa-miR157b	Lsat_1_v5_gn_9_28021.1
Dof	Lsa-miR157b	Lsat_1_v5_gn_1_128400.1
Dof	Lsa-miR157b	Lsat_1_v5_gn_2_134361.1
Dof	Lsa-miR157b	Lsat_1_v5_gn_2_60101.1
Dof	Lsa-miR157b	Lsat_1_v5_gn_3_31000.1
Dof	Lsa-miR157b	Lsat_1_v5_gn_4_1141.1
Dof	Lsa-miR157b	Lsat_1_v5_gn_4_184960.1
Dof	Lsa-miR157b	Lsat_1_v5_gn_4_421.1
Dof	Lsa-miR157b	Lsat_1_v5_gn_5_12360.1
Dof	Lsa-miR157b	Lsat_1_v5_gn_5_94240.1
Dof	Lsa-miR157b	Lsat_1_v5_gn_7_11040.1
Dof	Lsa-miR157b	Lsat_1_v5_gn_7_50561.1
Dof	Lsa-miR157b	Lsat_1_v5_gn_8_134640.1
Dof	Lsa-miR157b	Lsat_1_v5_gn_9_28021.1
GRAS	Lsa-miR157b	Lsat_1_v5_gn_1_128400.1
GRAS	Lsa-miR157b	Lsat_1_v5_gn_2_134361.1
GRAS	Lsa-miR157b	Lsat_1_v5_gn_3_31000.1
GRAS	Lsa-miR157b	Lsat_1_v5_gn_4_1141.1
GRAS	Lsa-miR157b	Lsat_1_v5_gn_4_184960.1
GRAS	Lsa-miR157b	Lsat_1_v5_gn_4_421.1
GRAS	Lsa-miR157b	Lsat_1_v5_gn_5_12360.1
GRAS	Lsa-miR157b	Lsat_1_v5_gn_7_11040.1
GRAS	Lsa-miR157b	Lsat_1_v5_gn_7_50561.1
GRAS	Lsa-miR157b	Lsat_1_v5_gn_8_134640.1
GRAS	Lsa-miR157b	Lsat_1_v5_gn_9_28021.1
MIKC_MADS	Lsa-miR157b	Lsat_1_v5_gn_1_128400.1
MIKC_MADS	Lsa-miR157b	Lsat_1_v5_gn_2_134361.1
MIKC_MADS	Lsa-miR157b	Lsat_1_v5_gn_2_60101.1
MIKC_MADS	Lsa-miR157b	Lsat_1_v5_gn_3_31000.1
MIKC_MADS	Lsa-miR157b	Lsat_1_v5_gn_4_1141.1
MIKC_MADS	Lsa-miR157b	Lsat_1_v5_gn_4_184960.1
MIKC_MADS	Lsa-miR157b	Lsat_1_v5_gn_4_421.1
MIKC_MADS	Lsa-miR157b	Lsat_1_v5_gn_5_12360.1
MIKC_MADS	Lsa-miR157b	Lsat_1_v5_gn_5_94240.1
MIKC_MADS	Lsa-miR157b	Lsat_1_v5_gn_7_11040.1
MIKC_MADS	Lsa-miR157b	Lsat_1_v5_gn_7_50561.1
MIKC_MADS	Lsa-miR157b	Lsat_1_v5_gn_8_134640.1
MIKC_MADS	Lsa-miR157b	Lsat_1_v5_gn_9_28021.1
AP2	Lsa-miR157c	Lsat_1_v5_gn_1_128400.1
AP2	Lsa-miR157c	Lsat_1_v5_gn_2_134361.1
AP2	Lsa-miR157c	Lsat_1_v5_gn_2_60101.1
AP2	Lsa-miR157c	Lsat_1_v5_gn_3_31000.1
AP2	Lsa-miR157c	Lsat_1_v5_gn_4_1141.1
AP2	Lsa-miR157c	Lsat_1_v5_gn_4_184960.1
AP2	Lsa-miR157c	Lsat_1_v5_gn_5_94240.1
AP2	Lsa-miR157c	Lsat_1_v5_gn_7_11040.1
AP2	Lsa-miR157c	Lsat_1_v5_gn_7_50561.1
AP2	Lsa-miR157c	Lsat_1_v5_gn_8_134640.1
AP2	Lsa-miR157c	Lsat_1_v5_gn_9_28021.1
B3	Lsa-miR157c	Lsat_1_v5_gn_1_128400.1
B3	Lsa-miR157c	Lsat_1_v5_gn_2_134361.1
B3	Lsa-miR157c	Lsat_1_v5_gn_2_60101.1
B3	Lsa-miR157c	Lsat_1_v5_gn_3_31000.1
B3	Lsa-miR157c	Lsat_1_v5_gn_4_1141.1
B3	Lsa-miR157c	Lsat_1_v5_gn_4_184960.1
B3	Lsa-miR157c	Lsat_1_v5_gn_5_94240.1
B3	Lsa-miR157c	Lsat_1_v5_gn_7_11040.1
B3	Lsa-miR157c	Lsat_1_v5_gn_7_50561.1
B3	Lsa-miR157c	Lsat_1_v5_gn_8_134640.1
B3	Lsa-miR157c	Lsat_1_v5_gn_9_28021.1
BBR-BPC	Lsa-miR157c	Lsat_1_v5_gn_1_128400.1
BBR-BPC	Lsa-miR157c	Lsat_1_v5_gn_2_134361.1
BBR-BPC	Lsa-miR157c	Lsat_1_v5_gn_2_60101.1
BBR-BPC	Lsa-miR157c	Lsat_1_v5_gn_3_31000.1
BBR-BPC	Lsa-miR157c	Lsat_1_v5_gn_4_1141.1
BBR-BPC	Lsa-miR157c	Lsat_1_v5_gn_4_184960.1
BBR-BPC	Lsa-miR157c	Lsat_1_v5_gn_5_94240.1
BBR-BPC	Lsa-miR157c	Lsat_1_v5_gn_7_11040.1
BBR-BPC	Lsa-miR157c	Lsat_1_v5_gn_8_134640.1
Dof	Lsa-miR157c	Lsat_1_v5_gn_1_128400.1
Dof	Lsa-miR157c	Lsat_1_v5_gn_2_134361.1
Dof	Lsa-miR157c	Lsat_1_v5_gn_2_60101.1
Dof	Lsa-miR157c	Lsat_1_v5_gn_3_31000.1
Dof	Lsa-miR157c	Lsat_1_v5_gn_4_1141.1
Dof	Lsa-miR157c	Lsat_1_v5_gn_4_184960.1
Dof	Lsa-miR157c	Lsat_1_v5_gn_5_94240.1
Dof	Lsa-miR157c	Lsat_1_v5_gn_7_11040.1
Dof	Lsa-miR157c	Lsat_1_v5_gn_7_50561.1
Dof	Lsa-miR157c	Lsat_1_v5_gn_8_134640.1
Dof	Lsa-miR157c	Lsat_1_v5_gn_9_28021.1
GRAS	Lsa-miR157c	Lsat_1_v5_gn_1_128400.1
GRAS	Lsa-miR157c	Lsat_1_v5_gn_2_134361.1
GRAS	Lsa-miR157c	Lsat_1_v5_gn_3_31000.1
GRAS	Lsa-miR157c	Lsat_1_v5_gn_4_1141.1
GRAS	Lsa-miR157c	Lsat_1_v5_gn_4_184960.1
GRAS	Lsa-miR157c	Lsat_1_v5_gn_7_11040.1
GRAS	Lsa-miR157c	Lsat_1_v5_gn_7_50561.1
GRAS	Lsa-miR157c	Lsat_1_v5_gn_8_134640.1
GRAS	Lsa-miR157c	Lsat_1_v5_gn_9_28021.1
MIKC_MADS	Lsa-miR157c	Lsat_1_v5_gn_1_128400.1
MIKC_MADS	Lsa-miR157c	Lsat_1_v5_gn_2_134361.1
MIKC_MADS	Lsa-miR157c	Lsat_1_v5_gn_2_60101.1
MIKC_MADS	Lsa-miR157c	Lsat_1_v5_gn_3_31000.1
MIKC_MADS	Lsa-miR157c	Lsat_1_v5_gn_4_1141.1
MIKC_MADS	Lsa-miR157c	Lsat_1_v5_gn_4_184960.1
MIKC_MADS	Lsa-miR157c	Lsat_1_v5_gn_5_94240.1
MIKC_MADS	Lsa-miR157c	Lsat_1_v5_gn_7_11040.1
MIKC_MADS	Lsa-miR157c	Lsat_1_v5_gn_7_50561.1
MIKC_MADS	Lsa-miR157c	Lsat_1_v5_gn_8_134640.1
MIKC_MADS	Lsa-miR157c	Lsat_1_v5_gn_9_28021.1
AP2	Lsa-miR157d	Lsat_1_v5_gn_1_128400.1
AP2	Lsa-miR157d	Lsat_1_v5_gn_2_134361.1
AP2	Lsa-miR157d	Lsat_1_v5_gn_2_60101.1
AP2	Lsa-miR157d	Lsat_1_v5_gn_3_31000.1
AP2	Lsa-miR157d	Lsat_1_v5_gn_4_1141.1
AP2	Lsa-miR157d	Lsat_1_v5_gn_4_184960.1
AP2	Lsa-miR157d	Lsat_1_v5_gn_4_421.1
AP2	Lsa-miR157d	Lsat_1_v5_gn_5_94240.1
AP2	Lsa-miR157d	Lsat_1_v5_gn_7_11040.1
AP2	Lsa-miR157d	Lsat_1_v5_gn_7_50561.1
AP2	Lsa-miR157d	Lsat_1_v5_gn_8_134640.1
AP2	Lsa-miR157d	Lsat_1_v5_gn_9_28021.1
B3	Lsa-miR157d	Lsat_1_v5_gn_1_128400.1
B3	Lsa-miR157d	Lsat_1_v5_gn_2_134361.1
B3	Lsa-miR157d	Lsat_1_v5_gn_2_60101.1
B3	Lsa-miR157d	Lsat_1_v5_gn_3_31000.1
B3	Lsa-miR157d	Lsat_1_v5_gn_4_1141.1
B3	Lsa-miR157d	Lsat_1_v5_gn_4_184960.1
B3	Lsa-miR157d	Lsat_1_v5_gn_4_421.1
B3	Lsa-miR157d	Lsat_1_v5_gn_5_94240.1
B3	Lsa-miR157d	Lsat_1_v5_gn_7_11040.1
B3	Lsa-miR157d	Lsat_1_v5_gn_7_50561.1
B3	Lsa-miR157d	Lsat_1_v5_gn_8_134640.1
B3	Lsa-miR157d	Lsat_1_v5_gn_9_28021.1
BBR-BPC	Lsa-miR157d	Lsat_1_v5_gn_1_128400.1
BBR-BPC	Lsa-miR157d	Lsat_1_v5_gn_2_134361.1
BBR-BPC	Lsa-miR157d	Lsat_1_v5_gn_2_60101.1
BBR-BPC	Lsa-miR157d	Lsat_1_v5_gn_3_31000.1
BBR-BPC	Lsa-miR157d	Lsat_1_v5_gn_4_1141.1
BBR-BPC	Lsa-miR157d	Lsat_1_v5_gn_4_184960.1
BBR-BPC	Lsa-miR157d	Lsat_1_v5_gn_4_421.1
BBR-BPC	Lsa-miR157d	Lsat_1_v5_gn_5_94240.1
BBR-BPC	Lsa-miR157d	Lsat_1_v5_gn_7_11040.1
BBR-BPC	Lsa-miR157d	Lsat_1_v5_gn_8_134640.1
Dof	Lsa-miR157d	Lsat_1_v5_gn_1_128400.1
Dof	Lsa-miR157d	Lsat_1_v5_gn_2_134361.1
Dof	Lsa-miR157d	Lsat_1_v5_gn_2_60101.1
Dof	Lsa-miR157d	Lsat_1_v5_gn_3_31000.1
Dof	Lsa-miR157d	Lsat_1_v5_gn_4_1141.1
Dof	Lsa-miR157d	Lsat_1_v5_gn_4_184960.1
Dof	Lsa-miR157d	Lsat_1_v5_gn_4_421.1
Dof	Lsa-miR157d	Lsat_1_v5_gn_5_94240.1
Dof	Lsa-miR157d	Lsat_1_v5_gn_7_11040.1
Dof	Lsa-miR157d	Lsat_1_v5_gn_7_50561.1
Dof	Lsa-miR157d	Lsat_1_v5_gn_8_134640.1
Dof	Lsa-miR157d	Lsat_1_v5_gn_9_28021.1
GRAS	Lsa-miR157d	Lsat_1_v5_gn_1_128400.1
GRAS	Lsa-miR157d	Lsat_1_v5_gn_2_134361.1
GRAS	Lsa-miR157d	Lsat_1_v5_gn_3_31000.1
GRAS	Lsa-miR157d	Lsat_1_v5_gn_4_1141.1
GRAS	Lsa-miR157d	Lsat_1_v5_gn_4_184960.1
GRAS	Lsa-miR157d	Lsat_1_v5_gn_4_421.1
GRAS	Lsa-miR157d	Lsat_1_v5_gn_7_11040.1
GRAS	Lsa-miR157d	Lsat_1_v5_gn_7_50561.1
GRAS	Lsa-miR157d	Lsat_1_v5_gn_8_134640.1
GRAS	Lsa-miR157d	Lsat_1_v5_gn_9_28021.1
MIKC_MADS	Lsa-miR157d	Lsat_1_v5_gn_1_128400.1
MIKC_MADS	Lsa-miR157d	Lsat_1_v5_gn_2_134361.1
MIKC_MADS	Lsa-miR157d	Lsat_1_v5_gn_2_60101.1
MIKC_MADS	Lsa-miR157d	Lsat_1_v5_gn_3_31000.1
MIKC_MADS	Lsa-miR157d	Lsat_1_v5_gn_4_1141.1
MIKC_MADS	Lsa-miR157d	Lsat_1_v5_gn_4_184960.1
MIKC_MADS	Lsa-miR157d	Lsat_1_v5_gn_4_421.1
MIKC_MADS	Lsa-miR157d	Lsat_1_v5_gn_5_94240.1
MIKC_MADS	Lsa-miR157d	Lsat_1_v5_gn_7_11040.1
MIKC_MADS	Lsa-miR157d	Lsat_1_v5_gn_7_50561.1
MIKC_MADS	Lsa-miR157d	Lsat_1_v5_gn_8_134640.1
MIKC_MADS	Lsa-miR157d	Lsat_1_v5_gn_9_28021.1
AP2	Lsa-miR157e	Lsat_1_v5_gn_1_128400.1
AP2	Lsa-miR157e	Lsat_1_v5_gn_2_134361.1
AP2	Lsa-miR157e	Lsat_1_v5_gn_2_60101.1
AP2	Lsa-miR157e	Lsat_1_v5_gn_3_31000.1
AP2	Lsa-miR157e	Lsat_1_v5_gn_4_1141.1
AP2	Lsa-miR157e	Lsat_1_v5_gn_4_184960.1
AP2	Lsa-miR157e	Lsat_1_v5_gn_4_421.1
AP2	Lsa-miR157e	Lsat_1_v5_gn_5_12360.1
AP2	Lsa-miR157e	Lsat_1_v5_gn_5_133880.1
AP2	Lsa-miR157e	Lsat_1_v5_gn_5_94240.1
AP2	Lsa-miR157e	Lsat_1_v5_gn_7_11040.1
AP2	Lsa-miR157e	Lsat_1_v5_gn_7_50561.1
AP2	Lsa-miR157e	Lsat_1_v5_gn_8_134640.1
AP2	Lsa-miR157e	Lsat_1_v5_gn_9_28021.1
BBR-BPC	Lsa-miR157e	Lsat_1_v5_gn_1_128400.1
BBR-BPC	Lsa-miR157e	Lsat_1_v5_gn_2_134361.1
BBR-BPC	Lsa-miR157e	Lsat_1_v5_gn_2_60101.1
BBR-BPC	Lsa-miR157e	Lsat_1_v5_gn_3_31000.1
BBR-BPC	Lsa-miR157e	Lsat_1_v5_gn_4_1141.1
BBR-BPC	Lsa-miR157e	Lsat_1_v5_gn_4_184960.1
BBR-BPC	Lsa-miR157e	Lsat_1_v5_gn_4_421.1
BBR-BPC	Lsa-miR157e	Lsat_1_v5_gn_5_12360.1
BBR-BPC	Lsa-miR157e	Lsat_1_v5_gn_5_133880.1
BBR-BPC	Lsa-miR157e	Lsat_1_v5_gn_5_94240.1
BBR-BPC	Lsa-miR157e	Lsat_1_v5_gn_7_11040.1
BBR-BPC	Lsa-miR157e	Lsat_1_v5_gn_8_134640.1
Dof	Lsa-miR157e	Lsat_1_v5_gn_1_128400.1
Dof	Lsa-miR157e	Lsat_1_v5_gn_2_134361.1
Dof	Lsa-miR157e	Lsat_1_v5_gn_2_60101.1
Dof	Lsa-miR157e	Lsat_1_v5_gn_3_31000.1
Dof	Lsa-miR157e	Lsat_1_v5_gn_4_1141.1
Dof	Lsa-miR157e	Lsat_1_v5_gn_4_184960.1
Dof	Lsa-miR157e	Lsat_1_v5_gn_4_421.1
Dof	Lsa-miR157e	Lsat_1_v5_gn_5_12360.1
Dof	Lsa-miR157e	Lsat_1_v5_gn_5_133880.1
Dof	Lsa-miR157e	Lsat_1_v5_gn_5_94240.1
Dof	Lsa-miR157e	Lsat_1_v5_gn_7_11040.1
Dof	Lsa-miR157e	Lsat_1_v5_gn_7_50561.1
Dof	Lsa-miR157e	Lsat_1_v5_gn_8_134640.1
Dof	Lsa-miR157e	Lsat_1_v5_gn_9_28021.1
GRAS	Lsa-miR157e	Lsat_1_v5_gn_1_128400.1
GRAS	Lsa-miR157e	Lsat_1_v5_gn_2_134361.1
GRAS	Lsa-miR157e	Lsat_1_v5_gn_3_31000.1
GRAS	Lsa-miR157e	Lsat_1_v5_gn_4_1141.1
GRAS	Lsa-miR157e	Lsat_1_v5_gn_4_184960.1
GRAS	Lsa-miR157e	Lsat_1_v5_gn_4_421.1
GRAS	Lsa-miR157e	Lsat_1_v5_gn_5_12360.1
GRAS	Lsa-miR157e	Lsat_1_v5_gn_5_133880.1
GRAS	Lsa-miR157e	Lsat_1_v5_gn_7_11040.1
GRAS	Lsa-miR157e	Lsat_1_v5_gn_7_50561.1
GRAS	Lsa-miR157e	Lsat_1_v5_gn_8_134640.1
GRAS	Lsa-miR157e	Lsat_1_v5_gn_9_28021.1
MIKC_MADS	Lsa-miR157e	Lsat_1_v5_gn_1_128400.1
MIKC_MADS	Lsa-miR157e	Lsat_1_v5_gn_2_134361.1
MIKC_MADS	Lsa-miR157e	Lsat_1_v5_gn_2_60101.1
MIKC_MADS	Lsa-miR157e	Lsat_1_v5_gn_3_31000.1
MIKC_MADS	Lsa-miR157e	Lsat_1_v5_gn_4_1141.1
MIKC_MADS	Lsa-miR157e	Lsat_1_v5_gn_4_184960.1
MIKC_MADS	Lsa-miR157e	Lsat_1_v5_gn_4_421.1
MIKC_MADS	Lsa-miR157e	Lsat_1_v5_gn_5_12360.1
MIKC_MADS	Lsa-miR157e	Lsat_1_v5_gn_5_133880.1
MIKC_MADS	Lsa-miR157e	Lsat_1_v5_gn_5_94240.1
MIKC_MADS	Lsa-miR157e	Lsat_1_v5_gn_7_11040.1
MIKC_MADS	Lsa-miR157e	Lsat_1_v5_gn_7_50561.1
MIKC_MADS	Lsa-miR157e	Lsat_1_v5_gn_8_134640.1
MIKC_MADS	Lsa-miR157e	Lsat_1_v5_gn_9_28021.1
AP2	Lsa-miR159a	Lsat_1_v5_gn_0_2840.1
AP2	Lsa-miR159a	Lsat_1_v5_gn_0_39281.1
AP2	Lsa-miR159a	Lsat_1_v5_gn_3_21740.1
AP2	Lsa-miR159a	Lsat_1_v5_gn_3_4041.1
AP2	Lsa-miR159a	Lsat_1_v5_gn_3_83660.1
AP2	Lsa-miR159a	Lsat_1_v5_gn_4_12381.1
AP2	Lsa-miR159a	Lsat_1_v5_gn_4_46760.1
AP2	Lsa-miR159a	Lsat_1_v5_gn_5_124021.1
AP2	Lsa-miR159a	Lsat_1_v5_gn_5_129201.1
AP2	Lsa-miR159a	Lsat_1_v5_gn_5_169160.1
AP2	Lsa-miR159a	Lsat_1_v5_gn_7_103061.1
AP2	Lsa-miR159a	Lsat_1_v5_gn_7_92401.1
AP2	Lsa-miR159a	Lsat_1_v5_gn_8_62341.1
B3	Lsa-miR159a	Lsat_1_v5_gn_0_2840.1
B3	Lsa-miR159a	Lsat_1_v5_gn_0_39281.1
B3	Lsa-miR159a	Lsat_1_v5_gn_3_21740.1
B3	Lsa-miR159a	Lsat_1_v5_gn_3_4041.1
B3	Lsa-miR159a	Lsat_1_v5_gn_3_83660.1
B3	Lsa-miR159a	Lsat_1_v5_gn_4_12381.1
B3	Lsa-miR159a	Lsat_1_v5_gn_4_39920.1
B3	Lsa-miR159a	Lsat_1_v5_gn_4_46760.1
B3	Lsa-miR159a	Lsat_1_v5_gn_5_124021.1
B3	Lsa-miR159a	Lsat_1_v5_gn_5_129201.1
B3	Lsa-miR159a	Lsat_1_v5_gn_5_169160.1
B3	Lsa-miR159a	Lsat_1_v5_gn_7_103061.1
B3	Lsa-miR159a	Lsat_1_v5_gn_7_92401.1
B3	Lsa-miR159a	Lsat_1_v5_gn_8_62341.1
BBR-BPC	Lsa-miR159a	Lsat_1_v5_gn_0_2840.1
BBR-BPC	Lsa-miR159a	Lsat_1_v5_gn_0_39281.1
BBR-BPC	Lsa-miR159a	Lsat_1_v5_gn_3_21740.1
BBR-BPC	Lsa-miR159a	Lsat_1_v5_gn_3_4041.1
BBR-BPC	Lsa-miR159a	Lsat_1_v5_gn_3_83660.1
BBR-BPC	Lsa-miR159a	Lsat_1_v5_gn_4_12381.1
BBR-BPC	Lsa-miR159a	Lsat_1_v5_gn_4_39920.1
BBR-BPC	Lsa-miR159a	Lsat_1_v5_gn_4_46760.1
BBR-BPC	Lsa-miR159a	Lsat_1_v5_gn_5_124021.1
BBR-BPC	Lsa-miR159a	Lsat_1_v5_gn_5_129201.1
BBR-BPC	Lsa-miR159a	Lsat_1_v5_gn_7_103061.1
BBR-BPC	Lsa-miR159a	Lsat_1_v5_gn_7_92401.1
BBR-BPC	Lsa-miR159a	Lsat_1_v5_gn_8_62341.1
Dof	Lsa-miR159a	Lsat_1_v5_gn_0_2840.1
Dof	Lsa-miR159a	Lsat_1_v5_gn_0_39281.1
Dof	Lsa-miR159a	Lsat_1_v5_gn_3_21740.1
Dof	Lsa-miR159a	Lsat_1_v5_gn_3_4041.1
Dof	Lsa-miR159a	Lsat_1_v5_gn_3_83660.1
Dof	Lsa-miR159a	Lsat_1_v5_gn_4_12381.1
Dof	Lsa-miR159a	Lsat_1_v5_gn_4_39920.1
Dof	Lsa-miR159a	Lsat_1_v5_gn_4_46760.1
Dof	Lsa-miR159a	Lsat_1_v5_gn_5_124021.1
Dof	Lsa-miR159a	Lsat_1_v5_gn_5_129201.1
Dof	Lsa-miR159a	Lsat_1_v5_gn_5_169160.1
Dof	Lsa-miR159a	Lsat_1_v5_gn_7_103061.1
Dof	Lsa-miR159a	Lsat_1_v5_gn_7_92401.1
Dof	Lsa-miR159a	Lsat_1_v5_gn_8_62341.1
ERF	Lsa-miR159a	Lsat_1_v5_gn_0_2840.1
ERF	Lsa-miR159a	Lsat_1_v5_gn_0_39281.1
ERF	Lsa-miR159a	Lsat_1_v5_gn_3_21740.1
ERF	Lsa-miR159a	Lsat_1_v5_gn_3_4041.1
ERF	Lsa-miR159a	Lsat_1_v5_gn_3_83660.1
ERF	Lsa-miR159a	Lsat_1_v5_gn_4_12381.1
ERF	Lsa-miR159a	Lsat_1_v5_gn_4_39920.1
ERF	Lsa-miR159a	Lsat_1_v5_gn_4_46760.1
ERF	Lsa-miR159a	Lsat_1_v5_gn_5_124021.1
ERF	Lsa-miR159a	Lsat_1_v5_gn_5_129201.1
ERF	Lsa-miR159a	Lsat_1_v5_gn_5_169160.1
ERF	Lsa-miR159a	Lsat_1_v5_gn_7_103061.1
ERF	Lsa-miR159a	Lsat_1_v5_gn_7_92401.1
ERF	Lsa-miR159a	Lsat_1_v5_gn_8_62341.1
GRAS	Lsa-miR159a	Lsat_1_v5_gn_0_2840.1
GRAS	Lsa-miR159a	Lsat_1_v5_gn_0_39281.1
GRAS	Lsa-miR159a	Lsat_1_v5_gn_3_21740.1
GRAS	Lsa-miR159a	Lsat_1_v5_gn_3_4041.1
GRAS	Lsa-miR159a	Lsat_1_v5_gn_3_83660.1
GRAS	Lsa-miR159a	Lsat_1_v5_gn_4_46760.1
GRAS	Lsa-miR159a	Lsat_1_v5_gn_5_124021.1
GRAS	Lsa-miR159a	Lsat_1_v5_gn_5_129201.1
GRAS	Lsa-miR159a	Lsat_1_v5_gn_7_103061.1
GRAS	Lsa-miR159a	Lsat_1_v5_gn_7_92401.1
GRAS	Lsa-miR159a	Lsat_1_v5_gn_8_62341.1
MIKC_MADS	Lsa-miR159a	Lsat_1_v5_gn_0_2840.1
MIKC_MADS	Lsa-miR159a	Lsat_1_v5_gn_0_39281.1
MIKC_MADS	Lsa-miR159a	Lsat_1_v5_gn_3_21740.1
MIKC_MADS	Lsa-miR159a	Lsat_1_v5_gn_3_4041.1
MIKC_MADS	Lsa-miR159a	Lsat_1_v5_gn_3_83660.1
MIKC_MADS	Lsa-miR159a	Lsat_1_v5_gn_4_12381.1
MIKC_MADS	Lsa-miR159a	Lsat_1_v5_gn_4_39920.1
MIKC_MADS	Lsa-miR159a	Lsat_1_v5_gn_4_46760.1
MIKC_MADS	Lsa-miR159a	Lsat_1_v5_gn_5_124021.1
MIKC_MADS	Lsa-miR159a	Lsat_1_v5_gn_5_129201.1
MIKC_MADS	Lsa-miR159a	Lsat_1_v5_gn_5_169160.1
MIKC_MADS	Lsa-miR159a	Lsat_1_v5_gn_7_103061.1
MIKC_MADS	Lsa-miR159a	Lsat_1_v5_gn_7_92401.1
MIKC_MADS	Lsa-miR159a	Lsat_1_v5_gn_8_62341.1
AP2	Lsa-miR159b	Lsat_1_v5_gn_0_39281.1
AP2	Lsa-miR159b	Lsat_1_v5_gn_4_51460.1
AP2	Lsa-miR159b	Lsat_1_v5_gn_5_75800.1
AP2	Lsa-miR159b	Lsat_1_v5_gn_7_64921.1
B3	Lsa-miR159b	Lsat_1_v5_gn_0_39281.1
B3	Lsa-miR159b	Lsat_1_v5_gn_3_90141.1
B3	Lsa-miR159b	Lsat_1_v5_gn_4_51460.1
B3	Lsa-miR159b	Lsat_1_v5_gn_5_75800.1
B3	Lsa-miR159b	Lsat_1_v5_gn_7_64921.1
BBR-BPC	Lsa-miR159b	Lsat_1_v5_gn_0_39281.1
BBR-BPC	Lsa-miR159b	Lsat_1_v5_gn_4_51460.1
BBR-BPC	Lsa-miR159b	Lsat_1_v5_gn_5_75800.1
CPP	Lsa-miR159b	Lsat_1_v5_gn_0_39281.1
CPP	Lsa-miR159b	Lsat_1_v5_gn_3_90141.1
CPP	Lsa-miR159b	Lsat_1_v5_gn_4_51460.1
CPP	Lsa-miR159b	Lsat_1_v5_gn_5_75800.1
CPP	Lsa-miR159b	Lsat_1_v5_gn_7_64921.1
Dof	Lsa-miR159b	Lsat_1_v5_gn_0_39281.1
Dof	Lsa-miR159b	Lsat_1_v5_gn_3_90141.1
Dof	Lsa-miR159b	Lsat_1_v5_gn_4_51460.1
Dof	Lsa-miR159b	Lsat_1_v5_gn_5_75800.1
Dof	Lsa-miR159b	Lsat_1_v5_gn_7_64921.1
MIKC_MADS	Lsa-miR159b	Lsat_1_v5_gn_0_39281.1
MIKC_MADS	Lsa-miR159b	Lsat_1_v5_gn_3_90141.1
MIKC_MADS	Lsa-miR159b	Lsat_1_v5_gn_4_51460.1
MIKC_MADS	Lsa-miR159b	Lsat_1_v5_gn_5_75800.1
MIKC_MADS	Lsa-miR159b	Lsat_1_v5_gn_7_64921.1
AP2	Lsa-miR160a	Lsat_1_v5_gn_2_100181.1
AP2	Lsa-miR160a	Lsat_1_v5_gn_2_112381.1
AP2	Lsa-miR160a	Lsat_1_v5_gn_6_30741.1
AP2	Lsa-miR160a	Lsat_1_v5_gn_8_20161.1
AP2	Lsa-miR160a	Lsat_1_v5_gn_9_69060.1
B3	Lsa-miR160a	Lsat_1_v5_gn_2_100181.1
B3	Lsa-miR160a	Lsat_1_v5_gn_2_112381.1
B3	Lsa-miR160a	Lsat_1_v5_gn_6_30741.1
B3	Lsa-miR160a	Lsat_1_v5_gn_8_20161.1
B3	Lsa-miR160a	Lsat_1_v5_gn_9_69060.1
BBR-BPC	Lsa-miR160a	Lsat_1_v5_gn_2_100181.1
BBR-BPC	Lsa-miR160a	Lsat_1_v5_gn_2_112381.1
BBR-BPC	Lsa-miR160a	Lsat_1_v5_gn_6_30741.1
BBR-BPC	Lsa-miR160a	Lsat_1_v5_gn_8_20161.1
BBR-BPC	Lsa-miR160a	Lsat_1_v5_gn_9_69060.1
C2H2	Lsa-miR160a	Lsat_1_v5_gn_2_100181.1
C2H2	Lsa-miR160a	Lsat_1_v5_gn_2_112381.1
C2H2	Lsa-miR160a	Lsat_1_v5_gn_6_30741.1
C2H2	Lsa-miR160a	Lsat_1_v5_gn_8_20161.1
C2H2	Lsa-miR160a	Lsat_1_v5_gn_9_69060.1
ERF	Lsa-miR160a	Lsat_1_v5_gn_2_100181.1
ERF	Lsa-miR160a	Lsat_1_v5_gn_2_112381.1
ERF	Lsa-miR160a	Lsat_1_v5_gn_6_30741.1
ERF	Lsa-miR160a	Lsat_1_v5_gn_8_20161.1
ERF	Lsa-miR160a	Lsat_1_v5_gn_9_69060.1
GRAS	Lsa-miR160a	Lsat_1_v5_gn_2_100181.1
GRAS	Lsa-miR160a	Lsat_1_v5_gn_2_112381.1
GRAS	Lsa-miR160a	Lsat_1_v5_gn_6_30741.1
GRAS	Lsa-miR160a	Lsat_1_v5_gn_8_20161.1
GRAS	Lsa-miR160a	Lsat_1_v5_gn_9_69060.1
MIKC_MADS	Lsa-miR160a	Lsat_1_v5_gn_2_100181.1
MIKC_MADS	Lsa-miR160a	Lsat_1_v5_gn_2_112381.1
MIKC_MADS	Lsa-miR160a	Lsat_1_v5_gn_6_30741.1
MIKC_MADS	Lsa-miR160a	Lsat_1_v5_gn_8_20161.1
MIKC_MADS	Lsa-miR160a	Lsat_1_v5_gn_9_69060.1
AP2	Lsa-miR160b	Lsat_1_v5_gn_0_37861.1
AP2	Lsa-miR160b	Lsat_1_v5_gn_2_100181.1
AP2	Lsa-miR160b	Lsat_1_v5_gn_2_112381.1
AP2	Lsa-miR160b	Lsat_1_v5_gn_6_30741.1
AP2	Lsa-miR160b	Lsat_1_v5_gn_8_20161.1
AP2	Lsa-miR160b	Lsat_1_v5_gn_9_69060.1
B3	Lsa-miR160b	Lsat_1_v5_gn_0_37861.1
B3	Lsa-miR160b	Lsat_1_v5_gn_2_100181.1
B3	Lsa-miR160b	Lsat_1_v5_gn_2_112381.1
B3	Lsa-miR160b	Lsat_1_v5_gn_6_30741.1
B3	Lsa-miR160b	Lsat_1_v5_gn_8_20161.1
B3	Lsa-miR160b	Lsat_1_v5_gn_9_69060.1
BBR-BPC	Lsa-miR160b	Lsat_1_v5_gn_0_37861.1
BBR-BPC	Lsa-miR160b	Lsat_1_v5_gn_2_100181.1
BBR-BPC	Lsa-miR160b	Lsat_1_v5_gn_2_112381.1
BBR-BPC	Lsa-miR160b	Lsat_1_v5_gn_6_30741.1
BBR-BPC	Lsa-miR160b	Lsat_1_v5_gn_8_20161.1
BBR-BPC	Lsa-miR160b	Lsat_1_v5_gn_9_69060.1
Dof	Lsa-miR160b	Lsat_1_v5_gn_0_37861.1
Dof	Lsa-miR160b	Lsat_1_v5_gn_2_100181.1
Dof	Lsa-miR160b	Lsat_1_v5_gn_2_112381.1
Dof	Lsa-miR160b	Lsat_1_v5_gn_6_30741.1
Dof	Lsa-miR160b	Lsat_1_v5_gn_8_20161.1
Dof	Lsa-miR160b	Lsat_1_v5_gn_9_69060.1
GRAS	Lsa-miR160b	Lsat_1_v5_gn_0_37861.1
GRAS	Lsa-miR160b	Lsat_1_v5_gn_2_100181.1
GRAS	Lsa-miR160b	Lsat_1_v5_gn_2_112381.1
GRAS	Lsa-miR160b	Lsat_1_v5_gn_6_30741.1
GRAS	Lsa-miR160b	Lsat_1_v5_gn_8_20161.1
GRAS	Lsa-miR160b	Lsat_1_v5_gn_9_69060.1
MIKC_MADS	Lsa-miR160b	Lsat_1_v5_gn_0_37861.1
MIKC_MADS	Lsa-miR160b	Lsat_1_v5_gn_2_100181.1
MIKC_MADS	Lsa-miR160b	Lsat_1_v5_gn_2_112381.1
MIKC_MADS	Lsa-miR160b	Lsat_1_v5_gn_6_30741.1
MIKC_MADS	Lsa-miR160b	Lsat_1_v5_gn_8_20161.1
MIKC_MADS	Lsa-miR160b	Lsat_1_v5_gn_9_69060.1
AP2	Lsa-miR164a	Lsat_1_v5_gn_0_45640.1
AP2	Lsa-miR164a	Lsat_1_v5_gn_1_14220.1
AP2	Lsa-miR164a	Lsat_1_v5_gn_4_109600.1
AP2	Lsa-miR164a	Lsat_1_v5_gn_4_169300.1
AP2	Lsa-miR164a	Lsat_1_v5_gn_5_127660.1
AP2	Lsa-miR164a	Lsat_1_v5_gn_5_981.1
AP2	Lsa-miR164a	Lsat_1_v5_gn_7_104460.1
B3	Lsa-miR164a	Lsat_1_v5_gn_0_45640.1
B3	Lsa-miR164a	Lsat_1_v5_gn_1_14220.1
B3	Lsa-miR164a	Lsat_1_v5_gn_4_109600.1
B3	Lsa-miR164a	Lsat_1_v5_gn_4_169300.1
B3	Lsa-miR164a	Lsat_1_v5_gn_5_127660.1
B3	Lsa-miR164a	Lsat_1_v5_gn_5_981.1
B3	Lsa-miR164a	Lsat_1_v5_gn_7_104460.1
Dof	Lsa-miR164a	Lsat_1_v5_gn_0_45640.1
Dof	Lsa-miR164a	Lsat_1_v5_gn_1_14220.1
Dof	Lsa-miR164a	Lsat_1_v5_gn_4_109600.1
Dof	Lsa-miR164a	Lsat_1_v5_gn_4_169300.1
Dof	Lsa-miR164a	Lsat_1_v5_gn_5_127660.1
Dof	Lsa-miR164a	Lsat_1_v5_gn_5_981.1
Dof	Lsa-miR164a	Lsat_1_v5_gn_7_104460.1
ERF	Lsa-miR164a	Lsat_1_v5_gn_1_14220.1
ERF	Lsa-miR164a	Lsat_1_v5_gn_4_109600.1
ERF	Lsa-miR164a	Lsat_1_v5_gn_4_169300.1
ERF	Lsa-miR164a	Lsat_1_v5_gn_5_127660.1
ERF	Lsa-miR164a	Lsat_1_v5_gn_5_981.1
ERF	Lsa-miR164a	Lsat_1_v5_gn_7_104460.1
GRAS	Lsa-miR164a	Lsat_1_v5_gn_1_14220.1
GRAS	Lsa-miR164a	Lsat_1_v5_gn_4_109600.1
GRAS	Lsa-miR164a	Lsat_1_v5_gn_5_127660.1
GRAS	Lsa-miR164a	Lsat_1_v5_gn_5_981.1
GRAS	Lsa-miR164a	Lsat_1_v5_gn_7_104460.1
MIKC_MADS	Lsa-miR164a	Lsat_1_v5_gn_0_45640.1
MIKC_MADS	Lsa-miR164a	Lsat_1_v5_gn_1_14220.1
MIKC_MADS	Lsa-miR164a	Lsat_1_v5_gn_4_109600.1
MIKC_MADS	Lsa-miR164a	Lsat_1_v5_gn_4_169300.1
MIKC_MADS	Lsa-miR164a	Lsat_1_v5_gn_5_127660.1
MIKC_MADS	Lsa-miR164a	Lsat_1_v5_gn_5_981.1
MIKC_MADS	Lsa-miR164a	Lsat_1_v5_gn_7_104460.1
AP2	Lsa-miR164b	Lsat_1_v5_gn_0_45640.1
AP2	Lsa-miR164b	Lsat_1_v5_gn_1_14220.1
AP2	Lsa-miR164b	Lsat_1_v5_gn_4_169300.1
AP2	Lsa-miR164b	Lsat_1_v5_gn_4_78701.1
AP2	Lsa-miR164b	Lsat_1_v5_gn_5_127660.1
AP2	Lsa-miR164b	Lsat_1_v5_gn_5_20601.1
AP2	Lsa-miR164b	Lsat_1_v5_gn_5_981.1
AP2	Lsa-miR164b	Lsat_1_v5_gn_7_104460.1
B3	Lsa-miR164b	Lsat_1_v5_gn_0_45640.1
B3	Lsa-miR164b	Lsat_1_v5_gn_1_14220.1
B3	Lsa-miR164b	Lsat_1_v5_gn_4_169300.1
B3	Lsa-miR164b	Lsat_1_v5_gn_4_78701.1
B3	Lsa-miR164b	Lsat_1_v5_gn_5_127660.1
B3	Lsa-miR164b	Lsat_1_v5_gn_5_20601.1
B3	Lsa-miR164b	Lsat_1_v5_gn_5_981.1
B3	Lsa-miR164b	Lsat_1_v5_gn_7_104460.1
BBR-BPC	Lsa-miR164b	Lsat_1_v5_gn_0_45640.1
BBR-BPC	Lsa-miR164b	Lsat_1_v5_gn_1_14220.1
BBR-BPC	Lsa-miR164b	Lsat_1_v5_gn_4_169300.1
BBR-BPC	Lsa-miR164b	Lsat_1_v5_gn_4_78701.1
BBR-BPC	Lsa-miR164b	Lsat_1_v5_gn_5_127660.1
BBR-BPC	Lsa-miR164b	Lsat_1_v5_gn_5_20601.1
BBR-BPC	Lsa-miR164b	Lsat_1_v5_gn_5_981.1
BBR-BPC	Lsa-miR164b	Lsat_1_v5_gn_7_104460.1
C2H2	Lsa-miR164b	Lsat_1_v5_gn_0_45640.1
C2H2	Lsa-miR164b	Lsat_1_v5_gn_1_14220.1
C2H2	Lsa-miR164b	Lsat_1_v5_gn_4_169300.1
C2H2	Lsa-miR164b	Lsat_1_v5_gn_4_78701.1
C2H2	Lsa-miR164b	Lsat_1_v5_gn_5_127660.1
C2H2	Lsa-miR164b	Lsat_1_v5_gn_5_20601.1
C2H2	Lsa-miR164b	Lsat_1_v5_gn_5_981.1
C2H2	Lsa-miR164b	Lsat_1_v5_gn_7_104460.1
ERF	Lsa-miR164b	Lsat_1_v5_gn_1_14220.1
ERF	Lsa-miR164b	Lsat_1_v5_gn_4_169300.1
ERF	Lsa-miR164b	Lsat_1_v5_gn_4_78701.1
ERF	Lsa-miR164b	Lsat_1_v5_gn_5_127660.1
ERF	Lsa-miR164b	Lsat_1_v5_gn_5_20601.1
ERF	Lsa-miR164b	Lsat_1_v5_gn_5_981.1
ERF	Lsa-miR164b	Lsat_1_v5_gn_7_104460.1
GRAS	Lsa-miR164b	Lsat_1_v5_gn_1_14220.1
GRAS	Lsa-miR164b	Lsat_1_v5_gn_4_78701.1
GRAS	Lsa-miR164b	Lsat_1_v5_gn_5_127660.1
GRAS	Lsa-miR164b	Lsat_1_v5_gn_5_20601.1
GRAS	Lsa-miR164b	Lsat_1_v5_gn_5_981.1
GRAS	Lsa-miR164b	Lsat_1_v5_gn_7_104460.1
LBD	Lsa-miR164b	Lsat_1_v5_gn_1_14220.1
LBD	Lsa-miR164b	Lsat_1_v5_gn_4_169300.1
LBD	Lsa-miR164b	Lsat_1_v5_gn_4_78701.1
LBD	Lsa-miR164b	Lsat_1_v5_gn_5_127660.1
LBD	Lsa-miR164b	Lsat_1_v5_gn_5_20601.1
LBD	Lsa-miR164b	Lsat_1_v5_gn_5_981.1
LBD	Lsa-miR164b	Lsat_1_v5_gn_7_104460.1
MIKC_MADS	Lsa-miR164b	Lsat_1_v5_gn_0_45640.1
MIKC_MADS	Lsa-miR164b	Lsat_1_v5_gn_1_14220.1
MIKC_MADS	Lsa-miR164b	Lsat_1_v5_gn_4_169300.1
MIKC_MADS	Lsa-miR164b	Lsat_1_v5_gn_4_78701.1
MIKC_MADS	Lsa-miR164b	Lsat_1_v5_gn_5_127660.1
MIKC_MADS	Lsa-miR164b	Lsat_1_v5_gn_5_20601.1
MIKC_MADS	Lsa-miR164b	Lsat_1_v5_gn_5_981.1
MIKC_MADS	Lsa-miR164b	Lsat_1_v5_gn_7_104460.1
TCP	Lsa-miR164b	Lsat_1_v5_gn_0_45640.1
TCP	Lsa-miR164b	Lsat_1_v5_gn_1_14220.1
TCP	Lsa-miR164b	Lsat_1_v5_gn_4_169300.1
TCP	Lsa-miR164b	Lsat_1_v5_gn_5_127660.1
TCP	Lsa-miR164b	Lsat_1_v5_gn_5_981.1
TCP	Lsa-miR164b	Lsat_1_v5_gn_7_104460.1
AP2	Lsa-miR164c	Lsat_1_v5_gn_0_45640.1
AP2	Lsa-miR164c	Lsat_1_v5_gn_1_14220.1
AP2	Lsa-miR164c	Lsat_1_v5_gn_4_169300.1
AP2	Lsa-miR164c	Lsat_1_v5_gn_4_78701.1
AP2	Lsa-miR164c	Lsat_1_v5_gn_5_127660.1
AP2	Lsa-miR164c	Lsat_1_v5_gn_5_20601.1
AP2	Lsa-miR164c	Lsat_1_v5_gn_5_981.1
AP2	Lsa-miR164c	Lsat_1_v5_gn_7_104460.1
B3	Lsa-miR164c	Lsat_1_v5_gn_0_45640.1
B3	Lsa-miR164c	Lsat_1_v5_gn_1_14220.1
B3	Lsa-miR164c	Lsat_1_v5_gn_4_169300.1
B3	Lsa-miR164c	Lsat_1_v5_gn_4_78701.1
B3	Lsa-miR164c	Lsat_1_v5_gn_5_127660.1
B3	Lsa-miR164c	Lsat_1_v5_gn_5_20601.1
B3	Lsa-miR164c	Lsat_1_v5_gn_5_981.1
B3	Lsa-miR164c	Lsat_1_v5_gn_7_104460.1
BBR-BPC	Lsa-miR164c	Lsat_1_v5_gn_0_45640.1
BBR-BPC	Lsa-miR164c	Lsat_1_v5_gn_1_14220.1
BBR-BPC	Lsa-miR164c	Lsat_1_v5_gn_4_169300.1
BBR-BPC	Lsa-miR164c	Lsat_1_v5_gn_4_78701.1
BBR-BPC	Lsa-miR164c	Lsat_1_v5_gn_5_127660.1
BBR-BPC	Lsa-miR164c	Lsat_1_v5_gn_5_20601.1
BBR-BPC	Lsa-miR164c	Lsat_1_v5_gn_5_981.1
BBR-BPC	Lsa-miR164c	Lsat_1_v5_gn_7_104460.1
C2H2	Lsa-miR164c	Lsat_1_v5_gn_0_45640.1
C2H2	Lsa-miR164c	Lsat_1_v5_gn_1_14220.1
C2H2	Lsa-miR164c	Lsat_1_v5_gn_4_169300.1
C2H2	Lsa-miR164c	Lsat_1_v5_gn_4_78701.1
C2H2	Lsa-miR164c	Lsat_1_v5_gn_5_127660.1
C2H2	Lsa-miR164c	Lsat_1_v5_gn_5_20601.1
C2H2	Lsa-miR164c	Lsat_1_v5_gn_5_981.1
C2H2	Lsa-miR164c	Lsat_1_v5_gn_7_104460.1
Dof	Lsa-miR164c	Lsat_1_v5_gn_0_45640.1
Dof	Lsa-miR164c	Lsat_1_v5_gn_1_14220.1
Dof	Lsa-miR164c	Lsat_1_v5_gn_4_169300.1
Dof	Lsa-miR164c	Lsat_1_v5_gn_4_78701.1
Dof	Lsa-miR164c	Lsat_1_v5_gn_5_127660.1
Dof	Lsa-miR164c	Lsat_1_v5_gn_5_20601.1
Dof	Lsa-miR164c	Lsat_1_v5_gn_5_981.1
Dof	Lsa-miR164c	Lsat_1_v5_gn_7_104460.1
GRAS	Lsa-miR164c	Lsat_1_v5_gn_1_14220.1
GRAS	Lsa-miR164c	Lsat_1_v5_gn_4_78701.1
GRAS	Lsa-miR164c	Lsat_1_v5_gn_5_127660.1
GRAS	Lsa-miR164c	Lsat_1_v5_gn_5_20601.1
GRAS	Lsa-miR164c	Lsat_1_v5_gn_5_981.1
GRAS	Lsa-miR164c	Lsat_1_v5_gn_7_104460.1
MIKC_MADS	Lsa-miR164c	Lsat_1_v5_gn_0_45640.1
MIKC_MADS	Lsa-miR164c	Lsat_1_v5_gn_1_14220.1
MIKC_MADS	Lsa-miR164c	Lsat_1_v5_gn_4_169300.1
MIKC_MADS	Lsa-miR164c	Lsat_1_v5_gn_4_78701.1
MIKC_MADS	Lsa-miR164c	Lsat_1_v5_gn_5_127660.1
MIKC_MADS	Lsa-miR164c	Lsat_1_v5_gn_5_20601.1
MIKC_MADS	Lsa-miR164c	Lsat_1_v5_gn_5_981.1
MIKC_MADS	Lsa-miR164c	Lsat_1_v5_gn_7_104460.1
MYB_related	Lsa-miR164c	Lsat_1_v5_gn_0_45640.1
MYB_related	Lsa-miR164c	Lsat_1_v5_gn_1_14220.1
MYB_related	Lsa-miR164c	Lsat_1_v5_gn_4_169300.1
MYB_related	Lsa-miR164c	Lsat_1_v5_gn_4_78701.1
MYB_related	Lsa-miR164c	Lsat_1_v5_gn_5_127660.1
MYB_related	Lsa-miR164c	Lsat_1_v5_gn_5_20601.1
MYB_related	Lsa-miR164c	Lsat_1_v5_gn_5_981.1
MYB_related	Lsa-miR164c	Lsat_1_v5_gn_7_104460.1
AP2	Lsa-miR166a	Lsat_1_v5_gn_1_37081.1
AP2	Lsa-miR166a	Lsat_1_v5_gn_3_115940.1
AP2	Lsa-miR166a	Lsat_1_v5_gn_4_100080.1
AP2	Lsa-miR166a	Lsat_1_v5_gn_5_32500.1
AP2	Lsa-miR166a	Lsat_1_v5_gn_6_22720.1
AP2	Lsa-miR166a	Lsat_1_v5_gn_6_45641.1
B3	Lsa-miR166a	Lsat_1_v5_gn_1_37081.1
B3	Lsa-miR166a	Lsat_1_v5_gn_3_115940.1
B3	Lsa-miR166a	Lsat_1_v5_gn_4_100080.1
B3	Lsa-miR166a	Lsat_1_v5_gn_5_32500.1
B3	Lsa-miR166a	Lsat_1_v5_gn_6_22720.1
B3	Lsa-miR166a	Lsat_1_v5_gn_6_45641.1
C2H2	Lsa-miR166a	Lsat_1_v5_gn_1_37081.1
C2H2	Lsa-miR166a	Lsat_1_v5_gn_3_115940.1
C2H2	Lsa-miR166a	Lsat_1_v5_gn_4_100080.1
C2H2	Lsa-miR166a	Lsat_1_v5_gn_5_32500.1
C2H2	Lsa-miR166a	Lsat_1_v5_gn_6_22720.1
C2H2	Lsa-miR166a	Lsat_1_v5_gn_6_45641.1
Dof	Lsa-miR166a	Lsat_1_v5_gn_1_37081.1
Dof	Lsa-miR166a	Lsat_1_v5_gn_3_115940.1
Dof	Lsa-miR166a	Lsat_1_v5_gn_4_100080.1
Dof	Lsa-miR166a	Lsat_1_v5_gn_5_32500.1
Dof	Lsa-miR166a	Lsat_1_v5_gn_6_22720.1
Dof	Lsa-miR166a	Lsat_1_v5_gn_6_45641.1
GRAS	Lsa-miR166a	Lsat_1_v5_gn_1_37081.1
GRAS	Lsa-miR166a	Lsat_1_v5_gn_3_115940.1
GRAS	Lsa-miR166a	Lsat_1_v5_gn_4_100080.1
GRAS	Lsa-miR166a	Lsat_1_v5_gn_5_32500.1
GRAS	Lsa-miR166a	Lsat_1_v5_gn_6_22720.1
GRAS	Lsa-miR166a	Lsat_1_v5_gn_6_45641.1
MIKC_MADS	Lsa-miR166a	Lsat_1_v5_gn_1_37081.1
MIKC_MADS	Lsa-miR166a	Lsat_1_v5_gn_3_115940.1
MIKC_MADS	Lsa-miR166a	Lsat_1_v5_gn_4_100080.1
MIKC_MADS	Lsa-miR166a	Lsat_1_v5_gn_5_32500.1
MIKC_MADS	Lsa-miR166a	Lsat_1_v5_gn_6_22720.1
MIKC_MADS	Lsa-miR166a	Lsat_1_v5_gn_6_45641.1
MYB	Lsa-miR166a	Lsat_1_v5_gn_1_37081.1
MYB	Lsa-miR166a	Lsat_1_v5_gn_3_115940.1
MYB	Lsa-miR166a	Lsat_1_v5_gn_4_100080.1
MYB	Lsa-miR166a	Lsat_1_v5_gn_5_32500.1
MYB	Lsa-miR166a	Lsat_1_v5_gn_6_22720.1
MYB	Lsa-miR166a	Lsat_1_v5_gn_6_45641.1
AP2	Lsa-miR166b	Lsat_1_v5_gn_3_115940.1
AP2	Lsa-miR166b	Lsat_1_v5_gn_5_134441.1
AP2	Lsa-miR166b	Lsat_1_v5_gn_6_22720.1
B3	Lsa-miR166b	Lsat_1_v5_gn_3_115940.1
B3	Lsa-miR166b	Lsat_1_v5_gn_5_134441.1
B3	Lsa-miR166b	Lsat_1_v5_gn_6_22720.1
Dof	Lsa-miR166b	Lsat_1_v5_gn_3_115940.1
Dof	Lsa-miR166b	Lsat_1_v5_gn_5_134441.1
Dof	Lsa-miR166b	Lsat_1_v5_gn_6_22720.1
GRAS	Lsa-miR166b	Lsat_1_v5_gn_3_115940.1
GRAS	Lsa-miR166b	Lsat_1_v5_gn_5_134441.1
GRAS	Lsa-miR166b	Lsat_1_v5_gn_6_22720.1
MIKC_MADS	Lsa-miR166b	Lsat_1_v5_gn_3_115940.1
MIKC_MADS	Lsa-miR166b	Lsat_1_v5_gn_5_134441.1
MIKC_MADS	Lsa-miR166b	Lsat_1_v5_gn_6_22720.1
AP2	Lsa-miR166c	Lsat_1_v5_gn_2_100140.1
AP2	Lsa-miR166c	Lsat_1_v5_gn_3_115940.1
AP2	Lsa-miR166c	Lsat_1_v5_gn_6_45641.1
B3	Lsa-miR166c	Lsat_1_v5_gn_2_100140.1
B3	Lsa-miR166c	Lsat_1_v5_gn_3_115940.1
B3	Lsa-miR166c	Lsat_1_v5_gn_6_45641.1
BBR-BPC	Lsa-miR166c	Lsat_1_v5_gn_2_100140.1
BBR-BPC	Lsa-miR166c	Lsat_1_v5_gn_3_115940.1
BBR-BPC	Lsa-miR166c	Lsat_1_v5_gn_6_45641.1
C2H2	Lsa-miR166c	Lsat_1_v5_gn_2_100140.1
C2H2	Lsa-miR166c	Lsat_1_v5_gn_3_115940.1
C2H2	Lsa-miR166c	Lsat_1_v5_gn_6_45641.1
Dof	Lsa-miR166c	Lsat_1_v5_gn_2_100140.1
Dof	Lsa-miR166c	Lsat_1_v5_gn_3_115940.1
Dof	Lsa-miR166c	Lsat_1_v5_gn_6_45641.1
GRAS	Lsa-miR166c	Lsat_1_v5_gn_2_100140.1
GRAS	Lsa-miR166c	Lsat_1_v5_gn_3_115940.1
GRAS	Lsa-miR166c	Lsat_1_v5_gn_6_45641.1
MIKC_MADS	Lsa-miR166c	Lsat_1_v5_gn_2_100140.1
MIKC_MADS	Lsa-miR166c	Lsat_1_v5_gn_3_115940.1
MIKC_MADS	Lsa-miR166c	Lsat_1_v5_gn_6_45641.1
AP2	Lsa-miR166d	Lsat_1_v5_gn_3_115940.1
AP2	Lsa-miR166d	Lsat_1_v5_gn_5_32500.1
AP2	Lsa-miR166d	Lsat_1_v5_gn_6_45641.1
B3	Lsa-miR166d	Lsat_1_v5_gn_3_115940.1
B3	Lsa-miR166d	Lsat_1_v5_gn_5_32500.1
B3	Lsa-miR166d	Lsat_1_v5_gn_6_45641.1
C2H2	Lsa-miR166d	Lsat_1_v5_gn_3_115940.1
C2H2	Lsa-miR166d	Lsat_1_v5_gn_5_32500.1
C2H2	Lsa-miR166d	Lsat_1_v5_gn_6_45641.1
Dof	Lsa-miR166d	Lsat_1_v5_gn_3_115940.1
Dof	Lsa-miR166d	Lsat_1_v5_gn_5_32500.1
Dof	Lsa-miR166d	Lsat_1_v5_gn_6_45641.1
GRAS	Lsa-miR166d	Lsat_1_v5_gn_3_115940.1
GRAS	Lsa-miR166d	Lsat_1_v5_gn_5_32500.1
GRAS	Lsa-miR166d	Lsat_1_v5_gn_6_45641.1
MIKC_MADS	Lsa-miR166d	Lsat_1_v5_gn_3_115940.1
MIKC_MADS	Lsa-miR166d	Lsat_1_v5_gn_5_32500.1
MIKC_MADS	Lsa-miR166d	Lsat_1_v5_gn_6_45641.1
AP2	Lsa-miR166e	Lsat_1_v5_gn_3_115940.1
AP2	Lsa-miR166e	Lsat_1_v5_gn_6_45641.1
B3	Lsa-miR166e	Lsat_1_v5_gn_3_115940.1
B3	Lsa-miR166e	Lsat_1_v5_gn_6_45641.1
BBR-BPC	Lsa-miR166e	Lsat_1_v5_gn_3_115940.1
BBR-BPC	Lsa-miR166e	Lsat_1_v5_gn_6_45641.1
C2H2	Lsa-miR166e	Lsat_1_v5_gn_3_115940.1
C2H2	Lsa-miR166e	Lsat_1_v5_gn_6_45641.1
Dof	Lsa-miR166e	Lsat_1_v5_gn_3_115940.1
Dof	Lsa-miR166e	Lsat_1_v5_gn_6_45641.1
ERF	Lsa-miR166e	Lsat_1_v5_gn_3_115940.1
ERF	Lsa-miR166e	Lsat_1_v5_gn_6_45641.1
GRAS	Lsa-miR166e	Lsat_1_v5_gn_3_115940.1
GRAS	Lsa-miR166e	Lsat_1_v5_gn_6_45641.1
LBD	Lsa-miR166e	Lsat_1_v5_gn_3_115940.1
MIKC_MADS	Lsa-miR166e	Lsat_1_v5_gn_3_115940.1
MIKC_MADS	Lsa-miR166e	Lsat_1_v5_gn_6_45641.1
B3	Lsa-miR166f	Lsat_1_v5_gn_3_115940.1
B3	Lsa-miR166f	Lsat_1_v5_gn_5_134441.1
B3	Lsa-miR166f	Lsat_1_v5_gn_6_22720.1
B3	Lsa-miR166f	Lsat_1_v5_gn_6_45641.1
Dof	Lsa-miR166f	Lsat_1_v5_gn_3_115940.1
Dof	Lsa-miR166f	Lsat_1_v5_gn_5_134441.1
Dof	Lsa-miR166f	Lsat_1_v5_gn_6_22720.1
Dof	Lsa-miR166f	Lsat_1_v5_gn_6_45641.1
GRAS	Lsa-miR166f	Lsat_1_v5_gn_3_115940.1
GRAS	Lsa-miR166f	Lsat_1_v5_gn_5_134441.1
GRAS	Lsa-miR166f	Lsat_1_v5_gn_6_22720.1
GRAS	Lsa-miR166f	Lsat_1_v5_gn_6_45641.1
AP2	Lsa-miR166g	Lsat_1_v5_gn_2_100140.1
AP2	Lsa-miR166g	Lsat_1_v5_gn_3_115940.1
AP2	Lsa-miR166g	Lsat_1_v5_gn_4_100080.1
AP2	Lsa-miR166g	Lsat_1_v5_gn_4_39300.1
AP2	Lsa-miR166g	Lsat_1_v5_gn_9_11760.1
B3	Lsa-miR166g	Lsat_1_v5_gn_2_100140.1
B3	Lsa-miR166g	Lsat_1_v5_gn_3_115940.1
B3	Lsa-miR166g	Lsat_1_v5_gn_4_100080.1
B3	Lsa-miR166g	Lsat_1_v5_gn_4_39300.1
B3	Lsa-miR166g	Lsat_1_v5_gn_9_11760.1
BBR-BPC	Lsa-miR166g	Lsat_1_v5_gn_2_100140.1
BBR-BPC	Lsa-miR166g	Lsat_1_v5_gn_3_115940.1
BBR-BPC	Lsa-miR166g	Lsat_1_v5_gn_4_100080.1
BBR-BPC	Lsa-miR166g	Lsat_1_v5_gn_4_39300.1
BBR-BPC	Lsa-miR166g	Lsat_1_v5_gn_9_11760.1
C2H2	Lsa-miR166g	Lsat_1_v5_gn_2_100140.1
C2H2	Lsa-miR166g	Lsat_1_v5_gn_3_115940.1
C2H2	Lsa-miR166g	Lsat_1_v5_gn_4_100080.1
C2H2	Lsa-miR166g	Lsat_1_v5_gn_4_39300.1
C2H2	Lsa-miR166g	Lsat_1_v5_gn_9_11760.1
Dof	Lsa-miR166g	Lsat_1_v5_gn_2_100140.1
Dof	Lsa-miR166g	Lsat_1_v5_gn_3_115940.1
Dof	Lsa-miR166g	Lsat_1_v5_gn_4_100080.1
Dof	Lsa-miR166g	Lsat_1_v5_gn_4_39300.1
Dof	Lsa-miR166g	Lsat_1_v5_gn_9_11760.1
GATA	Lsa-miR166g	Lsat_1_v5_gn_2_100140.1
GATA	Lsa-miR166g	Lsat_1_v5_gn_3_115940.1
GATA	Lsa-miR166g	Lsat_1_v5_gn_4_100080.1
GATA	Lsa-miR166g	Lsat_1_v5_gn_4_39300.1
GATA	Lsa-miR166g	Lsat_1_v5_gn_9_11760.1
MIKC_MADS	Lsa-miR166g	Lsat_1_v5_gn_2_100140.1
MIKC_MADS	Lsa-miR166g	Lsat_1_v5_gn_3_115940.1
MIKC_MADS	Lsa-miR166g	Lsat_1_v5_gn_4_100080.1
MIKC_MADS	Lsa-miR166g	Lsat_1_v5_gn_4_39300.1
MIKC_MADS	Lsa-miR166g	Lsat_1_v5_gn_9_11760.1
AP2	Lsa-miR166h	Lsat_1_v5_gn_1_37081.1
AP2	Lsa-miR166h	Lsat_1_v5_gn_2_100140.1
AP2	Lsa-miR166h	Lsat_1_v5_gn_3_115940.1
AP2	Lsa-miR166h	Lsat_1_v5_gn_4_100080.1
AP2	Lsa-miR166h	Lsat_1_v5_gn_5_134441.1
AP2	Lsa-miR166h	Lsat_1_v5_gn_5_32500.1
B3	Lsa-miR166h	Lsat_1_v5_gn_1_37081.1
B3	Lsa-miR166h	Lsat_1_v5_gn_2_100140.1
B3	Lsa-miR166h	Lsat_1_v5_gn_3_115940.1
B3	Lsa-miR166h	Lsat_1_v5_gn_4_100080.1
B3	Lsa-miR166h	Lsat_1_v5_gn_5_134441.1
B3	Lsa-miR166h	Lsat_1_v5_gn_5_32500.1
BBR-BPC	Lsa-miR166h	Lsat_1_v5_gn_1_37081.1
BBR-BPC	Lsa-miR166h	Lsat_1_v5_gn_2_100140.1
BBR-BPC	Lsa-miR166h	Lsat_1_v5_gn_3_115940.1
BBR-BPC	Lsa-miR166h	Lsat_1_v5_gn_4_100080.1
BBR-BPC	Lsa-miR166h	Lsat_1_v5_gn_5_134441.1
BBR-BPC	Lsa-miR166h	Lsat_1_v5_gn_5_32500.1
C2H2	Lsa-miR166h	Lsat_1_v5_gn_1_37081.1
C2H2	Lsa-miR166h	Lsat_1_v5_gn_2_100140.1
C2H2	Lsa-miR166h	Lsat_1_v5_gn_3_115940.1
C2H2	Lsa-miR166h	Lsat_1_v5_gn_4_100080.1
C2H2	Lsa-miR166h	Lsat_1_v5_gn_5_134441.1
C2H2	Lsa-miR166h	Lsat_1_v5_gn_5_32500.1
Dof	Lsa-miR166h	Lsat_1_v5_gn_1_37081.1
Dof	Lsa-miR166h	Lsat_1_v5_gn_2_100140.1
Dof	Lsa-miR166h	Lsat_1_v5_gn_3_115940.1
Dof	Lsa-miR166h	Lsat_1_v5_gn_4_100080.1
Dof	Lsa-miR166h	Lsat_1_v5_gn_5_134441.1
Dof	Lsa-miR166h	Lsat_1_v5_gn_5_32500.1
GATA	Lsa-miR166h	Lsat_1_v5_gn_1_37081.1
GATA	Lsa-miR166h	Lsat_1_v5_gn_2_100140.1
GATA	Lsa-miR166h	Lsat_1_v5_gn_3_115940.1
GATA	Lsa-miR166h	Lsat_1_v5_gn_4_100080.1
GATA	Lsa-miR166h	Lsat_1_v5_gn_5_134441.1
GRAS	Lsa-miR166h	Lsat_1_v5_gn_1_37081.1
GRAS	Lsa-miR166h	Lsat_1_v5_gn_2_100140.1
GRAS	Lsa-miR166h	Lsat_1_v5_gn_3_115940.1
GRAS	Lsa-miR166h	Lsat_1_v5_gn_4_100080.1
GRAS	Lsa-miR166h	Lsat_1_v5_gn_5_134441.1
GRAS	Lsa-miR166h	Lsat_1_v5_gn_5_32500.1
MIKC_MADS	Lsa-miR166h	Lsat_1_v5_gn_1_37081.1
MIKC_MADS	Lsa-miR166h	Lsat_1_v5_gn_2_100140.1
MIKC_MADS	Lsa-miR166h	Lsat_1_v5_gn_3_115940.1
MIKC_MADS	Lsa-miR166h	Lsat_1_v5_gn_4_100080.1
MIKC_MADS	Lsa-miR166h	Lsat_1_v5_gn_5_134441.1
MIKC_MADS	Lsa-miR166h	Lsat_1_v5_gn_5_32500.1
AP2	Lsa-miR166i	Lsat_1_v5_gn_1_37081.1
AP2	Lsa-miR166i	Lsat_1_v5_gn_3_115940.1
AP2	Lsa-miR166i	Lsat_1_v5_gn_4_100080.1
AP2	Lsa-miR166i	Lsat_1_v5_gn_5_134441.1
AP2	Lsa-miR166i	Lsat_1_v5_gn_5_184280.1
B3	Lsa-miR166i	Lsat_1_v5_gn_1_37081.1
B3	Lsa-miR166i	Lsat_1_v5_gn_3_115940.1
B3	Lsa-miR166i	Lsat_1_v5_gn_4_100080.1
B3	Lsa-miR166i	Lsat_1_v5_gn_5_134441.1
B3	Lsa-miR166i	Lsat_1_v5_gn_5_184280.1
BBR-BPC	Lsa-miR166i	Lsat_1_v5_gn_1_37081.1
BBR-BPC	Lsa-miR166i	Lsat_1_v5_gn_3_115940.1
BBR-BPC	Lsa-miR166i	Lsat_1_v5_gn_4_100080.1
BBR-BPC	Lsa-miR166i	Lsat_1_v5_gn_5_134441.1
BBR-BPC	Lsa-miR166i	Lsat_1_v5_gn_5_184280.1
C2H2	Lsa-miR166i	Lsat_1_v5_gn_1_37081.1
C2H2	Lsa-miR166i	Lsat_1_v5_gn_3_115940.1
C2H2	Lsa-miR166i	Lsat_1_v5_gn_4_100080.1
C2H2	Lsa-miR166i	Lsat_1_v5_gn_5_134441.1
C2H2	Lsa-miR166i	Lsat_1_v5_gn_5_184280.1
Dof	Lsa-miR166i	Lsat_1_v5_gn_1_37081.1
Dof	Lsa-miR166i	Lsat_1_v5_gn_3_115940.1
Dof	Lsa-miR166i	Lsat_1_v5_gn_4_100080.1
Dof	Lsa-miR166i	Lsat_1_v5_gn_5_134441.1
Dof	Lsa-miR166i	Lsat_1_v5_gn_5_184280.1
GRAS	Lsa-miR166i	Lsat_1_v5_gn_1_37081.1
GRAS	Lsa-miR166i	Lsat_1_v5_gn_3_115940.1
GRAS	Lsa-miR166i	Lsat_1_v5_gn_4_100080.1
GRAS	Lsa-miR166i	Lsat_1_v5_gn_5_134441.1
GRAS	Lsa-miR166i	Lsat_1_v5_gn_5_184280.1
MIKC_MADS	Lsa-miR166i	Lsat_1_v5_gn_1_37081.1
MIKC_MADS	Lsa-miR166i	Lsat_1_v5_gn_3_115940.1
MIKC_MADS	Lsa-miR166i	Lsat_1_v5_gn_4_100080.1
MIKC_MADS	Lsa-miR166i	Lsat_1_v5_gn_5_134441.1
MIKC_MADS	Lsa-miR166i	Lsat_1_v5_gn_5_184280.1
NAC	Lsa-miR166i	Lsat_1_v5_gn_1_37081.1
NAC	Lsa-miR166i	Lsat_1_v5_gn_3_115940.1
NAC	Lsa-miR166i	Lsat_1_v5_gn_4_100080.1
NAC	Lsa-miR166i	Lsat_1_v5_gn_5_134441.1
NAC	Lsa-miR166i	Lsat_1_v5_gn_5_184280.1
AP2	Lsa-miR167a	Lsat_1_v5_gn_3_121660.1
AP2	Lsa-miR167a	Lsat_1_v5_gn_3_121740.1
AP2	Lsa-miR167a	Lsat_1_v5_gn_4_9441.1
AP2	Lsa-miR167a	Lsat_1_v5_gn_5_124321.1
AP2	Lsa-miR167a	Lsat_1_v5_gn_5_19440.1
B3	Lsa-miR167a	Lsat_1_v5_gn_3_121660.1
B3	Lsa-miR167a	Lsat_1_v5_gn_3_121740.1
B3	Lsa-miR167a	Lsat_1_v5_gn_4_9441.1
B3	Lsa-miR167a	Lsat_1_v5_gn_5_124321.1
B3	Lsa-miR167a	Lsat_1_v5_gn_5_19440.1
BBR-BPC	Lsa-miR167a	Lsat_1_v5_gn_3_121660.1
BBR-BPC	Lsa-miR167a	Lsat_1_v5_gn_4_9441.1
BBR-BPC	Lsa-miR167a	Lsat_1_v5_gn_5_124321.1
BBR-BPC	Lsa-miR167a	Lsat_1_v5_gn_5_19440.1
C2H2	Lsa-miR167a	Lsat_1_v5_gn_3_121660.1
C2H2	Lsa-miR167a	Lsat_1_v5_gn_3_121740.1
C2H2	Lsa-miR167a	Lsat_1_v5_gn_4_9441.1
C2H2	Lsa-miR167a	Lsat_1_v5_gn_5_124321.1
C2H2	Lsa-miR167a	Lsat_1_v5_gn_5_19440.1
Dof	Lsa-miR167a	Lsat_1_v5_gn_3_121660.1
Dof	Lsa-miR167a	Lsat_1_v5_gn_3_121740.1
Dof	Lsa-miR167a	Lsat_1_v5_gn_4_9441.1
Dof	Lsa-miR167a	Lsat_1_v5_gn_5_124321.1
Dof	Lsa-miR167a	Lsat_1_v5_gn_5_19440.1
GRAS	Lsa-miR167a	Lsat_1_v5_gn_3_121740.1
GRAS	Lsa-miR167a	Lsat_1_v5_gn_4_9441.1
GRAS	Lsa-miR167a	Lsat_1_v5_gn_5_124321.1
MIKC_MADS	Lsa-miR167a	Lsat_1_v5_gn_3_121660.1
MIKC_MADS	Lsa-miR167a	Lsat_1_v5_gn_3_121740.1
MIKC_MADS	Lsa-miR167a	Lsat_1_v5_gn_4_9441.1
MIKC_MADS	Lsa-miR167a	Lsat_1_v5_gn_5_124321.1
MIKC_MADS	Lsa-miR167a	Lsat_1_v5_gn_5_19440.1
AP2	Lsa-miR167b	Lsat_1_v5_gn_3_121660.1
AP2	Lsa-miR167b	Lsat_1_v5_gn_3_121740.1
AP2	Lsa-miR167b	Lsat_1_v5_gn_5_124321.1
AP2	Lsa-miR167b	Lsat_1_v5_gn_5_19440.1
B3	Lsa-miR167b	Lsat_1_v5_gn_3_121660.1
B3	Lsa-miR167b	Lsat_1_v5_gn_3_121740.1
B3	Lsa-miR167b	Lsat_1_v5_gn_5_124321.1
B3	Lsa-miR167b	Lsat_1_v5_gn_5_19440.1
C2H2	Lsa-miR167b	Lsat_1_v5_gn_3_121660.1
C2H2	Lsa-miR167b	Lsat_1_v5_gn_3_121740.1
C2H2	Lsa-miR167b	Lsat_1_v5_gn_5_124321.1
C2H2	Lsa-miR167b	Lsat_1_v5_gn_5_19440.1
Dof	Lsa-miR167b	Lsat_1_v5_gn_3_121660.1
Dof	Lsa-miR167b	Lsat_1_v5_gn_3_121740.1
Dof	Lsa-miR167b	Lsat_1_v5_gn_5_124321.1
Dof	Lsa-miR167b	Lsat_1_v5_gn_5_19440.1
ERF	Lsa-miR167b	Lsat_1_v5_gn_3_121660.1
ERF	Lsa-miR167b	Lsat_1_v5_gn_3_121740.1
ERF	Lsa-miR167b	Lsat_1_v5_gn_5_124321.1
ERF	Lsa-miR167b	Lsat_1_v5_gn_5_19440.1
GATA	Lsa-miR167b	Lsat_1_v5_gn_3_121660.1
GATA	Lsa-miR167b	Lsat_1_v5_gn_3_121740.1
GATA	Lsa-miR167b	Lsat_1_v5_gn_5_124321.1
GATA	Lsa-miR167b	Lsat_1_v5_gn_5_19440.1
GRAS	Lsa-miR167b	Lsat_1_v5_gn_3_121740.1
GRAS	Lsa-miR167b	Lsat_1_v5_gn_5_124321.1
MIKC_MADS	Lsa-miR167b	Lsat_1_v5_gn_3_121660.1
MIKC_MADS	Lsa-miR167b	Lsat_1_v5_gn_3_121740.1
MIKC_MADS	Lsa-miR167b	Lsat_1_v5_gn_5_124321.1
MIKC_MADS	Lsa-miR167b	Lsat_1_v5_gn_5_19440.1
MYB	Lsa-miR167b	Lsat_1_v5_gn_3_121660.1
MYB	Lsa-miR167b	Lsat_1_v5_gn_3_121740.1
MYB	Lsa-miR167b	Lsat_1_v5_gn_5_124321.1
MYB	Lsa-miR167b	Lsat_1_v5_gn_5_19440.1
MYB_related	Lsa-miR167b	Lsat_1_v5_gn_3_121660.1
MYB_related	Lsa-miR167b	Lsat_1_v5_gn_3_121740.1
MYB_related	Lsa-miR167b	Lsat_1_v5_gn_5_124321.1
MYB_related	Lsa-miR167b	Lsat_1_v5_gn_5_19440.1
AP2	Lsa-miR167c	Lsat_1_v5_gn_3_121660.1
AP2	Lsa-miR167c	Lsat_1_v5_gn_3_121740.1
AP2	Lsa-miR167c	Lsat_1_v5_gn_5_19440.1
B3	Lsa-miR167c	Lsat_1_v5_gn_3_121660.1
B3	Lsa-miR167c	Lsat_1_v5_gn_3_121740.1
B3	Lsa-miR167c	Lsat_1_v5_gn_5_19440.1
Dof	Lsa-miR167c	Lsat_1_v5_gn_3_121660.1
Dof	Lsa-miR167c	Lsat_1_v5_gn_3_121740.1
Dof	Lsa-miR167c	Lsat_1_v5_gn_5_19440.1
MIKC_MADS	Lsa-miR167c	Lsat_1_v5_gn_3_121660.1
MIKC_MADS	Lsa-miR167c	Lsat_1_v5_gn_3_121740.1
MIKC_MADS	Lsa-miR167c	Lsat_1_v5_gn_5_19440.1
AP2	Lsa-miR167d	Lsat_1_v5_gn_3_121660.1
AP2	Lsa-miR167d	Lsat_1_v5_gn_3_121740.1
AP2	Lsa-miR167d	Lsat_1_v5_gn_5_19440.1
B3	Lsa-miR167d	Lsat_1_v5_gn_3_121660.1
B3	Lsa-miR167d	Lsat_1_v5_gn_3_121740.1
B3	Lsa-miR167d	Lsat_1_v5_gn_5_19440.1
BBR-BPC	Lsa-miR167d	Lsat_1_v5_gn_3_121660.1
BBR-BPC	Lsa-miR167d	Lsat_1_v5_gn_5_19440.1
Dof	Lsa-miR167d	Lsat_1_v5_gn_3_121660.1
Dof	Lsa-miR167d	Lsat_1_v5_gn_3_121740.1
Dof	Lsa-miR167d	Lsat_1_v5_gn_5_19440.1
MIKC_MADS	Lsa-miR167d	Lsat_1_v5_gn_3_121660.1
MIKC_MADS	Lsa-miR167d	Lsat_1_v5_gn_3_121740.1
MIKC_MADS	Lsa-miR167d	Lsat_1_v5_gn_5_19440.1
AP2	Lsa-miR167e	Lsat_1_v5_gn_3_121660.1
AP2	Lsa-miR167e	Lsat_1_v5_gn_3_121740.1
AP2	Lsa-miR167e	Lsat_1_v5_gn_5_19440.1
C2H2	Lsa-miR167e	Lsat_1_v5_gn_3_121660.1
C2H2	Lsa-miR167e	Lsat_1_v5_gn_3_121740.1
C2H2	Lsa-miR167e	Lsat_1_v5_gn_5_19440.1
Dof	Lsa-miR167e	Lsat_1_v5_gn_3_121660.1
Dof	Lsa-miR167e	Lsat_1_v5_gn_3_121740.1
Dof	Lsa-miR167e	Lsat_1_v5_gn_5_19440.1
GRAS	Lsa-miR167e	Lsat_1_v5_gn_3_121740.1
MIKC_MADS	Lsa-miR167e	Lsat_1_v5_gn_3_121660.1
MIKC_MADS	Lsa-miR167e	Lsat_1_v5_gn_3_121740.1
MIKC_MADS	Lsa-miR167e	Lsat_1_v5_gn_5_19440.1
TCP	Lsa-miR167e	Lsat_1_v5_gn_3_121660.1
TCP	Lsa-miR167e	Lsat_1_v5_gn_3_121740.1
TCP	Lsa-miR167e	Lsat_1_v5_gn_5_19440.1
AP2	Lsa-miR168a	Lsat_1_v5_gn_3_76620.1
AP2	Lsa-miR168a	Lsat_1_v5_gn_8_261.1
B3	Lsa-miR168a	Lsat_1_v5_gn_3_76620.1
B3	Lsa-miR168a	Lsat_1_v5_gn_8_261.1
Dof	Lsa-miR168a	Lsat_1_v5_gn_3_76620.1
Dof	Lsa-miR168a	Lsat_1_v5_gn_8_261.1
MIKC_MADS	Lsa-miR168a	Lsat_1_v5_gn_3_76620.1
MIKC_MADS	Lsa-miR168a	Lsat_1_v5_gn_8_261.1
AP2	Lsa-miR168b	Lsat_1_v5_gn_2_19760.1
B3	Lsa-miR168b	Lsat_1_v5_gn_2_19760.1
Dof	Lsa-miR168b	Lsat_1_v5_gn_2_19760.1
GRAS	Lsa-miR168b	Lsat_1_v5_gn_2_19760.1
MIKC_MADS	Lsa-miR168b	Lsat_1_v5_gn_2_19760.1
AP2	Lsa-miR169a	Lsat_1_v5_gn_1_37160.1
AP2	Lsa-miR169a	Lsat_1_v5_gn_3_36300.1
AP2	Lsa-miR169a	Lsat_1_v5_gn_6_47121.1
AP2	Lsa-miR169a	Lsat_1_v5_gn_6_97140.1
AP2	Lsa-miR169a	Lsat_1_v5_gn_7_34841.1
B3	Lsa-miR169a	Lsat_1_v5_gn_1_37160.1
B3	Lsa-miR169a	Lsat_1_v5_gn_3_36300.1
B3	Lsa-miR169a	Lsat_1_v5_gn_6_47121.1
B3	Lsa-miR169a	Lsat_1_v5_gn_6_97140.1
B3	Lsa-miR169a	Lsat_1_v5_gn_7_34841.1
BBR-BPC	Lsa-miR169a	Lsat_1_v5_gn_1_37160.1
BBR-BPC	Lsa-miR169a	Lsat_1_v5_gn_3_36300.1
BBR-BPC	Lsa-miR169a	Lsat_1_v5_gn_6_47121.1
BBR-BPC	Lsa-miR169a	Lsat_1_v5_gn_7_34841.1
C2H2	Lsa-miR169a	Lsat_1_v5_gn_1_37160.1
C2H2	Lsa-miR169a	Lsat_1_v5_gn_3_36300.1
C2H2	Lsa-miR169a	Lsat_1_v5_gn_6_47121.1
C2H2	Lsa-miR169a	Lsat_1_v5_gn_6_97140.1
C2H2	Lsa-miR169a	Lsat_1_v5_gn_7_34841.1
Dof	Lsa-miR169a	Lsat_1_v5_gn_1_37160.1
Dof	Lsa-miR169a	Lsat_1_v5_gn_3_36300.1
Dof	Lsa-miR169a	Lsat_1_v5_gn_6_47121.1
Dof	Lsa-miR169a	Lsat_1_v5_gn_6_97140.1
Dof	Lsa-miR169a	Lsat_1_v5_gn_7_34841.1
GATA	Lsa-miR169a	Lsat_1_v5_gn_1_37160.1
GATA	Lsa-miR169a	Lsat_1_v5_gn_3_36300.1
GATA	Lsa-miR169a	Lsat_1_v5_gn_6_47121.1
GATA	Lsa-miR169a	Lsat_1_v5_gn_6_97140.1
GRAS	Lsa-miR169a	Lsat_1_v5_gn_1_37160.1
GRAS	Lsa-miR169a	Lsat_1_v5_gn_3_36300.1
GRAS	Lsa-miR169a	Lsat_1_v5_gn_6_47121.1
GRAS	Lsa-miR169a	Lsat_1_v5_gn_6_97140.1
GRAS	Lsa-miR169a	Lsat_1_v5_gn_7_34841.1
MIKC_MADS	Lsa-miR169a	Lsat_1_v5_gn_1_37160.1
MIKC_MADS	Lsa-miR169a	Lsat_1_v5_gn_3_36300.1
MIKC_MADS	Lsa-miR169a	Lsat_1_v5_gn_6_47121.1
MIKC_MADS	Lsa-miR169a	Lsat_1_v5_gn_6_97140.1
MIKC_MADS	Lsa-miR169a	Lsat_1_v5_gn_7_34841.1
AP2	Lsa-miR169b	Lsat_1_v5_gn_3_36300.1
AP2	Lsa-miR169b	Lsat_1_v5_gn_6_47121.1
AP2	Lsa-miR169b	Lsat_1_v5_gn_7_34841.1
B3	Lsa-miR169b	Lsat_1_v5_gn_3_36300.1
B3	Lsa-miR169b	Lsat_1_v5_gn_6_47121.1
B3	Lsa-miR169b	Lsat_1_v5_gn_7_34841.1
ERF	Lsa-miR169b	Lsat_1_v5_gn_3_36300.1
ERF	Lsa-miR169b	Lsat_1_v5_gn_6_47121.1
ERF	Lsa-miR169b	Lsat_1_v5_gn_7_34841.1
AP2	Lsa-miR169c	Lsat_1_v5_gn_6_47121.1
AP2	Lsa-miR169c	Lsat_1_v5_gn_7_34841.1
B3	Lsa-miR169c	Lsat_1_v5_gn_6_47121.1
B3	Lsa-miR169c	Lsat_1_v5_gn_7_34841.1
Dof	Lsa-miR169c	Lsat_1_v5_gn_6_47121.1
Dof	Lsa-miR169c	Lsat_1_v5_gn_7_34841.1
ERF	Lsa-miR169c	Lsat_1_v5_gn_6_47121.1
ERF	Lsa-miR169c	Lsat_1_v5_gn_7_34841.1
MIKC_MADS	Lsa-miR169c	Lsat_1_v5_gn_6_47121.1
MIKC_MADS	Lsa-miR169c	Lsat_1_v5_gn_7_34841.1
AP2	Lsa-miR169d	Lsat_1_v5_gn_3_90900.1
AP2	Lsa-miR169d	Lsat_1_v5_gn_6_47121.1
AP2	Lsa-miR169d	Lsat_1_v5_gn_7_34841.1
B3	Lsa-miR169d	Lsat_1_v5_gn_3_90900.1
B3	Lsa-miR169d	Lsat_1_v5_gn_6_47121.1
B3	Lsa-miR169d	Lsat_1_v5_gn_7_34841.1
BBR-BPC	Lsa-miR169d	Lsat_1_v5_gn_3_90900.1
BBR-BPC	Lsa-miR169d	Lsat_1_v5_gn_6_47121.1
BBR-BPC	Lsa-miR169d	Lsat_1_v5_gn_7_34841.1
C2H2	Lsa-miR169d	Lsat_1_v5_gn_3_90900.1
C2H2	Lsa-miR169d	Lsat_1_v5_gn_6_47121.1
C2H2	Lsa-miR169d	Lsat_1_v5_gn_7_34841.1
Dof	Lsa-miR169d	Lsat_1_v5_gn_3_90900.1
Dof	Lsa-miR169d	Lsat_1_v5_gn_6_47121.1
Dof	Lsa-miR169d	Lsat_1_v5_gn_7_34841.1
GRAS	Lsa-miR169d	Lsat_1_v5_gn_3_90900.1
GRAS	Lsa-miR169d	Lsat_1_v5_gn_6_47121.1
GRAS	Lsa-miR169d	Lsat_1_v5_gn_7_34841.1
MIKC_MADS	Lsa-miR169d	Lsat_1_v5_gn_3_90900.1
MIKC_MADS	Lsa-miR169d	Lsat_1_v5_gn_6_47121.1
MIKC_MADS	Lsa-miR169d	Lsat_1_v5_gn_7_34841.1
AP2	Lsa-miR169e	Lsat_1_v5_gn_1_114801.1
AP2	Lsa-miR169e	Lsat_1_v5_gn_3_36300.1
AP2	Lsa-miR169e	Lsat_1_v5_gn_6_47121.1
AP2	Lsa-miR169e	Lsat_1_v5_gn_7_34841.1
B3	Lsa-miR169e	Lsat_1_v5_gn_1_114801.1
B3	Lsa-miR169e	Lsat_1_v5_gn_3_36300.1
B3	Lsa-miR169e	Lsat_1_v5_gn_6_47121.1
B3	Lsa-miR169e	Lsat_1_v5_gn_7_34841.1
BBR-BPC	Lsa-miR169e	Lsat_1_v5_gn_3_36300.1
BBR-BPC	Lsa-miR169e	Lsat_1_v5_gn_6_47121.1
BBR-BPC	Lsa-miR169e	Lsat_1_v5_gn_7_34841.1
C2H2	Lsa-miR169e	Lsat_1_v5_gn_1_114801.1
C2H2	Lsa-miR169e	Lsat_1_v5_gn_3_36300.1
C2H2	Lsa-miR169e	Lsat_1_v5_gn_6_47121.1
C2H2	Lsa-miR169e	Lsat_1_v5_gn_7_34841.1
Dof	Lsa-miR169e	Lsat_1_v5_gn_1_114801.1
Dof	Lsa-miR169e	Lsat_1_v5_gn_3_36300.1
Dof	Lsa-miR169e	Lsat_1_v5_gn_6_47121.1
Dof	Lsa-miR169e	Lsat_1_v5_gn_7_34841.1
ERF	Lsa-miR169e	Lsat_1_v5_gn_1_114801.1
ERF	Lsa-miR169e	Lsat_1_v5_gn_3_36300.1
ERF	Lsa-miR169e	Lsat_1_v5_gn_6_47121.1
ERF	Lsa-miR169e	Lsat_1_v5_gn_7_34841.1
GRAS	Lsa-miR169e	Lsat_1_v5_gn_3_36300.1
GRAS	Lsa-miR169e	Lsat_1_v5_gn_6_47121.1
GRAS	Lsa-miR169e	Lsat_1_v5_gn_7_34841.1
MIKC_MADS	Lsa-miR169e	Lsat_1_v5_gn_1_114801.1
MIKC_MADS	Lsa-miR169e	Lsat_1_v5_gn_3_36300.1
MIKC_MADS	Lsa-miR169e	Lsat_1_v5_gn_6_47121.1
MIKC_MADS	Lsa-miR169e	Lsat_1_v5_gn_7_34841.1
AP2	Lsa-miR169f	Lsat_1_v5_gn_6_47121.1
AP2	Lsa-miR169f	Lsat_1_v5_gn_7_34841.1
B3	Lsa-miR169f	Lsat_1_v5_gn_6_47121.1
B3	Lsa-miR169f	Lsat_1_v5_gn_7_34841.1
BBR-BPC	Lsa-miR169f	Lsat_1_v5_gn_6_47121.1
BBR-BPC	Lsa-miR169f	Lsat_1_v5_gn_7_34841.1
C2H2	Lsa-miR169f	Lsat_1_v5_gn_6_47121.1
C2H2	Lsa-miR169f	Lsat_1_v5_gn_7_34841.1
Dof	Lsa-miR169f	Lsat_1_v5_gn_6_47121.1
Dof	Lsa-miR169f	Lsat_1_v5_gn_7_34841.1
GRAS	Lsa-miR169f	Lsat_1_v5_gn_6_47121.1
GRAS	Lsa-miR169f	Lsat_1_v5_gn_7_34841.1
MIKC_MADS	Lsa-miR169f	Lsat_1_v5_gn_6_47121.1
MIKC_MADS	Lsa-miR169f	Lsat_1_v5_gn_7_34841.1
MYB_related	Lsa-miR169f	Lsat_1_v5_gn_6_47121.1
MYB_related	Lsa-miR169f	Lsat_1_v5_gn_7_34841.1
AP2	Lsa-miR169g	Lsat_1_v5_gn_6_47121.1
AP2	Lsa-miR169g	Lsat_1_v5_gn_7_34841.1
B3	Lsa-miR169g	Lsat_1_v5_gn_6_47121.1
B3	Lsa-miR169g	Lsat_1_v5_gn_7_34841.1
Dof	Lsa-miR169g	Lsat_1_v5_gn_6_47121.1
Dof	Lsa-miR169g	Lsat_1_v5_gn_7_34841.1
MIKC_MADS	Lsa-miR169g	Lsat_1_v5_gn_6_47121.1
MIKC_MADS	Lsa-miR169g	Lsat_1_v5_gn_7_34841.1
TCP	Lsa-miR169g	Lsat_1_v5_gn_6_47121.1
TCP	Lsa-miR169g	Lsat_1_v5_gn_7_34841.1
AP2	Lsa-miR169h	Lsat_1_v5_gn_6_47121.1
AP2	Lsa-miR169h	Lsat_1_v5_gn_7_34841.1
B3	Lsa-miR169h	Lsat_1_v5_gn_6_47121.1
B3	Lsa-miR169h	Lsat_1_v5_gn_7_34841.1
Dof	Lsa-miR169h	Lsat_1_v5_gn_6_47121.1
Dof	Lsa-miR169h	Lsat_1_v5_gn_7_34841.1
GRAS	Lsa-miR169h	Lsat_1_v5_gn_6_47121.1
GRAS	Lsa-miR169h	Lsat_1_v5_gn_7_34841.1
MIKC_MADS	Lsa-miR169h	Lsat_1_v5_gn_6_47121.1
MIKC_MADS	Lsa-miR169h	Lsat_1_v5_gn_7_34841.1
AP2	Lsa-miR169i	Lsat_1_v5_gn_1_37160.1
AP2	Lsa-miR169i	Lsat_1_v5_gn_3_90900.1
AP2	Lsa-miR169i	Lsat_1_v5_gn_4_9240.1
AP2	Lsa-miR169i	Lsat_1_v5_gn_6_47121.1
AP2	Lsa-miR169i	Lsat_1_v5_gn_6_97140.1
AP2	Lsa-miR169i	Lsat_1_v5_gn_7_34841.1
AP2	Lsa-miR169i	Lsat_1_v5_gn_8_124700.1
B3	Lsa-miR169i	Lsat_1_v5_gn_1_37160.1
B3	Lsa-miR169i	Lsat_1_v5_gn_3_90900.1
B3	Lsa-miR169i	Lsat_1_v5_gn_4_9240.1
B3	Lsa-miR169i	Lsat_1_v5_gn_6_47121.1
B3	Lsa-miR169i	Lsat_1_v5_gn_6_97140.1
B3	Lsa-miR169i	Lsat_1_v5_gn_7_34841.1
B3	Lsa-miR169i	Lsat_1_v5_gn_8_124700.1
BBR-BPC	Lsa-miR169i	Lsat_1_v5_gn_1_37160.1
BBR-BPC	Lsa-miR169i	Lsat_1_v5_gn_3_90900.1
BBR-BPC	Lsa-miR169i	Lsat_1_v5_gn_4_9240.1
BBR-BPC	Lsa-miR169i	Lsat_1_v5_gn_6_47121.1
BBR-BPC	Lsa-miR169i	Lsat_1_v5_gn_7_34841.1
BBR-BPC	Lsa-miR169i	Lsat_1_v5_gn_8_124700.1
[truncated: 6,426 more rows]
