# Supplementary material for: Comprehensive Annotation and Functional Exploration of MicroRNAs in Lettuce
Source: Front Plant Sci. 2021 Dec 24;12:781836. doi: 10.3389/fpls.2021.781836 (PMC8739914; doi:10.3389/fpls.2021.781836)
Supplement: Supplementary Table 1 — Reads summary in sRNA libraries. [file Data_Sheet_7.ZIP › Supplementary Table18.xlsx]

## Sheet: Sheet1
Supplementary Table 18. Regulatory network statistics of 157 miRNAs as hub nodes based on 'union' datasets.
TFs number	miRNAs	Targets number	Cascades number	FFLs number*
8	Lsa-miR396e	184	1472	1383
8	Lsa-miR396d	178	1424	1322
10	Lsa-miRN1664	124	1250	1150
10	Lsa-miRN1652a	108	1080	1034
10	Lsa-miRN1652b	106	1060	994
10	Lsa-miR396c	105	1050	967
7	Lsa-miR6114	143	1001	937
9	Lsa-miR6111	102	918	881
6	Lsa-miRN55	152	912	894
9	Lsa-miRN1687	100	900	857
9	Lsa-miR1446	94	846	802
10	Lsa-miR396a	79	790	751
7	Lsa-miR396b	112	784	758
8	Lsa-miR394b	96	768	725
12	Lsa-miR397	62	744	695
9	Lsa-miRN1690	82	738	695
10	Lsa-miR172a	72	720	684
6	Lsa-miRN1643	120	720	691
10	Lsa-miR172b	70	700	661
11	Lsa-miRN48	61	671	632
9	Lsa-miRN1732	74	666	620
7	Lsa-miRN518	91	637	621
7	Lsa-miR159a	88	616	571
5	Lsa-miRN1655	121	605	580
6	Lsa-miR394c	98	588	561
7	Lsa-miR2111	80	560	530
5	Lsa-miR2275	112	560	530
5	Lsa-miR394a	109	545	501
6	Lsa-miRN74	89	534	507
6	Lsa-miRN3	86	516	470
6	Lsa-miR172c	75	450	438
9	Lsa-miRN1709	49	441	404
6	Lsa-miRN46	72	432	421
8	Lsa-miRN20	48	384	353
7	Lsa-miR156j	51	357	338
10	Lsa-miRN34	35	350	302
8	Lsa-miR395u	42	336	307
7	Lsa-miRN533	47	329	307
6	Lsa-miR159b	53	324	296
13	Lsa-miR393c	24	312	302
10	Lsa-miRN565	31	310	292
11	Lsa-miRN1651	28	308	290
8	Lsa-miRN45	37	296	279
4	Lsa-miR408	73	292	292
10	Lsa-miR171a	29	290	273
5	Lsa-miRN1649	57	285	269
7	Lsa-miR1871	38	266	253
7	Lsa-miRN1699a	37	259	230
8	Lsa-miR169a	32	256	243
9	Lsa-miR156f	28	252	246
8	Lsa-miR166i	31	248	236
8	Lsa-miR477a	31	248	237
9	Lsa-miR156i	27	243	232
11	Lsa-miR171f	22	242	227
8	Lsa-miR164c	30	240	226
6	Lsa-miRN1684	40	240	212
5	Lsa-miRN57	47	235	227
6	Lsa-miR157c	39	234	221
6	Lsa-miRN272	39	234	216
8	Lsa-miR156b	29	232	227
7	Lsa-miRN42	33	231	221
8	Lsa-miR156c	28	224	219
8	Lsa-miRN35	28	224	208
6	Lsa-miR157d	37	222	209
6	Lsa-miRN1700	37	222	220
7	Lsa-miR156a	31	217	213
8	Lsa-miR156g	27	216	211
8	Lsa-miR169e	27	216	205
7	Lsa-miRN21	30	210	201
8	Lsa-miR166h	26	208	196
8	Lsa-miR169f	26	208	197
5	Lsa-miR157b	41	205	198
4	Lsa-miR6118	51	204	175
7	Lsa-miR166g	29	203	191
10	Lsa-miR167b	20	200	189
9	Lsa-miR399b	22	198	171
7	Lsa-miR156e	28	196	191
7	Lsa-miR160a	28	196	188
7	Lsa-miR169d	28	196	186
5	Lsa-miR157e	39	195	180
6	Lsa-miR167e	32	192	179
6	Lsa-miR160b	30	180	171
8	Lsa-miR171b	22	176	166
8	Lsa-miR398b	22	176	167
9	Lsa-miR164b	19	171	149
9	Lsa-miR166e	19	171	162
9	Lsa-miR171e	19	171	152
9	Lsa-miR319e	19	171	165
9	Lsa-miR403	19	171	155
5	Lsa-miRN1696	34	170	160
10	Lsa-miRN75	17	170	159
7	Lsa-miR319a	24	168	159
8	Lsa-miR477c	21	168	160
8	Lsa-miR536	21	168	159
6	Lsa-miRN1691	28	168	151
5	Lsa-miR167d	33	165	160
6	Lsa-miR156d	27	162	159
5	Lsa-miR171d	31	155	148
5	Lsa-miRN1699b	31	155	146
7	Lsa-miR167a	22	154	143
7	Lsa-miR319f	21	147	142
5	Lsa-miR169g	28	140	138
6	Lsa-miR164a	23	138	134
4	Lsa-miR398a	34	136	134
5	Lsa-miR390	27	135	129
7	Lsa-miR166a	19	133	131
4	Lsa-miR167c	33	132	132
5	Lsa-miR169c	26	130	129
5	Lsa-miR169h	26	130	124
6	Lsa-miR393a	20	120	111
8	Lsa-miRN69	15	120	115
7	Lsa-miR166c	17	119	117
4	Lsa-miR169i	29	116	112
5	Lsa-miR393b	23	115	114
6	Lsa-miR319b	19	114	108
8	Lsa-miRN1	14	112	102
4	Lsa-miRN40	28	112	96
10	Lsa-miRN1698	11	110	102
7	Lsa-miR395q	15	105	97
5	Lsa-miR399a	21	105	98
4	Lsa-miRN33	26	104	96
5	Lsa-miR166b	20	100	98
6	Lsa-miR166d	16	96	95
6	Lsa-miR395a	16	96	91
6	Lsa-miR395b	16	96	92
2	Lsa-miR157a	46	94	83
3	Lsa-miR156h	30	90	81
6	Lsa-miR395r	15	90	86
4	Lsa-miR168a	22	88	88
6	Lsa-miR395g	14	84	80
6	Lsa-miR395i	14	84	80
6	Lsa-miR395m	14	84	80
6	Lsa-miR395n	14	84	80
4	Lsa-miR477b	21	84	84
3	Lsa-miR169b	27	81	80
5	Lsa-miR395s	16	80	80
4	Lsa-miR319d	19	76	75
5	Lsa-miR395c	15	75	75
4	Lsa-miRN41	18	72	72
5	Lsa-miR395e	14	70	70
5	Lsa-miR395h	14	70	70
5	Lsa-miR395l	14	70	66
4	Lsa-miR319c	17	68	68
5	Lsa-miR168b	13	65	63
3	Lsa-miR166f	21	63	63
7	Lsa-miRN86	9	63	58
4	Lsa-miR395d	15	60	60
4	Lsa-miR395f	15	60	60
4	Lsa-miR395t	15	60	60
6	Lsa-miRN1688	10	60	53
5	Lsa-miRN1650	12	60	55
4	Lsa-miR395j	14	56	56
4	Lsa-miR395k	14	56	56
4	Lsa-miR395p	14	56	56
6	Lsa-miRN81	9	54	50
1	Lsa-miR171c	48	50	48
3	Lsa-miR395o	14	42	42
Notes: * FFLs means feed forward loops motifs
