# Supplementary material for: Comprehensive Annotation and Functional Exploration of MicroRNAs in Lettuce
Source: Front Plant Sci. 2021 Dec 24;12:781836. doi: 10.3389/fpls.2021.781836 (PMC8739914; doi:10.3389/fpls.2021.781836)
Supplement: Supplementary Table 1 — Reads summary in sRNA libraries. [file Data_Sheet_7.ZIP › Supplementary Table19.xlsx]

## Sheet: Sheet1
Supplementary Table 19. Regulatory network statistics of 152 miRNAs as hub nodes based on 'intersection' datasets.
TFs number	miRNAs	Targets number	Cascades number	FFLs number*
9	Lsa-miR1446	8	72	70
7	Lsa-miR156a	11	77	77
8	Lsa-miR156b	10	80	79
8	Lsa-miR156c	10	80	79
6	Lsa-miR156d	10	60	59
7	Lsa-miR156e	10	70	69
9	Lsa-miR156f	11	99	98
8	Lsa-miR156g	10	80	79
3	Lsa-miR156h	10	30	28
9	Lsa-miR156i	10	90	89
7	Lsa-miR156j	13	91	88
2	Lsa-miR157a	16	32	30
5	Lsa-miR157b	13	65	63
6	Lsa-miR157c	11	66	62
6	Lsa-miR157d	12	72	68
5	Lsa-miR157e	14	70	66
7	Lsa-miR159a	14	98	93
6	Lsa-miR159b	5	30	27
7	Lsa-miR160a	5	35	35
6	Lsa-miR160b	6	36	36
6	Lsa-miR164a	7	42	39
9	Lsa-miR164b	8	72	66
8	Lsa-miR164c	8	64	62
7	Lsa-miR166a	6	42	42
5	Lsa-miR166b	3	15	15
7	Lsa-miR166c	3	21	21
6	Lsa-miR166d	3	18	18
9	Lsa-miR166e	2	18	17
3	Lsa-miR166f	4	12	12
7	Lsa-miR166g	5	35	35
8	Lsa-miR166h	6	48	47
8	Lsa-miR166i	5	40	40
7	Lsa-miR167a	5	35	32
10	Lsa-miR167b	4	40	38
4	Lsa-miR167c	3	12	12
5	Lsa-miR167d	3	15	14
6	Lsa-miR167e	3	18	16
4	Lsa-miR168a	2	8	8
5	Lsa-miR168b	1	5	5
8	Lsa-miR169a	5	40	38
3	Lsa-miR169b	3	9	9
5	Lsa-miR169c	2	10	10
7	Lsa-miR169d	3	21	21
8	Lsa-miR169e	4	32	30
8	Lsa-miR169f	2	16	16
5	Lsa-miR169g	2	10	10
5	Lsa-miR169h	2	10	10
4	Lsa-miR169i	7	28	27
10	Lsa-miR171a	7	70	67
8	Lsa-miR171b	8	64	62
1	Lsa-miR171c	8	8	7
5	Lsa-miR171d	6	30	29
9	Lsa-miR171e	3	27	26
11	Lsa-miR171f	4	44	42
10	Lsa-miR172a	15	150	143
10	Lsa-miR172b	13	130	126
6	Lsa-miR172c	13	78	76
7	Lsa-miR2111	8	56	54
5	Lsa-miR2275	11	55	53
7	Lsa-miR319a	5	35	33
6	Lsa-miR319b	4	24	23
4	Lsa-miR319c	3	12	12
4	Lsa-miR319d	3	12	12
9	Lsa-miR319e	3	27	26
7	Lsa-miR319f	6	42	40
5	Lsa-miR390	3	15	15
6	Lsa-miR393a	8	48	43
5	Lsa-miR393b	7	35	35
13	Lsa-miR393c	12	156	150
5	Lsa-miR394a	8	40	37
8	Lsa-miR394b	8	64	63
6	Lsa-miR394c	5	30	30
6	Lsa-miR395a	3	18	16
6	Lsa-miR395b	2	12	11
5	Lsa-miR395c	2	10	10
4	Lsa-miR395d	2	8	8
5	Lsa-miR395e	2	10	10
4	Lsa-miR395f	2	8	8
6	Lsa-miR395g	2	12	11
5	Lsa-miR395h	2	10	10
6	Lsa-miR395i	2	12	11
4	Lsa-miR395j	2	8	8
4	Lsa-miR395k	2	8	8
5	Lsa-miR395l	2	10	9
6	Lsa-miR395m	2	12	11
6	Lsa-miR395n	2	12	11
3	Lsa-miR395o	2	6	6
4	Lsa-miR395p	2	8	8
7	Lsa-miR395q	2	14	13
6	Lsa-miR395r	2	12	12
5	Lsa-miR395s	2	10	10
4	Lsa-miR395t	3	12	12
8	Lsa-miR395u	4	32	31
10	Lsa-miR396a	24	240	225
7	Lsa-miR396b	28	196	185
10	Lsa-miR396c	28	280	252
8	Lsa-miR396d	33	264	242
8	Lsa-miR396e	35	280	259
12	Lsa-miR397	20	240	226
4	Lsa-miR398a	6	24	24
5	Lsa-miR399a	2	10	9
9	Lsa-miR399b	4	36	30
9	Lsa-miR403	3	27	24
4	Lsa-miR408	14	56	56
8	Lsa-miR477a	6	48	45
4	Lsa-miR477b	3	12	12
8	Lsa-miR477c	3	24	21
8	Lsa-miR536	9	72	68
9	Lsa-miR6111	39	351	338
7	Lsa-miR6114	9	63	60
4	Lsa-miR6118	7	28	25
8	Lsa-miRN1	2	16	14
6	Lsa-miRN1643	8	48	47
6	Lsa-miRN1684	8	48	38
5	Lsa-miRN1655	55	275	262
9	Lsa-miRN1687	3	27	26
9	Lsa-miRN1732	4	36	34
8	Lsa-miRN20	2	16	16
7	Lsa-miRN21	2	14	13
6	Lsa-miRN1691	3	18	17
11	Lsa-miRN1651	3	33	32
9	Lsa-miRN1690	21	189	178
6	Lsa-miRN3	15	90	86
10	Lsa-miRN1698	2	20	20
4	Lsa-miRN33	2	8	6
8	Lsa-miRN35	2	16	13
5	Lsa-miRN1699b	3	15	15
7	Lsa-miRN1699a	5	35	34
6	Lsa-miRN1700	3	18	17
10	Lsa-miRN34	1	10	10
4	Lsa-miRN40	3	12	11
4	Lsa-miRN41	2	8	8
10	Lsa-miRN1652a	42	420	398
10	Lsa-miRN1664	22	220	197
6	Lsa-miRN272	3	18	18
6	Lsa-miRN46	6	36	36
11	Lsa-miRN48	4	44	41
7	Lsa-miRN518	30	210	205
5	Lsa-miRN1649	8	40	38
7	Lsa-miRN533	6	42	39
6	Lsa-miRN55	52	312	307
9	Lsa-miRN1709	5	45	43
10	Lsa-miRN565	5	50	45
5	Lsa-miRN57	7	35	32
8	Lsa-miRN45	4	32	31
10	Lsa-miRN1652b	43	430	401
8	Lsa-miRN69	3	24	24
6	Lsa-miRN1688	1	6	5
6	Lsa-miRN74	17	102	100
5	Lsa-miRN1650	1	5	5
6	Lsa-miRN81	1	6	5
7	Lsa-miR1871	2	14	13
Notes: * FFLs means feed forward loops motifs
