# Supplementary material for: Comprehensive Annotation and Functional Exploration of MicroRNAs in Lettuce
Source: Front Plant Sci. 2021 Dec 24;12:781836. doi: 10.3389/fpls.2021.781836 (PMC8739914; doi:10.3389/fpls.2021.781836)
Supplement: Supplementary Table 1 — Reads summary in sRNA libraries. [file Data_Sheet_7.ZIP › Supplementary Table2.xlsx]

## Sheet: Sheet1
Supplementary Table 2. Length distribution of clean reads in sRNA libraries.
Length (nt)	Root1	Proportion	Root2	Proportion	Stem1	Proportion	Stem2	Proportion	Leaf1	Proportion	Leaf2	Proportion	Flower1	Proportion	Flower2	Proportion
18	575724	0.0184921	854500	0.0261985	197935	0.00636264	977063	0.0310664	834304	0.0272268	951969	0.0296625	197722	0.00845053	328788	0.0141965
19	1417934	0.0455435	1831162	0.0561425	765497	0.024607	1344736	0.0427569	1505036	0.0491155	1978973	0.0616629	747167	0.0319335	994288	0.0429317
20	1359378	0.0436627	1452855	0.0445438	690152	0.022185	1134747	0.0360801	1599853	0.0522098	2243221	0.0698967	961941	0.0411128	881789	0.0380742
21	7315902	0.234984	7568293	0.23204	7078730	0.227546	8152878	0.259227	7319415	0.238863	8025175	0.250057	9147448	0.390957	9113570	0.393509
22	3208929	0.10307	3347665	0.102638	3159642	0.101567	3536713	0.112452	3353530	0.109439	3807936	0.118652	3542566	0.151407	3230107	0.139471
23	2758155	0.088591	2421451	0.0742404	4203800	0.135131	2627962	0.083558	2275875	0.0742711	2548208	0.0793998	1553597	0.0663999	1670072	0.072111
24	9934768	0.319101	10611064	0.32533	13536174	0.435121	11213441	0.35654	8257411	0.269473	5356632	0.166908	4779459	0.204271	5442126	0.234982
25	1140191	0.0366225	1196318	0.0366785	665299	0.0213861	907431	0.0288524	1378790	0.0449956	1682469	0.0524241	574029	0.0245337	438577	0.018937
26	731492	0.0234953	784760	0.0240603	198127	0.00636881	478588	0.0152171	1104850	0.0360558	1389921	0.0433086	433032	0.0185076	230946	0.00997187
27	830604	0.0266787	868194	0.0266184	174505	0.00560948	436203	0.0138694	903523	0.0294857	1262803	0.0393478	494310	0.0211265	333781	0.0144121
28	808948	0.0259831	986459	0.0302443	201607	0.00648067	360747	0.0114702	966072	0.0315269	1315241	0.0409817	506096	0.0216303	317241	0.0136979
29	679470	0.0218243	412197	0.0126377	119705	0.00384793	171460	0.0054517	659598	0.0215254	914453	0.0284935	237859	0.010166	75599	0.00326424
30	372094	0.0119515	281429	0.00862846	117791	0.0037864	108797	0.00345928	484531	0.0158122	616396	0.0192063	222360	0.00950354	102868	0.00444167
Sum	31133589	1	32616347	1	31108964	1	31450766	1	30642788	1	32093397	1	23397586	1	23159752	1
