# Supplementary material for: Comprehensive Annotation and Functional Exploration of MicroRNAs in Lettuce
Source: Front Plant Sci. 2021 Dec 24;12:781836. doi: 10.3389/fpls.2021.781836 (PMC8739914; doi:10.3389/fpls.2021.781836)
Supplement: Supplementary Table 1 — Reads summary in sRNA libraries. [file Data_Sheet_7.ZIP › Supplementary Table20.xlsx]

## Sheet: Sheet1
Supplementary Table 20. The informaion between Lsa-miR408 and its target
miRNA	Target	r*	p-value**	Degradome	PsRNAtarget	RNAhybrid	miRNA classification	Target classification	miRNA Root exp	miRNA Stem exp	miRNA Leaf exp	miRNA Flower exp	Target Root exp	Target Stem exp	Target Leaf exp	Target Flower exp	Target GO	Target KEGG	Target Annotation
Lsa-miR408	Lsat_1_v5_gn_1_124381.1	-0.2296	0.770366			*	Conserved		11.7134	8.3193	46.0265	2.51606	3.775	2.795	1.56	1.11		K10695	Putative E3 ubiquitin-protein ligase RING1a OS=Arabidopsis thaliana OX=3702 GN=RING1A PE=1 SV=2
Lsa-miR408	Lsat_1_v5_gn_1_18820.1	-0.1912	0.808826		*	*	Conserved		11.7134	8.3193	46.0265	2.51606	47.465	42.005	18.225	7.64	GO:0006633,GO:0016020,GO:0016747,GO:0016746	K15397	3-ketoacyl-CoA synthase 4 OS=Arabidopsis thaliana OX=3702 GN=KCS4 PE=2 SV=1
Lsa-miR408	Lsat_1_v5_gn_1_32161.1	-0.3843	0.6157			*	Conserved		11.7134	8.3193	46.0265	2.51606	0.075	0.05	0	0	GO:0007064
Lsa-miR408	Lsat_1_v5_gn_1_41540.1	-0.4969	0.503117	*			Conserved		11.7134	8.3193	46.0265	2.51606	0	0	0	0.07			Ribulose bisphosphate carboxylase/oxygenase activase, chloroplastic OS=Malus domestica OX=3750 GN=RCA PE=2 SV=1
Lsa-miR408	Lsat_1_v5_gn_1_43420.1	0.3375	0.662502	*		*	Conserved		11.7134	8.3193	46.0265	2.51606	9.72	23.525	16.165	1.25
Lsa-miR408	Lsat_1_v5_gn_1_65280.1	-0.292	0.707964	*			Conserved		11.7134	8.3193	46.0265	2.51606	77.72	51.92	9.94	1.59	GO:0000786,GO:0003677,GO:0003677,GO:0046982	K11252	Histone H2B.7 OS=Arabidopsis thaliana OX=3702 GN=At3g46030 PE=1 SV=3
Lsa-miR408	Lsat_1_v5_gn_1_66401.1	-0.3545	0.64554	*			Conserved		11.7134	8.3193	46.0265	2.51606	118.815	72.31	2.91	0.105	GO:0000786,GO:0003677,GO:0003677,GO:0046982	K11252	Histone H2B.7 OS=Arabidopsis thaliana OX=3702 GN=At3g46030 PE=1 SV=3
Lsa-miR408	Lsat_1_v5_gn_1_77001.1	-0.3399	0.66006			*	Conserved		11.7134	8.3193	46.0265	2.51606	21.09	22.53	9.045	7.29	GO:0003676,GO:0003723	K15191	La-related protein 6B OS=Arabidopsis thaliana OX=3702 GN=LARP6B PE=1 SV=2
Lsa-miR408	Lsat_1_v5_gn_1_9501.1	-0.3578	0.64223	*	*		Conserved		11.7134	8.3193	46.0265	2.51606	55.6	58.87	7.745	2.58	GO:0009055		Chemocyanin OS=Lilium longiflorum OX=4690 PE=1 SV=1
Lsa-miR408	Lsat_1_v5_gn_1_97880.1	-0.22	0.780032	*			Conserved		11.7134	8.3193	46.0265	2.51606	11.39	11.365	3.035	0.05			Dirigent protein 3 OS=Arabidopsis thaliana OX=3702 GN=DIR3 PE=3 SV=1
Lsa-miR408	Lsat_1_v5_gn_2_106221.1	-0.8763	0.123705	*			Conserved		11.7134	8.3193	46.0265	2.51606	10.295	11.775	4.3	19.25
Lsa-miR408	Lsat_1_v5_gn_2_119420.1	-0.7184	0.28165	*			Conserved		11.7134	8.3193	46.0265	2.51606	0.37	0.35	0.005	0.16	GO:0004672,GO:0005524,GO:0006468,GO:0004672,GO:0006468,GO:0005524		Receptor-like protein kinase HERK 1 OS=Arabidopsis thaliana OX=3702 GN=HERK1 PE=1 SV=1
Lsa-miR408	Lsat_1_v5_gn_2_133880.1	-0.4452	0.554792	*		*	Conserved	HSF	11.7134	8.3193	46.0265	2.51606	16.855	15.28	17.875	47.585	GO:0003700,GO:0006355,GO:0043565	K09419	Heat stress transcription factor B-2a OS=Arabidopsis thaliana OX=3702 GN=HSFB2A PE=2 SV=1
Lsa-miR408	Lsat_1_v5_gn_2_21421.1	-0.3621	0.637932	*		*	Conserved		11.7134	8.3193	46.0265	2.51606	5.165	4.27	3.01	2.99	GO:0000398,GO:0003723,GO:0089701,GO:0003676,GO:0046872	K12836	Splicing factor U2af small subunit B OS=Arabidopsis thaliana OX=3702 GN=U2AF35B PE=1 SV=1
Lsa-miR408	Lsat_1_v5_gn_2_57540.1	-0.1824	0.817604			*	Conserved		11.7134	8.3193	46.0265	2.51606	1.84	0.015	0.01	0	GO:0004672,GO:0005524,GO:0006468,GO:0004672,GO:0006468,GO:0005524		Probable leucine-rich repeat receptor-like protein kinase At5g49770 OS=Arabidopsis thaliana OX=3702 GN=At5g49770 PE=2 SV=1
Lsa-miR408	Lsat_1_v5_gn_2_69001.1	-0.237	0.762965	*			Conserved		11.7134	8.3193	46.0265	2.51606	16.615	16.655	8.245	5.535	GO:0003676	K12881	THO complex subunit 4D OS=Arabidopsis thaliana OX=3702 GN=ALY4 PE=1 SV=1
Lsa-miR408	Lsat_1_v5_gn_3_104360.1	-0.3617	0.638319	*		*	Conserved		11.7134	8.3193	46.0265	2.51606	5.03	4.92	2.19	1.94			Protein POLLEN DEFECTIVE IN GUIDANCE 1 OS=Arabidopsis thaliana OX=3702 GN=POD1 PE=1 SV=1
Lsa-miR408	Lsat_1_v5_gn_3_117840.1	-0.6103	0.389706			*	Conserved	NF-YC	11.7134	8.3193	46.0265	2.51606	0.84	0.68	0.305	3.62	GO:0046982	K21752	Dr1-associated corepressor OS=Homo sapiens OX=9606 GN=DRAP1 PE=1 SV=3
Lsa-miR408	Lsat_1_v5_gn_3_121781.1	-0.2367	0.763329	*			Conserved		11.7134	8.3193	46.0265	2.51606	16.635	13.75	5.74	3.01	GO:0000350	K12870	Pre-mRNA-splicing factor ISY1 homolog OS=Homo sapiens OX=9606 GN=ISY1 PE=1 SV=3
Lsa-miR408	Lsat_1_v5_gn_3_125741.1	-0.4457	0.554332	*		*	Conserved		11.7134	8.3193	46.0265	2.51606	4.23	17.005	36.99	432.59	GO:0005515,GO:0005634,GO:0006355	K14484	Auxin-responsive protein IAA14 OS=Arabidopsis thaliana OX=3702 GN=IAA14 PE=1 SV=2
Lsa-miR408	Lsat_1_v5_gn_3_137960.1	0.2927	0.707336	*			Conserved	Trihelix	11.7134	8.3193	46.0265	2.51606	3.06	10.18	6.465	0.565			Trihelix transcription factor GTL2 OS=Arabidopsis thaliana OX=3702 GN=At5g28300 PE=2 SV=1
Lsa-miR408	Lsat_1_v5_gn_3_25341.1	-0.2078	0.792218	*			Conserved		11.7134	8.3193	46.0265	2.51606	14.66	12.605	5.095	2.035	GO:0003676,GO:0003676,GO:0008270	K12896	Serine/arginine-rich splicing factor RSZ22A OS=Arabidopsis thaliana OX=3702 GN=RSZ22A PE=1 SV=1
Lsa-miR408	Lsat_1_v5_gn_3_32780.1	-0.5635	0.43653	*			Conserved		11.7134	8.3193	46.0265	2.51606	4.435	3.445	1.85	2.49	GO:0003676		Transcription initiation factor TFIID subunit 15 OS=Arabidopsis thaliana OX=3702 GN=TAF15 PE=1 SV=1
Lsa-miR408	Lsat_1_v5_gn_3_79841.1	-0.4352	0.56479	*			Conserved		11.7134	8.3193	46.0265	2.51606	81.235	78.765	102.63	394.35	GO:0006633,GO:0016020,GO:0016747,GO:0016746	K15397	3-ketoacyl-CoA synthase 6 OS=Arabidopsis thaliana OX=3702 GN=CUT1 PE=1 SV=1
Lsa-miR408	Lsat_1_v5_gn_3_92421.1	0.9804	0.0195591	*			Conserved		11.7134	8.3193	46.0265	2.51606	0.35	2.49	37.625	0.54			Methylesterase 1 OS=Arabidopsis thaliana OX=3702 GN=MES1 PE=1 SV=1
Lsa-miR408	Lsat_1_v5_gn_3_92441.1	-0.319	0.68096	*			Conserved		11.7134	8.3193	46.0265	2.51606	4.21	15.2	1.035	0.19			Salicylic acid-binding protein 2 OS=Nicotiana tabacum OX=4097 GN=SABP2 PE=1 SV=1
Lsa-miR408	Lsat_1_v5_gn_4_158180.1	0.0441	0.955909	*			Conserved		11.7134	8.3193	46.0265	2.51606	7.35	7.38	11.45	14.79			Glycine-rich domain-containing protein 1 OS=Arabidopsis thaliana OX=3702 GN=GRDP1 PE=2 SV=1
Lsa-miR408	Lsat_1_v5_gn_4_27921.1	-0.3722	0.627831	*			Conserved		11.7134	8.3193	46.0265	2.51606	20.315	21.53	6.025	4.815	GO:0003677,GO:0006260,GO:0003689,GO:0005524,GO:0005663,GO:0006260,GO:0003689,GO:0005524,GO:0005663,GO:0006260,GO:0006281,GO:0005524,GO:0016887	K10754	Replication factor C subunit 1 OS=Arabidopsis thaliana OX=3702 GN=RFC1 PE=2 SV=1
Lsa-miR408	Lsat_1_v5_gn_4_31560.1	-0.6419	0.358076	*	*	*	Conserved	NF-YA	11.7134	8.3193	46.0265	2.51606	4.53	2.435	1.835	9.655	GO:0003677,GO:0016602,GO:0003700,GO:0006355	K08064	Nuclear transcription factor Y subunit A-9 OS=Arabidopsis thaliana OX=3702 GN=NFYA9 PE=1 SV=1
Lsa-miR408	Lsat_1_v5_gn_4_36461.1	-0.4946	0.505399			*	Conserved		11.7134	8.3193	46.0265	2.51606	0.015	0	0.245	85.375			LIM domain-containing protein PLIM2b OS=Arabidopsis thaliana OX=3702 GN=PLIM2B PE=1 SV=1
Lsa-miR408	Lsat_1_v5_gn_4_55461.1	-0.3676	0.632359			*	Conserved		11.7134	8.3193	46.0265	2.51606	25.985	26.32	2.485	0.49
Lsa-miR408	Lsat_1_v5_gn_4_84380.1	-0.5059	0.494098			*	Conserved	LFY	11.7134	8.3193	46.0265	2.51606	0.01	0	0	0.385	GO:0003677,GO:0003677,GO:0006355		Floricaula/leafy homolog OS=Populus trichocarpa OX=3694 GN=FL PE=2 SV=2
Lsa-miR408	Lsat_1_v5_gn_5_106240.1	0	1	*			Conserved		11.7134	8.3193	46.0265	2.51606	0	0	0	0	GO:0005852	K03254	Eukaryotic translation initiation factor 3 subunit A OS=Arabidopsis thaliana OX=3702 GN=TIF3A1 PE=1 SV=1
Lsa-miR408	Lsat_1_v5_gn_5_108740.1	0.2176	0.782426	*			Conserved		11.7134	8.3193	46.0265	2.51606	16.98	22.405	55.235	67.6	GO:0003935,GO:0009231,GO:0008686,GO:0009231,GO:0009231	K14652	Bifunctional riboflavin biosynthesis protein RIBA 1, chloroplastic OS=Arabidopsis thaliana OX=3702 GN=RIBA1 PE=1 SV=2
Lsa-miR408	Lsat_1_v5_gn_5_122040.1	-0.437	0.562995	*		*	Conserved	NF-YB	11.7134	8.3193	46.0265	2.51606	13.68	38.03	29.325	78.55	GO:0001228,GO:0006355,GO:0016602,GO:0005634,GO:0006355,GO:0043565,GO:0046982	K08065	Nuclear transcription factor Y subunit B-3 OS=Arabidopsis thaliana OX=3702 GN=NFYB3 PE=1 SV=1
Lsa-miR408	Lsat_1_v5_gn_5_158001.1	0.9858	0.0141692	*			Conserved		11.7134	8.3193	46.0265	2.51606	16.595	13.98	242.41	9.34	GO:0003824,GO:0006537,GO:0015930,GO:0016638,GO:0055114,GO:0006807,GO:0015930,GO:0055114,GO:0016491,GO:0055114	K00284	Ferredoxin-dependent glutamate synthase 1, chloroplastic/mitochondrial OS=Arabidopsis thaliana OX=3702 GN=GLU1 PE=1 SV=3
Lsa-miR408	Lsat_1_v5_gn_5_168801.1	-0.3744	0.625611	*			Conserved		11.7134	8.3193	46.0265	2.51606	95.56	83.14	4.9	0.065	GO:0000786,GO:0003677,GO:0003677,GO:0046982	K11251	Histone H2A OS=Petroselinum crispum OX=4043 PE=2 SV=1
Lsa-miR408	Lsat_1_v5_gn_5_19401.1	-0.45	0.549994	*	*	*	Conserved		11.7134	8.3193	46.0265	2.51606	2.12	3.17	1.505	1.64
Lsa-miR408	Lsat_1_v5_gn_5_33980.1	0	1			*	Conserved		11.7134	8.3193	46.0265	2.51606	0	0	0	0	GO:0003824		Probable cysteine desulfurase OS=Mycobacterium bovis (strain ATCC BAA-935 / AF2122/97) OX=233413 GN=csd PE=3 SV=1
Lsa-miR408	Lsat_1_v5_gn_5_41380.1	0	1			*	Conserved		11.7134	8.3193	46.0265	2.51606	0	0	0	0
Lsa-miR408	Lsat_1_v5_gn_5_43741.1	-0.1845	0.815538			*	Conserved		11.7134	8.3193	46.0265	2.51606	0.01	0	0	0
Lsa-miR408	Lsat_1_v5_gn_5_44541.1	-0.665	0.334984	*			Conserved		11.7134	8.3193	46.0265	2.51606	3.985	3.35	1.425	12.625
Lsa-miR408	Lsat_1_v5_gn_5_52020.1	-0.8476	0.152443			*	Conserved		11.7134	8.3193	46.0265	2.51606	11.845	11.49	4.615	9.14			Sucrose nonfermenting 4-like protein OS=Arabidopsis thaliana OX=3702 GN=SNF4 PE=1 SV=1
Lsa-miR408	Lsat_1_v5_gn_5_8240.1	0.9762	0.0237648	*			Conserved		11.7134	8.3193	46.0265	2.51606	0.87	7.46	214.545	7.4			Photosynthetic NDH subunit of subcomplex B 1, chloroplastic OS=Arabidopsis thaliana OX=3702 GN=PNSB1 PE=2 SV=1
Lsa-miR408	Lsat_1_v5_gn_5_91841.1	-0.5187	0.481274	*			Conserved		11.7134	8.3193	46.0265	2.51606	8.035	7.47	3.34	4.055	GO:0005515,GO:0030014	K12607	CCR4-NOT transcription complex subunit 10-B OS=Xenopus laevis OX=8355 GN=cnot10-b PE=2 SV=1
Lsa-miR408	Lsat_1_v5_gn_6_100761.1	0.7593	0.240719	*			Conserved		11.7134	8.3193	46.0265	2.51606	6.935	6.79	9.595	0.54	GO:0003676		Ribonuclease P protein subunit p25 OS=Mus musculus OX=10090 GN=Rpp25 PE=2 SV=1
Lsa-miR408	Lsat_1_v5_gn_6_26380.1	-0.6509	0.349054			*	Conserved		11.7134	8.3193	46.0265	2.51606	3.91	6.435	0.385	2.18
Lsa-miR408	Lsat_1_v5_gn_6_2901.1	-0.3991	0.600919			*	Conserved		11.7134	8.3193	46.0265	2.51606	2.855	2.185	0	0			36.4 kDa proline-rich protein OS=Solanum lycopersicum OX=4081 GN=TPRP-F1 PE=2 SV=1
Lsa-miR408	Lsat_1_v5_gn_6_71461.1	-0.1958	0.804209			*	Conserved		11.7134	8.3193	46.0265	2.51606	39.37	34.635	14.285	5.455	GO:0003743,GO:0005737,GO:0005852,GO:0005515,GO:0008237,GO:0070122	K03247	Eukaryotic translation initiation factor 3 subunit H OS=Arabidopsis thaliana OX=3702 GN=TIF3H1 PE=1 SV=2
Lsa-miR408	Lsat_1_v5_gn_6_81860.1	-0.4986	0.501432	*			Conserved		11.7134	8.3193	46.0265	2.51606	1.725	3.54	0.57	0.985			Probable lysophospholipase BODYGUARD 1 OS=Arabidopsis thaliana OX=3702 GN=BDG1 PE=2 SV=1
Lsa-miR408	Lsat_1_v5_gn_7_58281.1	0.6846	0.315367	*			Conserved		11.7134	8.3193	46.0265	2.51606	9.855	11.08	13.155	1.4	GO:0000166,GO:0006812,GO:0016021,GO:0019829,GO:0016021,GO:0030001,GO:0046872	K17686	Copper-transporting ATPase PAA2, chloroplastic OS=Arabidopsis thaliana OX=3702 GN=PAA2 PE=1 SV=1
Lsa-miR408	Lsat_1_v5_gn_7_67461.1	-0.2463	0.753721	*			Conserved		11.7134	8.3193	46.0265	2.51606	60.94	51.065	17.41	6.76	GO:0005852	K03254	Eukaryotic translation initiation factor 3 subunit A OS=Arabidopsis thaliana OX=3702 GN=TIF3A1 PE=1 SV=1
Lsa-miR408	Lsat_1_v5_gn_7_77861.1	-0.4243	0.575689	*	*	*	Conserved		11.7134	8.3193	46.0265	2.51606	43.07	47.67	0.04	0.11	GO:0009055		Basic blue protein OS=Cucumis sativus OX=3659 PE=1 SV=1
Lsa-miR408	Lsat_1_v5_gn_7_8361.1	-0.9681	0.0318731			*	Conserved		11.7134	8.3193	46.0265	2.51606	1.53	1.735	0.715	2.16
Lsa-miR408	Lsat_1_v5_gn_7_84461.1	-0.6353	0.364698			*	Conserved		11.7134	8.3193	46.0265	2.51606	26.91	11.36	4.08	84.76
Lsa-miR408	Lsat_1_v5_gn_7_91241.1	0.427	0.572987	*			Conserved		11.7134	8.3193	46.0265	2.51606	30.345	25.365	25.66	3	GO:0003676		Glycine-rich RNA-binding protein 7 OS=Arabidopsis thaliana OX=3702 GN=RBG7 PE=1 SV=1
Lsa-miR408	Lsat_1_v5_gn_7_91921.1	-0.2676	0.732368			*	Conserved		11.7134	8.3193	46.0265	2.51606	2.815	2.07	0.435	0
Lsa-miR408	Lsat_1_v5_gn_8_100560.1	-0.4341	0.56595	*		*	Conserved		11.7134	8.3193	46.0265	2.51606	90.48	86.215	33.02	34.67	GO:0005839,GO:0051603,GO:0006511,GO:0019773,GO:0019773	K02728	Proteasome subunit alpha type-4 OS=Petunia hybrida OX=4102 GN=PAC1 PE=2 SV=1
Lsa-miR408	Lsat_1_v5_gn_8_138961.1	-0.418	0.582011			*	Conserved		11.7134	8.3193	46.0265	2.51606	0.435	0.74	0	0	GO:0005524,GO:0005524,GO:0016887,GO:0016020,GO:0042626		ABC transporter G family member 10 OS=Arabidopsis thaliana OX=3702 GN=ABCG10 PE=3 SV=1
Lsa-miR408	Lsat_1_v5_gn_8_148061.1	-0.212	0.788004	*		*	Conserved		11.7134	8.3193	46.0265	2.51606	35.855	31.93	11.815	3.935	GO:0045492		Probable methyltransferase At1g27930 OS=Arabidopsis thaliana OX=3702 GN=At1g27930 PE=1 SV=1
Lsa-miR408	Lsat_1_v5_gn_8_39420.1	0.9901	0.00987332			*	Conserved		11.7134	8.3193	46.0265	2.51606	0.395	0.565	6.17	0	GO:0006633,GO:0016020,GO:0016747,GO:0016746	K15397	3-ketoacyl-CoA synthase 5 OS=Arabidopsis thaliana OX=3702 GN=KCS5 PE=2 SV=1
Lsa-miR408	Lsat_1_v5_gn_8_57160.1	0.4324	0.567553	*			Conserved		11.7134	8.3193	46.0265	2.51606	6.12	12.51	10.025	1.88			VAN3-binding protein OS=Arabidopsis thaliana OX=3702 GN=VAB PE=1 SV=1
Lsa-miR408	Lsat_1_v5_gn_8_7660.1	-0.4393	0.560661	*			Conserved	C3H	11.7134	8.3193	46.0265	2.51606	19.585	20.75	9.725	9.98	GO:0005515,GO:0046872		Zinc finger CCCH domain-containing protein 48 OS=Arabidopsis thaliana OX=3702 GN=ZFWD1 PE=2 SV=1
Lsa-miR408	Lsat_1_v5_gn_8_82040.1	-0.3839	0.616068	*			Conserved		11.7134	8.3193	46.0265	2.51606	11.01	5.565	4.84	6.405	GO:0000166,GO:0005388,GO:0005524,GO:0016020,GO:0070588,GO:0005516,GO:0016021	K01537	Calcium-transporting ATPase 4, plasma membrane-type OS=Arabidopsis thaliana OX=3702 GN=ACA4 PE=1 SV=1
Lsa-miR408	Lsat_1_v5_gn_8_85760.1	-0.6686	0.331356			*	Conserved		11.7134	8.3193	46.0265	2.51606	21.69	17.76	6.91	12.245	GO:0004650,GO:0005975		Probable polygalacturonase OS=Vitis vinifera OX=29760 GN=GSVIVT00026920001 PE=1 SV=1
Lsa-miR408	Lsat_1_v5_gn_9_121120.1	-0.4834	0.516551	*			Conserved		11.7134	8.3193	46.0265	2.51606	6.365	6.525	3.195	3.5			F-box/LRR-repeat protein At3g59200 OS=Arabidopsis thaliana OX=3702 GN=At3g59200 PE=2 SV=1
Lsa-miR408	Lsat_1_v5_gn_9_1260.1	-0.2202	0.77984			*	Conserved		11.7134	8.3193	46.0265	2.51606	2.035	0.2	0	0	GO:0005506,GO:0016705,GO:0020037,GO:0055114,GO:0016705,GO:0055114	K20665	Cytochrome P450 94B1 OS=Arabidopsis thaliana OX=3702 GN=CYP94B1 PE=1 SV=1
Lsa-miR408	Lsat_1_v5_gn_9_62601.1	-0.4425	0.557454	*			Conserved		11.7134	8.3193	46.0265	2.51606	0.795	10.37	8.215	43.18	GO:0016747		BAHD acyltransferase DCR OS=Arabidopsis thaliana OX=3702 GN=DCR PE=2 SV=1
Lsa-miR408	Lsat_1_v5_gn_9_6461.1	-0.193	0.807021	*			Conserved		11.7134	8.3193	46.0265	2.51606	10.155	9.895	5.695	3.915	GO:0003677,GO:0008080		Increased DNA methylation 1 OS=Arabidopsis thaliana OX=3702 GN=IDM1 PE=1 SV=1
Lsa-miR408	Lsat_1_v5_gn_9_70320.1	-0.2432	0.756765	*			Conserved		11.7134	8.3193	46.0265	2.51606	3.84	6.605	1.31	0.025	GO:0006486,GO:0016757,GO:0016021,GO:0016757		Glycosyltransferase family protein 64 protein C5 OS=Arabidopsis thaliana OX=3702 GN=At5g04500 PE=2 SV=1
Lsa-miR408	Lsat_1_v5_gn_9_73760.1	-0.2777	0.722272	*	*	*	Conserved		11.7134	8.3193	46.0265	2.51606	61.005	22.635	3.89	1.99	GO:0009055		Blue copper protein OS=Pisum sativum OX=3888 PE=2 SV=1
Notes: * The calculated r value between the expression of Lsa-miR408 and its targets, ** is the p-value
