# Supplementary material for: Comprehensive Annotation and Functional Exploration of MicroRNAs in Lettuce
Source: Front Plant Sci. 2021 Dec 24;12:781836. doi: 10.3389/fpls.2021.781836 (PMC8739914; doi:10.3389/fpls.2021.781836)
Supplement: Supplementary Table 1 — Reads summary in sRNA libraries. [file Data_Sheet_7.ZIP › Supplementary Table21.xlsx]

## Sheet: Sheet1
Supplementary Table 21. The result of gene ontology (GO) enrichment analysis of Lsa-miR408 targets.
Term ID	Classification	Pathway	P-value*	Genes
GO:0006633	Biological process	fatty acid biosynthetic process	0.00042	Lsat_1_v5_gn_3_79841.1, Lsat_1_v5_gn_1_18820.1, Lsat_1_v5_gn_8_39420.1
GO:0044249	Biological process	cellular biosynthetic process	0.00167	Lsat_1_v5_gn_1_18820.1, Lsat_1_v5_gn_4_31560.1, Lsat_1_v5_gn_5_158001.1, Lsat_1_v5_gn_5_122040.1, Lsat_1_v5_gn_9_70320.1, Lsat_1_v5_gn_4_27921.1, Lsat_1_v5_gn_8_148061.1, Lsat_1_v5_gn_2_133880.1, Lsat_1_v5_gn_8_39420.1, Lsat_1_v5_gn_4_84380.1, Lsat_1_v5_gn_5_108740.1, Lsat_1_v5_gn_3_79841.1, Lsat_1_v5_gn_3_125741.1
GO:0090304	Biological process	nucleic acid metabolic process	0.00677	Lsat_1_v5_gn_4_84380.1, Lsat_1_v5_gn_2_21421.1, Lsat_1_v5_gn_2_133880.1, Lsat_1_v5_gn_4_31560.1, Lsat_1_v5_gn_3_125741.1, Lsat_1_v5_gn_4_27921.1, Lsat_1_v5_gn_5_122040.1, Lsat_1_v5_gn_3_121781.1
GO:0009059	Biological process	macromolecule biosynthetic process	0.01103	Lsat_1_v5_gn_4_84380.1, Lsat_1_v5_gn_2_133880.1, Lsat_1_v5_gn_4_31560.1, Lsat_1_v5_gn_3_125741.1, Lsat_1_v5_gn_9_70320.1, Lsat_1_v5_gn_4_27921.1, Lsat_1_v5_gn_5_122040.1, Lsat_1_v5_gn_8_148061.1
GO:0034645	Biological process	cellular macromolecule biosynthetic process	0.01103	Lsat_1_v5_gn_4_84380.1, Lsat_1_v5_gn_2_133880.1, Lsat_1_v5_gn_4_31560.1, Lsat_1_v5_gn_3_125741.1, Lsat_1_v5_gn_9_70320.1, Lsat_1_v5_gn_4_27921.1, Lsat_1_v5_gn_5_122040.1, Lsat_1_v5_gn_8_148061.1
GO:0000398	Biological process	mRNA splicing, via spliceosome	0.01606	Lsat_1_v5_gn_3_121781.1, Lsat_1_v5_gn_2_21421.1
GO:0016070	Biological process	RNA metabolic process	0.01619	Lsat_1_v5_gn_4_31560.1, Lsat_1_v5_gn_5_122040.1, Lsat_1_v5_gn_4_84380.1, Lsat_1_v5_gn_2_21421.1, Lsat_1_v5_gn_3_121781.1, Lsat_1_v5_gn_2_133880.1, Lsat_1_v5_gn_3_125741.1
GO:0008380	Biological process	RNA splicing	0.02284	Lsat_1_v5_gn_3_121781.1, Lsat_1_v5_gn_2_21421.1
GO:0018130	Biological process	heterocycle biosynthetic process	0.03502	Lsat_1_v5_gn_4_31560.1, Lsat_1_v5_gn_5_122040.1, Lsat_1_v5_gn_4_84380.1, Lsat_1_v5_gn_2_133880.1, Lsat_1_v5_gn_3_125741.1, Lsat_1_v5_gn_5_108740.1
GO:0006355	Biological process	regulation of transcription, DNA-templated	0.03519	Lsat_1_v5_gn_4_84380.1, Lsat_1_v5_gn_4_31560.1, Lsat_1_v5_gn_5_122040.1, Lsat_1_v5_gn_2_133880.1, Lsat_1_v5_gn_3_125741.1
GO:1901362	Biological process	organic cyclic compound biosynthetic process	0.03663	Lsat_1_v5_gn_4_31560.1, Lsat_1_v5_gn_5_122040.1, Lsat_1_v5_gn_4_84380.1, Lsat_1_v5_gn_2_133880.1, Lsat_1_v5_gn_3_125741.1, Lsat_1_v5_gn_5_108740.1
GO:0016071	Biological process	mRNA metabolic process	0.04232	Lsat_1_v5_gn_2_21421.1, Lsat_1_v5_gn_3_121781.1
GO:0010467	Biological process	gene expression	0.04609	Lsat_1_v5_gn_4_84380.1, Lsat_1_v5_gn_2_21421.1, Lsat_1_v5_gn_2_133880.1, Lsat_1_v5_gn_4_31560.1, Lsat_1_v5_gn_3_125741.1, Lsat_1_v5_gn_5_122040.1, Lsat_1_v5_gn_3_121781.1
GO:0006351	Biological process	transcription, DNA-templated	0.04652	Lsat_1_v5_gn_4_31560.1, Lsat_1_v5_gn_5_122040.1, Lsat_1_v5_gn_2_133880.1, Lsat_1_v5_gn_3_125741.1, Lsat_1_v5_gn_4_84380.1
GO:0032774	Biological process	RNA biosynthetic process	0.04652	Lsat_1_v5_gn_4_31560.1, Lsat_1_v5_gn_5_122040.1, Lsat_1_v5_gn_2_133880.1, Lsat_1_v5_gn_3_125741.1, Lsat_1_v5_gn_4_84380.1
GO:0005852	Cellular component	eukaryotic translation initiation factor 3 complex	0.0015	Lsat_1_v5_gn_5_106240.1, Lsat_1_v5_gn_6_71461.1, Lsat_1_v5_gn_7_67461.1
GO:0005694	Cellular component	chromosome	0.0137	Lsat_1_v5_gn_4_27921.1, Lsat_1_v5_gn_1_65280.1, Lsat_1_v5_gn_1_66401.1, Lsat_1_v5_gn_5_168801.1
GO:0032993	Cellular component	protein-DNA complex	0.0163	Lsat_1_v5_gn_1_66401.1, Lsat_1_v5_gn_1_65280.1, Lsat_1_v5_gn_5_168801.1
GO:0044815	Cellular component	DNA packaging complex	0.0163	Lsat_1_v5_gn_1_66401.1, Lsat_1_v5_gn_1_65280.1, Lsat_1_v5_gn_5_168801.1
GO:0090575	Cellular component	RNA polymerase II transcription regulator complex	0.0191	Lsat_1_v5_gn_5_122040.1, Lsat_1_v5_gn_4_31560.1
GO:0000785	Cellular component	chromatin	0.0232	Lsat_1_v5_gn_1_66401.1, Lsat_1_v5_gn_1_65280.1, Lsat_1_v5_gn_5_168801.1
GO:0005667	Cellular component	transcription regulator complex	0.034	Lsat_1_v5_gn_5_122040.1, Lsat_1_v5_gn_4_31560.1
GO:0032991	Cellular component	protein-containing complex	0.0343	Lsat_1_v5_gn_5_122040.1, Lsat_1_v5_gn_5_106240.1, Lsat_1_v5_gn_4_27921.1, Lsat_1_v5_gn_5_168801.1, Lsat_1_v5_gn_6_71461.1, Lsat_1_v5_gn_1_66401.1, Lsat_1_v5_gn_4_31560.1, Lsat_1_v5_gn_1_65280.1, Lsat_1_v5_gn_8_100560.1, Lsat_1_v5_gn_7_67461.1, Lsat_1_v5_gn_2_21421.1, Lsat_1_v5_gn_5_91841.1
GO:0009055	Molecular function	electron transfer activity	2.5e-07	Lsat_1_v5_gn_7_12240.1, Lsat_1_v5_gn_7_77861.1, Lsat_1_v5_gn_9_93840.1, Lsat_1_v5_gn_9_73760.1, Lsat_1_v5_gn_1_9501.1
GO:0046982	Molecular function	protein heterodimerization activity	7.8e-06	Lsat_1_v5_gn_3_117840.1, Lsat_1_v5_gn_5_122040.1, Lsat_1_v5_gn_1_66401.1, Lsat_1_v5_gn_1_65280.1, Lsat_1_v5_gn_5_168801.1
GO:0016747	Molecular function	acyltransferase activity, transferring groups other than amino-acyl groups	0.00051	Lsat_1_v5_gn_8_39420.1, Lsat_1_v5_gn_3_79841.1, Lsat_1_v5_gn_1_18820.1, Lsat_1_v5_gn_9_62601.1, Lsat_1_v5_gn_9_6461.1
GO:0003676	Molecular function	nucleic acid binding	0.00058	Lsat_1_v5_gn_2_69001.1, Lsat_1_v5_gn_9_6461.1, Lsat_1_v5_gn_3_25341.1, Lsat_1_v5_gn_6_71461.1, Lsat_1_v5_gn_4_31560.1, Lsat_1_v5_gn_5_122040.1, Lsat_1_v5_gn_4_27921.1, Lsat_1_v5_gn_7_91241.1, Lsat_1_v5_gn_1_77001.1, Lsat_1_v5_gn_3_32780.1, Lsat_1_v5_gn_6_100761.1, Lsat_1_v5_gn_2_133880.1, Lsat_1_v5_gn_1_66401.1, Lsat_1_v5_gn_5_168801.1, Lsat_1_v5_gn_4_84380.1, Lsat_1_v5_gn_2_21421.1, Lsat_1_v5_gn…
GO:0003677	Molecular function	DNA binding	0.00132	Lsat_1_v5_gn_5_122040.1, Lsat_1_v5_gn_4_31560.1, Lsat_1_v5_gn_4_84380.1, Lsat_1_v5_gn_9_6461.1, Lsat_1_v5_gn_1_66401.1, Lsat_1_v5_gn_2_133880.1, Lsat_1_v5_gn_1_65280.1, Lsat_1_v5_gn_4_27921.1, Lsat_1_v5_gn_5_168801.1
GO:0042626	Molecular function	ATPase-coupled transmembrane transporter activity	0.00796	Lsat_1_v5_gn_8_82040.1, Lsat_1_v5_gn_7_58281.1, Lsat_1_v5_gn_8_138961.1
Note: * indicates the selection cutoff is p-value less than 0.05.
