# Supplementary material for: Comprehensive Annotation and Functional Exploration of MicroRNAs in Lettuce
Source: Front Plant Sci. 2021 Dec 24;12:781836. doi: 10.3389/fpls.2021.781836 (PMC8739914; doi:10.3389/fpls.2021.781836)
Supplement: Supplementary Table 1 — Reads summary in sRNA libraries. [file Data_Sheet_7.ZIP › Supplementary Table22.xlsx]

## Sheet: Sheet1
Supplementary Table 22. Primers used in this study.
Name	Sequence (5' - 3')	Purpose
MIR408-F	ATGAAGACGTATGAACTTACTAGGAGTGC	MIR408 clone
MIR408-R	TAACCCAAACATAGCCTATGTCTATTTG
MIR408OE-F	AGAGAACACGGGGGACTCTAGA	Infusion ligation
MIR408OE-R	TAGTAGGCCTGGTACCCTCGAG
HYG-F	TACACAGGCCATCGGTCCAGA	Identification of transgenic plants
HYG-R	TAGGAGGGCGTGGATATGTC
BBP-F	TTATGTCGTAGGCGGCAGAAGTGG	q-PCR for mRNA of BBP-1
BBP-R	CATTTCTTGGAGTGTTGCTGCACC
BCP-F	GATTATACCACTTGGACCACCGGC	q-PCR for mRNA of BCP-2
BCP-R	CCGGTGGTGTTTAGGATGATGGTG
PAA2	GAGGGCGTCGGGATTAGGGATT	q-PCR for mRNA of PAA2
PAA2	GGTCCCAACAAAGCACCAATAGCT
