# Supplementary material for: Comprehensive Annotation and Functional Exploration of MicroRNAs in Lettuce
Source: Front Plant Sci. 2021 Dec 24;12:781836. doi: 10.3389/fpls.2021.781836 (PMC8739914; doi:10.3389/fpls.2021.781836)
Supplement: Supplementary Table 1 — Reads summary in sRNA libraries. [file Data_Sheet_7.ZIP › Supplementary Table3.xlsx]

## Sheet: Sheet1
Supplementary Table 3. Length distribution of unique reads in sRNA libraries.
Length (nt)	Leaf1	Proportion	Leaf2	Proportion	Root1	Proportion	Root2	Proportion	Stem1	Proportion	Stem2	Proportion	Flower1	Proportion	Flower2	Proportion
18	129987	0.0171077	94246	0.0175639	148558	0.0147321	167556	0.0171655	80929	0.00626812	181090	0.0174088	52403	0.00749355	67394	0.00900417
19	200516	0.0263901	164327	0.0306244	275411	0.0273117	277200	0.0283982	176508	0.0136709	236211	0.0227077	141241	0.0201972	159529	0.0213139
20	261690	0.0344413	219785	0.0409596	368890	0.0365818	357153	0.0365891	295446	0.0228829	318920	0.0306588	323564	0.0462691	330442	0.0441487
21	683772	0.0899918	632659	0.117904	910248	0.0902667	891650	0.0913464	947443	0.0733815	981344	0.0943398	958788	0.137105	1002600	0.133952
22	447295	0.0588689	385998	0.0719355	682762	0.0677076	624977	0.0640267	689434	0.0533981	636335	0.061173	747513	0.106893	738563	0.0986757
23	972965	0.128053	733403	0.136679	1563245	0.155023	1316556	0.134877	2827112	0.218966	1637542	0.157422	976576	0.139649	1169998	0.156318
24	3876412	0.510178	2342599	0.436572	4995622	0.495402	5099289	0.522404	7126738	0.551981	5642829	0.542464	3178785	0.454561	3606492	0.481845
25	350682	0.0461536	250428	0.0466703	476836	0.0472865	465030	0.0476407	489082	0.0378804	439149	0.0422168	249701	0.0357069	227868	0.0304443
26	177123	0.0233113	142152	0.0264918	184917	0.0183377	180964	0.0185391	108165	0.00837761	124505	0.0119691	130082	0.0186015	71098	0.00949905
27	152526	0.0200741	123576	0.0230299	154182	0.0152898	145801	0.0149368	60580	0.00469205	83789	0.00805491	94211	0.013472	51954	0.00694131
28	134841	0.0177465	109067	0.020326	139147	0.0137988	119005	0.0121916	45699	0.00353949	61472	0.0059095	63927	0.00914146	34081	0.00455339
29	118229	0.0155602	95933	0.0178783	115737	0.0114773	75645	0.00774956	35935	0.00278324	37599	0.00361451	45641	0.00652659	16145	0.00215705
30	92117	0.0121236	71720	0.0133659	68430	0.00678601	40368	0.00413556	28129	0.00217865	21442	0.00206129	30651	0.00438305	8588	0.0011474
Sum	7598155	1	5365893	1	10083985	1	9761194	1	12911200	1	10402227	1	6993083	1	7484752	1
