# Supplementary material for: Comprehensive Annotation and Functional Exploration of MicroRNAs in Lettuce
Source: Front Plant Sci. 2021 Dec 24;12:781836. doi: 10.3389/fpls.2021.781836 (PMC8739914; doi:10.3389/fpls.2021.781836)
Supplement: Supplementary Table 1 — Reads summary in sRNA libraries. [file Data_Sheet_7.ZIP › Supplementary Table4.xlsx]

## Sheet: Sheet1
Supplementary Table 4. Summary of 157 miRNAs in lettuce.
Name	Family	Classification	Species	Chromsome	Strand	Primary start	Primary end	Precursor strat	Presursor end	Matrue Start	Mature end	Star start	Star end	Mature miRNA sequence	Star miRNA sequence
Lsa-miR1446	MIR1446	Conserved	Lactuca sativa	Lsat_1_v8_lg_4	+	136858493	136858621	136858514	136858602	136858514	136858534	136858581	136858601	TTCTGAACTCTCTCCCTCAAT	TTGAGGGATGGGTTCAGTAAA
Lsa-miR156a	MIR156	Conserved	Lactuca sativa	Lsat_1_v8_lg_7	-	89054668	89054834	89054688	89054814	89054794	89054814	89054688	89054709	TGACAGAAGAGAGTGAGCAC	GCTCACCCTCTATCTGTCACT
Lsa-miR156b		Conserved	Lactuca sativa	Lsat_1_v8_lg_7	-	89054889	89055028	89054909	89055007	89054987	89055007	89054909	89054930	TGACAGAAGAGAGTGAGCAC	GCTCACCCTCTATCTGTCACC
Lsa-miR156c		Conserved	Lactuca sativa	Lsat_1_v8_lg_3	-	31047591	31047716	31047609	31047694	31047675	31047694	31047611	31047631	TGACAGAAGAGAGTGAGCAC	GCTCATGATCTATCTGTCAGC
Lsa-miR156d		Conserved	Lactuca sativa	Lsat_1_v8_lg_3	-	30888884	30889009	30888902	30888987	30888968	30888987	30888904	30888924	TGACAGAAGAGAGTGAGCAC	GCTCATGATCTATCTGTCAGC
Lsa-miR156e		Conserved	Lactuca sativa	Lsat_1_v8_lg_5	-	175902887	175903018	175902905	175902996	175902977	175902996	175902907	175902927	TGACAGAAGAGAGTGAGCAC	GCTCACCCTCTGTCTGTCACC
Lsa-miR156f		Conserved	Lactuca sativa	Lsat_1_v8_lg_6	+	127435317	127435443	127435338	127435424	127435338	127435357	127435403	127435423	TGACAGAAGAGAGTGAGCAC	CTCACTGCTCTATCTGTCACC
Lsa-miR156g		Conserved	Lactuca sativa	Lsat_1_v8_lg_7	-	89054775	89054950	89054793	89054928	89054793	89054812	89054910	89054930	TGACAGAAGAGAGTGAGCAC	GCTCACCCTCTATCTGTCACC
Lsa-miR156h		Conserved	Lactuca sativa	Lsat_1_v8_lg_8	+	88819404	88819531	88819425	88819512	88819425	88819444	88819491	88819511	TGACAGAAGAGAGTGAGCAC	CTCACTTCTCTTGCTGTCAGC
Lsa-miR156i		Conserved	Lactuca sativa	Lsat_1_v8_lg_5	-	201000785	201000912	201000803	201000890	201000870	201000890	201000805	201000825	TGACAGAAGAGAGTGAGCATA	CTCACTTCTCTTGCTGTCAGC
Lsa-miR156j		Conserved	Lactuca sativa	Lsat_1_v8_lg_5	-	272720769	272720888	272720787	272720866	272720847	272720866	272720789	272720809	TGACAGAAGAGAGTGAGCAT	GCTTTCTCTCTATCTGTCAGC
Lsa-miR157a	MIR157	Conserved	Lactuca sativa	Lsat_1_v8_lg_0	+	13858477	13858601	13858498	13858582	13858498	13858517	13858561	13858581	TGACAGAAGATAGAGAGCAC	GCTCTCTATGCTTCTGTCATT
Lsa-miR157b		Conserved	Lactuca sativa	Lsat_1_v8_lg_3	-	113207180	113207304	113207198	113207282	113207262	113207282	113207200	113207220	TTGACAGAAGATAGAGAGCAC	CTCTCTATGCTTCTGTCATTA
Lsa-miR157c		Conserved	Lactuca sativa	Lsat_1_v8_lg_4	+	307183956	307184084	307183977	307184065	307183977	307183997	307184044	307184064	TTGACAGAAGATAGAGAGCAC	CTCTTTATACTTCTGTCATTA
Lsa-miR157d		Conserved	Lactuca sativa	Lsat_1_v8_lg_4	+	307184337	307184465	307184358	307184446	307184358	307184378	307184425	307184445	TTGACAGAAGATAGAGAGCAC	CTCTTTATACTTCTGTCATTA
Lsa-miR157e		Conserved	Lactuca sativa	Lsat_1_v8_lg_4	+	307184690	307184818	307184711	307184799	307184711	307184731	307184778	307184798	TTGACAGAAGATAGAGAGCAC	CTCTTTATGCTTCTGTCATTA
Lsa-miR159a	MIR159	Conserved	Lactuca sativa	Lsat_1_v8_lg_8	+	111204	111406	111225	111387	111367	111387	111224	111244	TTTGGATTGAAGGGAGCTCTA	GAGCTCCTTGAAGTCCAATAG
Lsa-miR159b		Conserved	Lactuca sativa	Lsat_1_v8_lg_7	+	2607178	2607387	2607199	2607368	2607349	2607368	2607198	2607218	ATTGGGGTGAAGGGAGCTCC	AGCTCTCTATCGCCTCAACCC
Lsa-miR160a	MIR160	Conserved	Lactuca sativa	Lsat_1_v8_lg_2	+	192332424	192332546	192332445	192332527	192332445	192332465	192332506	192332526	TGCCTGGCTCCCTGTATGCCA	GCGTATGAGGAGCCAAGCATA
Lsa-miR160b		Conserved	Lactuca sativa	Lsat_1_v8_lg_9	+	87894851	87894972	87894872	87894953	87894872	87894892	87894932	87894952	TGCCTGGCTCCCTGTATGCCA	GCGTATGAGGAGCCAAGCATA
Lsa-miR164a	MIR164	Conserved	Lactuca sativa	Lsat_1_v8_lg_1	-	81853166	81853277	81853184	81853255	81853235	81853255	81853186	81853206	TGGAGAAGCAGGGTACGTGCA	CACGTGCTCCCCTTCTCCAAC
Lsa-miR164b		Conserved	Lactuca sativa	Lsat_1_v8_lg_5	+	284244044	284244348	284244065	284244329	284244065	284244084	284244308	284244328	TGGAGAAGCAGGGCACGTGC	CATGTGCCCATCTTCGCCATC
Lsa-miR164c		Conserved	Lactuca sativa	Lsat_1_v8_lg_8	+	158112562	158112717	158112583	158112698	158112583	158112602	158112677	158112697	TGGAGAAGCAGGGCACGTGT	CATGTGCCCATCTTCCCCATC
Lsa-miR166a	MIR166	Conserved	Lactuca sativa	Lsat_1_v8_lg_2	-	215647297	215647448	215647315	215647426	215647315	215647335	215647408	215647428	TCGGACCAGGCTTCATTCCCC	GGAATGTTGTCCGGCTCGATG
Lsa-miR166b		Conserved	Lactuca sativa	Lsat_1_v8_lg_3	-	209673188	209673295	209673206	209673273	209673206	209673226	209673255	209673275	TCGGACCAGGCTTCATTCCCC	GGAATGCTGTTTGGTCCGATA
Lsa-miR166c		Conserved	Lactuca sativa	Lsat_1_v8_lg_5	+	329817280	329817401	329817301	329817382	329817362	329817382	329817300	329817320	TCGGACCAGGCTTCATTCCCC	TGAATGTTGTCTGGCCCAAAA
Lsa-miR166d		Conserved	Lactuca sativa	Lsat_1_v8_lg_6	-	136335047	136335253	136335065	136335231	136335065	136335085	136335213	136335233	TCGGACCAGGCTTCATTCCCC	GGAATGTTGTCTGGCTCGAGG
Lsa-miR166e		Conserved	Lactuca sativa	Lsat_1_v8_lg_6	+	11597659	11597938	11597680	11597919	11597899	11597919	11597679	11597699	TCGGACCAGGCTTCATTCCCC	GGAATGTTGTTTGGCTCGAGG
Lsa-miR166f		Conserved	Lactuca sativa	Lsat_1_v8_lg_5	-	224665660	224665799	224665678	224665777	224665678	224665698	224665759	224665779	TCGGACCAGGCTTCATTCCTC	GGGATGTTGGCTGGCTCGATG
Lsa-miR166g		Conserved	Lactuca sativa	Lsat_1_v8_lg_7	+	130036801	130036949	130036822	130036930	130036910	130036930	130036821	130036841	TCGGACCAGGCTTCATTCCTT	GGGATGTTGGCTGGCTCGATG
Lsa-miR166h		Conserved	Lactuca sativa	Lsat_1_v8_lg_9	+	192076544	192076667	192076565	192076648	192076628	192076648	192076564	192076584	TCGGACCAGGCTTCATTCCTT	GGGATGTTGGCTGGCTCGGTG
Lsa-miR166i		Conserved	Lactuca sativa	Lsat_1_v8_lg_1	+	65785181	65785284	65785202	65785265	65785245	65785265	65785201	65785221	TCTCGGACCAGGCTTCATTCT	AATGAAGTTTGTTCCAAGATC
Lsa-miR167a	MIR167	Conserved	Lactuca sativa	Lsat_1_v8_lg_2	+	134015080	134015316	134015101	134015297	134015101	134015121	134015276	134015296	TGAAGCTGCCAGCATGATCTG	GGTCATCCTTGCAGCTTCAAT
Lsa-miR167b		Conserved	Lactuca sativa	Lsat_1_v8_lg_3	-	177277329	177277540	177277347	177277518	177277498	177277518	177277349	177277369	TGAAGCTGCCAGCATGATCTG	AGGTCATCTTGCAGCTTCAAT
Lsa-miR167c		Conserved	Lactuca sativa	Lsat_1_v8_lg_5	-	331826138	331826249	331826156	331826227	331826207	331826227	331826158	331826178	TGAAGCTGCCAGCATGATCTA	GGTCATGCGGACAGCTTCACT
Lsa-miR167d		Conserved	Lactuca sativa	Lsat_1_v8_lg_9	+	9752606	9752738	9752627	9752719	9752627	9752647	9752698	9752718	TGAAGCTGCCAGCATGATCTA	GGTCATGCGGTCGGCTTCACT
Lsa-miR167e		Conserved	Lactuca sativa	Lsat_1_v8_lg_9	+	9994167	9994302	9994188	9994283	9994188	9994208	9994262	9994282	TGAAGCTGCCAGCATGATCTA	AGATCATGTGGCATCTTCACC
Lsa-miR168a	MIR168	Conserved	Lactuca sativa	Lsat_1_v8_lg_3	-	27466687	27466858	27466705	27466836	27466816	27466836	27466707	27466727	TCGCTTGGTGCAGGTCGGGAA	CCCGCCTTGCATCAACTGAAT
Lsa-miR168b		Conserved	Lactuca sativa	Lsat_1_v8_lg_6	-	124956315	124956478	124956333	124956456	124956438	124956458	124956333	124956353	TCGCTTGGTACAGGTCGGGAA	CCCGCCTTGTATCAACTGAAT
Lsa-miR169a	MIR169	Conserved	Lactuca sativa	Lsat_1_v8_lg_1	-	71889821	71889951	71889839	71889929	71889910	71889929	71889841	71889861	TAGCCAAGGATGACTTGCCT	GGTGTCACTCCTTGGCTAACC
Lsa-miR169b		Conserved	Lactuca sativa	Lsat_1_v8_lg_1	-	71866475	71866606	71866493	71866584	71866565	71866584	71866495	71866515	TAGCCAAGGATGACTTGCCT	GCAGTCATTCCTTGGCTAACT
Lsa-miR169c		Conserved	Lactuca sativa	Lsat_1_v8_lg_1	-	71757366	71757497	71757384	71757475	71757456	71757475	71757386	71757406	TAGCCAAGGATGACTTGCCT	GCAGTCACTCCATGGCTAACT
Lsa-miR169d		Conserved	Lactuca sativa	Lsat_1_v8_lg_1	-	71742981	71743112	71742999	71743090	71743071	71743090	71743001	71743021	TAGCCAAGGATGACTTGCCT	GCAGTCACTCCATGGCTAACT
Lsa-miR169e		Conserved	Lactuca sativa	Lsat_1_v8_lg_2	-	152723353	152723488	152723371	152723466	152723447	152723466	152723373	152723393	TAGCCAAGGATGACTTGCCT	AGGCAGTCTTCTTGGCTAACT
Lsa-miR169f		Conserved	Lactuca sativa	Lsat_1_v8_lg_4	+	291125058	291125199	291125079	291125180	291125079	291125098	291125159	291125179	TAGCCAAGGATGACTTGCCT	AGGCAGTCTCTTTGGCTAACC
Lsa-miR169g		Conserved	Lactuca sativa	Lsat_1_v8_lg_4	+	291167913	291168065	291167934	291168046	291167934	291167953	291168025	291168045	TAGCCAAGGATGACTTGCCT	AGGCAGTTTCCTTGGCTAACC
Lsa-miR169h		Conserved	Lactuca sativa	Lsat_1_v8_lg_4	+	134242916	134243064	134242937	134243045	134242937	134242956	134243024	134243044	TAGCCAAGGATGACTTGCCT	GGAAGTCGTCTTTGGCTCATT
Lsa-miR169i		Conserved	Lactuca sativa	Lsat_1_v8_lg_4	+	134250186	134250334	134250207	134250315	134250207	134250226	134250294	134250314	TAGCCAAGGATGACTTGCCT	GGAAGTCGTCTTTGGCTCATT
Lsa-miR171a	MIR171	Conserved	Lactuca sativa	Lsat_1_v8_lg_7	-	155735776	155735897	155735796	155735877	155735796	155735817	155735856	155735877	TTGAGCCGTGCCAATATCATG	TATTGGTTCGGTTCAATAAGA
Lsa-miR171b		Conserved	Lactuca sativa	Lsat_1_v8_lg_4	-	278390617	278390726	278390635	278390704	278390637	278390657	278390684	278390704	TGATTGAGCCGTGCCAATATT	TATTGGCCTGGTTCACTCAGA
Lsa-miR171c		Conserved	Lactuca sativa	Lsat_1_v8_lg_7	-	61723703	61723824	61723721	61723802	61723723	61723743	61723782	61723802	TTGAGCCGCGCCAATATCACT	CGATGTTGGTTAGGTTCAATC
Lsa-miR171d		Conserved	Lactuca sativa	Lsat_1_v8_lg_8	+	84951459	84951579	84951480	84951560	84951539	84951559	84951480	84951500	TTGAGCCGTGCCAATATCACT	CGATGTTGGTGAGGTTCAATC
Lsa-miR171e		Conserved	Lactuca sativa	Lsat_1_v8_lg_8	+	5912936	5913059	5912957	5913040	5913019	5913040	5912956	5912976	TGAGCCGAACCAATATCACACT	CATGATACTGGTGTGGCTCCT
Lsa-miR171f		Conserved	Lactuca sativa	Lsat_1_v8_lg_4	+	92479219	92479345	92479240	92479326	92479305	92479325	92479240	92479260	TTGAGCCGTGCCAATATCACG	AGATGTTGGTGCGGTTCAATC
Lsa-miR172a	MIR172	Conserved	Lactuca sativa	Lsat_1_v8_lg_1	+	75781474	75781589	75781495	75781570	75781550	75781570	75781494	75781514	AGAATCTTGATGATGCTGCAT	GTGGCATCATCAAGATTCACG
Lsa-miR172b		Conserved	Lactuca sativa	Lsat_1_v8_lg_2	+	190890504	190890629	190890525	190890610	190890590	190890610	190890524	190890544	AGAATCTTGATGATGCTGCAT	GCGGCATCTTCAAGATTCACA
Lsa-miR172c		Conserved	Lactuca sativa	Lsat_1_v8_lg_8	+	24394820	24394937	24394841	24394918	24394898	24394918	24394840	24394860	AGAATCTTGATGATGCTGCAT	GCGGCATCATCAAGATTCACA
Lsa-miR2111	MIR2111	Conserved	Lactuca sativa	Lsat_1_v8_lg_9	-	34881542	34881672	34881560	34881650	34881630	34881650	34881562	34881582	TAATCTGCATCCTGAGGTTTA	GTCCTTGGGATGCAGATTACT
Lsa-miR2275	MIR2275	Conserved	Lactuca sativa	Lsat_1_v8_lg_9	+	182574253	182574360	182574274	182574341	182574320	182574341	182574273	182574293	TTTAGTTTCCTCCAATATCTCA	AGAATTGAAGAAAACTAAACA
Lsa-miR319a	MIR319	Conserved	Lactuca sativa	Lsat_1_v8_lg_3	+	13762547	13762752	13762567	13762732	13762711	13762732	13762567	13762588	TTGGACTGAAGGGAGCTCCCT	AGAGCTTTCTTCAATCCATTC
Lsa-miR319b		Conserved	Lactuca sativa	Lsat_1_v8_lg_6	+	141873422	141873631	141873443	141873612	141873592	141873612	141873442	141873462	TTGGACTGAAGGGAGCTCCCT	AGAGCTTTCTTCAGTCCACTC
Lsa-miR319c		Conserved	Lactuca sativa	Lsat_1_v8_lg_8	-	145897905	145898116	145897923	145898094	145897923	145897943	145898076	145898096	TTGGACTGAAGGGAGCTCCCT	GGAGCTTCCTTCAGTCCACTC
Lsa-miR319d		Conserved	Lactuca sativa	Lsat_1_v8_lg_6	-	13536198	13536405	13536218	13536385	13536218	13536239	13536364	13536385	TTGGACTGAAGGGAGCTCCCT	AGAGCTTTCTTCAGTTCATTC
Lsa-miR319e		Conserved	Lactuca sativa	Lsat_1_v8_lg_2	+	206450923	206451137	206450944	206451118	206451098	206451118	206450943	206450963	TTGGACTGAAGGGAGCTCCCT	GGAGCTCCCTTCAGCCCACTC
Lsa-miR319f		Conserved	Lactuca sativa	Lsat_1_v8_lg_8	+	59559664	59559874	59559684	59559854	59559833	59559854	59559684	59559705	TTGGACTGAAGGGAGCTCCCT	GGAGCTCTTTCAGTCCAGTCC
Lsa-miR390	MIR390	Conserved	Lactuca sativa	Lsat_1_v8_lg_9	-	19714467	19714601	19714485	19714579	19714559	19714579	19714487	19714507	AAGCTCAGGAGGGATAGCGCC	CGCTATCTATCTTGAGTCTCA
Lsa-miR393a	MIR393	Conserved	Lactuca sativa	Lsat_1_v8_lg_2	+	199176750	199176878	199176771	199176859	199176771	199176792	199176838	199176858	TCCAAAGGGATCGCATTGATCC	ATCATGTCATCCTTTTGGATT
Lsa-miR393b		Conserved	Lactuca sativa	Lsat_1_v8_lg_8	-	18182148	18182254	18182166	18182232	18182211	18182232	18182168	18182188	TCCAAAGGGATCGCATTGATCC	ATCATGCTATCCTTTTGGATT
Lsa-miR393c		Conserved	Lactuca sativa	Lsat_1_v8_lg_2	+	212110892	212111117	212110913	212111098	212110912	212110932	212111078	212111098	TCCAAAGGGATCGCATTGATC	ATCATGCGATCTCTTTGGAAG
Lsa-miR394a	MIR394	Conserved	Lactuca sativa	Lsat_1_v8_lg_9	+	192294145	192294268	192294165	192294248	192294165	192294185	192294227	192294248	TTGGCATTCTGTCCACCTCC	GAGGTGGTCAGCCTGCTAAAT
Lsa-miR394b		Conserved	Lactuca sativa	Lsat_1_v8_lg_8	-	35790110	35790384	35790128	35790362	35790343	35790362	35790130	35790150	TTGGCATTCTGTCCACCTCC	GAGGTGGGCATACTGTCAACG
Lsa-miR394c		Conserved	Lactuca sativa	Lsat_1_v8_lg_9	+	50667712	50667943	50667733	50667924	50667733	50667752	50667903	50667923	TTGGCATTCTGTCCACCTCC	GAGGTGGGCATACTGCCAATG
Lsa-miR395a	MIR395	Conserved	Lactuca sativa	Lsat_1_v8_lg_4	-	38411732	38411840	38411752	38411818	38411752	38411773	38411797	38411818	CTGAAGTGTTTGGGGGAACTC	GCTCCTCCGAACACTTCATTG
Lsa-miR395b		Conserved	Lactuca sativa	Lsat_1_v8_lg_4	-	38417151	38417259	38417171	38417237	38417171	38417192	38417216	38417237	CTGAAGTGTTTGGGGGAACTC	GATCCTCCGAACACTTCATTG
Lsa-miR395c		Conserved	Lactuca sativa	Lsat_1_v8_lg_4	-	38422698	38422806	38422718	38422784	38422718	38422739	38422763	38422784	CTGAAGTGTTTGGGGGAACTC	GATCCTCCGAACACTTCATTG
Lsa-miR395d		Conserved	Lactuca sativa	Lsat_1_v8_lg_4	-	38428222	38428413	38428242	38428308	38428242	38428263	38428287	38428308	CTGAAGTGTTTGGGGGAACTC	GATCCTCCGAACACTACATTG
Lsa-miR395e		Conserved	Lactuca sativa	Lsat_1_v8_lg_4	-	38441250	38441358	38441270	38441336	38441270	38441291	38441315	38441336	CTGAAGTGTTTGGGGGAACTC	GATCCTCCGAACACTTCATTG
Lsa-miR395f		Conserved	Lactuca sativa	Lsat_1_v8_lg_4	-	38446406	38446597	38446426	38446492	38446426	38446447	38446471	38446492	CTGAAGTGTTTGGGGGAACTC	GATCCTCCGAACACTACATTG
Lsa-miR395g		Conserved	Lactuca sativa	Lsat_1_v8_lg_4	-	38452000	38452108	38452020	38452086	38452020	38452041	38452065	38452086	CTGAAGTGTTTGGGGGAACTC	GATCCTCCGAACACTTCATTG
Lsa-miR395h		Conserved	Lactuca sativa	Lsat_1_v8_lg_4	-	38457314	38457422	38457334	38457400	38457334	38457355	38457379	38457400	CTGAAGTGTTTGGGGGAACTC	GATCCTCCGAACACTTCATTG
Lsa-miR395i		Conserved	Lactuca sativa	Lsat_1_v8_lg_4	-	38462713	38462821	38462733	38462799	38462733	38462754	38462778	38462799	CTGAAGTGTTTGGGGGAACTC	GATCCTCCGAACACTTCATTG
Lsa-miR395j		Conserved	Lactuca sativa	Lsat_1_v8_lg_4	-	38481378	38481569	38481398	38481464	38481398	38481419	38481443	38481464	CTGAAGTGTTTGGGGGAACTC	GATCCTCCGAACACTTCATTG
Lsa-miR395k		Conserved	Lactuca sativa	Lsat_1_v8_lg_4	-	38530259	38530367	38530279	38530345	38530279	38530300	38530324	38530345	CTGAAGTGTTTGGGGGAACTC	GATCCTCCGAACACTTCATTG
Lsa-miR395l		Conserved	Lactuca sativa	Lsat_1_v8_lg_4	-	38585506	38585615	38585526	38585593	38585526	38585547	38585572	38585593	CTGAAGTGTTTGGGGGAACTC	GATCCTCCGAACACTTCATTG
Lsa-miR395m		Conserved	Lactuca sativa	Lsat_1_v8_lg_4	-	93210127	93210235	93210147	93210213	93210147	93210168	93210192	93210213	CTGAAGTGTTTGGGGGAACTC	GATCCTCCGAACACTTCATTG
Lsa-miR395n		Conserved	Lactuca sativa	Lsat_1_v8_lg_4	-	93235496	93235605	93235516	93235583	93235516	93235537	93235562	93235583	CTGAAGTGTTTGGGGGAACTC	GATCCTCCGAACACTTCATTG
Lsa-miR395o		Conserved	Lactuca sativa	Lsat_1_v8_lg_4	+	93279562	93279670	93279584	93279650	93279629	93279650	93279584	93279605	CTGAAGTGTTTGGGGGAACTC	GATCCTCCGAACACTTCATTG
Lsa-miR395p		Conserved	Lactuca sativa	Lsat_1_v8_lg_4	+	93302717	93302825	93302739	93302805	93302784	93302805	93302739	93302760	CTGAAGTGTTTGGGGGAACTC	GATCCTCCGAACACTTCATTG
Lsa-miR395q		Conserved	Lactuca sativa	Lsat_1_v8_lg_4	-	93396660	93396768	93396680	93396746	93396680	93396701	93396725	93396746	CTGAAGTGTTTGGGGGAACTC	GATCCTCCGAACACTTCATTG
Lsa-miR395r		Conserved	Lactuca sativa	Lsat_1_v8_lg_4	-	93405538	93405646	93405558	93405624	93405558	93405579	93405603	93405624	CTGAAGTGTTTGGGGGAACTC	GATCCTCCGAACACTTCATTG
Lsa-miR395s		Conserved	Lactuca sativa	Lsat_1_v8_lg_4	-	38393360	38393551	38393380	38393446	38393380	38393401	38393425	38393446	CTGAAGTGTTTGGGGGAACTC	GATCCTCCGAACACTACATTG
Lsa-miR395t		Conserved	Lactuca sativa	Lsat_1_v8_lg_4	-	38400914	38401105	38400934	38401000	38400934	38400955	38400979	38401000	CTGAAGTGTTTGGGGGAACTC	GATCCTCCGAACACTACATTG
Lsa-miR395u		Conserved	Lactuca sativa	Lsat_1_v8_lg_8	-	75395540	75395668	75395558	75395646	75395558	75395578	75395628	75395648	CTGAAGAGTTTGGGGGAACTT	GTTCCTTCAAACACTTCAATA
Lsa-miR396a	MIR396	Conserved	Lactuca sativa	Lsat_1_v8_lg_7	+	61642007	61642136	61642028	61642117	61642028	61642048	61642096	61642116	TTCCACGGCTTTCTTGAACTG	GTTCAATAAAGCTGTGGGAAG
Lsa-miR396b		Conserved	Lactuca sativa	Lsat_1_v8_lg_5	+	206672200	206672315	206672221	206672296	206672220	206672240	206672276	206672296	TTCCACAGCTTTCTTGAACTG	GTTCAATAAAGCTGTGGGAAG
Lsa-miR396c		Conserved	Lactuca sativa	Lsat_1_v8_lg_8	-	85457505	85457633	85457523	85457611	85457593	85457613	85457523	85457543	TTCCACAGCTTTCTTGAACTG	GTTCAATAAAGCTGTGGGAAG
Lsa-miR396d		Conserved	Lactuca sativa	Lsat_1_v8_lg_1	-	38334213	38334358	38334231	38334336	38334316	38334336	38334233	38334253	TTCCACAGCTTTCTTGAACTT	GCTCAAGAAAGCTGTGGGAGG
Lsa-miR396e		Conserved	Lactuca sativa	Lsat_1_v8_lg_5	-	206731190	206731349	206731208	206731327	206731307	206731327	206731210	206731230	TTCCACAGCTTTCTTGAACTT	GTTCAAGAAAGTTGTGGGAAA
Lsa-miR397	MIR397	Conserved	Lactuca sativa	Lsat_1_v8_lg_9	+	150708535	150708644	150708556	150708625	150708556	150708576	150708604	150708624	TCATTGAGTGCAGCGTTGATG	TCAACCCTGCACTCAATTATG
Lsa-miR398a	MIR398	Conserved	Lactuca sativa	Lsat_1_v8_lg_4	-	16893819	16894000	16893837	16893978	16893837	16893857	16893960	16893980	TGTGTTCTCAGGTCACCCCTT	GGAGTGACACTAAGAACACAT
Lsa-miR398b		Conserved	Lactuca sativa	Lsat_1_v8_lg_5	-	96622352	96622462	96622370	96622440	96622370	96622390	96622422	96622442	TGTGTTCTCAGGTCGCCCCTG	GGTGCGACATGGGAACACATG
Lsa-miR399a	MIR399	Conserved	Lactuca sativa	Lsat_1_v8_lg_2	-	209987362	209987488	209987380	209987466	209987380	209987400	209987448	209987468	TGCCAAAGGAGAGTTGCCCTG	GGACTACTTTCTATTGGCATA
Lsa-miR399b		Conserved	Lactuca sativa	Lsat_1_v8_lg_6	+	145155917	145156062	145155938	145156043	145156023	145156043	145155937	145155957	TGCCAAAGGAGAGTTGCCCTG	GGGCGTCTCTCCTCTGGCAGA
Lsa-miR403	MIR403	Conserved	Lactuca sativa	Lsat_1_v8_lg_9	-	3378712	3378857	3378730	3378835	3378730	3378750	3378817	3378837	TTAGATTCACGCACAAACTCG	TGTTTGTGCGTGAAGCTAACG
Lsa-miR408	MIR408	Conserved	Lactuca sativa	Lsat_1_v8_lg_1	+	141416547	141416672	141416568	141416653	141416633	141416653	141416567	141416587	TGCACTGCCTCTTCCCTGGCT	ACAGGGACGAGACGGAGCCCG
Lsa-miR477a	MIR477	Conserved	Lactuca sativa	Lsat_1_v8_lg_7	-	2594550	2594665	2594568	2594643	2594622	2594643	2594570	2594590	ATCTCTCCCTCAAAGACTTCTG	GGGGTCTTTGAGGAGGGATGG
Lsa-miR477b		Conserved	Lactuca sativa	Lsat_1_v8_lg_3	-	253379426	253379566	253379446	253379546	253379525	253379546	253379446	253379467	ACTCTCCCTCAAGGGCTTCTC	AAGCTCTTCGAAGGAGGGACG
Lsa-miR477c		Conserved	Lactuca sativa	Lsat_1_v8_lg_5	+	333090472	333090590	333090492	333090570	333090492	333090513	333090549	333090570	ACTCTCCCTCAAGGGCTTCCT	GGAGGTCTTGGGGGAGTTTTA
Lsa-miR536	MIR536	Conserved	Lactuca sativa	Lsat_1_v8_lg_8	-	191040534	191040646	191040552	191040624	191040552	191040572	191040606	191040626	TGGTGCCACGCTGTGTGCGTC	CGCACACAAGTGTGGAACCAT
Lsa-miR6111	MIR6111	Asteraceae-specific	Lactuca sativa	Lsat_1_v8_lg_6	-	20408245	20408544	20408263	20408522	20408501	20408522	20408265	20408285	TCTTTATGTCACGATGTATGAC	ATGCATGGTGATATAAATAGC
Lsa-miR6114	MIR6114	Asteraceae-specific	Lactuca sativa	Lsat_1_v8_lg_1	-	113222235	113222408	113222253	113222386	113222253	113222273	113222368	113222388	TTCACGTCCATTGTCCCTTTC	AAGGAATCATGGTCGTGAGGA
Lsa-miR6118	MIR6118	Asteraceae-specific	Lactuca sativa	Lsat_1_v8_lg_3	-	72564157	72564297	72564175	72564275	72564175	72564196	72564257	72564277	TTCCGAGACCACCCATTCCAAT	TGGAAGTGGGTATCTCGGAAG
Lsa-miRN518	MIRN518	Asteraceae-specific	Lactuca sativa	Lsat_1_v8_lg_5	+	51937067	51937192	51937088	51937173	51937088	51937109	51937152	51937172	TACCAAAGGAGTATACATCGGA	CGGTGTATACCCTTTGGCATA
Lsa-miRN533	MIRN533	Asteraceae-specific	Lactuca sativa	Lsat_1_v8_lg_3	-	30530605	30530769	30530623	30530747	30530726	30530747	30530625	30530645	TCGGGCAGCACCAATGCATATC	GTGCATCTGGGCTGCCCGTGG
Lsa-miRN565	MIRN565	Asteraceae-specific	Lactuca sativa	Lsat_1_v8_lg_5	+	330087012	330087217	330087033	330087198	330087178	330087198	330087032	330087052	CATATAACAGTGGTTGAACCC	GTTCAACCGCTGTTATATGCA
Lsa-miRN1652a	MIRN1652	Lettuce-specific	Lactuca sativa	Lsat_1_v8_lg_9	+	31857526	31857652	31857546	31857632	31857546	31857568	31857611	31857632	TCGCCTCTAAAACTTAAGAAGA	GTTCTTAAGTTTTGAGGAATG
Lsa-miRN1652b		Lettuce-specific	Lactuca sativa	Lsat_1_v8_lg_9	+	31842373	31842499	31842394	31842480	31842394	31842415	31842459	31842479	TCGCCTCTAAAACTTAAGAAGA	TTCTTAAGTTTTGAGGCAATG
Lsa-miRN1699a	MIRN1699	Lettuce-specific	Lactuca sativa	Lsat_1_v8_lg_7	-	27085875	27085978	27085893	27085956	27085893	27085913	27085938	27085958	TGCAGAGGTTCGTTTTGGATC	TCCGACGCGAATCACAGCACA
Lsa-miRN1699b		Lettuce-specific	Lactuca sativa	Lsat_1_v8_lg_7	-	27103905	27104008	27103923	27103986	27103923	27103943	27103968	27103988	TGCCGAGGTTCGTTTTGGATC	TCCGACGCGAATCCCAGCACA
Lsa-miR1871	MIR1871	Lettuce-specific	Lactuca sativa	Lsat_1_v8_lg_9	+	50577788	50577882	50577809	50577863	50577842	50577863	50577808	50577828	AATGGCTCTGATACCATGTTGG	AATATGGTATCAGGGTAATTT
Lsa-miRN1	MIRN1	Lettuce-specific	Lactuca sativa	Lsat_1_v8_lg_2	-	157212358	157212469	157212376	157212447	157212426	157212447	157212378	157212398	CCAAGGATGACTTGCCGCTGGC	AAGCAGCAAGCGTCCTTGTCT
Lsa-miRN1643	MIRN1643	Lettuce-specific	Lactuca sativa	Lsat_1_v8_lg_5	-	298746627	298746780	298746645	298746758	298746645	298746666	298746740	298746760	TCATCTAGAACAAGAAGAACCT	GTTCATCTCTTGTTGTAATGA
Lsa-miRN1649	MIRN1649	Lettuce-specific	Lactuca sativa	Lsat_1_v8_lg_3	-	193826134	193826267	193826152	193826245	193826152	193826172	193826227	193826247	ATTTGGCAACAACACTTGATC	TTAAGTGTTGTTCCAAATGTA
Lsa-miRN1650	MIRN1650	Lettuce-specific	Lactuca sativa	Lsat_1_v8_lg_0	+	11558545	11558674	11558566	11558655	11558566	11558587	11558634	11558654	TTAAACAGAGAAATCGCGGTTG	ACCGCGTTTCTCTGTTTAAAT
Lsa-miRN1651	MIRN1651	Lettuce-specific	Lactuca sativa	Lsat_1_v8_lg_6	-	55892504	55892632	55892524	55892612	55892524	55892546	55892591	55892612	AGGCGTTCATTTCTTGACTAAC	TAGCCAAGGATGAATTGCCTA
Lsa-miRN1655	MIRN1655	Lettuce-specific	Lactuca sativa	Lsat_1_v8_lg_5	+	52218857	52218989	52218878	52218970	52218878	52218899	52218949	52218969	CACCAAATGAATATACATCTGA	GATGTATATTCATTTGATGCA
Lsa-miRN1664	MIRN1664	Lettuce-specific	Lactuca sativa	Lsat_1_v8_lg_3	-	72587851	72587953	72587869	72587931	72587869	72587890	72587913	72587933	TTTCCAATTCCACCCATGCCGC	GGAATGGGTGGTTTGGAAAGA
Lsa-miRN1684	MIRN1684	Lettuce-specific	Lactuca sativa	Lsat_1_v8_lg_5	-	85851949	85852111	85851967	85852089	85851967	85851987	85852071	85852091	AGACAACGAGGGATGGTTCCT	GAACCATCCCTTGTTTTCTAG
Lsa-miRN1687	MIRN1687	Lettuce-specific	Lactuca sativa	Lsat_1_v8_lg_9	-	31850612	31850710	31850630	31850688	31850667	31850688	31850632	31850652	TAAAACTGAGAAAAACATCGTG	CGATGGTTTCTCAGTTTTAGA
Lsa-miRN1688	MIRN1688	Lettuce-specific	Lactuca sativa	Lsat_1_v8_lg_6	+	13961282	13961437	13961303	13961418	13961397	13961418	13961302	13961322	AGAGGCTTGCGAGTGAGATCAG	GCTCTCCCTCAAGGGCTTCTA
Lsa-miRN1690	MIRN1690	Lettuce-specific	Lactuca sativa	Lsat_1_v8_lg_9	-	31850443	31850578	31850461	31850556	31850535	31850556	31850463	31850483	TCACCTCTGAAACTCAAGAACA	TTCTTGTGTTTCGAGGTTATG
Lsa-miRN1691	MIRN1691	Lettuce-specific	Lactuca sativa	Lsat_1_v8_lg_2	+	65058021	65058192	65058042	65058173	65058153	65058173	65058041	65058061	CATGAGAAATTTGATAAGCCT	GTATCTTAATTTGTCATATAA
Lsa-miRN1696	MIRN1696	Lettuce-specific	Lactuca sativa	Lsat_1_v8_lg_5	+	276730650	276730780	276730671	276730761	276730671	276730692	276730740	276730760	CGTTTTACCGACGACTGTCACC	GCTGTCGCTGCTAAAAGCGTC
Lsa-miRN1698	MIRN1698	Lettuce-specific	Lactuca sativa	Lsat_1_v8_lg_6	-	192804145	192804406	192804163	192804384	192804364	192804384	192804165	192804185	CGAGTCCCACGGATGGCGCCA	TTGGTGCTAGTGGTGGCTGAC
Lsa-miRN1700	MIRN1700	Lettuce-specific	Lactuca sativa	Lsat_1_v8_lg_8	-	134605323	134605438	134605341	134605416	134605341	134605362	134605398	134605418	ATGTATTAGCTCTATCTGATCT	ATGATGATGGAAATTGTTTTC
Lsa-miRN1709	MIRN1709	Lettuce-specific	Lactuca sativa	Lsat_1_v8_lg_5	+	93020790	93020962	93020811	93020943	93020923	93020943	93020810	93020830	ATAGAACTTGGAATGACATCA	ATGTCATTCCAAGAACTATTG
Lsa-miRN1732	MIRN1732	Lettuce-specific	Lactuca sativa	Lsat_1_v8_lg_8	+	58107909	58108168	58107930	58108149	58108128	58108149	58107929	58107949	TAGCATCCAACTCCCTCATTTT	AATGAGGAAGTTGAGTGCTGC
Lsa-miRN20	MIRN20	Lettuce-specific	Lactuca sativa	Lsat_1_v8_lg_5	+	188814360	188814481	188814381	188814462	188814381	188814401	188814441	188814461	TTACTCTATGAAATACCATCT	ATGGTATTTGGTAGAGTAAAG
Lsa-miRN21	MIRN21	Lettuce-specific	Lactuca sativa	Lsat_1_v8_lg_1	+	66678733	66678853	66678754	66678834	66678754	66678774	66678813	66678833	CTTCTAAATAAAGCACCTGGG	CAGGTGCTTTATTTAGAAGTG
Lsa-miRN272	MIRN272	Lettuce-specific	Lactuca sativa	Lsat_1_v8_lg_4	+	30421047	30421283	30421068	30421264	30421242	30421264	30421067	30421087	GTTATTCTATTCCACCTCTTAGA	TAATGTCGAATCAGGATCAAC
Lsa-miRN3	MIRN3	Lettuce-specific	Lactuca sativa	Lsat_1_v8_lg_1	+	173688265	173688370	173688286	173688351	173688286	173688306	173688330	173688350	AATCTGAGATCTTGGCGTTCC	AGCTCTTGATATCACGGTGCA
Lsa-miRN33	MIRN33	Lettuce-specific	Lactuca sativa	Lsat_1_v8_lg_0	-	74986474	74986583	74986492	74986561	74986492	74986512	74986543	74986563	TATGCATCGTGAGTTGACCGA	ATCTGGCTTACGACATAGACG
Lsa-miRN34	MIRN34	Lettuce-specific	Lactuca sativa	Lsat_1_v8_lg_1	-	178176130	178176429	178176148	178176407	178176388	178176407	178176150	178176170	AGTCCTCGTGTTGCACCCCC	GTGCGATCATACCAGCACTAA
Lsa-miRN35	MIRN35	Lettuce-specific	Lactuca sativa	Lsat_1_v8_lg_1	+	125813996	125814203	125814017	125814184	125814164	125814184	125814016	125814036	TTGTGTTGTCTAAGAATTACG	TAGTTCTTAGACAACACGATG
Lsa-miRN40	MIRN40	Lettuce-specific	Lactuca sativa	Lsat_1_v8_lg_1	-	73849572	73849767	73849590	73849745	73849590	73849610	73849727	73849747	AAGGTGTAGGGCAAGTGCAGG	TGCATTTGCACCTGCACCTTT
Lsa-miRN41	MIRN41	Lettuce-specific	Lactuca sativa	Lsat_1_v8_lg_1	-	57653485	57653607	57653503	57653585	57653503	57653524	57653567	57653587	CAACAAGGTCACATTTATCAGG	AGATAAATGCGATCTTGTTGC
Lsa-miRN42	MIRN42	Lettuce-specific	Lactuca sativa	Lsat_1_v8_lg_2	-	191384947	191385061	191384965	191385039	191384965	191384985	191385021	191385041	CGCGTACCTTCCCTCTCCAAC	TGGAGAAGCAGGGTACGTGCA
Lsa-miRN45	MIRN45	Lettuce-specific	Lactuca sativa	Lsat_1_v8_lg_9	+	30866414	30866698	30866435	30866679	30866660	30866679	30866434	30866454	GGCGGATGTAGCCAAGTGGA	CGATTAGCATGTTTTCTCTTT
Lsa-miRN46	MIRN46	Lettuce-specific	Lactuca sativa	Lsat_1_v8_lg_5	-	141625110	141625330	141625128	141625308	141625128	141625147	141625290	141625310	GAAGTGTTGTGTGGGAGACT	TTTCTGACATGGGATTATCGA
Lsa-miRN48	MIRN48	Lettuce-specific	Lactuca sativa	Lsat_1_v8_lg_5	+	317416785	317416921	317416806	317416902	317416882	317416902	317416805	317416825	CGCTATCCATCTTGAGCCTCA	AAGCTCAGGAGGGATAGCGCC
Lsa-miRN55	MIRN55	Lettuce-specific	Lactuca sativa	Lsat_1_v8_lg_5	+	51931331	51931458	51931352	51931439	51931352	51931372	51931418	51931438	TGAGTAGACATCTGATTCTTT	AGAATCTGATGTCTATTCGTT
Lsa-miRN57	MIRN57	Lettuce-specific	Lactuca sativa	Lsat_1_v8_lg_6	+	58465987	58466103	58466008	58466084	58466008	58466028	58466063	58466083	TGTGGAAGGAACTGTAAGATT	GTCCCCACAGTTTCTCACTTA
Lsa-miRN69	MIRN69	Lettuce-specific	Lactuca sativa	Lsat_1_v8_lg_5	-	60062056	60062206	60062074	60062184	60062074	60062095	60062166	60062186	TTGGCGAATGCACGGTGCTTTC	AACGCTGTTGCATTGGTCAAC
Lsa-miRN74	MIRN74	Lettuce-specific	Lactuca sativa	Lsat_1_v8_lg_7	+	32875180	32875362	32875201	32875343	32875323	32875343	32875200	32875220	TTCTAATGGCGTCTTTTGTGG	ACAAAAGGCGCCATTAGAACA
Lsa-miRN75	MIRN75	Lettuce-specific	Lactuca sativa	Lsat_1_v8_lg_9	+	54623440	54623565	54623461	54623546	54623461	54623482	54623525	54623545	CGTGGTATTGGTACGGTTCATC	GAGCCGAACCAATATCACTCT
Lsa-miRN81	MIRN81	Lettuce-specific	Lactuca sativa	Lsat_1_v8_lg_5	+	258618292	258618498	258618313	258618479	258618458	258618479	258618312	258618332	AGATCTGTGCATTCTGGCATAC	ATGTCAGCATGCCACGTCATC
Lsa-miRN86	MIRN86	Lettuce-specific	Lactuca sativa	Lsat_1_v8_lg_6	-	69839790	69839920	69839808	69839898	69839877	69839898	69839810	69839830	GGTGCAACGTGGAACGCCGAGT	TCGGCGTTGTCGTTGCACCAC
