# Supplementary material for: Comprehensive Annotation and Functional Exploration of MicroRNAs in Lettuce
Source: Front Plant Sci. 2021 Dec 24;12:781836. doi: 10.3389/fpls.2021.781836 (PMC8739914; doi:10.3389/fpls.2021.781836)
Supplement: Supplementary Table 1 — Reads summary in sRNA libraries. [file Data_Sheet_7.ZIP › Supplementary Table5.xlsx]

## Sheet: Sheet1
Supplementary Table 5. List of miRNA clusters within 10kb.
Cluster	Chromosome	miRNA ID					Family*	Cluster Num	Member No.
1	Lsat_1_v8_lg_4	Lsa-miR395s	Lsa-miR395t				MIR395	2	18
2	Lsat_1_v8_lg_4	Lsa-miR395a	Lsa-miR395b	Lsa-miR395c	Lsa-miR395d		MIR395	4
3	Lsat_1_v8_lg_4	Lsa-miR395e	Lsa-miR395f	Lsa-miR395g	Lsa-miR395h	Lsa-miR395i	MIR395	5
4	Lsat_1_v8_lg_4	Lsa-miR395q	Lsa-miR395r				MIR395	2
5	Lsat_1_v8_lg_4	Lsa-miR169h	Lsa-miR169i				MIR169	2
6	Lsat_1_v8_lg_4	Lsa-miR157c	Lsa-miR157d	Lsa-miR157e			MIR157	3
7	Lsat_1_v8_lg_5	Lsa-miRN55	Lsa-miRN518					2	2
8	Lsat_1_v8_lg_7	Lsa-miR156a	Lsa-miR156b	Lsa-miR156g			MIR156	3	3
9	Lsat_1_v8_lg_9	Lsa-miRN1690	Lsa-miRN1687	Lsa-miRN1652a	Lsa-miRN1652b			4	4
Sum									27
Note: *Four clusters of miR395 are all located in chromosome 4.
