# Supplementary material for: Comprehensive Annotation and Functional Exploration of MicroRNAs in Lettuce
Source: Front Plant Sci. 2021 Dec 24;12:781836. doi: 10.3389/fpls.2021.781836 (PMC8739914; doi:10.3389/fpls.2021.781836)
Supplement: Supplementary Table 1 — Reads summary in sRNA libraries. [file Data_Sheet_7.ZIP › Supplementary Table6.xlsx]

## Sheet: Sheet1
Supplementary Table 6. List of single miRNAs in synteny blocks.
Chromsome	Block1	Block1 Start	Block1 End	miRNA	miRNA Start	miRNA End	Chromsome	Block2	Block2 Start	Block2 End	miRNA	miRNA Start	miRNA End
Chr1	block13	65432098	66611897	Lsa-miR166i	65785245	65785265	Chr2	block171	179735029	180639760
Chr1	block16	70780153	72201230	Lsa-miR169d	71743071	71743090	Chr2	block174	172405956	174582914
Chr1	block18	81111096	82284084	Lsa-miR164a	81853235	81853255	Chr2	block176	111139112	114217551
Chr2	block97	155105777	156186024				Chr3	block253	111982287	115264682	Lsa-miR157b	113207262	113207282
Chr2	block98	156843156	160177520	Lsa-miRN1	157212426	157212447	Chr3	block254	119212189	130083479
Chr2	block106	156333182	158309991	Lsa-miRN1	157212426	157212447	Chr4	block324	312415900	321765951
Chr3	block190	68545970	70715537				Chr4	block340	16456731	20221392	Lsa-miR398a	16893837	16893857
Chr3	block191	71242722	72789116	Lsa-miR6118	72564175	72564196	Chr4	block341	20971625	22577302
Chr1	block50	17181385	20816626				Chr5	block438	49205786	59047659	Lsa-miRN55	51931352	51931372
Chr1	block53	39055935	39958769				Chr5	block441	257224339	260378435	Lsa-miRN81	258618458	258618479
Chr4	block261	127222422	141568101	Lsa-miR169h	134242937	134242956	Chr5	block453	15409856	25641024
Chr4	block268	176913178	179034257				Chr5	block460	256967068	259057237	Lsa-miRN81	258618458	258618479
Chr4	block271	203892014	210334082				Chr5	block463	51892908	58661349	Lsa-miRN518	51937088	51937109
Chr1	block67	57500497	57718540	Lsa-miRN41	57653503	57653524	Chr6	block485	32103203	33031220
Chr1	block71	66023121	66683213	Lsa-miRN21	66678754	66678774	Chr6	block489	45309980	46334843
Chr1	block76	73093051	74580537	Lsa-miRN40	73849590	73849610	Chr6	block494	59644200	60813543
Chr1	block78	81111096	82369123	Lsa-miR164a	81853235	81853255	Chr6	block496	74538573	76875175
Chr2	block121	173353550	175044134				Chr6	block510	55324165	58587064	Lsa-miRN1651	55892524	55892546
Chr3	block217	14247429	15664909				Chr6	block523	13652449	14462826	Lsa-miRN1688	13961397	13961418
Chr3	block218	18403405	18929352				Chr6	block524	135108602	136681621	Lsa-miR166d	136335065	136335085
Chr3	block225	31141835	31851734				Chr6	block531	127328492	129413006	Lsa-miR156f	127435338	127435357
Chr6	block467	9371839	10878705				Chr6	block542	144145790	145192723	Lsa-miR399b	145156023	145156043
Chr6	block469	13582035	14422043	Lsa-miRN1688	13961397	13961418	Chr6	block544	138690794	140952363
Chr1	block85	111348985	113335264	Lsa-miR6114	113222253	113222273	Chr7	block571	45121644	45924050
Chr4	block275	47255600	53001731				Chr7	block579	778600	5153286	Lsa-miR477a	2594622	2594643
Chr4	block280	76060831	86603424				Chr7	block584	24499445	30364008	Lsa-miRN1699a	27085893	27085913
Chr4	block281	86665186	92846305	Lsa-miR171f	92479305	92479325	Chr7	block585	20235265	23758538
Chr5	block366	186138594	194364267	Lsa-miRN20	188814381	188814401	Chr7	block591	73099559	79388912
Chr5	block382	249003534	249870224				Chr7	block607	155206187	157289110	Lsa-miR171a	155735796	155735817
Chr5	block386	271113060	275196851	Lsa-miR156j	272720847	272720866	Chr7	block611	49324771	52029436
Chr5	block387	275319472	276751803	Lsa-miRN1696	276730671	276730692	Chr7	block612	52871376	55294501
Chr2	block138	191096566	191570244	Lsa-miRN42	191384965	191384985	Chr8	block649	24417344	24855246
Chr3	block239	64618961	67499480				Chr8	block668	73758408	75568551	Lsa-miR395u	75395558	75395578
Chr4	block287	16356577	17581757	Lsa-miR398a	16893837	16893857	Chr8	block681	66934558	68634522
Chr4	block288	17801100	23523712				Chr8	block682	55895692	64666556	Lsa-miRN1732	58108128	58108149
Chr5	block388	186138594	192560685	Lsa-miRN20	188814381	188814401	Chr8	block687	95886894	101827073
Chr5	block394	267161765	276529777	Lsa-miR156j	272720847	272720866	Chr8	block693	123886727	127831763
Chr5	block398	298474239	298976706	Lsa-miRN1643	298746645	298746666	Chr8	block697	119027201	119200946
Chr5	block403	319834957	321125325				Chr8	block702	145124889	147030610	Lsa-miR319c	145897923	145897943
Chr5	block406	330033236	332455519	Lsa-miR167c	331826207	331826227	Chr8	block705	135099491	136122721
Chr5	block407	332552962	338494581	Lsa-miR477c	333090492	333090513	Chr8	block706	75613224	79538753
Chr2	block149	11757944	12885836				Chr9	block722	50192816	50836685	Lsa-miR1871	50577842	50577863
Chr2	block151	190719015	191616061	Lsa-miR172b	190890590	190890610	Chr9	block724	88315905	90626100
Chr2	block156	204092706	206492842	Lsa-miR319e	206451098	206451118	Chr9	block729	69524523	72567572
Chr2	block159	209699811	211355462	Lsa-miR399a	209987380	209987400	Chr9	block732	61646496	63665471
Chr5	block414	224766752	225966857				Chr9	block741	191840982	193232790	Lsa-miR394a	192294165	192294185
Chr5	block425	300780548	302234007				Chr9	block752	31538462	33150034	Lsa-miRN1687	31850667	31850688
Chr5	block426	302417733	303364405				Chr9	block753	30136206	31659408	Lsa-miRN45	30866660	30866679
Chr7	block559	139327986	143089683				Chr9	block769	182311622	186691496	Lsa-miR2275	182574320	182574341
Chr7	block561	154226953	158150595	Lsa-miR171a	155735796	155735817	Chr9	block771	173528683	175580991
Chr8	block633	114852142	118295312				Chr9	block798	30957252	33482661	Lsa-miRN1652b	31842394	31842415
Chr8	block634	128015935	135176397	Lsa-miRN1700	134605341	134605362	Chr9	block799	10566436	16695802
Chr8	block636	145380818	147357716	Lsa-miR319c	145897923	145897943	Chr9	block801	17917600	18747114
