# Supplementary material for: Comprehensive Annotation and Functional Exploration of MicroRNAs in Lettuce
Source: Front Plant Sci. 2021 Dec 24;12:781836. doi: 10.3389/fpls.2021.781836 (PMC8739914; doi:10.3389/fpls.2021.781836)
Supplement: Supplementary Table 1 — Reads summary in sRNA libraries. [file Data_Sheet_7.ZIP › Supplementary Table7.xlsx]

## Sheet: Sheet1
Supplementary Table 7. List of paired miRNAs in synteny blocks.
Chromosome	Block1	Block1 Start	Block1 End	miRNA	miRNA Start	miRNA End	Chromosome	Block2	Block2 Start	Block2 End	miRNA	miRNA Start	miRNA End	Triploidization
Chr1	block35	34263647	38835023	Lsa-miR396d	38334316	38334336	Chr4	block307	132359151	145429465	Lsa-miR169i	134250207	134250226
Chr3	block216	12250751	17968145	Lsa-miR319a	13762711	13762732	Chr6	block522	136725590	142711517	Lsa-miR319b	141873592	141873612	*
Chr3	block224	27452340	27959164	Lsa-miR168a	27466816	27466836	Chr6	block530	124697382	125697524	Lsa-miR168b	124956438	124956458	*
Chr6	block468	11405845	11853542	Lsa-miR166e	11597899	11597919	Chr6	block543	135135416	136727788	Lsa-miR166d	136335065	136335085	*
Chr5	block369	204590197	209738843	Lsa-miR396b	206672220	206672240	Chr7	block594	60962630	62500455	Lsa-miR396a	61642028	61642048	*
Chr2	block142	198663802	199291404	Lsa-miR393a	199176771	199176792	Chr8	block653	17966621	18380822	Lsa-miR393b	18182211	18182232	*
Chr2	block147	211335335	216905620	Lsa-miR393c	212110912	212110932	Chr8	block658	5072089	10029879	Lsa-miR171e	5913019	5913040
Chr3	block191	71242722	72789116	Lsa-miR6118	72564175	72564196	Chr8	block672	56932878	61202378	Lsa-miR319f	59559833	59559854
Chr5	block391	205737697	214698808	Lsa-miR396e	206731307	206731327	Chr8	block690	79130845	86002281	Lsa-miR171d	84951539	84951559
Chr2	block162	214680842	216322523	Lsa-miR166a	215647315	215647335	Chr9	block735	53879404	54923565	Lsa-miRN75	54623461	54623482
Chr5	block431	313946318	320586993	Lsa-miRN48	317416882	317416902	Chr9	block758	17883425	21861140	Lsa-miR390	19714559	19714579
Chr5	block433	321826517	334439934	Lsa-miR166c	329817362	329817382	Chr9	block760	8858325	16695802	Lsa-miR167d	9752627	9752647
Chr7	block558	127829989	135287846	Lsa-miR166g	130036910	130036930	Chr9	block768	190145680	195115673	Lsa-miR166h	192076628	192076648	*
Chr8	block616	5547609	6255153	Lsa-miR171e	5913019	5913040	Chr9	block781	53945417	55092943	Lsa-miRN75	54623461	54623482
*Note: six blocks where miRNA members from the same family were kept.
