# Supplementary material for: Comprehensive Annotation and Functional Exploration of MicroRNAs in Lettuce
Source: Front Plant Sci. 2021 Dec 24;12:781836. doi: 10.3389/fpls.2021.781836 (PMC8739914; doi:10.3389/fpls.2021.781836)
Supplement: Supplementary Table 1 — Reads summary in sRNA libraries. [file Data_Sheet_7.ZIP › Supplementary Table8.xlsx]

## Sheet: Sheet1
Supplementary Table 8. Expression profile of 157 miRNAs in lettuce.
miRNA	Classified	Root1	Root2	Stem1	Stem2	Leaf1	Leaf2	Flower1	Flower2	Minimum Exp	Maximum Exp	K-means Clusters *	Clusters **
Lsa-miR159a	Conserved	4484.06	4844.41	5583.21	5214.63	3368.92	3775.08	3600.63	4462.22	3368.92	5583.21	6	a
Lsa-miR166a	Conserved	3237.28	3323.92	2446.53	2492.09	1454.37	1252	6535.89	6763.28	1252	6763.28	6	a
Lsa-miR166b	Conserved	3237.28	3323.92	2446.53	2492.09	1454.37	1252	6535.89	6763.28	1252	6763.28	6	a
Lsa-miR166c	Conserved	3237.28	3323.92	2446.53	2492.09	1454.37	1252	6535.89	6763.28	1252	6763.28	6	a
Lsa-miR166d	Conserved	3237.28	3323.92	2446.53	2492.09	1454.37	1252	6535.89	6763.28	1252	6763.28	6	a
Lsa-miR166e	Conserved	3237.28	3323.92	2446.53	2492.09	1454.37	1252	6535.89	6763.28	1252	6763.28	6	a
Lsa-miR166i	Conserved	9181.34	8186.57	4277.61	4376.3	3089.41	1484.42	27832.4	36076.7	1484.42	36076.7	9	a
Lsa-miR168a	Conserved	1582.92	2125.38	1826.19	1407.69	904.161	769.286	1215.51	1235.2	769.286	2125.38	12	a
Lsa-miR168b	Conserved	2001.95	1937.34	1976.38	1939.16	1854.79	1618.71	1758.17	2279.99	1618.71	2279.99	11	a
Lsa-miR396a	Conserved	889.04	609.848	2925.01	3020.02	6270.25	8782.96	21952.4	17272.3	609.848	21952.4	9	a
Lsa-miR6118	Asteraceae-specific	3038.36	3797.79	2021.03	1689.5	1472.74	1006.87	3047.96	2428.18	1006.87	3797.79	11	a
Lsa-miRN1652a	Lettuce-specific	1649.89	1900.21	2265.42	4370.86	2667.41	2410.53	2628.18	2528.87	1649.89	4370.86	11	a
Lsa-miRN1664	Lettuce-specific	12473.2	16177.4	14068.8	11884.7	9091.54	5671.01	11730.2	11446.4	5671.01	16177.4	6	a
Lsa-miRN518	Asteraceae-specific	3685.06	3324.5	4451.93	6003.13	2077.19	1645.51	5136.04	8431.26	1645.51	8431.26	6	a
Lsa-miRN1709	Lettuce-specific	2987.83	2900.72	2260.35	1349.92	3825.37	4711.06	2208.01	1488.31	1349.92	4711.06	11	a
Lsa-miRN1652b	Lettuce-specific	1649.89	1900.21	2265.42	4370.86	2667.41	2410.53	2628.18	2528.87	1649.89	4370.86	11	a
Lsa-miR1446	Conserved	0.224838	0.0919784	0	0.413344	0.456877	0.0311591	0.170958	0.302248	0	0.456877	7	b
Lsa-miR156j	Conserved	4.75371	6.40783	1.2858	0.858485	4.73195	4.61154	6.4964	7.988	0.858485	7.988	7	b
Lsa-miR164b	Conserved	1.31691	2.33012	5.75397	4.13344	1.82751	2.24345	2.94902	2.80659	1.31691	5.75397	7	b
Lsa-miR164c	Conserved	0.513914	0.337254	0.321451	0.317957	0.293707	0.124636	0.256437	0.388605	0.124636	0.513914	7	b
Lsa-miR171e	Conserved	3.9186	4.23101	0.0321451	0.0635915	0	0.0623181	0.128218	0.345427	0	4.23101	7	b
Lsa-miR2111	Conserved	0.353316	0.245276	0.642902	0.66771	0.228439	0.280432	0.0427395	0.604497	0.0427395	0.66771	7	b
Lsa-miR2275	Conserved	0.385436	0.58253	1.15722	1.17644	0.326341	0.280432	0.854789	0.949924	0.280432	1.17644	7	b
Lsa-miR393c	Conserved	0.192718	0.245276	0.19287	0.508732	1.04429	0.467386	2.47889	4.1883	0.192718	4.1883	7	b
Lsa-miR477b	Conserved	1.70234	0.950444	0.707192	1.20824	0.456877	0.65434	0.555613	0.561319	0.456877	1.70234	7	b
Lsa-miRN1643	Lettuce-specific	0.128479	0.214616	0.450031	0.44514	0.456877	0.467386	0.0854789	0.431784	0.0854789	0.467386	7	b
Lsa-miRN20	Lettuce-specific	0	0	0	0	0	0	0	0	0	0	7	b
Lsa-miRN1691	Lettuce-specific	0.0642393	0.0613189	0.257161	0.190774	0.0326341	0.0311591	0.0854789	0.25907	0.0311591	0.25907	7	b
Lsa-miRN33	Lettuce-specific	0.160598	0.306595	0.642902	0.540527	0.326341	0.34275	0.299176	0.561319	0.160598	0.642902	7	b
Lsa-miRN35	Lettuce-specific	0.0642393	0.0919784	0	0.0953872	0.0652682	0.0311591	0.128218	0.0863567	0	0.128218	7	b
Lsa-miRN1699a	Lettuce-specific	3.62952	3.89375	2.37874	3.59292	1.95805	0.872454	1.96601	3.71334	0.872454	3.89375	7	b
Lsa-miRN1700	Lettuce-specific	0.0321197	0.674508	0	0.127183	0.130536	0	0.0854789	0	0	0.674508	7	b
Lsa-miRN46	Lettuce-specific	2.08778	0.735827	2.6359	1.74877	1.95805	2.08766	1.1967	3.28156	0.735827	3.28156	7	b
Lsa-miRN565	Asteraceae-specific	0.738752	0.705168	0.257161	0.572323	0.163171	0.0623181	0.0854789	0	0	0.738752	7	b
Lsa-miRN57	Lettuce-specific	0.0321197	0.367914	2.98949	0.381549	2.02331	2.33693	0.555613	0.345427	0.0321197	2.98949	7	b
Lsa-miRN45	Lettuce-specific	0.0642393	0.306595	0.417886	0.286162	1.5338	0.529704	0.128218	1.20899	0.0642393	1.5338	7	b
Lsa-miRN75	Lettuce-specific	3.2762	3.06595	0.353596	1.24003	0	0	0.0427395	0.172713	0	3.2762	7	b
Lsa-miRN81	Lettuce-specific	0	0	0.0321451	0.0953872	0.0652682	0.0623181	0.0854789	0.0431784	0	0.0953872	7	b
Lsa-miR1871	Lettuce-Specific	0	0	0	0	0	0	0	0	0	0	7	b
Lsa-miR156a	Conserved	30.6743	36.73	23.4338	14.9122	134.191	227.399	34.1488	30.6135	14.9122	227.399	1	c
Lsa-miR156b	Conserved	30.6743	36.73	23.4338	14.9122	134.191	227.399	34.1488	30.6135	14.9122	227.399	1	c
Lsa-miR156c	Conserved	30.6743	36.73	23.4338	14.9122	134.191	227.399	34.1488	30.6135	14.9122	227.399	1	c
Lsa-miR156d	Conserved	30.6743	36.73	23.4338	14.9122	134.191	227.399	34.1488	30.6135	14.9122	227.399	1	c
Lsa-miR156e	Conserved	30.6743	36.73	23.4338	14.9122	134.191	227.399	34.1488	30.6135	14.9122	227.399	1	c
Lsa-miR156f	Conserved	30.6743	36.73	23.4338	14.9122	134.191	227.399	34.1488	30.6135	14.9122	227.399	1	c
Lsa-miR156g	Conserved	30.6743	36.73	23.4338	14.9122	134.191	227.399	34.1488	30.6135	14.9122	227.399	1	c
Lsa-miR156h	Conserved	30.6743	36.73	23.4338	14.9122	134.191	227.399	34.1488	30.6135	14.9122	227.399	1	c
Lsa-miR156i	Conserved	19.9142	21.9828	12.5366	7.21763	21.6364	22.715	66.93	83.8092	7.21763	83.8092	5	c
Lsa-miR167a	Conserved	1446.19	1270.1	329.68	257.355	8296.24	12916.1	504.796	626.259	257.355	12916.1	2	c
Lsa-miR167b	Conserved	1446.19	1270.1	329.68	257.355	8296.24	12916.1	504.796	626.259	257.355	12916.1	2	c
Lsa-miR172a	Conserved	0.385436	0.551871	0.964352	1.36722	2.57809	2.61736	8.63337	12.824	0.385436	12.824	4	c
Lsa-miR172b	Conserved	0.385436	0.551871	0.964352	1.36722	2.57809	2.61736	8.63337	12.824	0.385436	12.824	4	c
Lsa-miR172c	Conserved	0.385436	0.551871	0.964352	1.36722	2.57809	2.61736	8.63337	12.824	0.385436	12.824	4	c
Lsa-miR319a	Conserved	110.716	95.0137	540.23	572.864	11.683	7.60281	16.9248	22.9709	7.60281	572.864	3	c
Lsa-miR319b	Conserved	110.716	95.0137	540.23	572.864	11.683	7.60281	16.9248	22.9709	7.60281	572.864	3	c
Lsa-miR319c	Conserved	110.716	95.0137	540.23	572.864	11.683	7.60281	16.9248	22.9709	7.60281	572.864	3	c
Lsa-miR319d	Conserved	110.716	95.0137	540.23	572.864	11.683	7.60281	16.9248	22.9709	7.60281	572.864	3	c
Lsa-miR319e	Conserved	110.716	95.0137	540.23	572.864	11.683	7.60281	16.9248	22.9709	7.60281	572.864	3	c
Lsa-miR319f	Conserved	110.716	95.0137	540.23	572.864	11.683	7.60281	16.9248	22.9709	7.60281	572.864	3	c
Lsa-miR393a	Conserved	1.18843	2.51408	1.31795	4.29242	7.31004	4.61154	13.3774	46.8053	1.18843	46.8053	4	c
Lsa-miR393b	Conserved	1.18843	2.51408	1.31795	4.29242	7.31004	4.61154	13.3774	46.8053	1.18843	46.8053	4	c
Lsa-miR395u	Conserved	0.192718	0.183957	0.0964352	0.0317957	0.0652682	0.0311591	38.1236	46.4599	0.0311591	46.4599	4	c
Lsa-miR397	Conserved	111.873	126.286	36.6454	52.7809	503.283	368.3	21.9253	26.5115	21.9253	503.283	1	c
Lsa-miR398b	Conserved	1033.67	1331.26	343.92	863.413	5768.05	10743.1	300.843	589.255	300.843	10743.1	2	c
Lsa-miR408	Conserved	14.229	9.19784	3.79312	12.8455	21.5711	70.4818	1.92328	3.10884	1.92328	70.4818	15	c
Lsa-miR477a	Conserved	3.21197	2.54474	2.60375	3.43394	0.391609	0.249272	13.2492	9.67195	0.249272	13.2492	4	c
Lsa-miR477c	Conserved	1.60598	1.04242	0.900062	1.36722	0.55478	0.467386	19.2328	13.9898	0.467386	19.2328	4	c
Lsa-miRN1	Lettuce-specific	2.66593	1.71693	2.50732	3.24316	0.55478	0.529704	12.0525	17.1418	0.529704	17.1418	4	c
Lsa-miRN40	Lettuce-specific	17.4731	14.5326	1.70369	2.9888	460.696	525.217	2.47889	2.46117	1.70369	525.217	1	c
Lsa-miRN69	Lettuce-specific	931.406	937.536	36.7418	59.3944	1.04429	1.40216	0.0427395	0	0	937.536	8	c
Lsa-miR157a	Conserved	2.40897	4.01639	4.50031	2.60725	6.20048	13.5542	11.3687	16.4941	2.40897	16.4941	4	d
Lsa-miR157b	Conserved	68.0615	104.855	79.5591	55.0066	47.7763	74.5325	66.8018	113.732	47.7763	113.732	10	d
Lsa-miR157c	Conserved	68.0615	104.855	79.5591	55.0066	47.7763	74.5325	66.8018	113.732	47.7763	113.732	10	d
Lsa-miR157d	Conserved	68.0615	104.855	79.5591	55.0066	47.7763	74.5325	66.8018	113.732	47.7763	113.732	10	d
Lsa-miR157e	Conserved	68.0615	104.855	79.5591	55.0066	47.7763	74.5325	66.8018	113.732	47.7763	113.732	10	d
Lsa-miR159b	Conserved	41.1453	31.8245	10.8007	23.2745	0.228439	0.124636	0.0427395	0	0	41.1453	15	d
Lsa-miR160a	Conserved	617.211	734.969	452.828	873.937	613.782	482.093	152.879	474.487	152.879	873.937	12	d
Lsa-miR160b	Conserved	617.211	734.969	452.828	873.937	613.782	482.093	152.879	474.487	152.879	873.937	12	d
Lsa-miR164a	Conserved	322.578	425.37	145.199	132.684	152.401	153.988	529.157	870.26	132.684	870.26	14	d
Lsa-miR166f	Conserved	83.9929	75.1464	68.5976	65.5628	739.652	747.101	1375.87	1674.37	65.5628	1674.37	16	d
Lsa-miR166g	Conserved	1113.01	1055.97	416.568	418.686	4194.23	4149.7	1904.26	1911.46	416.568	4194.23	11	d
Lsa-miR166h	Conserved	1113.01	1055.97	416.568	418.686	4194.23	4149.7	1904.26	1911.46	416.568	4194.23	11	d
Lsa-miR167c	Conserved	223.039	154.432	37.7383	41.7796	542.738	222.195	541.979	1486.07	37.7383	1486.07	14	d
Lsa-miR167d	Conserved	223.039	154.432	37.7383	41.7796	542.738	222.195	541.979	1486.07	37.7383	1486.07	14	d
Lsa-miR167e	Conserved	223.039	154.432	37.7383	41.7796	542.738	222.195	541.979	1486.07	37.7383	1486.07	14	d
Lsa-miR169a	Conserved	32.6014	38.9069	118.133	101.079	61.1237	57.987	18.7626	61.486	18.7626	118.133	10	d
Lsa-miR169b	Conserved	32.6014	38.9069	118.133	101.079	61.1237	57.987	18.7626	61.486	18.7626	118.133	10	d
Lsa-miR169c	Conserved	32.6014	38.9069	118.133	101.079	61.1237	57.987	18.7626	61.486	18.7626	118.133	10	d
Lsa-miR169d	Conserved	32.6014	38.9069	118.133	101.079	61.1237	57.987	18.7626	61.486	18.7626	118.133	10	d
Lsa-miR169e	Conserved	32.6014	38.9069	118.133	101.079	61.1237	57.987	18.7626	61.486	18.7626	118.133	10	d
Lsa-miR169f	Conserved	32.6014	38.9069	118.133	101.079	61.1237	57.987	18.7626	61.486	18.7626	118.133	10	d
Lsa-miR169g	Conserved	32.6014	38.9069	118.133	101.079	61.1237	57.987	18.7626	61.486	18.7626	118.133	10	d
Lsa-miR169h	Conserved	32.6014	38.9069	118.133	101.079	61.1237	57.987	18.7626	61.486	18.7626	118.133	10	d
Lsa-miR169i	Conserved	32.6014	38.9069	118.133	101.079	61.1237	57.987	18.7626	61.486	18.7626	118.133	10	d
Lsa-miR171a	Conserved	25.7278	18.4877	32.3058	18.0282	813.079	235.064	809.229	961.064	18.0282	961.064	14	d
Lsa-miR171b	Conserved	12.0127	11.7119	118.422	77.7088	245.702	150.997	831.026	818.23	11.7119	831.026	14	d
Lsa-miR171c	Conserved	312.91	304.265	332.509	364.506	42.1306	30.6294	5.55613	6.34722	5.55613	364.506	3	d
Lsa-miR171d	Conserved	9.08986	7.81817	14.1117	15.103	5.93941	3.05359	7.00927	9.75831	3.05359	15.103	7	d
Lsa-miR171f	Conserved	8.70443	14.6552	23.4016	20.3811	118.527	63.4398	46.0304	76.6848	8.70443	118.527	5	d
Lsa-miR390	Conserved	87.2691	94.0019	109.229	102.923	16.3497	14.6448	17.3522	33.4632	14.6448	109.229	10	d
Lsa-miR394a	Conserved	14.5181	19.0395	10.64	39.5857	117.679	70.3883	9.70186	188.862	9.70186	188.862	5	d
Lsa-miR394b	Conserved	14.5181	19.0395	10.64	39.5857	117.679	70.3883	9.70186	188.862	9.70186	188.862	5	d
Lsa-miR394c	Conserved	14.5181	19.0395	10.64	39.5857	117.679	70.3883	9.70186	188.862	9.70186	188.862	5	d
Lsa-miR395a	Conserved	28.3938	16.5255	14.8189	23.5606	45.0677	18.5085	19.8738	33.8087	14.8189	45.0677	5	d
Lsa-miR395b	Conserved	28.3938	16.5255	14.8189	23.5606	45.0677	18.5085	19.8738	33.8087	14.8189	45.0677	5	d
Lsa-miR395c	Conserved	28.3938	16.5255	14.8189	23.5606	45.0677	18.5085	19.8738	33.8087	14.8189	45.0677	5	d
Lsa-miR395d	Conserved	28.3938	16.5255	14.8189	23.5606	45.0677	18.5085	19.8738	33.8087	14.8189	45.0677	5	d
Lsa-miR395e	Conserved	28.3938	16.5255	14.8189	23.5606	45.0677	18.5085	19.8738	33.8087	14.8189	45.0677	5	d
Lsa-miR395f	Conserved	28.3938	16.5255	14.8189	23.5606	45.0677	18.5085	19.8738	33.8087	14.8189	45.0677	5	d
Lsa-miR395g	Conserved	28.3938	16.5255	14.8189	23.5606	45.0677	18.5085	19.8738	33.8087	14.8189	45.0677	5	d
Lsa-miR395h	Conserved	28.3938	16.5255	14.8189	23.5606	45.0677	18.5085	19.8738	33.8087	14.8189	45.0677	5	d
Lsa-miR395i	Conserved	28.3938	16.5255	14.8189	23.5606	45.0677	18.5085	19.8738	33.8087	14.8189	45.0677	5	d
Lsa-miR395j	Conserved	28.3938	16.5255	14.8189	23.5606	45.0677	18.5085	19.8738	33.8087	14.8189	45.0677	5	d
Lsa-miR395k	Conserved	28.3938	16.5255	14.8189	23.5606	45.0677	18.5085	19.8738	33.8087	14.8189	45.0677	5	d
Lsa-miR395l	Conserved	28.3938	16.5255	14.8189	23.5606	45.0677	18.5085	19.8738	33.8087	14.8189	45.0677	5	d
Lsa-miR395m	Conserved	28.3938	16.5255	14.8189	23.5606	45.0677	18.5085	19.8738	33.8087	14.8189	45.0677	5	d
Lsa-miR395n	Conserved	28.3938	16.5255	14.8189	23.5606	45.0677	18.5085	19.8738	33.8087	14.8189	45.0677	5	d
Lsa-miR395o	Conserved	28.3938	16.5255	14.8189	23.5606	45.0677	18.5085	19.8738	33.8087	14.8189	45.0677	5	d
Lsa-miR395p	Conserved	28.3938	16.5255	14.8189	23.5606	45.0677	18.5085	19.8738	33.8087	14.8189	45.0677	5	d
Lsa-miR395q	Conserved	28.3938	16.5255	14.8189	23.5606	45.0677	18.5085	19.8738	33.8087	14.8189	45.0677	5	d
Lsa-miR395r	Conserved	28.3938	16.5255	14.8189	23.5606	45.0677	18.5085	19.8738	33.8087	14.8189	45.0677	5	d
Lsa-miR395s	Conserved	28.3938	16.5255	14.8189	23.5606	45.0677	18.5085	19.8738	33.8087	14.8189	45.0677	5	d
Lsa-miR395t	Conserved	28.3938	16.5255	14.8189	23.5606	45.0677	18.5085	19.8738	33.8087	14.8189	45.0677	5	d
Lsa-miR396b	Conserved	383.637	265.48	326.69	448.415	281.045	518.113	885.006	705.362	265.48	885.006	14	d
Lsa-miR396c	Conserved	383.637	265.48	326.69	448.415	281.045	518.113	885.006	705.362	265.48	885.006	14	d
Lsa-miR396d	Conserved	136.573	130.272	337.588	359.483	1164.97	1395.8	1042.8	937.1	130.272	1395.8	16	d
Lsa-miR396e	Conserved	136.573	130.272	337.588	359.483	1164.97	1395.8	1042.8	937.1	130.272	1395.8	16	d
Lsa-miR398a	Conserved	5.84578	9.44312	18.5477	27.0264	60.9279	5.79558	1.1967	1.38171	1.1967	60.9279	15	d
Lsa-miR399a	Conserved	33.822	25.8459	47.5426	66.3577	55.7717	41.535	21.5834	47.5394	21.5834	66.3577	5	d
Lsa-miR399b	Conserved	33.822	25.8459	47.5426	66.3577	55.7717	41.535	21.5834	47.5394	21.5834	66.3577	5	d
Lsa-miR403	Conserved	136.573	124.018	106.625	137.898	105.898	79.6114	160.529	226.168	79.6114	226.168	13	d
Lsa-miR536	Conserved	1.4775	1.87023	2.08943	8.39407	19.352	0	0	0.302248	0	19.352	7	d
Lsa-miR6111	Asteraceae-specific	78.3719	83.4857	88.5597	91.4763	78.9419	54.9957	84.4104	79.0164	54.9957	91.4763	10	d
Lsa-miR6114	Asteraceae-specific	31.8627	37.5272	14.0795	19.2682	17.8509	27.0772	10.8131	14.4647	10.8131	37.5272	15	d
Lsa-miRN1684	Lettuce-specific	14.229	16.3108	19.0299	13.1634	27.3474	20.5027	8.84707	7.34032	7.34032	27.3474	15	d
Lsa-miRN1655	Lettuce-specific	29.1646	29.2491	25.3946	26.931	37.9208	26.5787	34.1061	36.2266	25.3946	37.9208	5	d
Lsa-miRN1687	Lettuce-specific	187.964	191.009	162.365	146.101	158.341	127.627	102.062	151.383	102.062	191.009	13	d
Lsa-miRN1732	Lettuce-specific	57.8796	10.5775	29.5735	36.6923	36.6481	43.498	80.8203	21.1574	10.5775	80.8203	5	d
Lsa-miRN21	Lettuce-specific	28.1689	23.5465	21.055	30.6511	36.4523	27.6692	25.8574	13.7307	13.7307	36.4523	15	d
Lsa-miRN1651	Lettuce-specific	3.72588	3.67914	7.10406	10.1746	0.750584	0.529704	0.128218	0.0431784	0.0431784	10.1746	7	d
Lsa-miRN1690	Lettuce-specific	99.7958	46.5717	41.8207	51.5727	67.6179	66.8673	48.2956	30.8293	30.8293	99.7958	10	d
Lsa-miRN3	Lettuce-specific	585.156	574.957	604.456	696.708	633.983	501.661	469.065	581.958	469.065	696.708	12	d
Lsa-miRN1698	Lettuce-specific	9.95709	10.6695	1.80012	37.2964	16.5129	21.5621	6.75283	6.86536	1.80012	37.2964	15	d
Lsa-miRN1699b	Lettuce-specific	23.094	18.4877	13.3724	24.9596	15.1096	13.3672	25.4727	26.7274	13.3672	26.7274	15	d
Lsa-miRN34	Lettuce-specific	903.622	1152.06	202.418	2987.97	1822.84	2796.96	546.167	639.558	202.418	2987.97	12	d
Lsa-miRN41	Lettuce-specific	86.3055	77.5991	86.5345	96.6908	115.688	115.475	175.873	209.415	77.5991	209.415	13	d
Lsa-miRN42	Lettuce-specific	48.8861	46.2345	38.5419	34.7209	17.5245	6.20065	0.0854789	0.172713	0.0854789	48.8861	15	d
Lsa-miRN272	Lettuce-specific	6.55241	9.28982	8.90419	15.1666	36.4523	27.9185	9.78733	9.84467	6.55241	36.4523	15	d
Lsa-miRN1696	Lettuce-specific	0.0321197	0	0.0321451	0.0953872	12.2052	4.76734	0.128218	0.0431784	0	12.2052	7	d
Lsa-miRN48	Lettuce-specific	488.283	475.344	1039.22	861.092	378.229	119.183	754.992	974.492	119.183	1039.22	12	d
Lsa-miRN1649	Lettuce-specific	326.111	32.775	87.3703	128.359	195.544	171.624	53.1679	10.4492	10.4492	326.111	1	d
Lsa-miRN533	Asteraceae-specific	130.213	137.906	123.373	169.503	94.0515	130.089	203.098	477.078	94.0515	477.078	13	d
Lsa-miRN55	Lettuce-specific	85.7916	87.1342	76.3446	118.121	77.3428	41.1611	46.1586	54.4479	41.1611	118.121	10	d
Lsa-miRN1688	Lettuce-specific	87.5903	118.744	18.3227	6.80429	0.326341	1.27752	50.5608	42.9625	0.326341	118.744	15	d
Lsa-miRN74	Lettuce-specific	220.983	272.379	214.89	322.377	174.592	85.1889	26.5412	174.829	26.5412	322.377	13	d
Lsa-miRN1650	Lettuce-specific	625.819	580.905	679.997	830.632	564.798	385.593	824.786	1043.28	385.593	1043.28	12	d
Lsa-miRN86	Lettuce-specific	69.7639	38.2937	129.448	98.1216	53.3568	73.7846	91.0778	332.905	38.2937	332.905	13	d
Notes:* 16 K-means clusters of 157 miRNAs. ** a,16 global highly expressed (RPM>500) miRNAs; b, 23 global lowly expressed (RPM in each library less than 10 RPM); c, 31 tissue specific highly expressed miRNAs; d. others (87 miRNAs).
