# Supplementary material for: Comprehensive Annotation and Functional Exploration of MicroRNAs in Lettuce
Source: Front Plant Sci. 2021 Dec 24;12:781836. doi: 10.3389/fpls.2021.781836 (PMC8739914; doi:10.3389/fpls.2021.781836)
Supplement: Supplementary Table 1 — Reads summary in sRNA libraries. [file Data_Sheet_7.ZIP › Supplementary Table9.xlsx]

## Sheet: Sheet1
Supplementary Table 9. Differentially expressed miRNAs among tissues.
miRNA	Root vs Stem*	Root vs Leaf	Root vs Flower	Stem vs Leaf	Stem vs Flower	Leaf vs Flower
Lsa-miR156a	non	down	non	down	non	up
Lsa-miR156b	non	down	non	down	non	up
Lsa-miR156c	non	down	non	down	non	up
Lsa-miR156d	non	down	non	down	non	up
Lsa-miR156e	non	down	non	down	non	up
Lsa-miR156f	non	down	non	down	non	up
Lsa-miR156g	non	down	non	down	non	up
Lsa-miR156h	non	down	non	down	non	up
Lsa-miR156i	non	non	down	non	down	down
Lsa-miR156j	up	non	non	down	down	non
Lsa-miR157a	non	non	down	non	down	non
Lsa-miR159b	non	up	up	up	up	up
Lsa-miR160a	non	non	up	non	up	non
Lsa-miR160b	non	non	up	non	up	non
Lsa-miR164a	up	up	non	non	down	down
Lsa-miR166a	non	up	non	up	down	down
Lsa-miR166b	non	up	non	up	down	down
Lsa-miR166c	non	up	non	up	down	down
Lsa-miR166d	non	up	non	up	down	down
Lsa-miR166e	non	up	non	up	down	down
Lsa-miR166f	non	down	down	down	down	non
Lsa-miR166g	up	down	non	down	down	up
Lsa-miR166h	up	down	non	down	down	up
Lsa-miR166i	non	up	down	up	down	down
Lsa-miR167a	up	down	up	down	non	up
Lsa-miR167b	up	down	up	down	non	up
Lsa-miR167c	up	non	down	down	down	down
Lsa-miR167d	up	non	down	down	down	down
Lsa-miR167e	up	non	down	down	down	down
Lsa-miR168a	non	up	non	up	non	non
Lsa-miR169a	down	non	non	non	up	non
Lsa-miR169b	down	non	non	non	up	non
Lsa-miR169c	down	non	non	non	up	non
Lsa-miR169d	down	non	non	non	up	non
Lsa-miR169e	down	non	non	non	up	non
Lsa-miR169f	down	non	non	non	up	non
Lsa-miR169g	down	non	non	non	up	non
Lsa-miR169h	down	non	non	non	up	non
Lsa-miR169i	down	non	non	non	up	non
Lsa-miR171a	non	down	down	down	down	non
Lsa-miR171b	down	down	down	non	down	down
Lsa-miR171c	non	up	up	up	up	up
Lsa-miR171d	non	up	non	up	non	non
Lsa-miR171e	up	up	up	non	non	down
Lsa-miR171f	non	down	down	down	non	non
Lsa-miR172a	non	down	down	non	down	down
Lsa-miR172b	non	down	down	non	down	down
Lsa-miR172c	non	down	down	non	down	down
Lsa-miR2275	non	non	non	up	non	non
Lsa-miR319a	down	up	up	up	up	down
Lsa-miR319b	down	up	up	up	up	down
Lsa-miR319c	down	up	up	up	up	down
Lsa-miR319d	down	up	up	up	up	down
Lsa-miR319e	down	up	up	up	up	down
Lsa-miR319f	down	up	up	up	up	down
Lsa-miR390	non	up	up	up	up	non
Lsa-miR393a	non	non	down	non	down	down
Lsa-miR393b	non	non	down	non	down	down
Lsa-miR393c	non	non	down	non	down	down
Lsa-miR394a	non	down	non	non	non	non
Lsa-miR394b	non	down	non	non	non	non
Lsa-miR394c	non	down	non	non	non	non
Lsa-miR395u	non	up	down	non	down	down
Lsa-miR396a	down	down	down	non	down	down
Lsa-miR396d	down	down	down	down	down	non
Lsa-miR396e	down	down	down	down	down	non
Lsa-miR397	up	down	up	down	up	up
Lsa-miR398a	non	non	up	non	up	up
Lsa-miR398b	non	down	up	down	non	up
Lsa-miR399a	non	non	non	non	up	non
Lsa-miR399b	non	non	non	non	up	non
Lsa-miR403	non	non	non	non	non	down
Lsa-miR408	non	down	up	down	up	up
Lsa-miR477a	non	up	down	up	down	down
Lsa-miR477c	non	up	down	non	down	down
Lsa-miR6114	non	non	up	non	non	non
Lsa-miR6118	non	up	non	non	non	non
Lsa-miRN1	non	up	down	up	down	down
Lsa-miRN1684	non	non	non	non	non	up
Lsa-miRN1651	non	up	up	up	up	up
Lsa-miRN1699a	non	up	non	non	non	non
Lsa-miRN34	non	non	non	non	non	up
Lsa-miRN40	up	down	up	down	non	up
Lsa-miRN42	non	up	up	up	up	up
Lsa-miRN1664	non	up	non	non	non	non
Lsa-miRN272	non	down	non	non	non	up
Lsa-miRN1696	non	down	non	down	non	up
Lsa-miRN48	non	non	non	up	non	down
Lsa-miRN518	non	up	non	up	non	down
Lsa-miRN533	non	non	non	non	non	down
Lsa-miRN55	non	non	non	non	up	non
Lsa-miRN565	non	non	up	non	non	non
Lsa-miRN57	down	down	non	non	non	non
Lsa-miRN69	up	up	up	up	up	up
Lsa-miRN1688	up	up	non	up	non	down
Lsa-miRN74	non	non	up	non	up	non
Lsa-miRN75	up	up	up	up	up	down
Lsa-miRN86	non	non	down	non	non	down
Num of up	15	32	26	27	31	26
Num of down	20	32	24	26	31	37
Num of DEGs	35	64	50	53	62	63
Notes:*Up means the expression of miRNAs in the former tissue were higher than the later one
Down means the expression of miRNAs in the former tissue were lower than the later one
Non means the expression of miRNAs was not significantly different in the compared two tissues.
