# Supplementary material for: Comprehensive Annotation and Functional Exploration of MicroRNAs in Lettuce
Source: Front Plant Sci. 2021 Dec 24;12:781836. doi: 10.3389/fpls.2021.781836 (PMC8739914; doi:10.3389/fpls.2021.781836)
Supplement: Supplementary file 2 [file Data_Sheet_8.ZIP]

Archive with 3,180 entries (3,176 files):
- GSM2230747.plot/
- GSM2230747.plot/Lsa-miR1446_Lsat_1_v5_gn_0_22701.1_951_TPlot.pdf
- GSM2230747.plot/Lsa-miR1446_Lsat_1_v5_gn_2_115240.1_656_TPlot.pdf
- GSM2230747.plot/Lsa-miR1446_Lsat_1_v5_gn_2_133880.1_1251_TPlot.pdf
- GSM2230747.plot/Lsa-miR1446_Lsat_1_v5_gn_2_66660.1_650_TPlot.pdf
- GSM2230747.plot/Lsa-miR1446_Lsat_1_v5_gn_2_77740.1_759_TPlot.pdf
- GSM2230747.plot/Lsa-miR1446_Lsat_1_v5_gn_2_90160.1_492_TPlot.pdf
- GSM2230747.plot/Lsa-miR1446_Lsat_1_v5_gn_2_91621.1_2389_TPlot.pdf
- GSM2230747.plot/Lsa-miR1446_Lsat_1_v5_gn_3_102160.1_1169_TPlot.pdf
- GSM2230747.plot/Lsa-miR1446_Lsat_1_v5_gn_3_32820.1_1167_TPlot.pdf
- GSM2230747.plot/Lsa-miR1446_Lsat_1_v5_gn_3_53980.1_441_TPlot.pdf
- GSM2230747.plot/Lsa-miR1446_Lsat_1_v5_gn_3_61481.1_3952_TPlot.pdf
- GSM2230747.plot/Lsa-miR1446_Lsat_1_v5_gn_3_84881.1_478_TPlot.pdf
- GSM2230747.plot/Lsa-miR1446_Lsat_1_v5_gn_4_71321.1_1129_TPlot.pdf
- GSM2230747.plot/Lsa-miR1446_Lsat_1_v5_gn_4_73401.1_1805_TPlot.pdf
- GSM2230747.plot/Lsa-miR1446_Lsat_1_v5_gn_4_76080.1_648_TPlot.pdf
- GSM2230747.plot/Lsa-miR1446_Lsat_1_v5_gn_5_170600.1_1122_TPlot.pdf
- GSM2230747.plot/Lsa-miR1446_Lsat_1_v5_gn_6_47421.1_1114_TPlot.pdf
- GSM2230747.plot/Lsa-miR1446_Lsat_1_v5_gn_6_8501.1_2875_TPlot.pdf
- GSM2230747.plot/Lsa-miR1446_Lsat_1_v5_gn_8_65360.1_1920_TPlot.pdf
- GSM2230747.plot/Lsa-miR1446_Lsat_1_v5_gn_9_121240.1_2400_TPlot.pdf
- GSM2230747.plot/Lsa-miR1446_Lsat_1_v5_gn_9_23820.1_1662_TPlot.pdf
- GSM2230747.plot/Lsa-miR156a_Lsat_1_v5_gn_3_31000.1_849_TPlot.pdf
- GSM2230747.plot/Lsa-miR156a_Lsat_1_v5_gn_3_4041.1_207_TPlot.pdf
- GSM2230747.plot/Lsa-miR156d_Lsat_1_v5_gn_4_1141.1_1409_TPlot.pdf
- GSM2230747.plot/Lsa-miR156h_Lsat_1_v5_gn_1_50821.1_1265_TPlot.pdf
- GSM2230747.plot/Lsa-miR156i_Lsat_1_v5_gn_2_88681.1_2002_TPlot.pdf
- GSM2230747.plot/Lsa-miR156i_Lsat_1_v5_gn_5_12360.1_1859_TPlot.pdf
- GSM2230747.plot/Lsa-miR156i_Lsat_1_v5_gn_8_134640.1_546_TPlot.pdf
- GSM2230747.plot/Lsa-miR156i_Lsat_1_v5_gn_9_28021.1_1267_TPlot.pdf
- GSM2230747.plot/Lsa-miR156i_Lsat_1_v5_gn_9_65321.1_1998_TPlot.pdf
- GSM2230747.plot/Lsa-miR156j_Lsat_1_v5_gn_1_126340.1_1034_TPlot.pdf
- GSM2230747.plot/Lsa-miR156j_Lsat_1_v5_gn_1_14560.1_192_TPlot.pdf
- GSM2230747.plot/Lsa-miR156j_Lsat_1_v5_gn_3_8741.1_164_TPlot.pdf
- GSM2230747.plot/Lsa-miR156j_Lsat_1_v5_gn_4_139200.1_170_TPlot.pdf
- GSM2230747.plot/Lsa-miR156j_Lsat_1_v5_gn_4_183040.1_941_TPlot.pdf
- GSM2230747.plot/Lsa-miR156j_Lsat_1_v5_gn_4_280.1_1168_TPlot.pdf
- GSM2230747.plot/Lsa-miR156j_Lsat_1_v5_gn_4_64540.1_748_TPlot.pdf
- GSM2230747.plot/Lsa-miR156j_Lsat_1_v5_gn_4_7021.1_627_TPlot.pdf
- GSM2230747.plot/Lsa-miR156j_Lsat_1_v5_gn_4_81541.1_850_TPlot.pdf
- GSM2230747.plot/Lsa-miR156j_Lsat_1_v5_gn_5_149040.1_1399_TPlot.pdf
- GSM2230747.plot/Lsa-miR156j_Lsat_1_v5_gn_5_42660.1_1691_TPlot.pdf
- GSM2230747.plot/Lsa-miR157a_Lsat_1_v5_gn_1_128400.1_525_TPlot.pdf
- GSM2230747.plot/Lsa-miR157a_Lsat_1_v5_gn_1_25881.1_213_TPlot.pdf
- GSM2230747.plot/Lsa-miR157a_Lsat_1_v5_gn_4_113241.1_869_TPlot.pdf
- GSM2230747.plot/Lsa-miR157a_Lsat_1_v5_gn_4_160760.1_3099_TPlot.pdf
- GSM2230747.plot/Lsa-miR157a_Lsat_1_v5_gn_4_421.1_2360_TPlot.pdf
- GSM2230747.plot/Lsa-miR157a_Lsat_1_v5_gn_5_142161.1_3504_TPlot.pdf
- GSM2230747.plot/Lsa-miR157a_Lsat_1_v5_gn_5_71580.1_519_TPlot.pdf
- GSM2230747.plot/Lsa-miR157a_Lsat_1_v5_gn_7_11040.1_1087_TPlot.pdf
- GSM2230747.plot/Lsa-miR157a_Lsat_1_v5_gn_9_40860.1_212_TPlot.pdf
- GSM2230747.plot/Lsa-miR157a_Lsat_1_v5_gn_9_4540.1_325_TPlot.pdf
- GSM2230747.plot/Lsa-miR157b_Lsat_1_v5_gn_2_134361.1_223_TPlot.pdf
- GSM2230747.plot/Lsa-miR157b_Lsat_1_v5_gn_4_421.1_2361_TPlot.pdf
- GSM2230747.plot/Lsa-miR157b_Lsat_1_v5_gn_5_12360.1_1860_TPlot.pdf
- GSM2230747.plot/Lsa-miR157b_Lsat_1_v5_gn_5_142161.1_3505_TPlot.pdf
- GSM2230747.plot/Lsa-miR157b_Lsat_1_v5_gn_5_94240.1_673_TPlot.pdf
- GSM2230747.plot/Lsa-miR157b_Lsat_1_v5_gn_7_11040.1_1088_TPlot.pdf
- GSM2230747.plot/Lsa-miR157c_Lsat_1_v5_gn_3_31000.1_850_TPlot.pdf
- GSM2230747.plot/Lsa-miR157c_Lsat_1_v5_gn_9_40860.1_213_TPlot.pdf
- GSM2230747.plot/Lsa-miR157e_Lsat_1_v5_gn_4_1141.1_1410_TPlot.pdf
- GSM2230747.plot/Lsa-miR157e_Lsat_1_v5_gn_5_104601.1_960_TPlot.pdf
- GSM2230747.plot/Lsa-miR157e_Lsat_1_v5_gn_8_134640.1_547_TPlot.pdf
- GSM2230747.plot/Lsa-miR157e_Lsat_1_v5_gn_9_28021.1_1268_TPlot.pdf
- GSM2230747.plot/Lsa-miR157e_Lsat_1_v5_gn_9_4540.1_326_TPlot.pdf
- GSM2230747.plot/Lsa-miR159a_Lsat_1_v5_gn_2_118860.1_1149_TPlot.pdf
- GSM2230747.plot/Lsa-miR159a_Lsat_1_v5_gn_2_132241.1_99_TPlot.pdf
- GSM2230747.plot/Lsa-miR159a_Lsat_1_v5_gn_2_81541.1_727_TPlot.pdf
- GSM2230747.plot/Lsa-miR159a_Lsat_1_v5_gn_3_4041.1_156_TPlot.pdf
- GSM2230747.plot/Lsa-miR159a_Lsat_1_v5_gn_4_12381.1_621_TPlot.pdf
- GSM2230747.plot/Lsa-miR159a_Lsat_1_v5_gn_4_92901.1_439_TPlot.pdf
- GSM2230747.plot/Lsa-miR159a_Lsat_1_v5_gn_5_113161.1_274_TPlot.pdf
- GSM2230747.plot/Lsa-miR159a_Lsat_1_v5_gn_5_129201.1_733_TPlot.pdf
- GSM2230747.plot/Lsa-miR159a_Lsat_1_v5_gn_5_82881.1_2714_TPlot.pdf
- GSM2230747.plot/Lsa-miR159a_Lsat_1_v5_gn_7_103061.1_448_TPlot.pdf
- GSM2230747.plot/Lsa-miR159a_Lsat_1_v5_gn_7_23540.1_697_TPlot.pdf
- GSM2230747.plot/Lsa-miR159a_Lsat_1_v5_gn_8_123241.1_401_TPlot.pdf
- GSM2230747.plot/Lsa-miR159a_Lsat_1_v5_gn_8_17320.1_1066_TPlot.pdf
- GSM2230747.plot/Lsa-miR159a_Lsat_1_v5_gn_8_31840.1_285_TPlot.pdf
- GSM2230747.plot/Lsa-miR159a_Lsat_1_v5_gn_8_62341.1_3194_TPlot.pdf
- GSM2230747.plot/Lsa-miR159a_Lsat_1_v5_gn_9_68900.1_1976_TPlot.pdf
- GSM2230747.plot/Lsa-miR159a_Lsat_1_v5_gn_9_9761.1_337_TPlot.pdf
- GSM2230747.plot/Lsa-miR159b_Lsat_1_v5_gn_0_39281.1_2161_TPlot.pdf
- GSM2230747.plot/Lsa-miR159b_Lsat_1_v5_gn_3_54301.1_217_TPlot.pdf
- GSM2230747.plot/Lsa-miR159b_Lsat_1_v5_gn_3_94000.1_137_TPlot.pdf
- GSM2230747.plot/Lsa-miR159b_Lsat_1_v5_gn_5_65281.1_180_TPlot.pdf
- GSM2230747.plot/Lsa-miR159b_Lsat_1_v5_gn_5_68180.1_795_TPlot.pdf
- GSM2230747.plot/Lsa-miR159b_Lsat_1_v5_gn_5_75800.1_1860_TPlot.pdf
- GSM2230747.plot/Lsa-miR159b_Lsat_1_v5_gn_7_29160.1_1916_TPlot.pdf
- GSM2230747.plot/Lsa-miR159b_Lsat_1_v5_gn_7_35121.1_1317_TPlot.pdf
- GSM2230747.plot/Lsa-miR159b_Lsat_1_v5_gn_9_121780.1_2972_TPlot.pdf
- GSM2230747.plot/Lsa-miR160a_Lsat_1_v5_gn_2_100181.1_2076_TPlot.pdf
- GSM2230747.plot/Lsa-miR160a_Lsat_1_v5_gn_2_112381.1_1289_TPlot.pdf
- GSM2230747.plot/Lsa-miR160a_Lsat_1_v5_gn_9_69060.1_1181_TPlot.pdf
- GSM2230747.plot/Lsa-miR160b_Lsat_1_v5_gn_0_37861.1_919_TPlot.pdf
- GSM2230747.plot/Lsa-miR160b_Lsat_1_v5_gn_5_173401.1_679_TPlot.pdf
- GSM2230747.plot/Lsa-miR160b_Lsat_1_v5_gn_6_30741.1_2067_TPlot.pdf
- GSM2230747.plot/Lsa-miR160b_Lsat_1_v5_gn_7_80140.1_1719_TPlot.pdf
- GSM2230747.plot/Lsa-miR160b_Lsat_1_v5_gn_8_20161.1_1819_TPlot.pdf
- GSM2230747.plot/Lsa-miR164a_Lsat_1_v5_gn_4_109600.1_877_TPlot.pdf
- GSM2230747.plot/Lsa-miR164a_Lsat_1_v5_gn_5_127660.1_724_TPlot.pdf
- GSM2230747.plot/Lsa-miR164a_Lsat_1_v5_gn_9_26661.1_364_TPlot.pdf
- GSM2230747.plot/Lsa-miR164b_Lsat_1_v5_gn_8_121820.1_665_TPlot.pdf
- GSM2230747.plot/Lsa-miR164c_Lsat_1_v5_gn_0_45640.1_643_TPlot.pdf
- GSM2230747.plot/Lsa-miR164c_Lsat_1_v5_gn_4_169300.1_643_TPlot.pdf
- GSM2230747.plot/Lsa-miR164c_Lsat_1_v5_gn_4_62541.1_396_TPlot.pdf
- GSM2230747.plot/Lsa-miR164c_Lsat_1_v5_gn_5_20601.1_655_TPlot.pdf
- GSM2230747.plot/Lsa-miR164c_Lsat_1_v5_gn_5_981.1_601_TPlot.pdf
- GSM2230747.plot/Lsa-miR164c_Lsat_1_v5_gn_6_32921.1_810_TPlot.pdf
- GSM2230747.plot/Lsa-miR164c_Lsat_1_v5_gn_7_104460.1_727_TPlot.pdf
- GSM2230747.plot/Lsa-miR164c_Lsat_1_v5_gn_9_26661.1_363_TPlot.pdf
- GSM2230747.plot/Lsa-miR166a_Lsat_1_v5_gn_4_100080.1_1067_TPlot.pdf
- GSM2230747.plot/Lsa-miR166b_Lsat_1_v5_gn_5_134441.1_568_TPlot.pdf
- GSM2230747.plot/Lsa-miR166b_Lsat_1_v5_gn_6_45641.1_1309_TPlot.pdf
- GSM2230747.plot/Lsa-miR166d_Lsat_1_v5_gn_5_32500.1_565_TPlot.pdf
- GSM2230747.plot/Lsa-miR166e_Lsat_1_v5_gn_4_113220.1_830_TPlot.pdf
- GSM2230747.plot/Lsa-miR166f_Lsat_1_v5_gn_2_100140.1_1400_TPlot.pdf
- GSM2230747.plot/Lsa-miR166g_Lsat_1_v5_gn_3_10861.1_514_TPlot.pdf
- GSM2230747.plot/Lsa-miR166g_Lsat_1_v5_gn_7_105501.1_1457_TPlot.pdf
- GSM2230747.plot/Lsa-miR166g_Lsat_1_v5_gn_9_89121.1_1993_TPlot.pdf
- GSM2230747.plot/Lsa-miR166h_Lsat_1_v5_gn_1_37081.1_1030_TPlot.pdf
- GSM2230747.plot/Lsa-miR166h_Lsat_1_v5_gn_2_103140.1_617_TPlot.pdf
- GSM2230747.plot/Lsa-miR166h_Lsat_1_v5_gn_3_115940.1_1058_TPlot.pdf
- GSM2230747.plot/Lsa-miR166h_Lsat_1_v5_gn_4_39300.1_873_TPlot.pdf
- GSM2230747.plot/Lsa-miR166h_Lsat_1_v5_gn_5_184280.1_912_TPlot.pdf
- GSM2230747.plot/Lsa-miR166h_Lsat_1_v5_gn_5_44541.1_515_TPlot.pdf
- GSM2230747.plot/Lsa-miR166h_Lsat_1_v5_gn_5_84680.1_2194_TPlot.pdf
- GSM2230747.plot/Lsa-miR166h_Lsat_1_v5_gn_6_22720.1_565_TPlot.pdf
- GSM2230747.plot/Lsa-miR166h_Lsat_1_v5_gn_8_60221.1_2203_TPlot.pdf
- GSM2230747.plot/Lsa-miR166h_Lsat_1_v5_gn_9_89140.1_1993_TPlot.pdf
- GSM2230747.plot/Lsa-miR166i_Lsat_1_v5_gn_1_37081.1_1032_TPlot.pdf
- GSM2230747.plot/Lsa-miR166i_Lsat_1_v5_gn_1_75641.1_1068_TPlot.pdf
- GSM2230747.plot/Lsa-miR166i_Lsat_1_v5_gn_2_100140.1_1402_TPlot.pdf
- GSM2230747.plot/Lsa-miR166i_Lsat_1_v5_gn_3_10861.1_516_TPlot.pdf
- GSM2230747.plot/Lsa-miR166i_Lsat_1_v5_gn_4_100080.1_1069_TPlot.pdf
- GSM2230747.plot/Lsa-miR166i_Lsat_1_v5_gn_5_120280.1_327_TPlot.pdf
- GSM2230747.plot/Lsa-miR166i_Lsat_1_v5_gn_5_134441.1_570_TPlot.pdf
- GSM2230747.plot/Lsa-miR166i_Lsat_1_v5_gn_5_184280.1_914_TPlot.pdf
- GSM2230747.plot/Lsa-miR166i_Lsat_1_v5_gn_5_32500.1_567_TPlot.pdf
- GSM2230747.plot/Lsa-miR166i_Lsat_1_v5_gn_5_84680.1_2196_TPlot.pdf
- GSM2230747.plot/Lsa-miR166i_Lsat_1_v5_gn_6_22720.1_567_TPlot.pdf
- GSM2230747.plot/Lsa-miR166i_Lsat_1_v5_gn_6_2981.1_487_TPlot.pdf
- GSM2230747.plot/Lsa-miR166i_Lsat_1_v5_gn_6_45641.1_1311_TPlot.pdf
- GSM2230747.plot/Lsa-miR166i_Lsat_1_v5_gn_8_99701.1_1628_TPlot.pdf
- GSM2230747.plot/Lsa-miR167a_Lsat_1_v5_gn_3_72820.1_531_TPlot.pdf
- GSM2230747.plot/Lsa-miR167a_Lsat_1_v5_gn_4_9441.1_468_TPlot.pdf
- GSM2230747.plot/Lsa-miR167d_Lsat_1_v5_gn_2_72540.1_2777_TPlot.pdf
- GSM2230747.plot/Lsa-miR167d_Lsat_1_v5_gn_3_121740.1_283_TPlot.pdf
- GSM2230747.plot/Lsa-miR167d_Lsat_1_v5_gn_7_36161.1_520_TPlot.pdf
- GSM2230747.plot/Lsa-miR167e_Lsat_1_v5_gn_3_68721.1_2661_TPlot.pdf
- GSM2230747.plot/Lsa-miR167e_Lsat_1_v5_gn_4_159141.1_1744_TPlot.pdf
- GSM2230747.plot/Lsa-miR167e_Lsat_1_v5_gn_7_27300.1_2921_TPlot.pdf
- GSM2230747.plot/Lsa-miR168a_Lsat_1_v5_gn_1_25461.1_596_TPlot.pdf
- GSM2230747.plot/Lsa-miR168a_Lsat_1_v5_gn_1_71221.1_1266_TPlot.pdf
- GSM2230747.plot/Lsa-miR168a_Lsat_1_v5_gn_2_37340.1_441_TPlot.pdf
- GSM2230747.plot/Lsa-miR168a_Lsat_1_v5_gn_3_110841.1_3532_TPlot.pdf
- GSM2230747.plot/Lsa-miR168a_Lsat_1_v5_gn_3_35820.1_1750_TPlot.pdf
- GSM2230747.plot/Lsa-miR168a_Lsat_1_v5_gn_5_103680.1_1484_TPlot.pdf
- GSM2230747.plot/Lsa-miR168a_Lsat_1_v5_gn_5_56460.1_213_TPlot.pdf
- GSM2230747.plot/Lsa-miR168a_Lsat_1_v5_gn_8_261.1_1295_TPlot.pdf
- GSM2230747.plot/Lsa-miR168a_Lsat_1_v5_gn_9_103440.1_1363_TPlot.pdf
- GSM2230747.plot/Lsa-miR168b_Lsat_1_v5_gn_2_19760.1_1492_TPlot.pdf
- GSM2230747.plot/Lsa-miR168b_Lsat_1_v5_gn_4_173421.1_938_TPlot.pdf
- GSM2230747.plot/Lsa-miR168b_Lsat_1_v5_gn_8_88620.1_991_TPlot.pdf
- GSM2230747.plot/Lsa-miR169a_Lsat_1_v5_gn_1_37160.1_2396_TPlot.pdf
- GSM2230747.plot/Lsa-miR169a_Lsat_1_v5_gn_3_90900.1_642_TPlot.pdf
- GSM2230747.plot/Lsa-miR169a_Lsat_1_v5_gn_4_15920.1_803_TPlot.pdf
- GSM2230747.plot/Lsa-miR169a_Lsat_1_v5_gn_5_57660.1_212_TPlot.pdf
- GSM2230747.plot/Lsa-miR169a_Lsat_1_v5_gn_6_97140.1_825_TPlot.pdf
- GSM2230747.plot/Lsa-miR169b_Lsat_1_v5_gn_7_116120.1_323_TPlot.pdf
- GSM2230747.plot/Lsa-miR169d_Lsat_1_v5_gn_8_111520.1_266_TPlot.pdf
- GSM2230747.plot/Lsa-miR169f_Lsat_1_v5_gn_1_43561.1_171_TPlot.pdf
- GSM2230747.plot/Lsa-miR169i_Lsat_1_v5_gn_6_47121.1_1633_TPlot.pdf
- GSM2230747.plot/Lsa-miR169i_Lsat_1_v5_gn_7_34841.1_986_TPlot.pdf
- GSM2230747.plot/Lsa-miR171a_Lsat_1_v5_gn_1_27961.1_2558_TPlot.pdf
- GSM2230747.plot/Lsa-miR171a_Lsat_1_v5_gn_2_104501.1_3690_TPlot.pdf
- GSM2230747.plot/Lsa-miR171a_Lsat_1_v5_gn_3_128721.1_47_TPlot.pdf
- GSM2230747.plot/Lsa-miR171a_Lsat_1_v5_gn_3_78621.1_732_TPlot.pdf
- GSM2230747.plot/Lsa-miR171a_Lsat_1_v5_gn_5_174381.1_873_TPlot.pdf
- GSM2230747.plot/Lsa-miR171a_Lsat_1_v5_gn_7_45260.1_768_TPlot.pdf
- GSM2230747.plot/Lsa-miR171b_Lsat_1_v5_gn_1_27961.1_2561_TPlot.pdf
- GSM2230747.plot/Lsa-miR171b_Lsat_1_v5_gn_1_4460.1_620_TPlot.pdf
- GSM2230747.plot/Lsa-miR171b_Lsat_1_v5_gn_2_104501.1_3693_TPlot.pdf
- GSM2230747.plot/Lsa-miR171b_Lsat_1_v5_gn_3_128721.1_50_TPlot.pdf
- GSM2230747.plot/Lsa-miR171b_Lsat_1_v5_gn_3_29621.1_996_TPlot.pdf
- GSM2230747.plot/Lsa-miR171b_Lsat_1_v5_gn_3_681.1_716_TPlot.pdf
- GSM2230747.plot/Lsa-miR171b_Lsat_1_v5_gn_3_78621.1_735_TPlot.pdf
- GSM2230747.plot/Lsa-miR171b_Lsat_1_v5_gn_4_153400.1_648_TPlot.pdf
- GSM2230747.plot/Lsa-miR171b_Lsat_1_v5_gn_6_3180.1_1761_TPlot.pdf
- GSM2230747.plot/Lsa-miR171b_Lsat_1_v5_gn_7_9261.1_1167_TPlot.pdf
- GSM2230747.plot/Lsa-miR171c_Lsat_1_v5_gn_3_45080.1_2703_TPlot.pdf
- GSM2230747.plot/Lsa-miR171c_Lsat_1_v5_gn_3_63880.1_577_TPlot.pdf
- GSM2230747.plot/Lsa-miR171c_Lsat_1_v5_gn_3_6981.1_4441_TPlot.pdf
- GSM2230747.plot/Lsa-miR171c_Lsat_1_v5_gn_4_149801.1_210_TPlot.pdf
- GSM2230747.plot/Lsa-miR171c_Lsat_1_v5_gn_4_178061.1_3889_TPlot.pdf
- GSM2230747.plot/Lsa-miR171c_Lsat_1_v5_gn_5_53581.1_1236_TPlot.pdf
- GSM2230747.plot/Lsa-miR171c_Lsat_1_v5_gn_6_3180.1_1758_TPlot.pdf
- GSM2230747.plot/Lsa-miR171c_Lsat_1_v5_gn_7_110180.1_2619_TPlot.pdf
- GSM2230747.plot/Lsa-miR171c_Lsat_1_v5_gn_7_49541.1_871_TPlot.pdf
- GSM2230747.plot/Lsa-miR171c_Lsat_1_v5_gn_7_97240.1_2083_TPlot.pdf
- GSM2230747.plot/Lsa-miR171c_Lsat_1_v5_gn_8_8241.1_753_TPlot.pdf
- GSM2230747.plot/Lsa-miR171c_Lsat_1_v5_gn_9_35481.1_210_TPlot.pdf
- GSM2230747.plot/Lsa-miR171c_Lsat_1_v5_gn_9_57161.1_1786_TPlot.pdf
- GSM2230747.plot/Lsa-miR171d_Lsat_1_v5_gn_3_681.1_713_TPlot.pdf
- GSM2230747.plot/Lsa-miR171d_Lsat_1_v5_gn_7_9261.1_1164_TPlot.pdf
- GSM2230747.plot/Lsa-miR171e_Lsat_1_v5_gn_3_55860.1_341_TPlot.pdf
- GSM2230747.plot/Lsa-miR171e_Lsat_1_v5_gn_5_167061.1_3787_TPlot.pdf
- GSM2230747.plot/Lsa-miR171e_Lsat_1_v5_gn_8_3401.1_1292_TPlot.pdf
- GSM2230747.plot/Lsa-miR171f_Lsat_1_v5_gn_3_36300.1_1498_TPlot.pdf
- GSM2230747.plot/Lsa-miR171f_Lsat_1_v5_gn_6_60701.1_412_TPlot.pdf
- GSM2230747.plot/Lsa-miR171f_Lsat_1_v5_gn_8_83841.1_533_TPlot.pdf
- GSM2230747.plot/Lsa-miR172a_Lsat_1_v5_gn_2_85920.1_1664_TPlot.pdf
- GSM2230747.plot/Lsa-miR172a_Lsat_1_v5_gn_4_165341.1_1632_TPlot.pdf
- GSM2230747.plot/Lsa-miR172a_Lsat_1_v5_gn_4_64461.1_312_TPlot.pdf
- GSM2230747.plot/Lsa-miR172a_Lsat_1_v5_gn_6_29600.1_964_TPlot.pdf
- GSM2230747.plot/Lsa-miR172a_Lsat_1_v5_gn_8_18040.1_1210_TPlot.pdf
- GSM2230747.plot/Lsa-miR172a_Lsat_1_v5_gn_8_65360.1_2381_TPlot.pdf
- GSM2230747.plot/Lsa-miR172a_Lsat_1_v5_gn_8_76521.1_3623_TPlot.pdf
- GSM2230747.plot/Lsa-miR172a_Lsat_1_v5_gn_9_20420.1_1655_TPlot.pdf
- GSM2230747.plot/Lsa-miR172b_Lsat_1_v5_gn_2_109741.1_1566_TPlot.pdf
- GSM2230747.plot/Lsa-miR172b_Lsat_1_v5_gn_3_89681.1_1330_TPlot.pdf
- GSM2230747.plot/Lsa-miR172b_Lsat_1_v5_gn_9_64940.1_775_TPlot.pdf
- GSM2230747.plot/Lsa-miR172c_Lsat_1_v5_gn_2_65621.1_941_TPlot.pdf
- GSM2230747.plot/Lsa-miR172c_Lsat_1_v5_gn_5_79461.1_428_TPlot.pdf
- GSM2230747.plot/Lsa-miR172c_Lsat_1_v5_gn_8_116281.1_278_TPlot.pdf
- GSM2230747.plot/Lsa-miR172c_Lsat_1_v5_gn_9_119461.1_522_TPlot.pdf
- GSM2230747.plot/Lsa-miR1871_Lsat_1_v5_gn_2_67780.1_6086_TPlot.pdf
- GSM2230747.plot/Lsa-miR1871_Lsat_1_v5_gn_8_115261.1_1024_TPlot.pdf
- GSM2230747.plot/Lsa-miR1871_Lsat_1_v5_gn_8_27820.1_199_TPlot.pdf
- GSM2230747.plot/Lsa-miR1871_Lsat_1_v5_gn_8_45621.1_562_TPlot.pdf
- GSM2230747.plot/Lsa-miR2111_Lsat_1_v5_gn_1_100400.1_320_TPlot.pdf
- GSM2230747.plot/Lsa-miR2111_Lsat_1_v5_gn_2_83120.1_524_TPlot.pdf
- GSM2230747.plot/Lsa-miR2111_Lsat_1_v5_gn_3_100.1_4718_TPlot.pdf
- GSM2230747.plot/Lsa-miR2111_Lsat_1_v5_gn_4_104321.1_742_TPlot.pdf
- GSM2230747.plot/Lsa-miR2111_Lsat_1_v5_gn_4_141440.1_1284_TPlot.pdf
- GSM2230747.plot/Lsa-miR2111_Lsat_1_v5_gn_4_60620.1_725_TPlot.pdf
- GSM2230747.plot/Lsa-miR2111_Lsat_1_v5_gn_4_63601.1_688_TPlot.pdf
- GSM2230747.plot/Lsa-miR2111_Lsat_1_v5_gn_5_136700.1_2760_TPlot.pdf
- GSM2230747.plot/Lsa-miR2111_Lsat_1_v5_gn_5_176920.1_2265_TPlot.pdf
- GSM2230747.plot/Lsa-miR2111_Lsat_1_v5_gn_5_3140.1_1834_TPlot.pdf
- GSM2230747.plot/Lsa-miR2111_Lsat_1_v5_gn_8_11600.1_1013_TPlot.pdf
- GSM2230747.plot/Lsa-miR2111_Lsat_1_v5_gn_8_15441.1_1147_TPlot.pdf
- GSM2230747.plot/Lsa-miR2111_Lsat_1_v5_gn_8_340.1_2200_TPlot.pdf
- GSM2230747.plot/Lsa-miR2111_Lsat_1_v5_gn_9_4701.1_1755_TPlot.pdf
- GSM2230747.plot/Lsa-miR2111_Lsat_1_v5_gn_9_68620.1_120_TPlot.pdf
- GSM2230747.plot/Lsa-miR2275_Lsat_1_v5_gn_0_27881.1_1538_TPlot.pdf
- GSM2230747.plot/Lsa-miR2275_Lsat_1_v5_gn_1_104201.1_294_TPlot.pdf
- GSM2230747.plot/Lsa-miR2275_Lsat_1_v5_gn_3_100900.1_1377_TPlot.pdf
- GSM2230747.plot/Lsa-miR2275_Lsat_1_v5_gn_4_37061.1_1323_TPlot.pdf
- GSM2230747.plot/Lsa-miR2275_Lsat_1_v5_gn_5_148821.1_2687_TPlot.pdf
- GSM2230747.plot/Lsa-miR2275_Lsat_1_v5_gn_6_109401.1_399_TPlot.pdf
- GSM2230747.plot/Lsa-miR2275_Lsat_1_v5_gn_6_32381.1_337_TPlot.pdf
- GSM2230747.plot/Lsa-miR2275_Lsat_1_v5_gn_6_86700.1_942_TPlot.pdf
- GSM2230747.plot/Lsa-miR2275_Lsat_1_v5_gn_8_131741.1_35_TPlot.pdf
- GSM2230747.plot/Lsa-miR2275_Lsat_1_v5_gn_8_143940.1_2682_TPlot.pdf
- GSM2230747.plot/Lsa-miR2275_Lsat_1_v5_gn_8_164740.1_1918_TPlot.pdf
- GSM2230747.plot/Lsa-miR2275_Lsat_1_v5_gn_9_33800.1_1113_TPlot.pdf
- GSM2230747.plot/Lsa-miR319a_Lsat_1_v5_gn_4_29640.1_1153_TPlot.pdf
- GSM2230747.plot/Lsa-miR319a_Lsat_1_v5_gn_5_127021.1_494_TPlot.pdf
- GSM2230747.plot/Lsa-miR319a_Lsat_1_v5_gn_9_19881.1_785_TPlot.pdf
- GSM2230747.plot/Lsa-miR319c_Lsat_1_v5_gn_2_104661.1_288_TPlot.pdf
- GSM2230747.plot/Lsa-miR319c_Lsat_1_v5_gn_4_78640.1_1749_TPlot.pdf
- GSM2230747.plot/Lsa-miR319f_Lsat_1_v5_gn_7_27781.1_1503_TPlot.pdf
- GSM2230747.plot/Lsa-miR319f_Lsat_1_v5_gn_9_9761.1_336_TPlot.pdf
- GSM2230747.plot/Lsa-miR319f_Lsat_1_v5_gn_9_99020.1_1730_TPlot.pdf
- GSM2230747.plot/Lsa-miR390_Lsat_1_v5_gn_4_85941.1_1032_TPlot.pdf
- GSM2230747.plot/Lsa-miR390_Lsat_1_v5_gn_7_97281.1_419_TPlot.pdf
- GSM2230747.plot/Lsa-miR390_Lsat_1_v5_gn_9_41220.1_2637_TPlot.pdf
- GSM2230747.plot/Lsa-miR393a_Lsat_1_v5_gn_1_70060.1_384_TPlot.pdf
- GSM2230747.plot/Lsa-miR393a_Lsat_1_v5_gn_3_43721.1_320_TPlot.pdf
- GSM2230747.plot/Lsa-miR393a_Lsat_1_v5_gn_4_49221.1_1381_TPlot.pdf
- GSM2230747.plot/Lsa-miR393a_Lsat_1_v5_gn_5_188920.1_1516_TPlot.pdf
- GSM2230747.plot/Lsa-miR393a_Lsat_1_v5_gn_6_13521.1_565_TPlot.pdf
- GSM2230747.plot/Lsa-miR393b_Lsat_1_v5_gn_4_160900.1_2701_TPlot.pdf
- GSM2230747.plot/Lsa-miR393c_Lsat_1_v5_gn_0_45201.1_1516_TPlot.pdf
- GSM2230747.plot/Lsa-miR393c_Lsat_1_v5_gn_1_126900.1_2029_TPlot.pdf
- GSM2230747.plot/Lsa-miR393c_Lsat_1_v5_gn_1_14420.1_159_TPlot.pdf
- GSM2230747.plot/Lsa-miR393c_Lsat_1_v5_gn_4_131820.1_874_TPlot.pdf
- GSM2230747.plot/Lsa-miR393c_Lsat_1_v5_gn_4_31720.1_818_TPlot.pdf
- GSM2230747.plot/Lsa-miR393c_Lsat_1_v5_gn_7_19521.1_1567_TPlot.pdf
- GSM2230747.plot/Lsa-miR393c_Lsat_1_v5_gn_7_21701.1_879_TPlot.pdf
- GSM2230747.plot/Lsa-miR393c_Lsat_1_v5_gn_9_4820.1_1718_TPlot.pdf
- GSM2230747.plot/Lsa-miR393c_Lsat_1_v5_gn_9_69440.1_830_TPlot.pdf
- GSM2230747.plot/Lsa-miR394a_Lsat_1_v5_gn_3_30801.1_1045_TPlot.pdf
- GSM2230747.plot/Lsa-miR394a_Lsat_1_v5_gn_5_12001.1_714_TPlot.pdf
- GSM2230747.plot/Lsa-miR394a_Lsat_1_v5_gn_5_81101.1_1132_TPlot.pdf
- GSM2230747.plot/Lsa-miR394a_Lsat_1_v5_gn_6_102380.1_1294_TPlot.pdf
- GSM2230747.plot/Lsa-miR394a_Lsat_1_v5_gn_7_105700.1_589_TPlot.pdf
- GSM2230747.plot/Lsa-miR394a_Lsat_1_v5_gn_8_16800.1_898_TPlot.pdf
- GSM2230747.plot/Lsa-miR394b_Lsat_1_v5_gn_3_53200.1_390_TPlot.pdf
- GSM2230747.plot/Lsa-miR394b_Lsat_1_v5_gn_3_54160.1_408_TPlot.pdf
- GSM2230747.plot/Lsa-miR394b_Lsat_1_v5_gn_3_56401.1_553_TPlot.pdf
- GSM2230747.plot/Lsa-miR394b_Lsat_1_v5_gn_3_9121.1_2296_TPlot.pdf
- GSM2230747.plot/Lsa-miR394b_Lsat_1_v5_gn_6_110981.1_924_TPlot.pdf
- GSM2230747.plot/Lsa-miR394b_Lsat_1_v5_gn_9_113620.1_1046_TPlot.pdf
- GSM2230747.plot/Lsa-miR394c_Lsat_1_v5_gn_0_19800.1_3119_TPlot.pdf
- GSM2230747.plot/Lsa-miR394c_Lsat_1_v5_gn_1_87300.1_6292_TPlot.pdf
- GSM2230747.plot/Lsa-miR394c_Lsat_1_v5_gn_5_90980.1_710_TPlot.pdf
- GSM2230747.plot/Lsa-miR394c_Lsat_1_v5_gn_6_102440.1_1294_TPlot.pdf
- GSM2230747.plot/Lsa-miR394c_Lsat_1_v5_gn_6_102560.1_931_TPlot.pdf
[truncated: 2,880 more entries]
