# Supplementary material for: Comprehensive Annotation and Functional Exploration of MicroRNAs in Lettuce
Source: Front Plant Sci. 2021 Dec 24;12:781836. doi: 10.3389/fpls.2021.781836 (PMC8739914; doi:10.3389/fpls.2021.781836)
Supplement: Supplementary file 3 [file Data_Sheet_9.ZIP]

Archive with 2,448 entries (2,445 files):
- GSM2230751.plot/
- GSM2230751.plot/Lsa-miR1446_Lsat_1_v5_gn_2_133880.1_1251_TPlot.pdf
- GSM2230751.plot/Lsa-miR1446_Lsat_1_v5_gn_2_91621.1_2389_TPlot.pdf
- GSM2230751.plot/Lsa-miR1446_Lsat_1_v5_gn_3_102160.1_1169_TPlot.pdf
- GSM2230751.plot/Lsa-miR1446_Lsat_1_v5_gn_3_32820.1_1167_TPlot.pdf
- GSM2230751.plot/Lsa-miR1446_Lsat_1_v5_gn_3_48061.1_2426_TPlot.pdf
- GSM2230751.plot/Lsa-miR1446_Lsat_1_v5_gn_3_53980.1_441_TPlot.pdf
- GSM2230751.plot/Lsa-miR1446_Lsat_1_v5_gn_3_61481.1_3952_TPlot.pdf
- GSM2230751.plot/Lsa-miR1446_Lsat_1_v5_gn_4_170480.1_2205_TPlot.pdf
- GSM2230751.plot/Lsa-miR1446_Lsat_1_v5_gn_4_76080.1_648_TPlot.pdf
- GSM2230751.plot/Lsa-miR1446_Lsat_1_v5_gn_5_170600.1_1122_TPlot.pdf
- GSM2230751.plot/Lsa-miR1446_Lsat_1_v5_gn_6_110501.1_404_TPlot.pdf
- GSM2230751.plot/Lsa-miR1446_Lsat_1_v5_gn_6_47421.1_1114_TPlot.pdf
- GSM2230751.plot/Lsa-miR1446_Lsat_1_v5_gn_6_8501.1_2875_TPlot.pdf
- GSM2230751.plot/Lsa-miR1446_Lsat_1_v5_gn_7_29460.1_1794_TPlot.pdf
- GSM2230751.plot/Lsa-miR1446_Lsat_1_v5_gn_7_71040.1_1233_TPlot.pdf
- GSM2230751.plot/Lsa-miR1446_Lsat_1_v5_gn_7_9300.1_1495_TPlot.pdf
- GSM2230751.plot/Lsa-miR1446_Lsat_1_v5_gn_8_167200.1_999_TPlot.pdf
- GSM2230751.plot/Lsa-miR1446_Lsat_1_v5_gn_8_340.1_2192_TPlot.pdf
- GSM2230751.plot/Lsa-miR1446_Lsat_1_v5_gn_8_90101.1_650_TPlot.pdf
- GSM2230751.plot/Lsa-miR1446_Lsat_1_v5_gn_9_121240.1_2400_TPlot.pdf
- GSM2230751.plot/Lsa-miR156d_Lsat_1_v5_gn_7_11040.1_1087_TPlot.pdf
- GSM2230751.plot/Lsa-miR156f_Lsat_1_v5_gn_5_173741.1_348_TPlot.pdf
- GSM2230751.plot/Lsa-miR156h_Lsat_1_v5_gn_1_6040.1_188_TPlot.pdf
- GSM2230751.plot/Lsa-miR156i_Lsat_1_v5_gn_2_88681.1_2002_TPlot.pdf
- GSM2230751.plot/Lsa-miR156i_Lsat_1_v5_gn_5_12360.1_1859_TPlot.pdf
- GSM2230751.plot/Lsa-miR156i_Lsat_1_v5_gn_8_161201.1_1291_TPlot.pdf
- GSM2230751.plot/Lsa-miR156i_Lsat_1_v5_gn_9_28021.1_1267_TPlot.pdf
- GSM2230751.plot/Lsa-miR156j_Lsat_1_v5_gn_0_3541.1_2134_TPlot.pdf
- GSM2230751.plot/Lsa-miR156j_Lsat_1_v5_gn_1_126340.1_1034_TPlot.pdf
- GSM2230751.plot/Lsa-miR156j_Lsat_1_v5_gn_1_14560.1_192_TPlot.pdf
- GSM2230751.plot/Lsa-miR156j_Lsat_1_v5_gn_2_75101.1_699_TPlot.pdf
- GSM2230751.plot/Lsa-miR156j_Lsat_1_v5_gn_4_139200.1_170_TPlot.pdf
- GSM2230751.plot/Lsa-miR156j_Lsat_1_v5_gn_4_64540.1_748_TPlot.pdf
- GSM2230751.plot/Lsa-miR156j_Lsat_1_v5_gn_4_7021.1_627_TPlot.pdf
- GSM2230751.plot/Lsa-miR156j_Lsat_1_v5_gn_4_81541.1_850_TPlot.pdf
- GSM2230751.plot/Lsa-miR156j_Lsat_1_v5_gn_5_32220.1_1992_TPlot.pdf
- GSM2230751.plot/Lsa-miR156j_Lsat_1_v5_gn_5_42660.1_1691_TPlot.pdf
- GSM2230751.plot/Lsa-miR156j_Lsat_1_v5_gn_5_71601.1_276_TPlot.pdf
- GSM2230751.plot/Lsa-miR156j_Lsat_1_v5_gn_6_46020.1_53_TPlot.pdf
- GSM2230751.plot/Lsa-miR156j_Lsat_1_v5_gn_8_69380.1_2571_TPlot.pdf
- GSM2230751.plot/Lsa-miR157a_Lsat_1_v5_gn_3_31000.1_849_TPlot.pdf
- GSM2230751.plot/Lsa-miR157a_Lsat_1_v5_gn_4_113241.1_869_TPlot.pdf
- GSM2230751.plot/Lsa-miR157a_Lsat_1_v5_gn_4_1141.1_1409_TPlot.pdf
- GSM2230751.plot/Lsa-miR157a_Lsat_1_v5_gn_4_33541.1_451_TPlot.pdf
- GSM2230751.plot/Lsa-miR157a_Lsat_1_v5_gn_4_421.1_2360_TPlot.pdf
- GSM2230751.plot/Lsa-miR157a_Lsat_1_v5_gn_5_142161.1_3504_TPlot.pdf
- GSM2230751.plot/Lsa-miR157a_Lsat_1_v5_gn_9_4540.1_325_TPlot.pdf
- GSM2230751.plot/Lsa-miR157b_Lsat_1_v5_gn_4_33541.1_452_TPlot.pdf
- GSM2230751.plot/Lsa-miR157b_Lsat_1_v5_gn_7_11040.1_1088_TPlot.pdf
- GSM2230751.plot/Lsa-miR157b_Lsat_1_v5_gn_9_28021.1_1268_TPlot.pdf
- GSM2230751.plot/Lsa-miR157d_Lsat_1_v5_gn_4_1141.1_1410_TPlot.pdf
- GSM2230751.plot/Lsa-miR157d_Lsat_1_v5_gn_4_421.1_2361_TPlot.pdf
- GSM2230751.plot/Lsa-miR157d_Lsat_1_v5_gn_5_142161.1_3505_TPlot.pdf
- GSM2230751.plot/Lsa-miR157e_Lsat_1_v5_gn_2_134361.1_223_TPlot.pdf
- GSM2230751.plot/Lsa-miR157e_Lsat_1_v5_gn_5_12360.1_1860_TPlot.pdf
- GSM2230751.plot/Lsa-miR157e_Lsat_1_v5_gn_8_134640.1_547_TPlot.pdf
- GSM2230751.plot/Lsa-miR157e_Lsat_1_v5_gn_9_4540.1_326_TPlot.pdf
- GSM2230751.plot/Lsa-miR159a_Lsat_1_v5_gn_4_12381.1_621_TPlot.pdf
- GSM2230751.plot/Lsa-miR159a_Lsat_1_v5_gn_5_129201.1_733_TPlot.pdf
- GSM2230751.plot/Lsa-miR159a_Lsat_1_v5_gn_5_169160.1_490_TPlot.pdf
- GSM2230751.plot/Lsa-miR159a_Lsat_1_v5_gn_5_16921.1_1514_TPlot.pdf
- GSM2230751.plot/Lsa-miR159a_Lsat_1_v5_gn_8_123241.1_401_TPlot.pdf
- GSM2230751.plot/Lsa-miR159a_Lsat_1_v5_gn_9_9761.1_337_TPlot.pdf
- GSM2230751.plot/Lsa-miR159b_Lsat_1_v5_gn_0_39281.1_2161_TPlot.pdf
- GSM2230751.plot/Lsa-miR159b_Lsat_1_v5_gn_1_64661.1_652_TPlot.pdf
- GSM2230751.plot/Lsa-miR159b_Lsat_1_v5_gn_3_90141.1_540_TPlot.pdf
- GSM2230751.plot/Lsa-miR159b_Lsat_1_v5_gn_3_94000.1_137_TPlot.pdf
- GSM2230751.plot/Lsa-miR159b_Lsat_1_v5_gn_5_179060.1_714_TPlot.pdf
- GSM2230751.plot/Lsa-miR159b_Lsat_1_v5_gn_5_75800.1_1860_TPlot.pdf
- GSM2230751.plot/Lsa-miR159b_Lsat_1_v5_gn_8_18560.1_254_TPlot.pdf
- GSM2230751.plot/Lsa-miR160a_Lsat_1_v5_gn_2_100181.1_2076_TPlot.pdf
- GSM2230751.plot/Lsa-miR160a_Lsat_1_v5_gn_5_78820.1_2693_TPlot.pdf
- GSM2230751.plot/Lsa-miR160b_Lsat_1_v5_gn_2_112381.1_1289_TPlot.pdf
- GSM2230751.plot/Lsa-miR160b_Lsat_1_v5_gn_6_30741.1_2067_TPlot.pdf
- GSM2230751.plot/Lsa-miR160b_Lsat_1_v5_gn_7_80140.1_1719_TPlot.pdf
- GSM2230751.plot/Lsa-miR160b_Lsat_1_v5_gn_8_20161.1_1819_TPlot.pdf
- GSM2230751.plot/Lsa-miR160b_Lsat_1_v5_gn_9_69060.1_1181_TPlot.pdf
- GSM2230751.plot/Lsa-miR164a_Lsat_1_v5_gn_1_110320.1_3524_TPlot.pdf
- GSM2230751.plot/Lsa-miR164a_Lsat_1_v5_gn_4_109600.1_877_TPlot.pdf
- GSM2230751.plot/Lsa-miR164a_Lsat_1_v5_gn_4_110501.1_406_TPlot.pdf
- GSM2230751.plot/Lsa-miR164a_Lsat_1_v5_gn_5_127660.1_724_TPlot.pdf
- GSM2230751.plot/Lsa-miR164a_Lsat_1_v5_gn_5_981.1_601_TPlot.pdf
- GSM2230751.plot/Lsa-miR164a_Lsat_1_v5_gn_9_26661.1_364_TPlot.pdf
- GSM2230751.plot/Lsa-miR164b_Lsat_1_v5_gn_4_73580.1_963_TPlot.pdf
- GSM2230751.plot/Lsa-miR164b_Lsat_1_v5_gn_6_90981.1_1203_TPlot.pdf
- GSM2230751.plot/Lsa-miR164c_Lsat_1_v5_gn_0_45640.1_643_TPlot.pdf
- GSM2230751.plot/Lsa-miR164c_Lsat_1_v5_gn_4_169300.1_643_TPlot.pdf
- GSM2230751.plot/Lsa-miR164c_Lsat_1_v5_gn_4_62541.1_396_TPlot.pdf
- GSM2230751.plot/Lsa-miR164c_Lsat_1_v5_gn_7_104460.1_727_TPlot.pdf
- GSM2230751.plot/Lsa-miR164c_Lsat_1_v5_gn_9_26661.1_363_TPlot.pdf
- GSM2230751.plot/Lsa-miR166a_Lsat_1_v5_gn_1_75020.1_1310_TPlot.pdf
- GSM2230751.plot/Lsa-miR166a_Lsat_1_v5_gn_4_113220.1_830_TPlot.pdf
- GSM2230751.plot/Lsa-miR166a_Lsat_1_v5_gn_6_22720.1_565_TPlot.pdf
- GSM2230751.plot/Lsa-miR166c_Lsat_1_v5_gn_2_100140.1_1400_TPlot.pdf
- GSM2230751.plot/Lsa-miR166f_Lsat_1_v5_gn_2_103120.1_484_TPlot.pdf
- GSM2230751.plot/Lsa-miR166f_Lsat_1_v5_gn_3_115940.1_1058_TPlot.pdf
- GSM2230751.plot/Lsa-miR166f_Lsat_1_v5_gn_6_45641.1_1309_TPlot.pdf
- GSM2230751.plot/Lsa-miR166f_Lsat_1_v5_gn_9_29121.1_2923_TPlot.pdf
- GSM2230751.plot/Lsa-miR166g_Lsat_1_v5_gn_2_103140.1_617_TPlot.pdf
- GSM2230751.plot/Lsa-miR166g_Lsat_1_v5_gn_5_134441.1_568_TPlot.pdf
- GSM2230751.plot/Lsa-miR166g_Lsat_1_v5_gn_5_184280.1_912_TPlot.pdf
- GSM2230751.plot/Lsa-miR166g_Lsat_1_v5_gn_5_32500.1_565_TPlot.pdf
- GSM2230751.plot/Lsa-miR166g_Lsat_1_v5_gn_5_44541.1_515_TPlot.pdf
- GSM2230751.plot/Lsa-miR166g_Lsat_1_v5_gn_7_29400.1_5324_TPlot.pdf
- GSM2230751.plot/Lsa-miR166g_Lsat_1_v5_gn_9_89140.1_1993_TPlot.pdf
- GSM2230751.plot/Lsa-miR166h_Lsat_1_v5_gn_1_37081.1_1030_TPlot.pdf
- GSM2230751.plot/Lsa-miR166h_Lsat_1_v5_gn_4_100080.1_1067_TPlot.pdf
- GSM2230751.plot/Lsa-miR166h_Lsat_1_v5_gn_5_84680.1_2194_TPlot.pdf
- GSM2230751.plot/Lsa-miR166h_Lsat_1_v5_gn_8_60221.1_2203_TPlot.pdf
- GSM2230751.plot/Lsa-miR166h_Lsat_1_v5_gn_9_89121.1_1993_TPlot.pdf
- GSM2230751.plot/Lsa-miR166i_Lsat_1_v5_gn_2_100140.1_1402_TPlot.pdf
- GSM2230751.plot/Lsa-miR166i_Lsat_1_v5_gn_4_100080.1_1069_TPlot.pdf
- GSM2230751.plot/Lsa-miR166i_Lsat_1_v5_gn_5_134441.1_570_TPlot.pdf
- GSM2230751.plot/Lsa-miR166i_Lsat_1_v5_gn_5_184280.1_914_TPlot.pdf
- GSM2230751.plot/Lsa-miR166i_Lsat_1_v5_gn_5_23401.1_465_TPlot.pdf
- GSM2230751.plot/Lsa-miR166i_Lsat_1_v5_gn_5_84680.1_2196_TPlot.pdf
- GSM2230751.plot/Lsa-miR166i_Lsat_1_v5_gn_6_2981.1_487_TPlot.pdf
- GSM2230751.plot/Lsa-miR166i_Lsat_1_v5_gn_6_45641.1_1311_TPlot.pdf
- GSM2230751.plot/Lsa-miR167b_Lsat_1_v5_gn_3_72820.1_531_TPlot.pdf
- GSM2230751.plot/Lsa-miR167c_Lsat_1_v5_gn_7_27300.1_2921_TPlot.pdf
- GSM2230751.plot/Lsa-miR167d_Lsat_1_v5_gn_3_68721.1_2661_TPlot.pdf
- GSM2230751.plot/Lsa-miR167d_Lsat_1_v5_gn_7_36161.1_520_TPlot.pdf
- GSM2230751.plot/Lsa-miR167e_Lsat_1_v5_gn_2_72540.1_2777_TPlot.pdf
- GSM2230751.plot/Lsa-miR167e_Lsat_1_v5_gn_4_159141.1_1744_TPlot.pdf
- GSM2230751.plot/Lsa-miR168a_Lsat_1_v5_gn_1_25461.1_596_TPlot.pdf
- GSM2230751.plot/Lsa-miR168a_Lsat_1_v5_gn_1_71221.1_1266_TPlot.pdf
- GSM2230751.plot/Lsa-miR168a_Lsat_1_v5_gn_3_2841.1_205_TPlot.pdf
- GSM2230751.plot/Lsa-miR168a_Lsat_1_v5_gn_3_35820.1_1750_TPlot.pdf
- GSM2230751.plot/Lsa-miR168a_Lsat_1_v5_gn_5_103680.1_1484_TPlot.pdf
- GSM2230751.plot/Lsa-miR168a_Lsat_1_v5_gn_8_261.1_1295_TPlot.pdf
- GSM2230751.plot/Lsa-miR168a_Lsat_1_v5_gn_8_85500.1_307_TPlot.pdf
- GSM2230751.plot/Lsa-miR168a_Lsat_1_v5_gn_9_103440.1_1363_TPlot.pdf
- GSM2230751.plot/Lsa-miR168a_Lsat_1_v5_gn_9_56521.1_699_TPlot.pdf
- GSM2230751.plot/Lsa-miR168b_Lsat_1_v5_gn_2_19760.1_1492_TPlot.pdf
- GSM2230751.plot/Lsa-miR168b_Lsat_1_v5_gn_4_131340.1_6221_TPlot.pdf
- GSM2230751.plot/Lsa-miR168b_Lsat_1_v5_gn_4_173421.1_938_TPlot.pdf
- GSM2230751.plot/Lsa-miR168b_Lsat_1_v5_gn_8_88620.1_991_TPlot.pdf
- GSM2230751.plot/Lsa-miR169a_Lsat_1_v5_gn_7_34841.1_986_TPlot.pdf
- GSM2230751.plot/Lsa-miR169e_Lsat_1_v5_gn_3_71621.1_728_TPlot.pdf
- GSM2230751.plot/Lsa-miR169e_Lsat_1_v5_gn_4_15920.1_803_TPlot.pdf
- GSM2230751.plot/Lsa-miR169g_Lsat_1_v5_gn_3_90900.1_642_TPlot.pdf
- GSM2230751.plot/Lsa-miR169g_Lsat_1_v5_gn_5_168921.1_690_TPlot.pdf
- GSM2230751.plot/Lsa-miR169h_Lsat_1_v5_gn_7_116120.1_323_TPlot.pdf
- GSM2230751.plot/Lsa-miR169h_Lsat_1_v5_gn_8_111520.1_266_TPlot.pdf
- GSM2230751.plot/Lsa-miR169i_Lsat_1_v5_gn_1_37160.1_2396_TPlot.pdf
- GSM2230751.plot/Lsa-miR169i_Lsat_1_v5_gn_4_9240.1_236_TPlot.pdf
- GSM2230751.plot/Lsa-miR169i_Lsat_1_v5_gn_6_47121.1_1633_TPlot.pdf
- GSM2230751.plot/Lsa-miR169i_Lsat_1_v5_gn_6_97140.1_825_TPlot.pdf
- GSM2230751.plot/Lsa-miR171a_Lsat_1_v5_gn_1_27961.1_2558_TPlot.pdf
- GSM2230751.plot/Lsa-miR171a_Lsat_1_v5_gn_3_128721.1_47_TPlot.pdf
- GSM2230751.plot/Lsa-miR171a_Lsat_1_v5_gn_4_109141.1_1369_TPlot.pdf
- GSM2230751.plot/Lsa-miR171a_Lsat_1_v5_gn_5_174381.1_873_TPlot.pdf
- GSM2230751.plot/Lsa-miR171a_Lsat_1_v5_gn_7_45260.1_768_TPlot.pdf
- GSM2230751.plot/Lsa-miR171a_Lsat_1_v5_gn_9_89160.1_762_TPlot.pdf
- GSM2230751.plot/Lsa-miR171b_Lsat_1_v5_gn_1_27961.1_2561_TPlot.pdf
- GSM2230751.plot/Lsa-miR171b_Lsat_1_v5_gn_3_128721.1_50_TPlot.pdf
- GSM2230751.plot/Lsa-miR171b_Lsat_1_v5_gn_3_681.1_716_TPlot.pdf
- GSM2230751.plot/Lsa-miR171b_Lsat_1_v5_gn_4_153400.1_648_TPlot.pdf
- GSM2230751.plot/Lsa-miR171b_Lsat_1_v5_gn_5_71000.1_1628_TPlot.pdf
- GSM2230751.plot/Lsa-miR171b_Lsat_1_v5_gn_5_71020.1_1586_TPlot.pdf
- GSM2230751.plot/Lsa-miR171b_Lsat_1_v5_gn_6_3180.1_1761_TPlot.pdf
- GSM2230751.plot/Lsa-miR171b_Lsat_1_v5_gn_7_9261.1_1167_TPlot.pdf
- GSM2230751.plot/Lsa-miR171c_Lsat_1_v5_gn_3_63880.1_577_TPlot.pdf
- GSM2230751.plot/Lsa-miR171c_Lsat_1_v5_gn_3_65860.1_2360_TPlot.pdf
- GSM2230751.plot/Lsa-miR171c_Lsat_1_v5_gn_3_681.1_713_TPlot.pdf
- GSM2230751.plot/Lsa-miR171c_Lsat_1_v5_gn_4_149801.1_210_TPlot.pdf
- GSM2230751.plot/Lsa-miR171c_Lsat_1_v5_gn_4_178061.1_3889_TPlot.pdf
- GSM2230751.plot/Lsa-miR171c_Lsat_1_v5_gn_5_124321.1_542_TPlot.pdf
- GSM2230751.plot/Lsa-miR171c_Lsat_1_v5_gn_5_53581.1_1236_TPlot.pdf
- GSM2230751.plot/Lsa-miR171c_Lsat_1_v5_gn_6_3180.1_1758_TPlot.pdf
- GSM2230751.plot/Lsa-miR171c_Lsat_1_v5_gn_7_49541.1_871_TPlot.pdf
- GSM2230751.plot/Lsa-miR171c_Lsat_1_v5_gn_7_97240.1_2083_TPlot.pdf
- GSM2230751.plot/Lsa-miR171c_Lsat_1_v5_gn_8_12460.1_1103_TPlot.pdf
- GSM2230751.plot/Lsa-miR171d_Lsat_1_v5_gn_5_181100.1_768_TPlot.pdf
- GSM2230751.plot/Lsa-miR171d_Lsat_1_v5_gn_7_9261.1_1164_TPlot.pdf
- GSM2230751.plot/Lsa-miR171e_Lsat_1_v5_gn_3_55860.1_341_TPlot.pdf
- GSM2230751.plot/Lsa-miR171e_Lsat_1_v5_gn_5_145661.1_2412_TPlot.pdf
- GSM2230751.plot/Lsa-miR171e_Lsat_1_v5_gn_5_167061.1_3787_TPlot.pdf
- GSM2230751.plot/Lsa-miR171e_Lsat_1_v5_gn_7_31021.1_3038_TPlot.pdf
- GSM2230751.plot/Lsa-miR171e_Lsat_1_v5_gn_8_3401.1_1292_TPlot.pdf
- GSM2230751.plot/Lsa-miR171f_Lsat_1_v5_gn_3_36300.1_1498_TPlot.pdf
- GSM2230751.plot/Lsa-miR171f_Lsat_1_v5_gn_3_78621.1_732_TPlot.pdf
- GSM2230751.plot/Lsa-miR172a_Lsat_1_v5_gn_8_144901.1_920_TPlot.pdf
- GSM2230751.plot/Lsa-miR172a_Lsat_1_v5_gn_9_20420.1_1655_TPlot.pdf
- GSM2230751.plot/Lsa-miR172b_Lsat_1_v5_gn_2_109741.1_1566_TPlot.pdf
- GSM2230751.plot/Lsa-miR172b_Lsat_1_v5_gn_4_105921.1_770_TPlot.pdf
- GSM2230751.plot/Lsa-miR172b_Lsat_1_v5_gn_5_79461.1_428_TPlot.pdf
- GSM2230751.plot/Lsa-miR172b_Lsat_1_v5_gn_8_18040.1_1210_TPlot.pdf
- GSM2230751.plot/Lsa-miR172c_Lsat_1_v5_gn_8_72921.1_1035_TPlot.pdf
- GSM2230751.plot/Lsa-miR172c_Lsat_1_v5_gn_9_64940.1_775_TPlot.pdf
- GSM2230751.plot/Lsa-miR1871_Lsat_1_v5_gn_0_12040.1_2235_TPlot.pdf
- GSM2230751.plot/Lsa-miR1871_Lsat_1_v5_gn_3_121920.1_3301_TPlot.pdf
- GSM2230751.plot/Lsa-miR1871_Lsat_1_v5_gn_7_9300.1_1139_TPlot.pdf
- GSM2230751.plot/Lsa-miR1871_Lsat_1_v5_gn_8_12460.1_978_TPlot.pdf
- GSM2230751.plot/Lsa-miR1871_Lsat_1_v5_gn_8_27820.1_199_TPlot.pdf
- GSM2230751.plot/Lsa-miR1871_Lsat_1_v5_gn_8_45621.1_562_TPlot.pdf
- GSM2230751.plot/Lsa-miR2111_Lsat_1_v5_gn_1_100400.1_320_TPlot.pdf
- GSM2230751.plot/Lsa-miR2111_Lsat_1_v5_gn_2_134381.1_217_TPlot.pdf
- GSM2230751.plot/Lsa-miR2111_Lsat_1_v5_gn_3_100.1_4718_TPlot.pdf
- GSM2230751.plot/Lsa-miR2111_Lsat_1_v5_gn_4_104321.1_742_TPlot.pdf
- GSM2230751.plot/Lsa-miR2111_Lsat_1_v5_gn_4_141440.1_1284_TPlot.pdf
- GSM2230751.plot/Lsa-miR2111_Lsat_1_v5_gn_4_48100.1_2654_TPlot.pdf
- GSM2230751.plot/Lsa-miR2111_Lsat_1_v5_gn_4_63601.1_688_TPlot.pdf
- GSM2230751.plot/Lsa-miR2111_Lsat_1_v5_gn_5_136700.1_2760_TPlot.pdf
- GSM2230751.plot/Lsa-miR2111_Lsat_1_v5_gn_5_176920.1_2265_TPlot.pdf
- GSM2230751.plot/Lsa-miR2111_Lsat_1_v5_gn_6_59920.1_2012_TPlot.pdf
- GSM2230751.plot/Lsa-miR2111_Lsat_1_v5_gn_7_3500.1_918_TPlot.pdf
- GSM2230751.plot/Lsa-miR2111_Lsat_1_v5_gn_7_57121.1_1868_TPlot.pdf
- GSM2230751.plot/Lsa-miR2111_Lsat_1_v5_gn_8_340.1_2200_TPlot.pdf
- GSM2230751.plot/Lsa-miR2111_Lsat_1_v5_gn_9_4701.1_1755_TPlot.pdf
- GSM2230751.plot/Lsa-miR2275_Lsat_1_v5_gn_0_27881.1_1538_TPlot.pdf
- GSM2230751.plot/Lsa-miR2275_Lsat_1_v5_gn_1_6581.1_324_TPlot.pdf
- GSM2230751.plot/Lsa-miR2275_Lsat_1_v5_gn_3_100900.1_1377_TPlot.pdf
- GSM2230751.plot/Lsa-miR2275_Lsat_1_v5_gn_4_152040.1_429_TPlot.pdf
- GSM2230751.plot/Lsa-miR2275_Lsat_1_v5_gn_6_106621.1_270_TPlot.pdf
- GSM2230751.plot/Lsa-miR2275_Lsat_1_v5_gn_6_24000.1_1347_TPlot.pdf
- GSM2230751.plot/Lsa-miR2275_Lsat_1_v5_gn_6_32381.1_337_TPlot.pdf
- GSM2230751.plot/Lsa-miR2275_Lsat_1_v5_gn_7_20501.1_674_TPlot.pdf
- GSM2230751.plot/Lsa-miR2275_Lsat_1_v5_gn_7_99460.1_848_TPlot.pdf
- GSM2230751.plot/Lsa-miR2275_Lsat_1_v5_gn_8_125920.1_830_TPlot.pdf
- GSM2230751.plot/Lsa-miR2275_Lsat_1_v5_gn_9_33800.1_1113_TPlot.pdf
- GSM2230751.plot/Lsa-miR319a_Lsat_1_v5_gn_7_27781.1_1503_TPlot.pdf
- GSM2230751.plot/Lsa-miR319c_Lsat_1_v5_gn_9_9761.1_336_TPlot.pdf
- GSM2230751.plot/Lsa-miR319e_Lsat_1_v5_gn_9_99020.1_1730_TPlot.pdf
- GSM2230751.plot/Lsa-miR319f_Lsat_1_v5_gn_4_29640.1_1153_TPlot.pdf
- GSM2230751.plot/Lsa-miR319f_Lsat_1_v5_gn_7_23540.1_696_TPlot.pdf
- GSM2230751.plot/Lsa-miR319f_Lsat_1_v5_gn_9_19881.1_785_TPlot.pdf
- GSM2230751.plot/Lsa-miR390_Lsat_1_v5_gn_3_11501.1_1173_TPlot.pdf
- GSM2230751.plot/Lsa-miR390_Lsat_1_v5_gn_7_107941.1_389_TPlot.pdf
- GSM2230751.plot/Lsa-miR390_Lsat_1_v5_gn_7_97281.1_419_TPlot.pdf
- GSM2230751.plot/Lsa-miR393a_Lsat_1_v5_gn_0_45201.1_1516_TPlot.pdf
- GSM2230751.plot/Lsa-miR393a_Lsat_1_v5_gn_1_70060.1_384_TPlot.pdf
- GSM2230751.plot/Lsa-miR393a_Lsat_1_v5_gn_8_54220.1_1745_TPlot.pdf
- GSM2230751.plot/Lsa-miR393a_Lsat_1_v5_gn_9_4820.1_1718_TPlot.pdf
- GSM2230751.plot/Lsa-miR393c_Lsat_1_v5_gn_1_126900.1_2029_TPlot.pdf
- GSM2230751.plot/Lsa-miR393c_Lsat_1_v5_gn_4_131820.1_874_TPlot.pdf
- GSM2230751.plot/Lsa-miR393c_Lsat_1_v5_gn_4_31720.1_818_TPlot.pdf
- GSM2230751.plot/Lsa-miR393c_Lsat_1_v5_gn_4_69821.1_930_TPlot.pdf
- GSM2230751.plot/Lsa-miR393c_Lsat_1_v5_gn_5_188920.1_1516_TPlot.pdf
- GSM2230751.plot/Lsa-miR393c_Lsat_1_v5_gn_7_19521.1_1567_TPlot.pdf
- GSM2230751.plot/Lsa-miR393c_Lsat_1_v5_gn_9_69440.1_830_TPlot.pdf
- GSM2230751.plot/Lsa-miR394a_Lsat_1_v5_gn_2_82001.1_2051_TPlot.pdf
- GSM2230751.plot/Lsa-miR394a_Lsat_1_v5_gn_3_56401.1_553_TPlot.pdf
- GSM2230751.plot/Lsa-miR394a_Lsat_1_v5_gn_4_172180.1_260_TPlot.pdf
- GSM2230751.plot/Lsa-miR394a_Lsat_1_v5_gn_4_179580.1_2119_TPlot.pdf
- GSM2230751.plot/Lsa-miR394a_Lsat_1_v5_gn_4_84680.1_1628_TPlot.pdf
- GSM2230751.plot/Lsa-miR394a_Lsat_1_v5_gn_5_64980.1_2278_TPlot.pdf
- GSM2230751.plot/Lsa-miR394a_Lsat_1_v5_gn_5_81101.1_1132_TPlot.pdf
- GSM2230751.plot/Lsa-miR394a_Lsat_1_v5_gn_6_110501.1_1090_TPlot.pdf
- GSM2230751.plot/Lsa-miR394a_Lsat_1_v5_gn_8_147861.1_1309_TPlot.pdf
- GSM2230751.plot/Lsa-miR394a_Lsat_1_v5_gn_9_113620.1_1046_TPlot.pdf
- GSM2230751.plot/Lsa-miR394b_Lsat_1_v5_gn_1_87300.1_6292_TPlot.pdf
- GSM2230751.plot/Lsa-miR394b_Lsat_1_v5_gn_5_12001.1_714_TPlot.pdf
- GSM2230751.plot/Lsa-miR394b_Lsat_1_v5_gn_5_123180.1_1899_TPlot.pdf
- GSM2230751.plot/Lsa-miR394b_Lsat_1_v5_gn_6_110981.1_924_TPlot.pdf
- GSM2230751.plot/Lsa-miR394b_Lsat_1_v5_gn_6_112720.1_3127_TPlot.pdf
- GSM2230751.plot/Lsa-miR394b_Lsat_1_v5_gn_7_16240.1_1017_TPlot.pdf
- GSM2230751.plot/Lsa-miR394b_Lsat_1_v5_gn_8_102781.1_3186_TPlot.pdf
- GSM2230751.plot/Lsa-miR394b_Lsat_1_v5_gn_9_11040.1_442_TPlot.pdf
- GSM2230751.plot/Lsa-miR394b_Lsat_1_v5_gn_9_29020.1_3049_TPlot.pdf
- GSM2230751.plot/Lsa-miR394b_Lsat_1_v5_gn_9_29121.1_3049_TPlot.pdf
- GSM2230751.plot/Lsa-miR394b_Lsat_1_v5_gn_9_57081.1_1968_TPlot.pdf
- GSM2230751.plot/Lsa-miR394c_Lsat_1_v5_gn_0_800.1_1592_TPlot.pdf
- GSM2230751.plot/Lsa-miR394c_Lsat_1_v5_gn_8_123101.1_574_TPlot.pdf
- GSM2230751.plot/Lsa-miR394c_Lsat_1_v5_gn_8_72280.1_546_TPlot.pdf
- GSM2230751.plot/Lsa-miR395a_Lsat_1_v5_gn_9_44640.1_220_TPlot.pdf
- GSM2230751.plot/Lsa-miR395i_Lsat_1_v5_gn_7_59220.1_741_TPlot.pdf
- GSM2230751.plot/Lsa-miR395t_Lsat_1_v5_gn_8_68740.1_816_TPlot.pdf
- GSM2230751.plot/Lsa-miR395u_Lsat_1_v5_gn_2_38521.1_2716_TPlot.pdf
- GSM2230751.plot/Lsa-miR395u_Lsat_1_v5_gn_4_152681.1_958_TPlot.pdf
- GSM2230751.plot/Lsa-miR395u_Lsat_1_v5_gn_4_95560.1_2830_TPlot.pdf
- GSM2230751.plot/Lsa-miR395u_Lsat_1_v5_gn_5_146820.1_486_TPlot.pdf
- GSM2230751.plot/Lsa-miR396a_Lsat_1_v5_gn_1_50200.1_1000_TPlot.pdf
- GSM2230751.plot/Lsa-miR396a_Lsat_1_v5_gn_2_128901.1_391_TPlot.pdf
- GSM2230751.plot/Lsa-miR396a_Lsat_1_v5_gn_2_58980.1_764_TPlot.pdf
- GSM2230751.plot/Lsa-miR396a_Lsat_1_v5_gn_3_133500.1_889_TPlot.pdf
- GSM2230751.plot/Lsa-miR396a_Lsat_1_v5_gn_3_14660.1_575_TPlot.pdf
- GSM2230751.plot/Lsa-miR396a_Lsat_1_v5_gn_3_29420.1_519_TPlot.pdf
- GSM2230751.plot/Lsa-miR396a_Lsat_1_v5_gn_4_162180.1_516_TPlot.pdf
- GSM2230751.plot/Lsa-miR396a_Lsat_1_v5_gn_4_175061.1_1633_TPlot.pdf
- GSM2230751.plot/Lsa-miR396a_Lsat_1_v5_gn_4_180801.1_1221_TPlot.pdf
- GSM2230751.plot/Lsa-miR396a_Lsat_1_v5_gn_4_74580.1_880_TPlot.pdf
- GSM2230751.plot/Lsa-miR396a_Lsat_1_v5_gn_4_92941.1_435_TPlot.pdf
- GSM2230751.plot/Lsa-miR396a_Lsat_1_v5_gn_5_87280.1_2577_TPlot.pdf
- GSM2230751.plot/Lsa-miR396a_Lsat_1_v5_gn_5_93661.1_1329_TPlot.pdf
- GSM2230751.plot/Lsa-miR396a_Lsat_1_v5_gn_6_17460.1_575_TPlot.pdf
- GSM2230751.plot/Lsa-miR396a_Lsat_1_v5_gn_6_70601.1_603_TPlot.pdf
- GSM2230751.plot/Lsa-miR396a_Lsat_1_v5_gn_6_75441.1_362_TPlot.pdf
- GSM2230751.plot/Lsa-miR396a_Lsat_1_v5_gn_6_81681.1_853_TPlot.pdf
- GSM2230751.plot/Lsa-miR396a_Lsat_1_v5_gn_8_161820.1_1050_TPlot.pdf
- GSM2230751.plot/Lsa-miR396a_Lsat_1_v5_gn_8_72880.1_1088_TPlot.pdf
- GSM2230751.plot/Lsa-miR396a_Lsat_1_v5_gn_8_86361.1_644_TPlot.pdf
- GSM2230751.plot/Lsa-miR396a_Lsat_1_v5_gn_9_39720.1_2338_TPlot.pdf
- GSM2230751.plot/Lsa-miR396b_Lsat_1_v5_gn_3_25221.1_343_TPlot.pdf
- GSM2230751.plot/Lsa-miR396b_Lsat_1_v5_gn_4_34281.1_1745_TPlot.pdf
- GSM2230751.plot/Lsa-miR396b_Lsat_1_v5_gn_5_72841.1_2120_TPlot.pdf
- GSM2230751.plot/Lsa-miR396b_Lsat_1_v5_gn_6_65880.1_636_TPlot.pdf
- GSM2230751.plot/Lsa-miR396b_Lsat_1_v5_gn_6_90321.1_417_TPlot.pdf
- GSM2230751.plot/Lsa-miR396c_Lsat_1_v5_gn_2_1901.1_3856_TPlot.pdf
[truncated: 2,148 more entries]
