# Supplementary material for: Comprehensive Annotation and Functional Exploration of MicroRNAs in Lettuce
Source: Front Plant Sci. 2021 Dec 24;12:781836. doi: 10.3389/fpls.2021.781836 (PMC8739914; doi:10.3389/fpls.2021.781836)
Supplement: Supplementary Data 1 — Results of categories 0–2 from PARE-Seq analysis (including three subfiles:1_1, 1_2, 1_3). [file Data_Sheet_10.ZIP]

Archive with 2,554 entries (2,551 files):
- GSM2230754.plot/
- GSM2230754.plot/Lsa-miR1446_Lsat_1_v5_gn_2_133880.1_1251_TPlot.pdf
- GSM2230754.plot/Lsa-miR1446_Lsat_1_v5_gn_3_102000.1_1448_TPlot.pdf
- GSM2230754.plot/Lsa-miR1446_Lsat_1_v5_gn_3_102160.1_1169_TPlot.pdf
- GSM2230754.plot/Lsa-miR1446_Lsat_1_v5_gn_3_32820.1_1167_TPlot.pdf
- GSM2230754.plot/Lsa-miR1446_Lsat_1_v5_gn_3_53980.1_441_TPlot.pdf
- GSM2230754.plot/Lsa-miR1446_Lsat_1_v5_gn_4_76080.1_648_TPlot.pdf
- GSM2230754.plot/Lsa-miR1446_Lsat_1_v5_gn_5_170600.1_1122_TPlot.pdf
- GSM2230754.plot/Lsa-miR1446_Lsat_1_v5_gn_5_182181.1_2079_TPlot.pdf
- GSM2230754.plot/Lsa-miR1446_Lsat_1_v5_gn_6_109860.1_2856_TPlot.pdf
- GSM2230754.plot/Lsa-miR1446_Lsat_1_v5_gn_6_8501.1_2875_TPlot.pdf
- GSM2230754.plot/Lsa-miR1446_Lsat_1_v5_gn_8_340.1_2192_TPlot.pdf
- GSM2230754.plot/Lsa-miR1446_Lsat_1_v5_gn_9_23820.1_1662_TPlot.pdf
- GSM2230754.plot/Lsa-miR156a_Lsat_1_v5_gn_7_11040.1_1087_TPlot.pdf
- GSM2230754.plot/Lsa-miR156b_Lsat_1_v5_gn_3_31000.1_849_TPlot.pdf
- GSM2230754.plot/Lsa-miR156c_Lsat_1_v5_gn_3_4041.1_207_TPlot.pdf
- GSM2230754.plot/Lsa-miR156h_Lsat_1_v5_gn_1_50821.1_1265_TPlot.pdf
- GSM2230754.plot/Lsa-miR156i_Lsat_1_v5_gn_4_81541.1_850_TPlot.pdf
- GSM2230754.plot/Lsa-miR156i_Lsat_1_v5_gn_5_12360.1_1859_TPlot.pdf
- GSM2230754.plot/Lsa-miR156i_Lsat_1_v5_gn_8_134640.1_546_TPlot.pdf
- GSM2230754.plot/Lsa-miR156i_Lsat_1_v5_gn_9_28021.1_1267_TPlot.pdf
- GSM2230754.plot/Lsa-miR156i_Lsat_1_v5_gn_9_65321.1_1998_TPlot.pdf
- GSM2230754.plot/Lsa-miR156j_Lsat_1_v5_gn_1_126340.1_1034_TPlot.pdf
- GSM2230754.plot/Lsa-miR156j_Lsat_1_v5_gn_1_14560.1_192_TPlot.pdf
- GSM2230754.plot/Lsa-miR156j_Lsat_1_v5_gn_2_136800.1_2455_TPlot.pdf
- GSM2230754.plot/Lsa-miR156j_Lsat_1_v5_gn_4_139200.1_170_TPlot.pdf
- GSM2230754.plot/Lsa-miR156j_Lsat_1_v5_gn_4_64540.1_748_TPlot.pdf
- GSM2230754.plot/Lsa-miR156j_Lsat_1_v5_gn_4_7021.1_627_TPlot.pdf
- GSM2230754.plot/Lsa-miR156j_Lsat_1_v5_gn_6_84121.1_687_TPlot.pdf
- GSM2230754.plot/Lsa-miR156j_Lsat_1_v5_gn_7_49861.1_1953_TPlot.pdf
- GSM2230754.plot/Lsa-miR157a_Lsat_1_v5_gn_1_128400.1_525_TPlot.pdf
- GSM2230754.plot/Lsa-miR157a_Lsat_1_v5_gn_4_1141.1_1409_TPlot.pdf
- GSM2230754.plot/Lsa-miR157a_Lsat_1_v5_gn_4_421.1_2360_TPlot.pdf
- GSM2230754.plot/Lsa-miR157a_Lsat_1_v5_gn_5_142161.1_3504_TPlot.pdf
- GSM2230754.plot/Lsa-miR157a_Lsat_1_v5_gn_9_4540.1_325_TPlot.pdf
- GSM2230754.plot/Lsa-miR157b_Lsat_1_v5_gn_5_12360.1_1860_TPlot.pdf
- GSM2230754.plot/Lsa-miR157b_Lsat_1_v5_gn_5_142161.1_3505_TPlot.pdf
- GSM2230754.plot/Lsa-miR157b_Lsat_1_v5_gn_7_11040.1_1088_TPlot.pdf
- GSM2230754.plot/Lsa-miR157b_Lsat_1_v5_gn_9_28021.1_1268_TPlot.pdf
- GSM2230754.plot/Lsa-miR157d_Lsat_1_v5_gn_4_1141.1_1410_TPlot.pdf
- GSM2230754.plot/Lsa-miR157d_Lsat_1_v5_gn_4_421.1_2361_TPlot.pdf
- GSM2230754.plot/Lsa-miR157e_Lsat_1_v5_gn_2_134361.1_223_TPlot.pdf
- GSM2230754.plot/Lsa-miR157e_Lsat_1_v5_gn_8_134640.1_547_TPlot.pdf
- GSM2230754.plot/Lsa-miR159a_Lsat_1_v5_gn_0_39281.1_2161_TPlot.pdf
- GSM2230754.plot/Lsa-miR159a_Lsat_1_v5_gn_2_81541.1_727_TPlot.pdf
- GSM2230754.plot/Lsa-miR159a_Lsat_1_v5_gn_3_18820.1_3231_TPlot.pdf
- GSM2230754.plot/Lsa-miR159a_Lsat_1_v5_gn_5_129201.1_733_TPlot.pdf
- GSM2230754.plot/Lsa-miR159a_Lsat_1_v5_gn_6_87540.1_1095_TPlot.pdf
- GSM2230754.plot/Lsa-miR159a_Lsat_1_v5_gn_8_123241.1_401_TPlot.pdf
- GSM2230754.plot/Lsa-miR159a_Lsat_1_v5_gn_9_65581.1_1332_TPlot.pdf
- GSM2230754.plot/Lsa-miR159a_Lsat_1_v5_gn_9_9761.1_337_TPlot.pdf
- GSM2230754.plot/Lsa-miR159b_Lsat_1_v5_gn_1_64661.1_652_TPlot.pdf
- GSM2230754.plot/Lsa-miR159b_Lsat_1_v5_gn_2_78240.1_2013_TPlot.pdf
- GSM2230754.plot/Lsa-miR159b_Lsat_1_v5_gn_3_54301.1_217_TPlot.pdf
- GSM2230754.plot/Lsa-miR159b_Lsat_1_v5_gn_3_94000.1_137_TPlot.pdf
- GSM2230754.plot/Lsa-miR159b_Lsat_1_v5_gn_4_51460.1_379_TPlot.pdf
- GSM2230754.plot/Lsa-miR159b_Lsat_1_v5_gn_5_45900.1_3068_TPlot.pdf
- GSM2230754.plot/Lsa-miR159b_Lsat_1_v5_gn_5_68180.1_795_TPlot.pdf
- GSM2230754.plot/Lsa-miR159b_Lsat_1_v5_gn_5_75800.1_1860_TPlot.pdf
- GSM2230754.plot/Lsa-miR159b_Lsat_1_v5_gn_6_23160.1_1005_TPlot.pdf
- GSM2230754.plot/Lsa-miR159b_Lsat_1_v5_gn_7_29160.1_1916_TPlot.pdf
- GSM2230754.plot/Lsa-miR159b_Lsat_1_v5_gn_9_121780.1_2972_TPlot.pdf
- GSM2230754.plot/Lsa-miR160a_Lsat_1_v5_gn_2_112381.1_1289_TPlot.pdf
- GSM2230754.plot/Lsa-miR160a_Lsat_1_v5_gn_2_39021.1_906_TPlot.pdf
- GSM2230754.plot/Lsa-miR160a_Lsat_1_v5_gn_8_20161.1_1819_TPlot.pdf
- GSM2230754.plot/Lsa-miR160b_Lsat_1_v5_gn_2_100181.1_2076_TPlot.pdf
- GSM2230754.plot/Lsa-miR160b_Lsat_1_v5_gn_6_30741.1_2067_TPlot.pdf
- GSM2230754.plot/Lsa-miR160b_Lsat_1_v5_gn_7_80140.1_1719_TPlot.pdf
- GSM2230754.plot/Lsa-miR160b_Lsat_1_v5_gn_9_69060.1_1181_TPlot.pdf
- GSM2230754.plot/Lsa-miR164a_Lsat_1_v5_gn_4_109600.1_877_TPlot.pdf
- GSM2230754.plot/Lsa-miR164b_Lsat_1_v5_gn_0_45640.1_643_TPlot.pdf
- GSM2230754.plot/Lsa-miR164b_Lsat_1_v5_gn_4_73580.1_963_TPlot.pdf
- GSM2230754.plot/Lsa-miR164b_Lsat_1_v5_gn_5_981.1_601_TPlot.pdf
- GSM2230754.plot/Lsa-miR164b_Lsat_1_v5_gn_8_121820.1_665_TPlot.pdf
- GSM2230754.plot/Lsa-miR164c_Lsat_1_v5_gn_4_169300.1_643_TPlot.pdf
- GSM2230754.plot/Lsa-miR164c_Lsat_1_v5_gn_4_62541.1_396_TPlot.pdf
- GSM2230754.plot/Lsa-miR164c_Lsat_1_v5_gn_5_188301.1_1875_TPlot.pdf
- GSM2230754.plot/Lsa-miR164c_Lsat_1_v5_gn_7_104460.1_727_TPlot.pdf
- GSM2230754.plot/Lsa-miR166a_Lsat_1_v5_gn_4_177820.1_1350_TPlot.pdf
- GSM2230754.plot/Lsa-miR166a_Lsat_1_v5_gn_5_32500.1_565_TPlot.pdf
- GSM2230754.plot/Lsa-miR166c_Lsat_1_v5_gn_6_45641.1_1309_TPlot.pdf
- GSM2230754.plot/Lsa-miR166d_Lsat_1_v5_gn_2_100140.1_1400_TPlot.pdf
- GSM2230754.plot/Lsa-miR166e_Lsat_1_v5_gn_6_22720.1_565_TPlot.pdf
- GSM2230754.plot/Lsa-miR166f_Lsat_1_v5_gn_9_29020.1_2923_TPlot.pdf
- GSM2230754.plot/Lsa-miR166f_Lsat_1_v5_gn_9_29121.1_2923_TPlot.pdf
- GSM2230754.plot/Lsa-miR166g_Lsat_1_v5_gn_3_10861.1_514_TPlot.pdf
- GSM2230754.plot/Lsa-miR166g_Lsat_1_v5_gn_4_100080.1_1067_TPlot.pdf
- GSM2230754.plot/Lsa-miR166g_Lsat_1_v5_gn_5_184280.1_912_TPlot.pdf
- GSM2230754.plot/Lsa-miR166g_Lsat_1_v5_gn_9_89140.1_1993_TPlot.pdf
- GSM2230754.plot/Lsa-miR166h_Lsat_1_v5_gn_1_37081.1_1030_TPlot.pdf
- GSM2230754.plot/Lsa-miR166h_Lsat_1_v5_gn_2_103140.1_617_TPlot.pdf
- GSM2230754.plot/Lsa-miR166h_Lsat_1_v5_gn_5_105880.1_1864_TPlot.pdf
- GSM2230754.plot/Lsa-miR166h_Lsat_1_v5_gn_5_134441.1_568_TPlot.pdf
- GSM2230754.plot/Lsa-miR166h_Lsat_1_v5_gn_5_44541.1_515_TPlot.pdf
- GSM2230754.plot/Lsa-miR166h_Lsat_1_v5_gn_5_84680.1_2194_TPlot.pdf
- GSM2230754.plot/Lsa-miR166h_Lsat_1_v5_gn_8_60221.1_2203_TPlot.pdf
- GSM2230754.plot/Lsa-miR166h_Lsat_1_v5_gn_8_97261.1_54_TPlot.pdf
- GSM2230754.plot/Lsa-miR166i_Lsat_1_v5_gn_1_37081.1_1032_TPlot.pdf
- GSM2230754.plot/Lsa-miR166i_Lsat_1_v5_gn_2_100140.1_1402_TPlot.pdf
- GSM2230754.plot/Lsa-miR166i_Lsat_1_v5_gn_3_6400.1_1216_TPlot.pdf
- GSM2230754.plot/Lsa-miR166i_Lsat_1_v5_gn_4_100080.1_1069_TPlot.pdf
- GSM2230754.plot/Lsa-miR166i_Lsat_1_v5_gn_5_134441.1_570_TPlot.pdf
- GSM2230754.plot/Lsa-miR166i_Lsat_1_v5_gn_5_184280.1_914_TPlot.pdf
- GSM2230754.plot/Lsa-miR166i_Lsat_1_v5_gn_5_32500.1_567_TPlot.pdf
- GSM2230754.plot/Lsa-miR166i_Lsat_1_v5_gn_5_84680.1_2196_TPlot.pdf
- GSM2230754.plot/Lsa-miR166i_Lsat_1_v5_gn_6_2981.1_487_TPlot.pdf
- GSM2230754.plot/Lsa-miR166i_Lsat_1_v5_gn_6_45641.1_1311_TPlot.pdf
- GSM2230754.plot/Lsa-miR166i_Lsat_1_v5_gn_6_46140.1_207_TPlot.pdf
- GSM2230754.plot/Lsa-miR166i_Lsat_1_v5_gn_8_60221.1_2205_TPlot.pdf
- GSM2230754.plot/Lsa-miR166i_Lsat_1_v5_gn_8_99701.1_1628_TPlot.pdf
- GSM2230754.plot/Lsa-miR167a_Lsat_1_v5_gn_3_72820.1_531_TPlot.pdf
- GSM2230754.plot/Lsa-miR167c_Lsat_1_v5_gn_3_68721.1_2661_TPlot.pdf
- GSM2230754.plot/Lsa-miR167c_Lsat_1_v5_gn_7_27300.1_2921_TPlot.pdf
- GSM2230754.plot/Lsa-miR167d_Lsat_1_v5_gn_4_159141.1_1744_TPlot.pdf
- GSM2230754.plot/Lsa-miR167e_Lsat_1_v5_gn_2_72540.1_2777_TPlot.pdf
- GSM2230754.plot/Lsa-miR167e_Lsat_1_v5_gn_7_36161.1_520_TPlot.pdf
- GSM2230754.plot/Lsa-miR168a_Lsat_1_v5_gn_3_35820.1_1750_TPlot.pdf
- GSM2230754.plot/Lsa-miR168a_Lsat_1_v5_gn_5_103680.1_1484_TPlot.pdf
- GSM2230754.plot/Lsa-miR168a_Lsat_1_v5_gn_8_261.1_1295_TPlot.pdf
- GSM2230754.plot/Lsa-miR168a_Lsat_1_v5_gn_8_85500.1_307_TPlot.pdf
- GSM2230754.plot/Lsa-miR168a_Lsat_1_v5_gn_9_103440.1_1363_TPlot.pdf
- GSM2230754.plot/Lsa-miR168b_Lsat_1_v5_gn_2_19760.1_1492_TPlot.pdf
- GSM2230754.plot/Lsa-miR168b_Lsat_1_v5_gn_8_88620.1_991_TPlot.pdf
- GSM2230754.plot/Lsa-miR169a_Lsat_1_v5_gn_1_37160.1_2396_TPlot.pdf
- GSM2230754.plot/Lsa-miR169a_Lsat_1_v5_gn_3_36300.1_1467_TPlot.pdf
- GSM2230754.plot/Lsa-miR169a_Lsat_1_v5_gn_7_34841.1_986_TPlot.pdf
- GSM2230754.plot/Lsa-miR169b_Lsat_1_v5_gn_4_134101.1_2182_TPlot.pdf
- GSM2230754.plot/Lsa-miR169b_Lsat_1_v5_gn_4_15920.1_803_TPlot.pdf
- GSM2230754.plot/Lsa-miR169g_Lsat_1_v5_gn_8_111520.1_266_TPlot.pdf
- GSM2230754.plot/Lsa-miR169h_Lsat_1_v5_gn_7_116120.1_323_TPlot.pdf
- GSM2230754.plot/Lsa-miR169i_Lsat_1_v5_gn_3_90900.1_642_TPlot.pdf
- GSM2230754.plot/Lsa-miR169i_Lsat_1_v5_gn_6_47121.1_1633_TPlot.pdf
- GSM2230754.plot/Lsa-miR171a_Lsat_1_v5_gn_1_27961.1_2558_TPlot.pdf
- GSM2230754.plot/Lsa-miR171a_Lsat_1_v5_gn_3_128721.1_47_TPlot.pdf
- GSM2230754.plot/Lsa-miR171a_Lsat_1_v5_gn_3_681.1_713_TPlot.pdf
- GSM2230754.plot/Lsa-miR171a_Lsat_1_v5_gn_4_109141.1_1369_TPlot.pdf
- GSM2230754.plot/Lsa-miR171a_Lsat_1_v5_gn_5_174381.1_873_TPlot.pdf
- GSM2230754.plot/Lsa-miR171a_Lsat_1_v5_gn_7_9261.1_1164_TPlot.pdf
- GSM2230754.plot/Lsa-miR171b_Lsat_1_v5_gn_1_27961.1_2561_TPlot.pdf
- GSM2230754.plot/Lsa-miR171b_Lsat_1_v5_gn_3_128721.1_50_TPlot.pdf
- GSM2230754.plot/Lsa-miR171b_Lsat_1_v5_gn_3_681.1_716_TPlot.pdf
- GSM2230754.plot/Lsa-miR171b_Lsat_1_v5_gn_3_78621.1_735_TPlot.pdf
- GSM2230754.plot/Lsa-miR171b_Lsat_1_v5_gn_4_153400.1_648_TPlot.pdf
- GSM2230754.plot/Lsa-miR171b_Lsat_1_v5_gn_6_3180.1_1761_TPlot.pdf
- GSM2230754.plot/Lsa-miR171b_Lsat_1_v5_gn_7_9261.1_1167_TPlot.pdf
- GSM2230754.plot/Lsa-miR171b_Lsat_1_v5_gn_8_90501.1_882_TPlot.pdf
- GSM2230754.plot/Lsa-miR171c_Lsat_1_v5_gn_2_136081.1_993_TPlot.pdf
- GSM2230754.plot/Lsa-miR171c_Lsat_1_v5_gn_3_63880.1_577_TPlot.pdf
- GSM2230754.plot/Lsa-miR171c_Lsat_1_v5_gn_3_65860.1_2360_TPlot.pdf
- GSM2230754.plot/Lsa-miR171c_Lsat_1_v5_gn_6_86061.1_774_TPlot.pdf
- GSM2230754.plot/Lsa-miR171c_Lsat_1_v5_gn_7_105700.1_500_TPlot.pdf
- GSM2230754.plot/Lsa-miR171c_Lsat_1_v5_gn_7_49541.1_871_TPlot.pdf
- GSM2230754.plot/Lsa-miR171c_Lsat_1_v5_gn_8_164760.1_1644_TPlot.pdf
- GSM2230754.plot/Lsa-miR171c_Lsat_1_v5_gn_8_35100.1_204_TPlot.pdf
- GSM2230754.plot/Lsa-miR171c_Lsat_1_v5_gn_9_35481.1_210_TPlot.pdf
- GSM2230754.plot/Lsa-miR171d_Lsat_1_v5_gn_1_130060.1_1286_TPlot.pdf
- GSM2230754.plot/Lsa-miR171d_Lsat_1_v5_gn_6_3180.1_1758_TPlot.pdf
- GSM2230754.plot/Lsa-miR171d_Lsat_1_v5_gn_8_122761.1_610_TPlot.pdf
- GSM2230754.plot/Lsa-miR171e_Lsat_1_v5_gn_3_55860.1_341_TPlot.pdf
- GSM2230754.plot/Lsa-miR171e_Lsat_1_v5_gn_5_45900.1_1156_TPlot.pdf
- GSM2230754.plot/Lsa-miR171e_Lsat_1_v5_gn_8_149261.1_778_TPlot.pdf
- GSM2230754.plot/Lsa-miR171f_Lsat_1_v5_gn_3_36300.1_1498_TPlot.pdf
- GSM2230754.plot/Lsa-miR171f_Lsat_1_v5_gn_3_78621.1_732_TPlot.pdf
- GSM2230754.plot/Lsa-miR171f_Lsat_1_v5_gn_8_110401.1_1027_TPlot.pdf
- GSM2230754.plot/Lsa-miR171f_Lsat_1_v5_gn_8_83841.1_533_TPlot.pdf
- GSM2230754.plot/Lsa-miR172a_Lsat_1_v5_gn_2_109741.1_1566_TPlot.pdf
- GSM2230754.plot/Lsa-miR172a_Lsat_1_v5_gn_2_85920.1_1664_TPlot.pdf
- GSM2230754.plot/Lsa-miR172a_Lsat_1_v5_gn_4_165341.1_1632_TPlot.pdf
- GSM2230754.plot/Lsa-miR172a_Lsat_1_v5_gn_6_29600.1_964_TPlot.pdf
- GSM2230754.plot/Lsa-miR172a_Lsat_1_v5_gn_8_31840.1_661_TPlot.pdf
- GSM2230754.plot/Lsa-miR172a_Lsat_1_v5_gn_9_20420.1_1655_TPlot.pdf
- GSM2230754.plot/Lsa-miR172a_Lsat_1_v5_gn_9_70241.1_1426_TPlot.pdf
- GSM2230754.plot/Lsa-miR172b_Lsat_1_v5_gn_3_126700.1_453_TPlot.pdf
- GSM2230754.plot/Lsa-miR172b_Lsat_1_v5_gn_4_105921.1_770_TPlot.pdf
- GSM2230754.plot/Lsa-miR172b_Lsat_1_v5_gn_4_124961.1_407_TPlot.pdf
- GSM2230754.plot/Lsa-miR172b_Lsat_1_v5_gn_5_2120.1_1175_TPlot.pdf
- GSM2230754.plot/Lsa-miR172c_Lsat_1_v5_gn_4_161761.1_85_TPlot.pdf
- GSM2230754.plot/Lsa-miR172c_Lsat_1_v5_gn_8_18040.1_1210_TPlot.pdf
- GSM2230754.plot/Lsa-miR172c_Lsat_1_v5_gn_9_64940.1_775_TPlot.pdf
- GSM2230754.plot/Lsa-miR1871_Lsat_1_v5_gn_0_12040.1_2235_TPlot.pdf
- GSM2230754.plot/Lsa-miR1871_Lsat_1_v5_gn_5_173401.1_567_TPlot.pdf
- GSM2230754.plot/Lsa-miR1871_Lsat_1_v5_gn_6_14580.1_1632_TPlot.pdf
- GSM2230754.plot/Lsa-miR1871_Lsat_1_v5_gn_8_115261.1_1024_TPlot.pdf
- GSM2230754.plot/Lsa-miR1871_Lsat_1_v5_gn_8_27820.1_199_TPlot.pdf
- GSM2230754.plot/Lsa-miR1871_Lsat_1_v5_gn_9_63420.1_950_TPlot.pdf
- GSM2230754.plot/Lsa-miR2111_Lsat_1_v5_gn_2_105320.1_1027_TPlot.pdf
- GSM2230754.plot/Lsa-miR2111_Lsat_1_v5_gn_4_63601.1_589_TPlot.pdf
- GSM2230754.plot/Lsa-miR2111_Lsat_1_v5_gn_5_136700.1_2760_TPlot.pdf
- GSM2230754.plot/Lsa-miR2111_Lsat_1_v5_gn_5_176920.1_2265_TPlot.pdf
- GSM2230754.plot/Lsa-miR2111_Lsat_1_v5_gn_5_3140.1_1834_TPlot.pdf
- GSM2230754.plot/Lsa-miR2111_Lsat_1_v5_gn_6_55380.1_2578_TPlot.pdf
- GSM2230754.plot/Lsa-miR2111_Lsat_1_v5_gn_6_59920.1_2012_TPlot.pdf
- GSM2230754.plot/Lsa-miR2111_Lsat_1_v5_gn_7_3500.1_918_TPlot.pdf
- GSM2230754.plot/Lsa-miR2111_Lsat_1_v5_gn_8_340.1_2200_TPlot.pdf
- GSM2230754.plot/Lsa-miR2111_Lsat_1_v5_gn_9_75021.1_578_TPlot.pdf
- GSM2230754.plot/Lsa-miR2275_Lsat_1_v5_gn_0_27881.1_1538_TPlot.pdf
- GSM2230754.plot/Lsa-miR2275_Lsat_1_v5_gn_1_2520.1_465_TPlot.pdf
- GSM2230754.plot/Lsa-miR2275_Lsat_1_v5_gn_1_62020.1_1768_TPlot.pdf
- GSM2230754.plot/Lsa-miR2275_Lsat_1_v5_gn_1_66101.1_1242_TPlot.pdf
- GSM2230754.plot/Lsa-miR2275_Lsat_1_v5_gn_2_69001.1_1369_TPlot.pdf
- GSM2230754.plot/Lsa-miR2275_Lsat_1_v5_gn_4_152040.1_429_TPlot.pdf
- GSM2230754.plot/Lsa-miR2275_Lsat_1_v5_gn_5_148821.1_2687_TPlot.pdf
- GSM2230754.plot/Lsa-miR2275_Lsat_1_v5_gn_5_15301.1_1287_TPlot.pdf
- GSM2230754.plot/Lsa-miR2275_Lsat_1_v5_gn_6_109401.1_399_TPlot.pdf
- GSM2230754.plot/Lsa-miR2275_Lsat_1_v5_gn_7_19061.1_2645_TPlot.pdf
- GSM2230754.plot/Lsa-miR2275_Lsat_1_v5_gn_7_25401.1_1967_TPlot.pdf
- GSM2230754.plot/Lsa-miR2275_Lsat_1_v5_gn_7_99460.1_848_TPlot.pdf
- GSM2230754.plot/Lsa-miR2275_Lsat_1_v5_gn_8_125920.1_830_TPlot.pdf
- GSM2230754.plot/Lsa-miR2275_Lsat_1_v5_gn_8_164740.1_1918_TPlot.pdf
- GSM2230754.plot/Lsa-miR2275_Lsat_1_v5_gn_8_98661.1_2556_TPlot.pdf
- GSM2230754.plot/Lsa-miR319a_Lsat_1_v5_gn_9_99020.1_1730_TPlot.pdf
- GSM2230754.plot/Lsa-miR319b_Lsat_1_v5_gn_5_127021.1_494_TPlot.pdf
- GSM2230754.plot/Lsa-miR319b_Lsat_1_v5_gn_9_9761.1_336_TPlot.pdf
- GSM2230754.plot/Lsa-miR319c_Lsat_1_v5_gn_4_29640.1_1153_TPlot.pdf
- GSM2230754.plot/Lsa-miR319e_Lsat_1_v5_gn_8_70661.1_2333_TPlot.pdf
- GSM2230754.plot/Lsa-miR319f_Lsat_1_v5_gn_7_27781.1_1503_TPlot.pdf
- GSM2230754.plot/Lsa-miR319f_Lsat_1_v5_gn_8_36800.1_1127_TPlot.pdf
- GSM2230754.plot/Lsa-miR390_Lsat_1_v5_gn_4_42920.1_1119_TPlot.pdf
- GSM2230754.plot/Lsa-miR390_Lsat_1_v5_gn_7_97281.1_419_TPlot.pdf
- GSM2230754.plot/Lsa-miR390_Lsat_1_v5_gn_8_41680.1_1345_TPlot.pdf
- GSM2230754.plot/Lsa-miR393a_Lsat_1_v5_gn_1_70060.1_384_TPlot.pdf
- GSM2230754.plot/Lsa-miR393a_Lsat_1_v5_gn_5_188920.1_1516_TPlot.pdf
- GSM2230754.plot/Lsa-miR393a_Lsat_1_v5_gn_6_13521.1_565_TPlot.pdf
- GSM2230754.plot/Lsa-miR393a_Lsat_1_v5_gn_8_54220.1_1745_TPlot.pdf
- GSM2230754.plot/Lsa-miR393a_Lsat_1_v5_gn_9_4820.1_1718_TPlot.pdf
- GSM2230754.plot/Lsa-miR393b_Lsat_1_v5_gn_4_49221.1_1381_TPlot.pdf
- GSM2230754.plot/Lsa-miR393b_Lsat_1_v5_gn_5_94401.1_666_TPlot.pdf
- GSM2230754.plot/Lsa-miR393c_Lsat_1_v5_gn_0_45201.1_1516_TPlot.pdf
- GSM2230754.plot/Lsa-miR393c_Lsat_1_v5_gn_1_126900.1_2029_TPlot.pdf
- GSM2230754.plot/Lsa-miR393c_Lsat_1_v5_gn_4_131820.1_874_TPlot.pdf
- GSM2230754.plot/Lsa-miR393c_Lsat_1_v5_gn_4_31720.1_818_TPlot.pdf
- GSM2230754.plot/Lsa-miR393c_Lsat_1_v5_gn_7_19521.1_1567_TPlot.pdf
- GSM2230754.plot/Lsa-miR393c_Lsat_1_v5_gn_9_69440.1_830_TPlot.pdf
- GSM2230754.plot/Lsa-miR394a_Lsat_1_v5_gn_1_87300.1_6292_TPlot.pdf
- GSM2230754.plot/Lsa-miR394a_Lsat_1_v5_gn_3_56401.1_553_TPlot.pdf
- GSM2230754.plot/Lsa-miR394a_Lsat_1_v5_gn_4_36221.1_1302_TPlot.pdf
- GSM2230754.plot/Lsa-miR394a_Lsat_1_v5_gn_8_147861.1_1309_TPlot.pdf
- GSM2230754.plot/Lsa-miR394a_Lsat_1_v5_gn_8_149900.1_2922_TPlot.pdf
- GSM2230754.plot/Lsa-miR394b_Lsat_1_v5_gn_2_104580.1_2329_TPlot.pdf
- GSM2230754.plot/Lsa-miR394b_Lsat_1_v5_gn_3_118161.1_3104_TPlot.pdf
- GSM2230754.plot/Lsa-miR394b_Lsat_1_v5_gn_3_53200.1_390_TPlot.pdf
- GSM2230754.plot/Lsa-miR394b_Lsat_1_v5_gn_5_187441.1_784_TPlot.pdf
- GSM2230754.plot/Lsa-miR394b_Lsat_1_v5_gn_7_105700.1_589_TPlot.pdf
- GSM2230754.plot/Lsa-miR394b_Lsat_1_v5_gn_8_16800.1_898_TPlot.pdf
- GSM2230754.plot/Lsa-miR394b_Lsat_1_v5_gn_8_72280.1_546_TPlot.pdf
- GSM2230754.plot/Lsa-miR394b_Lsat_1_v5_gn_8_95001.1_1113_TPlot.pdf
- GSM2230754.plot/Lsa-miR394b_Lsat_1_v5_gn_9_29020.1_3049_TPlot.pdf
- GSM2230754.plot/Lsa-miR394b_Lsat_1_v5_gn_9_39861.1_1492_TPlot.pdf
- GSM2230754.plot/Lsa-miR394c_Lsat_1_v5_gn_3_30801.1_1045_TPlot.pdf
- GSM2230754.plot/Lsa-miR394c_Lsat_1_v5_gn_4_179580.1_2119_TPlot.pdf
- GSM2230754.plot/Lsa-miR394c_Lsat_1_v5_gn_5_12001.1_714_TPlot.pdf
- GSM2230754.plot/Lsa-miR394c_Lsat_1_v5_gn_5_81101.1_1132_TPlot.pdf
- GSM2230754.plot/Lsa-miR394c_Lsat_1_v5_gn_5_90980.1_710_TPlot.pdf
- GSM2230754.plot/Lsa-miR394c_Lsat_1_v5_gn_6_110981.1_924_TPlot.pdf
- GSM2230754.plot/Lsa-miR394c_Lsat_1_v5_gn_9_11040.1_442_TPlot.pdf
- GSM2230754.plot/Lsa-miR394c_Lsat_1_v5_gn_9_113620.1_1046_TPlot.pdf
- GSM2230754.plot/Lsa-miR394c_Lsat_1_v5_gn_9_15441.1_2120_TPlot.pdf
- GSM2230754.plot/Lsa-miR394c_Lsat_1_v5_gn_9_29121.1_3049_TPlot.pdf
- GSM2230754.plot/Lsa-miR394c_Lsat_1_v5_gn_9_70241.1_1502_TPlot.pdf
- GSM2230754.plot/Lsa-miR395b_Lsat_1_v5_gn_7_48281.1_1544_TPlot.pdf
- GSM2230754.plot/Lsa-miR395t_Lsat_1_v5_gn_1_2380.1_1354_TPlot.pdf
- GSM2230754.plot/Lsa-miR395u_Lsat_1_v5_gn_2_38521.1_2716_TPlot.pdf
- GSM2230754.plot/Lsa-miR395u_Lsat_1_v5_gn_4_4420.1_2328_TPlot.pdf
- GSM2230754.plot/Lsa-miR395u_Lsat_1_v5_gn_5_146820.1_486_TPlot.pdf
- GSM2230754.plot/Lsa-miR395u_Lsat_1_v5_gn_8_81281.1_1269_TPlot.pdf
- GSM2230754.plot/Lsa-miR396a_Lsat_1_v5_gn_1_50200.1_1000_TPlot.pdf
- GSM2230754.plot/Lsa-miR396a_Lsat_1_v5_gn_2_128901.1_391_TPlot.pdf
- GSM2230754.plot/Lsa-miR396a_Lsat_1_v5_gn_2_58980.1_764_TPlot.pdf
- GSM2230754.plot/Lsa-miR396a_Lsat_1_v5_gn_3_133500.1_889_TPlot.pdf
- GSM2230754.plot/Lsa-miR396a_Lsat_1_v5_gn_4_162180.1_516_TPlot.pdf
- GSM2230754.plot/Lsa-miR396a_Lsat_1_v5_gn_4_92941.1_435_TPlot.pdf
- GSM2230754.plot/Lsa-miR396a_Lsat_1_v5_gn_5_148881.1_492_TPlot.pdf
- GSM2230754.plot/Lsa-miR396a_Lsat_1_v5_gn_6_17460.1_575_TPlot.pdf
- GSM2230754.plot/Lsa-miR396a_Lsat_1_v5_gn_6_70601.1_603_TPlot.pdf
- GSM2230754.plot/Lsa-miR396a_Lsat_1_v5_gn_6_75441.1_362_TPlot.pdf
- GSM2230754.plot/Lsa-miR396a_Lsat_1_v5_gn_6_81681.1_853_TPlot.pdf
- GSM2230754.plot/Lsa-miR396a_Lsat_1_v5_gn_7_1480.1_1700_TPlot.pdf
- GSM2230754.plot/Lsa-miR396a_Lsat_1_v5_gn_8_161820.1_1050_TPlot.pdf
- GSM2230754.plot/Lsa-miR396a_Lsat_1_v5_gn_8_33100.1_241_TPlot.pdf
- GSM2230754.plot/Lsa-miR396a_Lsat_1_v5_gn_9_78540.1_905_TPlot.pdf
- GSM2230754.plot/Lsa-miR396b_Lsat_1_v5_gn_1_83120.1_1362_TPlot.pdf
- GSM2230754.plot/Lsa-miR396b_Lsat_1_v5_gn_2_1901.1_3856_TPlot.pdf
- GSM2230754.plot/Lsa-miR396b_Lsat_1_v5_gn_2_25321.1_594_TPlot.pdf
- GSM2230754.plot/Lsa-miR396b_Lsat_1_v5_gn_3_25221.1_343_TPlot.pdf
- GSM2230754.plot/Lsa-miR396b_Lsat_1_v5_gn_5_141200.1_563_TPlot.pdf
- GSM2230754.plot/Lsa-miR396b_Lsat_1_v5_gn_5_72841.1_2120_TPlot.pdf
- GSM2230754.plot/Lsa-miR396b_Lsat_1_v5_gn_5_78620.1_1195_TPlot.pdf
- GSM2230754.plot/Lsa-miR396b_Lsat_1_v5_gn_6_90321.1_417_TPlot.pdf
- GSM2230754.plot/Lsa-miR396b_Lsat_1_v5_gn_7_68120.1_3339_TPlot.pdf
- GSM2230754.plot/Lsa-miR396c_Lsat_1_v5_gn_2_125401.1_1088_TPlot.pdf
- GSM2230754.plot/Lsa-miR396c_Lsat_1_v5_gn_6_65880.1_636_TPlot.pdf
- GSM2230754.plot/Lsa-miR396c_Lsat_1_v5_gn_7_86880.1_2322_TPlot.pdf
- GSM2230754.plot/Lsa-miR396c_Lsat_1_v5_gn_9_45381.1_369_TPlot.pdf
- GSM2230754.plot/Lsa-miR396d_Lsat_1_v5_gn_1_39361.1_1741_TPlot.pdf
- GSM2230754.plot/Lsa-miR396d_Lsat_1_v5_gn_1_41000.1_996_TPlot.pdf
- GSM2230754.plot/Lsa-miR396d_Lsat_1_v5_gn_2_75740.1_1318_TPlot.pdf
- GSM2230754.plot/Lsa-miR396d_Lsat_1_v5_gn_3_11501.1_1724_TPlot.pdf
- GSM2230754.plot/Lsa-miR396d_Lsat_1_v5_gn_3_14660.1_575_TPlot.pdf
- GSM2230754.plot/Lsa-miR396d_Lsat_1_v5_gn_3_41481.1_1272_TPlot.pdf
- GSM2230754.plot/Lsa-miR396d_Lsat_1_v5_gn_5_110221.1_1706_TPlot.pdf
[truncated: 2,254 more entries]
